# Supplementary material for: Pyro-catalysis for tooth whitening via oral temperature fluctuation
Source: Nat Commun. 2022 Jul 29;13:4419. doi: 10.1038/s41467-022-32132-3 (PMC9338087; doi:10.1038/s41467-022-32132-3)
Supplement: Supplementary file 6 — Source data [file 41467_2022_32132_MOESM6_ESM.zip]

Archive with 198 entries (149 files):
- Source data/
- Source data/main text/
- Source data/main text/Figure 1/
- Source data/main text/Figure 1/cooling.png
- Source data/main text/Figure 1/heating.png
- Source data/main text/Figure 1/origin.png
- Source data/main text/Figure 2/
- Source data/main text/Figure 2/Figures/
- Source data/main text/Figure 2/Figures/Fig2a.tif
- Source data/main text/Figure 2/Figures/Fig2b.tif
- Source data/main text/Figure 2/Figures/Fig2c.tif
- Source data/main text/Figure 2/Figures/Fig2d.tif
- Source data/main text/Figure 2/Figures/Fig2e.tif
- Source data/main text/Figure 2/Figures/Fig2f.tif
- Source data/main text/Figure 2/Figures/Fig2g.tif
- Source data/main text/Figure 2/Figures/Fig2h.tif
- Source data/main text/Figure 2/Figures/Fig2i.tif
- Source data/main text/Figure 2/Figures/Fig2j.tif
- Source data/main text/Figure 2/Figures/Fig2k.tif
- Source data/main text/Figure 2/Figures/Fig2l.tif
- Source data/main text/Figure 2/Figures/Fig2m.tif
- Source data/main text/Figure 2/Figures/Fig2n.tif
- Source data/main text/Figure 2/PFM.xlsx
- Source data/main text/Figure 2/Raman.xlsx
- Source data/main text/Figure 2/XRD.xlsx
- Source data/main text/Figure 3/
- Source data/main text/Figure 3/Figure 3.xlsx
- Source data/main text/Figure 4/
- Source data/main text/Figure 4/CIELab.xlsx
- Source data/main text/Figure 4/Figures/
- Source data/main text/Figure 4/Figures/26-36/
- Source data/main text/Figure 4/Figures/26-36/0.jpg
- Source data/main text/Figure 4/Figures/26-36/100.jpg
- Source data/main text/Figure 4/Figures/26-36/1000.jpg
- Source data/main text/Figure 4/Figures/26-36/150.jpg
- Source data/main text/Figure 4/Figures/26-36/200.jpg
- Source data/main text/Figure 4/Figures/26-36/2000.jpg
- Source data/main text/Figure 4/Figures/26-36/300.jpg
- Source data/main text/Figure 4/Figures/26-36/50.jpg
- Source data/main text/Figure 4/Figures/26-36/500.jpg
- Source data/main text/Figure 4/Figures/36-46/
- Source data/main text/Figure 4/Figures/36-46/0.jpg
- Source data/main text/Figure 4/Figures/36-46/100.jpg
- Source data/main text/Figure 4/Figures/36-46/1000.jpg
- Source data/main text/Figure 4/Figures/36-46/150.jpg
- Source data/main text/Figure 4/Figures/36-46/200.jpg
- Source data/main text/Figure 4/Figures/36-46/2000.jpg
- Source data/main text/Figure 4/Figures/36-46/300.jpg
- Source data/main text/Figure 4/Figures/36-46/50.jpg
- Source data/main text/Figure 4/Figures/36-46/500.jpg
- Source data/main text/Figure 4/Figures/36-61/
- Source data/main text/Figure 4/Figures/36-61/0.jpg
- Source data/main text/Figure 4/Figures/36-61/100.jpg
- Source data/main text/Figure 4/Figures/36-61/1000.jpg
- Source data/main text/Figure 4/Figures/36-61/150.jpg
- Source data/main text/Figure 4/Figures/36-61/200.jpg
- Source data/main text/Figure 4/Figures/36-61/2000.jpg
- Source data/main text/Figure 4/Figures/36-61/300.jpg
- Source data/main text/Figure 4/Figures/36-61/50.jpg
- Source data/main text/Figure 4/Figures/36-61/500.jpg
- Source data/main text/Figure 4/Figures/without BTO 36-61/
- Source data/main text/Figure 4/Figures/without BTO 36-61/0.jpg
- Source data/main text/Figure 4/Figures/without BTO 36-61/100.jpg
- Source data/main text/Figure 4/Figures/without BTO 36-61/1000.jpg
- Source data/main text/Figure 4/Figures/without BTO 36-61/150.jpg
- Source data/main text/Figure 4/Figures/without BTO 36-61/200.jpg
- Source data/main text/Figure 4/Figures/without BTO 36-61/2000.jpg
- Source data/main text/Figure 4/Figures/without BTO 36-61/300.jpg
- Source data/main text/Figure 4/Figures/without BTO 36-61/50.jpg
- Source data/main text/Figure 4/Figures/without BTO 36-61/500.jpg
- Source data/main text/Figure 5/
- Source data/main text/Figure 5/Figure 5.xlsx
- Source data/main text/Figure 5/Figures/
- Source data/main text/Figure 5/Figures/fast/
- Source data/main text/Figure 5/Figures/fast/BTO-gel.jpg
- Source data/main text/Figure 5/Figures/fast/origin.jpg
- Source data/main text/Figure 5/Figures/fast/whitened.jpg
- Source data/main text/Figure 5/Figures/Gel.jpg
- Source data/main text/Figure 5/Figures/slow/
- Source data/main text/Figure 5/Figures/slow/BTO-gel.jpg
- Source data/main text/Figure 5/Figures/slow/origin.jpg
- Source data/main text/Figure 5/Figures/slow/whitened.jpg
- Source data/main text/Figure 6/
- Source data/main text/Figure 6/Figures/
- Source data/main text/Figure 6/Figures/hardness/
- Source data/main text/Figure 6/Figures/hardness/origin.jpg
- Source data/main text/Figure 6/Figures/hardness/stained.jpg
- Source data/main text/Figure 6/Figures/hardness/whitened.jpg
- Source data/main text/Figure 6/Figures/SEM/
- Source data/main text/Figure 6/Figures/SEM/origin/
- Source data/main text/Figure 6/Figures/SEM/origin/tooth.tif
- Source data/main text/Figure 6/Figures/SEM/pyro-particles/
- Source data/main text/Figure 6/Figures/SEM/pyro-particles/tooth.tif
- Source data/main text/Figure 6/Figures/SEM/whitening agent/
- Source data/main text/Figure 6/Figures/SEM/whitening agent/tooth.tif
- Source data/main text/Figure 6/hardness.xlsx
- Source data/main text/Figure 7/
- Source data/main text/Figure 7/Figures/
- Source data/main text/Figure 7/Figures/day1/
- Source data/main text/Figure 7/Figures/day1/0.1.tif
- Source data/main text/Figure 7/Figures/day1/0.2.tif
- Source data/main text/Figure 7/Figures/day1/0.3.tif
- Source data/main text/Figure 7/Figures/day1/control.tif
- Source data/main text/Figure 7/Figures/day2/
- Source data/main text/Figure 7/Figures/day2/0.1.tif
- Source data/main text/Figure 7/Figures/day2/0.2.tif
- Source data/main text/Figure 7/Figures/day2/0.3.tif
- Source data/main text/Figure 7/Figures/day2/control.tif
- Source data/main text/Figure 7/Figures/day3/
- Source data/main text/Figure 7/Figures/day3/0.1.tif
- Source data/main text/Figure 7/Figures/day3/0.2.tif
- Source data/main text/Figure 7/Figures/day3/0.3.tif
- Source data/main text/Figure 7/Figures/day3/control.tif
- Source data/main text/Figure 7/viability of L-929 cells.xlsx
- Source data/supporting/
- Source data/supporting/S10/
- Source data/supporting/S10/Figure S10.xlsx
- Source data/supporting/S11/
- Source data/supporting/S11/Figure S11.xlsx
- Source data/supporting/S12/
- Source data/supporting/S12/Figure S12.xlsx
- Source data/supporting/S13/
- Source data/supporting/S13/Figure S13.xlsx
- Source data/supporting/S13/Figure S13b.tif
- Source data/supporting/S13/Figure S13c.tif
- Source data/supporting/S14/
- Source data/supporting/S14/-10/
- Source data/supporting/S14/-10/0-2.jpg
- Source data/supporting/S14/-10/100-2.jpg
- Source data/supporting/S14/-10/1000-2.jpg
- Source data/supporting/S14/-10/150-2.jpg
- Source data/supporting/S14/-10/200-2.jpg
- Source data/supporting/S14/-10/2000.jpg
- Source data/supporting/S14/-10/300-2.jpg
- Source data/supporting/S14/-10/50-2.jpg
- Source data/supporting/S14/-10/500-2.jpg
- Source data/supporting/S14/-10/新建文件夹/
- Source data/supporting/S14/-10/新建文件夹/0.jpg
- Source data/supporting/S14/-10/新建文件夹/100.jpg
- Source data/supporting/S14/-10/新建文件夹/1000.jpg
- Source data/supporting/S14/-10/新建文件夹/150.jpg
- Source data/supporting/S14/-10/新建文件夹/200.jpg
- Source data/supporting/S14/-10/新建文件夹/2000.jpg
- Source data/supporting/S14/-10/新建文件夹/300.jpg
- Source data/supporting/S14/-10/新建文件夹/50.jpg
- Source data/supporting/S14/-10/新建文件夹/500.jpg
- Source data/supporting/S14/10/
- Source data/supporting/S14/10/0.jpg
- Source data/supporting/S14/10/100.jpg
- Source data/supporting/S14/10/1000.jpg
- Source data/supporting/S14/10/150.jpg
- Source data/supporting/S14/10/200.jpg
- Source data/supporting/S14/10/2000.jpg
- Source data/supporting/S14/10/300.jpg
- Source data/supporting/S14/10/50.jpg
- Source data/supporting/S14/10/500.jpg
- Source data/supporting/S14/35/
- Source data/supporting/S14/35 without PMNPT/
- Source data/supporting/S14/35 without PMNPT/0.jpg
- Source data/supporting/S14/35 without PMNPT/100.jpg
- Source data/supporting/S14/35 without PMNPT/1000.jpg
- Source data/supporting/S14/35 without PMNPT/150.jpg
- Source data/supporting/S14/35 without PMNPT/200.jpg
- Source data/supporting/S14/35 without PMNPT/2000.jpg
- Source data/supporting/S14/35 without PMNPT/300.jpg
- Source data/supporting/S14/35 without PMNPT/50.jpg
- Source data/supporting/S14/35 without PMNPT/500.jpg
- Source data/supporting/S14/35/0.jpg
- Source data/supporting/S14/35/100.jpg
- Source data/supporting/S14/35/1000.jpg
- Source data/supporting/S14/35/150.jpg
- Source data/supporting/S14/35/200.jpg
- Source data/supporting/S14/35/2000.jpg
- Source data/supporting/S14/35/300.jpg
- Source data/supporting/S14/35/50.jpg
- Source data/supporting/S14/35/500.jpg
- Source data/supporting/S14/Figure S14.xlsx
- Source data/supporting/S15/
- Source data/supporting/S15/Figure S15.xlsx
- Source data/supporting/S16/
- Source data/supporting/S16/FIgure S16.xlsx
- Source data/supporting/S17/
- Source data/supporting/S17/Figure S17.xlsx
- Source data/supporting/S17/Figure S17a-b.jpg
- Source data/supporting/S3/
- Source data/supporting/S3/Figure S3.xlsx
- Source data/supporting/S4/
- Source data/supporting/S4/Figure S4.xlsx
- Source data/supporting/S5/
- Source data/supporting/S5/Figure S5.xlsx
- Source data/supporting/S6/
- Source data/supporting/S6/Figure S6.xlsx
- Source data/supporting/S7/
- Source data/supporting/S7/Figure S7.xlsx
- Source data/supporting/S8/
- Source data/supporting/S8/Figure S8.xlsx
- Source data/supporting/S9/
- Source data/supporting/S9/Figure S9.xlsx
