# Supplementary material for: Pyro-catalysis for tooth whitening via oral temperature fluctuation
Source: Nat Commun. 2022 Jul 29;13:4419. doi: 10.1038/s41467-022-32132-3 (PMC9338087; doi:10.1038/s41467-022-32132-3)
Supplement: Supplementary file 6 — Source data [file 41467_2022_32132_MOESM6_ESM.zip › Source data/main text/Figure 2/PFM.xlsx]

## Sheet: Sheet1
Voltage	phase			Voltage	Amplitude
4.98	-62.715			4.98	17.788
4.961	-67.115			4.961	17.788
4.941	-69.093			4.941	20.012
4.922	-68.824			4.922	20.012
4.902	-68.071			4.902	17.788
4.883	-69.911			4.883	17.788
4.863	-74.548			4.863	17.788
4.844	-69.12			4.844	17.788
4.824	-63.66			4.824	15.565
4.805	-71.422			4.805	15.565
4.785	-69.428			4.785	15.565
4.766	-69.532			4.766	17.788
4.746	-70.065			4.746	17.788
4.727	-65.621			4.727	17.788
4.707	-67.363			4.707	15.565
4.688	-62.441			4.688	15.565
4.668	-69.434			4.668	17.788
4.648	-72.059			4.648	15.565
4.629	-68.376			4.629	16.491
4.609	-68.621			4.609	16.306
4.59	-68.776			4.59	16.244
4.57	-68.727			4.57	16.182
4.551	-68.67			4.551	15.997
4.531	-68.665			4.531	15.873
4.512	-68.67			4.512	15.75
4.492	-68.401			4.492	15.626
4.473	-68.443			4.473	15.565
4.453	-68.652			4.453	15.503
4.434	-68.499			4.434	15.441
4.414	-68.604			4.414	15.379
4.395	-68.518			4.395	15.194
4.375	-68.407			4.375	15.07
4.355	-68.355			4.355	14.885
4.336	-68.307			4.336	14.823
4.316	-68.322			4.316	14.762
4.297	-68.345			4.297	14.576
4.277	-68.072			4.277	14.515
4.258	-68.131			4.258	14.391
4.238	-68.21			4.238	14.206
4.219	-68.076			4.219	14.082
4.199	-68.207			4.199	13.897
4.18	-68.272			4.18	13.773
4.16	-68.211			4.16	13.65
4.141	-68.252			4.141	13.526
4.121	-68.255			4.121	13.403
4.102	-68.23			4.102	13.279
4.082	-68.047			4.082	13.094
4.063	-68.202			4.063	12.97
4.043	-68.091			4.043	12.847
4.023	-67.808			4.023	12.723
4.004	-67.963			4.004	12.662
3.984	-67.909			3.984	12.6
3.965	-67.947			3.965	12.476
3.945	-67.932			3.945	12.353
3.926	-67.717			3.926	12.229
3.906	-67.636			3.906	12.229
3.887	-67.63			3.887	12.106
3.867	-67.318			3.867	11.859
3.848	-67.238			3.848	11.797
3.828	-67.028			3.828	11.673
3.809	-66.892			3.809	11.612
3.789	-67.034			3.789	11.55
3.77	-66.804			3.77	11.426
3.75	-66.652			3.75	11.365
3.73	-66.613			3.73	11.241
3.711	-66.259			3.711	11.179
3.691	-66.293			3.691	11.179
3.672	-66.59			3.672	11.056
3.652	-66.658			3.652	10.994
3.633	-66.676			3.633	10.87
3.613	-66.627			3.613	10.747
3.594	-66.639			3.594	10.685
3.574	-66.735			3.574	10.562
3.555	-66.692			3.555	10.5
3.535	-66.686			3.535	10.438
3.516	-66.843			3.516	10.376
3.496	-67.109			3.496	10.315
3.477	-67.216			3.477	10.253
3.457	-67.362			3.457	10.191
3.438	-67.203			3.438	10.129
3.418	-67.023			3.418	10.006
3.398	-67.008			3.398	9.944
3.379	-67.179			3.379	9.882
3.359	-66.937			3.359	9.759
3.34	-66.677			3.34	9.635
3.32	-66.821			3.32	9.573
3.301	-66.683			3.301	9.512
3.281	-66.656			3.281	9.326
3.262	-66.909			3.262	9.203
3.242	-66.76			3.242	9.079
3.223	-66.964			3.223	9.018
3.203	-66.891			3.203	8.956
3.184	-66.746			3.184	8.894
3.164	-66.842			3.164	8.894
3.145	-66.68			3.145	8.771
3.125	-66.948			3.125	8.709
3.105	-67.204			3.105	8.585
3.086	-67.09			3.086	8.462
3.066	-67.249			3.066	8.338
3.047	-67.174			3.047	8.215
3.027	-67.19			3.027	8.091
3.008	-67.021			3.008	7.968
2.988	-66.977			2.988	7.844
2.969	-66.91			2.969	7.721
2.949	-66.846			2.949	7.597
2.93	-66.655			2.93	7.535
2.91	-66.751			2.91	7.473
2.891	-66.387			2.891	7.412
2.871	-66.414			2.871	7.35
2.852	-66.34			2.852	7.226
2.832	-66.429			2.832	7.165
2.813	-66.416			2.813	7.103
2.793	-66.497			2.793	7.041
2.773	-66.069			2.773	6.918
2.754	-65.619			2.754	6.794
2.734	-65.609			2.734	6.671
2.715	-65.411			2.715	6.609
2.695	-65.469			2.695	6.485
2.676	-65.421			2.676	6.362
2.656	-65.558			2.656	6.362
2.637	-65.816			2.637	6.362
2.617	-65.621			2.617	6.3
2.598	-65.721			2.598	6.238
2.578	-65.326			2.578	6.176
2.559	-64.87			2.559	6.053
2.539	-64.971			2.539	5.929
2.52	-64.786			2.52	5.806
2.5	-64.929			2.5	5.682
2.48	-64.734			2.48	5.559
2.461	-64.98			2.461	5.435
2.441	-65.024			2.441	5.373
2.422	-64.595			2.422	5.25
2.402	-64.436			2.402	5.188
2.383	-64.296			2.383	5.126
2.363	-63.747			2.363	5.003
2.344	-63.966			2.344	4.879
2.324	-63.995			2.324	4.879
2.305	-64.056			2.305	4.756
2.285	-63.85			2.285	4.632
2.266	-63.385			2.266	4.571
2.246	-63.236			2.246	4.509
2.227	-63.143			2.227	4.385
2.207	-63.329			2.207	4.262
2.188	-64.06			2.188	4.138
2.168	-64.358			2.168	4.076
2.148	-63.519			2.148	4.015
2.129	-62.915			2.129	3.891
2.109	-62.403			2.109	3.706
2.09	-62.542			2.09	3.521
2.07	-62.743			2.07	3.397
2.051	-63.112			2.051	3.335
2.031	-62.813			2.031	3.274
2.012	-62.723			2.012	3.15
1.992	-62.933			1.992	3.026
1.973	-62.94			1.973	2.965
1.953	-62.657			1.953	2.779
1.934	-63.055			1.934	2.656
1.914	-62.565			1.914	2.532
1.895	-63.073			1.895	2.347
1.875	-63.135			1.875	2.224
1.855	-63.135			1.855	2.162
1.836	-62.802			1.836	2.162
1.816	-59.293			1.816	2.1
1.797	-59.293			1.797	1.976
1.777	-60.657			1.777	1.853
1.758	-59.989			1.758	1.729
1.738	-60.033			1.738	1.606
1.719	-61.256			1.719	1.544
1.699	-58.643			1.699	1.421
1.68	-59.247			1.68	1.297
1.66	-59.339			1.66	1.235
1.641	-58.68			1.641	1.174
1.621	-58.034			1.621	1.05
1.602	-56.884			1.602	0.988
1.582	-56.168			1.582	0.926
1.563	-53.9			1.563	0.865
1.543	-54.836			1.543	0.803
1.523	-52.69			1.523	0.741
1.504	-49.765			1.504	0.679
1.484	-48.944			1.484	0.618
1.465	-47.734			1.465	0.494
1.445	-47.385			1.445	0.432
1.426	-47.316			1.426	0.371
1.406	-45.448			1.406	0.371
1.387	-44.125			1.387	0.371
1.367	-45.324			1.367	0.371
1.348	-42.912			1.348	0.309
1.328	-41.864			1.328	0.247
1.309	-40.502			1.309	0.247
1.289	-38.383			1.289	0.247
1.27	-37.53			1.27	0.185
1.25	-34.667			1.25	0.185
1.23	-31.494			1.23	0.124
1.211	-31.978			1.211	0.062
1.191	-28.126			1.191	0.062
1.172	-23.901			1.172	0.062
1.152	-21.245			1.152	0.062
1.133	-19.332			1.133	0
1.113	-19.125			1.113	0
1.094	-19.999			1.094	0
1.074	-18.943			1.074	0
1.055	-16.925			1.055	0
1.035	-17.299			1.035	0
1.016	-13.945			1.016	0
0.996	-12.578			0.996	0
0.977	-7.993			0.977	0
0.957	-3.714			0.957	0
0.938	1.23			0.938	0
0.918	5.642			0.918	0
0.898	3.894			0.898	0
0.879	8.104			0.879	0
0.859	11.087			0.859	0
0.84	12.922			0.84	0
0.82	15.061			0.82	0.062
0.801	16.023			0.801	0.062
0.781	20.059			0.781	0.062
0.762	23.878			0.762	0.062
0.742	27.173			0.742	0.062
0.723	30.892			0.723	0.062
0.703	33.71			0.703	0.124
0.684	37.679			0.684	0.185
0.664	43.093			0.664	0.247
0.645	45.757			0.645	0.309
0.625	46.76			0.625	0.309
0.605	48.677			0.605	0.309
0.586	51.228			0.586	0.309
0.566	54.68			0.566	0.309
0.547	56.325			0.547	0.309
0.527	59.069			0.527	0.309
0.508	64.542			0.508	0.309
0.488	66.138			0.488	0.371
0.469	66.419			0.469	0.432
0.449	67.965			0.449	0.494
0.43	69.999			0.43	0.494
0.41	71.283			0.41	0.494
0.391	78.483			0.391	0.556
0.371	83.718			0.371	0.618
0.352	85.696			0.352	0.679
0.332	90.673			0.332	0.741
0.313	92.875			0.313	0.803
0.293	93.831			0.293	0.865
0.273	94.533			0.273	0.926
0.254	94.1			0.254	0.988
0.234	93.517			0.234	1.112
0.215	93.115			0.215	1.112
0.195	98.894			0.195	1.235
0.176	99.178			0.176	1.297
0.156	98.607			0.156	1.359
0.137	102.7			0.137	1.421
0.117	102.832			0.117	1.482
0.098	103.763			0.098	1.544
0.078	103.842			0.078	1.606
0.059	103.832			0.059	1.729
0.039	103.882			0.039	1.853
0.02	104.185			0.02	1.976
0	103.968			0	1.976
-0.02	103.994			-0.02	1.976
-0.039	104.345			-0.039	2.038
-0.059	104.08			-0.059	2.038
-0.078	106.126			-0.078	2.162
-0.098	107.136			-0.098	2.285
-0.117	107.564			-0.117	2.409
-0.137	108.029			-0.137	2.532
-0.156	107.66			-0.156	2.594
-0.176	106.57			-0.176	2.656
-0.195	105.788			-0.195	2.779
-0.215	105.626			-0.215	2.903
-0.234	105.44			-0.234	2.965
-0.254	105.765			-0.254	3.026
-0.273	106.052			-0.273	3.15
-0.293	106.186			-0.293	3.335
-0.313	104.333			-0.313	3.397
-0.332	103.876			-0.332	3.459
-0.352	104.261			-0.352	3.521
-0.371	104.573			-0.371	3.644
-0.391	104.502			-0.391	3.706
-0.41	104.545			-0.41	3.768
-0.43	104.234			-0.43	3.829
-0.449	104.887			-0.449	3.891
-0.469	104.808			-0.469	3.891
-0.488	105.022			-0.488	4.076
-0.508	104.319			-0.508	4.076
-0.527	103.564			-0.527	4.2
-0.547	103.508			-0.547	4.323
-0.566	102.949			-0.566	4.447
-0.586	102.802			-0.586	4.509
-0.605	103.151			-0.605	4.632
-0.625	103.69			-0.625	4.756
-0.645	103.756			-0.645	4.818
-0.664	104.087			-0.664	4.818
-0.684	104.217			-0.684	4.879
-0.703	104.248			-0.703	4.941
-0.723	104.07			-0.723	5.065
-0.742	104.482			-0.742	5.126
-0.762	104.445			-0.762	5.188
-0.781	104.988			-0.781	5.25
-0.801	105.004			-0.801	5.25
-0.82	105.032			-0.82	5.373
-0.84	104.911			-0.84	5.497
-0.859	105.36			-0.859	5.682
-0.879	105.871			-0.879	5.806
-0.898	105.636			-0.898	5.868
-0.918	105.519			-0.918	5.868
-0.938	105.513			-0.938	5.991
-0.957	105.684			-0.957	6.053
-0.977	105.912			-0.977	6.176
-0.996	105.513			-0.996	6.176
-1.016	106.079			-1.016	6.238
-1.035	106.291			-1.035	6.3
-1.055	106.188			-1.055	6.362
-1.074	106.033			-1.074	6.362
-1.094	106.106			-1.094	6.485
-1.113	106.112			-1.113	6.609
-1.133	106.269			-1.133	6.794
-1.152	106.336			-1.152	6.918
-1.172	106.324			-1.172	7.041
-1.191	106.292			-1.191	7.103
-1.211	106.214			-1.211	7.226
-1.23	106.167			-1.23	7.288
-1.25	106.244			-1.25	7.35
-1.27	106.563			-1.27	7.412
-1.289	106.731			-1.289	7.473
-1.309	106.73			-1.309	7.597
-1.328	106.672			-1.328	7.721
-1.348	106.602			-1.348	7.844
-1.367	106.526			-1.367	7.968
-1.387	106.696			-1.387	8.091
-1.406	106.791			-1.406	8.215
-1.426	107.024			-1.426	8.338
-1.445	106.629			-1.445	8.462
-1.465	106.67			-1.465	8.647
-1.484	106.504			-1.484	8.771
-1.504	106.619			-1.504	8.894
-1.523	106.828			-1.523	8.956
-1.543	107.027			-1.543	9.018
-1.563	107.052			-1.563	9.079
-1.582	107.013			-1.582	9.203
-1.602	107.425			-1.602	9.265
-1.621	107.667			-1.621	9.388
-1.641	107.943			-1.641	9.512
-1.66	107.817			-1.66	9.635
-1.68	107.765			-1.68	9.697
-1.699	107.616			-1.699	9.821
-1.719	107.606			-1.719	10.006
-1.738	107.716			-1.738	10.129
-1.758	107.624			-1.758	10.253
-1.777	107.517			-1.777	10.376
-1.797	107.745			-1.797	10.5
-1.816	107.65			-1.816	10.562
-1.836	107.798			-1.836	10.562
-1.855	107.563			-1.855	10.685
-1.875	107.605			-1.875	10.809
-1.895	107.546			-1.895	10.932
-1.914	107.623			-1.914	11.056
-1.934	107.896			-1.934	11.118
-1.953	107.75			-1.953	11.241
-1.973	107.721			-1.973	11.365
-1.992	108.012			-1.992	11.488
-2.012	107.736			-2.012	11.55
-2.031	107.743			-2.031	11.55
-2.051	108.049			-2.051	11.612
-2.07	108.246			-2.07	11.735
-2.09	108.37			-2.09	11.735
-2.109	108.389			-2.109	11.859
-2.129	108.437			-2.129	11.92
-2.148	108.842			-2.148	11.982
-2.168	108.981			-2.168	12.044
-2.188	108.877			-2.188	12.106
-2.207	108.887			-2.207	12.229
-2.227	108.689			-2.227	12.291
-2.246	108.838			-2.246	12.353
-2.266	108.899			-2.266	12.415
-2.285	108.905			-2.285	12.476
-2.305	108.859			-2.305	12.6
-2.324	108.954			-2.324	12.662
-2.344	109.123			-2.344	12.662
-2.363	109.098			-2.363	12.723
-2.383	109.058			-2.383	12.847
-2.402	109.18			-2.402	12.909
-2.422	109.137			-2.422	12.909
-2.441	109.119			-2.441	13.032
-2.461	109.314			-2.461	13.094
-2.48	109.471			-2.48	13.218
-2.5	109.568			-2.5	13.279
-2.52	109.781			-2.52	13.403
-2.539	109.74			-2.539	13.526
-2.559	109.919			-2.559	13.526
-2.578	110.028			-2.578	13.588
-2.598	110.211			-2.598	13.65
-2.617	110.419			-2.617	13.712
-2.637	110.509			-2.637	13.835
-2.656	110.653			-2.656	13.897
-2.676	110.72			-2.676	13.897
-2.695	110.589			-2.695	13.959
-2.715	110.742			-2.715	14.02
-2.734	110.659			-2.734	14.144
-2.754	110.587			-2.754	14.206
-2.773	110.538			-2.773	14.206
-2.793	110.451			-2.793	14.329
-2.813	110.333			-2.813	14.391
-2.832	110.476			-2.832	14.515
-2.852	110.438			-2.852	14.576
-2.871	110.473			-2.871	14.576
-2.891	110.636			-2.891	14.638
-2.91	110.633			-2.91	14.762
-2.93	110.558			-2.93	14.823
-2.949	110.627			-2.949	14.885
-2.969	110.587			-2.969	14.947
-2.988	110.5			-2.988	15.009
-3.008	110.326			-3.008	15.07
-3.027	110.349			-3.027	15.132
-3.047	110.09			-3.047	15.256
-3.066	110.192			-3.066	15.379
-3.086	110.32			-3.086	15.441
-3.105	110.479			-3.105	15.503
-3.125	110.583			-3.125	15.565
-3.145	110.485			-3.145	15.626
-3.164	110.317			-3.164	15.75
-3.184	110.319			-3.184	15.812
-3.203	110.213			-3.203	15.873
-3.223	110.135			-3.223	15.873
-3.242	110.189			-3.242	15.873
-3.262	110.277			-3.262	15.935
-3.281	110.36			-3.281	15.997
-3.301	110.321			-3.301	16.059
-3.32	110.256			-3.32	16.12
-3.34	110.291			-3.34	16.12
-3.359	110.438			-3.359	16.12
-3.379	110.458			-3.379	16.244
-3.398	110.593			-3.398	16.244
-3.418	110.76			-3.418	16.306
-3.438	110.928			-3.438	16.306
-3.457	110.953			-3.457	16.306
-3.477	110.929			-3.477	16.368
-3.496	110.849			-3.496	16.429
-3.516	110.932			-3.516	16.491
-3.535	110.873			-3.535	16.429
-3.555	110.862			-3.555	16.491
-3.574	110.803			-3.574	16.553
-3.594	110.82			-3.594	16.553
-3.613	110.919			-3.613	16.491
-3.633	111.025			-3.633	16.491
-3.652	111.076			-3.652	16.553
-3.672	111.269			-3.672	16.615
-3.691	111.396			-3.691	16.676
-3.711	111.656			-3.711	16.738
-3.73	111.795			-3.73	16.8
-3.75	112			-3.75	16.8
-3.77	111.96			-3.77	16.862
-3.789	112.129			-3.789	16.862
-3.809	112.272			-3.809	16.923
-3.828	112.41			-3.828	16.985
-3.848	112.544			-3.848	17.047
-3.867	112.594			-3.867	17.109
-3.887	112.641			-3.887	17.109
-3.906	112.709			-3.906	17.109
-3.926	112.767			-3.926	17.17
-3.945	112.978			-3.945	17.17
-3.965	112.899			-3.965	17.232
-3.984	112.767			-3.984	17.356
-4.004	112.763			-4.004	17.418
-4.023	112.831			-4.023	17.541
-4.043	112.802			-4.043	17.665
-4.063	112.543			-4.063	17.85
-4.082	112.464			-4.082	17.973
-4.102	112.458			-4.102	18.097
-4.121	112.31			-4.121	18.159
-4.141	112.199			-4.141	18.282
-4.16	112.21			-4.16	18.406
-4.18	112.273			-4.18	18.467
-4.199	112.392			-4.199	18.529
-4.219	112.403			-4.219	18.591
-4.238	112.442			-4.238	18.715
-4.258	112.445			-4.258	18.776
-4.277	112.594			-4.277	18.9
-4.297	112.737			-4.297	19.023
-4.316	112.693			-4.316	19.147
-4.336	112.752			-4.336	19.27
-4.355	112.736			-4.355	19.332
-4.375	112.634			-4.375	19.394
-4.395	112.68			-4.395	19.456
-4.414	112.562			-4.414	19.517
-4.434	112.498			-4.434	19.579
-4.453	112.406			-4.453	19.579
-4.473	112.502			-4.473	19.579
-4.492	112.497			-4.492	19.579
-4.512	112.313			-4.512	19.641
-4.531	112.151			-4.531	19.703
-4.551	112.036			-4.551	19.703
-4.57	112.128			-4.57	19.765
-4.59	112.089			-4.59	19.888
-4.609	112.165			-4.609	19.95
-4.629	112.103			-4.629	20.073
-4.648	112.119			-4.648	20.259
-4.668	112.5			-4.668	20.012
-4.688	115.862			-4.688	20.012
-4.707	111.885			-4.707	20.012
-4.727	114.164			-4.727	20.012
-4.746	110.967			-4.746	20.012
-4.766	111.346			-4.766	20.012
-4.785	110.325			-4.785	17.788
-4.805	111.407			-4.805	20.012
-4.824	113.972			-4.824	17.788
-4.844	109.775			-4.844	20.012
-4.863	111.215			-4.863	20.012
-4.883	108.853			-4.883	20.012
-4.902	112.346			-4.902	22.235
-4.922	112.313			-4.922	22.235
-4.941	114.642			-4.941	20.012
-4.961	112.039			-4.961	22.235
-4.98	116.252			-4.98	22.235
-5	110.912			-5	20.012
-5	111.731			-5	28.906
-4.98	111.747			-4.98	35.576
-4.961	113.956			-4.961	33.353
-4.941	111.874			-4.941	31.129
-4.922	111.901			-4.922	28.906
-4.902	114.467			-4.902	28.906
-4.883	108.787			-4.883	28.906
-4.863	114.142			-4.863	26.682
-4.844	112.527			-4.844	28.906
-4.824	112.083			-4.824	26.682
-4.805	112.198			-4.805	26.682
-4.785	109.138			-4.785	24.459
-4.766	112.615			-4.766	26.682
-4.746	114.489			-4.746	24.459
-4.727	112.659			-4.727	26.682
-4.707	112.44			-4.707	22.235
-4.688	114.681			-4.688	22.235
-4.668	116.686			-4.668	24.459
-4.648	112.522			-4.648	24.829
-4.629	112.487			-4.629	24.582
-4.609	112.395			-4.609	24.15
-4.59	112.343			-4.59	23.779
-4.57	112.219			-4.57	23.532
-4.551	112.236			-4.551	23.223
-4.531	112.233			-4.531	22.976
-4.512	112.435			-4.512	22.791
-4.492	112.443			-4.492	22.667
-4.473	112.477			-4.473	22.42
-4.453	112.517			-4.453	22.173
-4.434	112.601			-4.434	21.988
-4.414	112.707			-4.414	21.865
-4.395	112.798			-4.395	21.679
-4.375	112.791			-4.375	21.556
-4.355	112.871			-4.355	21.37
-4.336	112.854			-4.336	21.247
-4.316	112.81			-4.316	21.123
-4.297	112.718			-4.297	20.938
-4.277	112.841			-4.277	20.815
-4.258	112.88			-4.258	20.753
-4.238	112.805			-4.238	20.629
-4.219	112.813			-4.219	20.444
-4.199	112.801			-4.199	20.259
-4.18	112.694			-4.18	20.135
-4.16	112.749			-4.16	20.012
-4.141	112.771			-4.141	19.888
-4.121	112.787			-4.121	19.826
-4.102	112.662			-4.102	19.641
-4.082	112.605			-4.082	19.641
-4.063	112.661			-4.063	19.579
-4.043	112.702			-4.043	19.456
-4.023	112.589			-4.023	19.27
-4.004	112.509			-4.004	19.147
-3.984	112.328			-3.984	19.085
-3.965	112.343			-3.965	18.962
-3.945	112.218			-3.945	18.776
-3.926	112.296			-3.926	18.653
-3.906	112.473			-3.906	18.591
-3.887	112.354			-3.887	18.467
-3.867	112.46			-3.867	18.282
-3.848	112.509			-3.848	18.159
-3.828	112.466			-3.828	18.035
-3.809	112.332			-3.809	17.912
-3.789	112.236			-3.789	17.726
-3.77	112.192			-3.77	17.603
-3.75	111.978			-3.75	17.541
-3.73	111.719			-3.73	17.418
-3.711	111.617			-3.711	17.294
-3.691	111.454			-3.691	17.17
-3.672	111.471			-3.672	16.985
-3.652	111.419			-3.652	16.862
-3.633	111.396			-3.633	16.738
-3.613	111.319			-3.613	16.676
-3.594	111.227			-3.594	16.615
-3.574	111.246			-3.574	16.491
-3.555	111.117			-3.555	16.306
-3.535	111.097			-3.535	16.12
-3.516	111.164			-3.516	15.935
-3.496	111.313			-3.496	15.812
-3.477	111.555			-3.477	15.626
-3.457	111.574			-3.457	15.503
-3.438	111.441			-3.438	15.379
-3.418	111.327			-3.418	15.194
-3.398	111.298			-3.398	15.132
-3.379	111.18			-3.379	14.885
-3.359	111.104			-3.359	14.7
-3.34	111.231			-3.34	14.515
-3.32	111.369			-3.32	14.391
-3.301	111.259			-3.301	14.268
-3.281	111.33			-3.281	14.082
-3.262	111.248			-3.262	14.02
-3.242	111.325			-3.242	13.959
-3.223	111.181			-3.223	13.835
-3.203	111.289			-3.203	13.712
-3.184	111.244			-3.184	13.588
-3.164	111.22			-3.164	13.465
-3.145	111.101			-3.145	13.403
-3.125	111.297			-3.125	13.279
-3.105	111.248			-3.105	13.094
-3.086	111.213			-3.086	12.97
-3.066	111.148			-3.066	12.847
-3.047	111.014			-3.047	12.723
-3.027	111.211			-3.027	12.6
-3.008	111.359			-3.008	12.415
-2.988	111.442			-2.988	12.229
-2.969	111.177			-2.969	12.168
-2.949	111.139			-2.949	12.044
-2.93	111.084			-2.93	11.92
-2.91	110.964			-2.91	11.859
-2.891	111.09			-2.891	11.735
-2.871	111.034			-2.871	11.673
-2.852	111.164			-2.852	11.55
-2.832	110.963			-2.832	11.426
-2.813	111.038			-2.813	11.365
-2.793	110.551			-2.793	11.241
-2.773	110.335			-2.773	11.179
-2.754	110.228			-2.754	11.056
-2.734	110.463			-2.734	10.932
-2.715	110.327			-2.715	10.809
-2.695	110.163			-2.695	10.623
-2.676	110.179			-2.676	10.562
-2.656	110.218			-2.656	10.5
-2.637	110.013			-2.637	10.438
-2.617	109.77			-2.617	10.315
-2.598	109.715			-2.598	10.253
-2.578	109.653			-2.578	10.129
-2.559	109.517			-2.559	9.944
-2.539	109.319			-2.539	9.759
-2.52	109.373			-2.52	9.635
-2.5	108.911			-2.5	9.45
-2.48	108.951			-2.48	9.388
-2.461	108.827			-2.461	9.265
-2.441	108.851			-2.441	9.141
-2.422	108.56			-2.422	9.018
-2.402	108.894			-2.402	8.832
-2.383	109.132			-2.383	8.647
-2.363	109.394			-2.363	8.523
-2.344	109.701			-2.344	8.4
-2.324	109.418			-2.324	8.215
-2.305	109.214			-2.305	8.091
-2.285	109.099			-2.285	7.968
-2.266	109.6			-2.266	7.782
-2.246	109.631			-2.246	7.597
-2.227	109.698			-2.227	7.535
-2.207	109.826			-2.207	7.35
-2.188	109.828			-2.188	7.226
-2.168	109.945			-2.168	7.041
-2.148	110.164			-2.148	6.918
-2.129	110.331			-2.129	6.794
-2.109	109.892			-2.109	6.671
-2.09	109.964			-2.09	6.609
-2.07	109.867			-2.07	6.547
-2.051	109.829			-2.051	6.485
-2.031	109.944			-2.031	6.362
-2.012	110.393			-2.012	6.238
-1.992	110.827			-1.992	6.176
-1.973	111.461			-1.973	5.991
-1.953	111.899			-1.953	5.806
-1.934	112.096			-1.934	5.621
-1.914	111.966			-1.914	5.497
-1.895	112.101			-1.895	5.435
-1.875	112.376			-1.875	5.373
-1.855	112.596			-1.855	5.25
-1.836	112.192			-1.836	5.188
-1.816	112.05			-1.816	5.126
-1.797	112.627			-1.797	5.065
-1.777	112.962			-1.777	4.879
-1.758	113.417			-1.758	4.756
-1.738	113.031			-1.738	4.694
-1.719	112.76			-1.719	4.632
-1.699	112.216			-1.699	4.571
-1.68	112.12			-1.68	4.571
-1.66	111.645			-1.66	4.447
-1.641	111.265			-1.641	4.323
-1.621	111.646			-1.621	4.262
-1.602	111.578			-1.602	4.138
-1.582	111.414			-1.582	4.015
-1.563	110.479			-1.563	3.953
-1.543	110.067			-1.543	3.891
-1.523	110.205			-1.523	3.768
-1.504	110.8			-1.504	3.644
-1.484	111.576			-1.484	3.521
-1.465	111.585			-1.465	3.459
-1.445	111.291			-1.445	3.335
-1.426	111.424			-1.426	3.274
-1.406	111.55			-1.406	3.15
-1.387	111.311			-1.387	2.965
-1.367	111.486			-1.367	2.779
-1.348	112.051			-1.348	2.594
-1.328	112.125			-1.328	2.532
-1.309	109.894			-1.309	2.409
-1.289	109.778			-1.289	2.285
-1.27	106.697			-1.27	2.224
-1.25	106.098			-1.25	2.162
-1.23	105.778			-1.23	2.162
-1.211	106.687			-1.211	2.038
-1.191	104.776			-1.191	1.853
-1.172	103.012			-1.172	1.791
-1.152	100.942			-1.152	1.729
-1.133	101.529			-1.133	1.606
-1.113	101.642			-1.113	1.482
-1.094	98.391			-1.094	1.359
-1.074	99.253			-1.074	1.297
-1.055	98.006			-1.055	1.235
-1.035	94.525			-1.035	1.112
-1.016	92.528			-1.016	0.988
-0.996	91.894			-0.996	0.926
-0.977	90.978			-0.977	0.803
-0.957	91.667			-0.957	0.741
-0.938	90.026			-0.938	0.679
-0.918	88.453			-0.918	0.618
-0.898	86.901			-0.898	0.618
-0.879	82.126			-0.879	0.618
-0.859	76.907			-0.859	0.556
-0.84	73.909			-0.84	0.556
-0.82	67.47			-0.82	0.494
-0.801	63.031			-0.801	0.432
-0.781	59.927			-0.781	0.371
-0.762	58.04			-0.762	0.309
-0.742	55.181			-0.742	0.309
-0.723	50.932			-0.723	0.247
-0.703	47.579			-0.703	0.309
-0.684	42.909			-0.684	0.309
-0.664	37.691			-0.664	0.309
-0.645	33.624			-0.645	0.309
-0.625	29.288			-0.625	0.247
-0.605	26.395			-0.605	0.247
-0.586	21.762			-0.586	0.309
-0.566	19.231			-0.566	0.309
-0.547	14.635			-0.547	0.371
-0.527	10.391			-0.527	0.371
-0.508	5.163			-0.508	0.371
-0.488	2.008			-0.488	0.371
-0.469	0.464			-0.469	0.309
-0.449	-2.691			-0.449	0.309
-0.43	-7.851			-0.43	0.309
-0.41	-12.657			-0.41	0.371
-0.391	-14.647			-0.391	0.432
-0.371	-20.026			-0.371	0.556
-0.352	-24.198			-0.352	0.618
-0.332	-25.831			-0.332	0.679
-0.313	-28.823			-0.313	0.741
-0.293	-32.506			-0.293	0.865
-0.273	-36.722			-0.273	0.926
-0.254	-41.874			-0.254	0.988
-0.234	-45.124			-0.234	1.05
-0.215	-49.582			-0.215	1.112
-0.195	-52.615			-0.195	1.174
-0.176	-52.329			-0.176	1.235
-0.156	-51.108			-0.156	1.297
-0.137	-52.292			-0.137	1.297
-0.117	-50.58			-0.117	1.359
-0.098	-51.756			-0.098	1.421
-0.078	-54.617			-0.078	1.544
-0.059	-57.842			-0.059	1.606
-0.039	-60.02			-0.039	1.668
-0.02	-60.542			-0.02	1.791
0	-61.994			0	1.853
0.02	-61.918			0.02	1.976
0.039	-61.528			0.039	2.1
0.059	-62.59			0.059	2.162
0.078	-62.957			0.078	2.285
0.098	-62.929			0.098	2.409
0.117	-63.583			0.117	2.471
0.137	-63.402			0.137	2.594
0.156	-63.664			0.156	2.656
0.176	-63.943			0.176	2.718
0.195	-64.496			0.195	2.903
0.215	-64.306			0.215	3.088
0.234	-66.346			0.234	3.212
0.254	-66.029			0.254	3.274
0.273	-65.863			0.273	3.397
0.293	-66.169			0.293	3.521
0.313	-66.101			0.313	3.644
0.332	-66.604			0.332	3.644
0.352	-66.536			0.352	3.768
0.371	-65.703			0.371	3.829
0.391	-65.267			0.391	3.953
0.41	-65.72			0.41	4.015
0.43	-65.707			0.43	4.138
0.449	-65.981			0.449	4.262
0.469	-65.768			0.469	4.323
0.488	-64.607			0.488	4.385
0.508	-64.615			0.508	4.509
0.527	-64.629			0.527	4.632
0.547	-64.889			0.547	4.756
0.566	-65.33			0.566	4.879
0.586	-65.667			0.586	5.003
0.605	-65.783			0.605	5.126
0.625	-65.679			0.625	5.188
0.645	-65.739			0.645	5.312
0.664	-65.408			0.664	5.435
0.684	-65.735			0.684	5.435
0.703	-65.884			0.703	5.497
0.723	-65.989			0.723	5.621
0.742	-66.066			0.742	5.744
0.762	-66.027			0.762	5.868
0.781	-66.757			0.781	5.929
0.801	-66.802			0.801	5.991
0.82	-66.599			0.82	6.053
0.84	-66.781			0.84	6.115
0.859	-66.978			0.859	6.176
0.879	-67.111			0.879	6.3
0.898	-67.072			0.898	6.3
0.918	-67.218			0.918	6.362
0.938	-66.74			0.938	6.485
0.957	-66.98			0.957	6.671
0.977	-67.277			0.977	6.794
0.996	-67.061			0.996	6.794
1.016	-67.165			1.016	6.856
1.035	-67.411			1.035	6.979
1.055	-67.271			1.055	7.041
1.074	-67.344			1.074	7.165
1.094	-67.5			1.094	7.226
1.113	-67.616			1.113	7.288
1.133	-67.575			1.133	7.288
1.152	-67.521			1.152	7.35
1.172	-67.627			1.172	7.535
1.191	-67.774			1.191	7.659
1.211	-67.902			1.211	7.721
1.23	-68.027			1.23	7.782
1.25	-68.251			1.25	7.844
1.27	-68.103			1.27	7.906
1.289	-68.141			1.289	7.968
1.309	-67.887			1.309	8.029
1.328	-67.835			1.328	8.153
1.348	-67.574			1.348	8.276
1.367	-67.853			1.367	8.4
1.387	-67.771			1.387	8.585
1.406	-67.719			1.406	8.709
1.426	-67.663			1.426	8.709
1.445	-67.645			1.445	8.771
1.465	-68.077			1.465	8.894
1.484	-67.884			1.484	8.956
1.504	-67.999			1.504	9.018
1.523	-67.939			1.523	9.079
1.543	-67.893			1.543	9.141
1.563	-67.663			1.563	9.203
1.582	-67.771			1.582	9.326
1.602	-67.66			1.602	9.45
1.621	-67.7			1.621	9.512
1.641	-68.007			1.641	9.573
1.66	-67.722			1.66	9.573
1.68	-67.309			1.68	9.573
1.699	-67.111			1.699	9.697
1.719	-67.274			1.719	9.697
1.738	-67.397			1.738	9.821
1.758	-67.515			1.758	9.882
1.777	-67.752			1.777	9.944
1.797	-67.76			1.797	10.006
1.816	-67.703			1.816	10.068
1.836	-67.761			1.836	10.191
1.855	-67.8			1.855	10.253
1.875	-67.584			1.875	10.315
1.895	-67.61			1.895	10.376
1.914	-67.787			1.914	10.438
1.934	-67.932			1.934	10.5
1.953	-67.945			1.953	10.623
1.973	-68.159			1.973	10.685
1.992	-68.24			1.992	10.747
2.012	-68.32			2.012	10.809
2.031	-68.552			2.031	10.87
2.051	-68.871			2.051	10.932
2.07	-68.93			2.07	10.994
2.09	-69.002			2.09	10.994
2.109	-69.021			2.109	10.994
2.129	-68.907			2.129	11.118
2.148	-69.006			2.148	11.179
2.168	-68.891			2.168	11.241
2.188	-68.957			2.188	11.303
2.207	-68.786			2.207	11.426
2.227	-68.911			2.227	11.488
2.246	-68.97			2.246	11.612
2.266	-68.954			2.266	11.735
2.285	-69.053			2.285	11.735
2.305	-69.226			2.305	11.735
2.324	-69.127			2.324	11.797
2.344	-69.179			2.344	11.859
2.363	-69.289			2.363	12.044
2.383	-69.259			2.383	12.168
2.402	-69.62			2.402	12.168
2.422	-69.58			2.422	12.229
2.441	-69.512			2.441	12.229
2.461	-69.489			2.461	12.291
2.48	-69.627			2.48	12.353
2.5	-69.572			2.5	12.415
2.52	-69.555			2.52	12.476
2.539	-69.535			2.539	12.538
2.559	-69.651			2.559	12.6
2.578	-69.798			2.578	12.6
2.598	-69.901			2.598	12.662
2.617	-69.936			2.617	12.723
2.637	-69.919			2.637	12.785
2.656	-69.872			2.656	12.785
2.676	-69.85			2.676	12.847
2.695	-69.643			2.695	12.909
2.715	-69.61			2.715	12.97
2.734	-69.426			2.734	13.032
2.754	-69.372			2.754	13.094
2.773	-69.426			2.773	13.156
2.793	-69.407			2.793	13.279
2.813	-69.433			2.813	13.341
2.832	-69.545			2.832	13.341
2.852	-69.63			2.852	13.341
2.871	-69.83			2.871	13.341
2.891	-69.821			2.891	13.465
2.91	-69.865			2.91	13.465
2.93	-69.81			2.93	13.588
2.949	-69.934			2.949	13.712
2.969	-69.964			2.969	13.773
2.988	-69.944			2.988	13.835
3.008	-69.799			3.008	13.959
3.027	-69.721			3.027	14.02
3.047	-69.713			3.047	14.02
3.066	-69.754			3.066	14.02
3.086	-69.863			3.086	14.082
3.105	-69.621			3.105	14.144
3.125	-69.612			3.125	14.268
3.145	-69.519			3.145	14.329
3.164	-69.452			3.164	14.329
3.184	-69.381			3.184	14.391
3.203	-69.354			3.203	14.391
3.223	-69.211			3.223	14.515
3.242	-69.279			3.242	14.515
3.262	-69.151			3.262	14.576
3.281	-68.994			3.281	14.638
3.301	-69.085			3.301	14.7
3.32	-68.934			3.32	14.762
3.34	-68.88			3.34	14.823
3.359	-68.971			3.359	14.823
3.379	-68.934			3.379	14.947
3.398	-69.108			3.398	15.07
3.418	-69.127			3.418	15.194
3.438	-69.102			3.438	15.194
3.457	-69.023			3.457	15.256
3.477	-68.963			3.477	15.256
3.496	-68.943			3.496	15.256
3.516	-68.851			3.516	15.318
3.535	-68.774			3.535	15.441
3.555	-68.663			3.555	15.565
3.574	-68.535			3.574	15.626
3.594	-68.517			3.594	15.626
3.613	-68.628			3.613	15.688
3.633	-68.633			3.633	15.75
3.652	-68.488			3.652	15.75
3.672	-68.374			3.672	15.812
3.691	-68.361			3.691	15.812
3.711	-68.291			3.711	15.873
3.73	-68.461			3.73	15.997
3.75	-68.341			3.75	16.12
3.77	-68.267			3.77	16.12
3.789	-68.395			3.789	16.182
3.809	-68.552			3.809	16.368
3.828	-68.494			3.828	16.429
3.848	-68.47			3.848	16.491
3.867	-68.588			3.867	16.615
3.887	-68.533			3.887	16.676
3.906	-68.658			3.906	16.8
3.926	-68.604			3.926	16.8
3.945	-68.494			3.945	16.985
3.965	-68.601			3.965	17.047
3.984	-68.634			3.984	17.17
4.004	-68.522			4.004	17.232
4.023	-68.471			4.023	17.232
4.043	-68.41			4.043	17.294
4.063	-68.279			4.063	17.418
4.082	-68.493			4.082	17.356
4.102	-68.482			4.102	17.356
4.121	-68.547			4.121	17.356
4.141	-68.591			4.141	17.418
4.16	-68.475			4.16	17.418
4.18	-68.407			4.18	17.479
4.199	-68.387			4.199	17.541
4.219	-68.442			4.219	17.603
4.238	-68.458			4.238	17.603
4.258	-68.551			4.258	17.603
4.277	-68.483			4.277	17.603
4.297	-68.335			4.297	17.726
4.316	-68.176			4.316	17.85
4.336	-68.158			4.336	17.85
4.355	-68.258			4.355	17.85
4.375	-68.314			4.375	17.85
4.395	-68.204			4.395	17.973
4.414	-68.121			4.414	17.973
4.434	-68.069			4.434	17.85
4.453	-68.194			4.453	17.85
4.473	-68.321			4.473	17.912
4.492	-68.237			4.492	17.973
4.512	-68.044			4.512	17.912
4.531	-67.989			4.531	17.912
4.551	-67.971			4.551	17.912
4.57	-67.847			4.57	17.912
4.59	-67.76			4.59	17.912
4.609	-67.71			4.609	17.912
4.629	-67.795			4.629	17.912
4.648	-64.38			4.648	20.012
4.668	-68.165			4.668	17.788
4.688	-73.444			4.688	17.788
4.707	-67.418			4.707	17.788
4.727	-65.27			4.727	20.012
4.746	-65.105			4.746	17.788
4.766	-68.676			4.766	15.565
4.785	-70.269			4.785	17.788
4.805	-69.895			4.805	17.788
4.824	-67.363			4.824	20.012
4.844	-63.078			4.844	17.788
4.863	-67.154			4.863	17.788
4.883	-67.05			4.883	17.788
4.902	-66.143			4.902	17.788
4.922	-65.632			4.922	17.788
4.941	-69.89			4.941	17.788
4.961	-67.258			4.961	17.788
4.98	-65.704			4.98	20.012
