# Supplementary material for: Pyro-catalysis for tooth whitening via oral temperature fluctuation
Source: Nat Commun. 2022 Jul 29;13:4419. doi: 10.1038/s41467-022-32132-3 (PMC9338087; doi:10.1038/s41467-022-32132-3)
Supplement: Supplementary file 6 — Source data [file 41467_2022_32132_MOESM6_ESM.zip › Source data/main text/Figure 2/Raman.xlsx]

## Sheet: Sheet1
Raman shift cm-1	intensity
101.033	3.45215
102.867	97.5093
104.703	18.2783
106.537	59.7944
108.37	136.266
110.205	85.8843
112.037	-23.3076
113.869	26.8765
115.701	90.5688
117.535	33.9336
119.365	-22.978
121.196	71.9937
123.028	-45.0063
124.858	-43.9214
126.688	23.3892
128.517	5.03223
130.348	29.1318
132.177	-44.2524
134.005	58.9985
135.832	94.9785
137.662	33.7935
139.489	85.5024
141.316	-21.7944
143.142	15.9858
144.968	76.9229
146.796	81.1021
148.621	90.5791
150.446	73.4351
152.27	9.73926
154.094	105.558
155.918	102.954
157.744	25.9951
159.567	80.7285
161.39	-32.7832
163.212	7.51416
165.034	79.6729
166.856	117.742
168.677	13.7705
170.498	-68.1968
172.321	11.8877
174.141	42.0576
175.961	236.356
177.78	420.82
179.6	557.487
181.418	876.391
183.237	943.562
185.055	1099.03
186.873	1064.83
188.69	1004.98
190.507	927.512
192.324	934.447
194.14	861.809
195.956	825.617
197.772	781.891
199.587	786.649
201.402	757.908
203.217	815.683
205.031	823.987
206.845	856.834
208.658	888.236
210.471	996.201
212.284	904.739
214.097	1051.86
215.909	963.566
217.72	979.867
219.532	938.767
221.343	1036.27
223.154	1090.38
224.964	1161.09
226.774	1190.41
228.581	1150.32
230.391	1258.85
232.2	1257.99
234.008	1225.73
235.816	1284.08
237.624	1257.02
239.432	1390.55
241.239	1446.66
243.044	1421.33
244.85	1362.6
246.656	1504.43
248.462	1422.83
250.267	1443.77
252.07	1491.22
253.875	1513.24
255.679	1455.78
257.483	1444.83
259.287	1422.38
261.088	1362.39
262.891	1462.91
264.694	1443.89
266.496	1431.34
268.298	1417.22
270.097	1391.49
271.898	1294.22
273.699	1283.35
275.498	1250.83
277.298	1256.72
279.098	1108.97
280.897	1127.57
282.694	1126.46
284.493	1061.71
286.291	1131.26
288.087	991.053
289.885	1001.16
291.682	925.522
293.477	962.085
295.274	980.915
297.07	1017.95
298.864	1143.15
300.659	1396.56
302.455	1698.14
304.247	1877.82
306.042	1813.68
307.834	1867.61
309.628	1585.68
311.421	1213.84
313.213	940.031
315.005	746.317
316.796	660.6
318.588	546.949
320.38	381.308
322.169	365.619
323.96	365.951
325.749	306.206
327.539	270.452
329.327	244.592
331.117	216.695
332.904	200.662
334.693	112.565
336.48	70.3037
338.268	133.949
340.054	53.4058
341.841	68.7412
343.626	45.8611
345.413	104.834
347.198	35.5654
348.984	70.1245
350.768	72.4185
352.553	24.5144
354.337	18.3219
356.119	-10.1307
357.904	7.18298
359.686	2.17517
361.47	-11.0881
363.251	-34.6938
365.032	-6.6145
366.815	-2.82275
368.595	18.5975
370.377	-2.29053
372.157	-83.568
373.936	-33.2075
375.717	-45.1831
377.496	-31.5736
379.274	-60.3516
381.054	-45.4913
382.832	-29.0679
384.609	22.9449
386.388	4.57251
388.165	11.7437
389.941	-33.5161
391.719	22.8184
393.495	-19.321
395.27	32.0916
397.045	-0.94983
398.821	17.5792
400.595	53.6157
402.369	7.18469
404.143	2.28186
405.918	22.9293
407.691	19.0712
409.463	26.7301
411.235	43.9036
413.009	12.6124
414.781	60.8064
416.552	68.5073
418.323	61.7139
420.093	60.4237
421.865	106.657
423.635	66.3698
425.404	93.5831
427.173	72.2968
428.942	136.51
430.71	68.2231
432.48	103.454
434.248	110.167
436.015	110.382
437.782	88.0993
439.549	89.3206
441.315	98.0475
443.081	136.281
444.847	90.0248
446.612	87.2799
448.377	84.0493
450.144	132.347
451.908	104.153
453.672	135.482
455.436	120.337
457.199	132.723
458.962	172.644
460.725	178.102
462.487	243.104
464.249	317.652
466.011	361.752
467.772	401.41
469.533	462.629
471.293	517.415
473.053	547.774
474.813	589.711
476.573	593.232
478.332	708.344
480.091	769.051
481.85	901.361
483.608	937.281
485.364	1046.81
487.121	1209.97
488.878	1324.76
490.635	1493.18
492.392	1559.25
494.148	1664.97
495.904	1900.34
497.659	2017.38
499.414	2256.1
501.169	2244.49
502.922	2400.58
504.676	2616.36
506.43	2643.85
508.183	2679.05
509.936	2785.97
511.689	2728.63
513.439	2811.02
515.192	2765.16
516.943	2735.05
518.695	2732.7
520.446	2624.13
522.195	2609.34
523.945	2536.34
525.695	2395.13
527.445	2329.73
529.195	2234.15
530.942	2122.4
532.69	2034.47
534.439	1904.39
536.187	1818.16
537.933	1773.79
539.68	1667.29
541.427	1656.66
543.172	1573.93
544.919	1525.09
546.665	1498.15
548.408	1427.13
550.154	1356.02
551.899	1300.84
553.642	1207.61
555.386	1208.32
557.13	1164.98
558.872	1061.62
560.615	1014.22
562.359	902.795
564.099	869.374
565.842	851.941
567.582	840.522
569.324	735.107
571.065	783.715
572.804	742.36
574.545	713.033
576.283	633.76
578.023	568.531
579.763	553.361
581.501	512.266
583.24	451.238
584.977	472.299
586.715	409.441
588.451	376.685
590.189	386.024
591.924	349.48
593.661	359.042
595.396	266.734
597.133	280.546
598.867	230.498
600.603	246.583
602.336	208.82
604.071	201.202
605.804	155.746
607.536	180.451
609.271	117.318
611.002	188.361
612.736	101.575
614.467	90.976
616.2	104.557
617.93	82.3324
619.661	52.3014
621.392	16.4635
623.122	20.8313
624.851	81.4038
626.582	2.18066
628.31	-12.8275
630.041	34.3754
631.768	25.7986
633.496	-6.55859
635.225	25.3037
636.952	11.3928
638.679	11.708
640.407	-23.7502
642.133	15.0228
643.858	-47.9729
645.583	-18.7366
647.31	-39.2672
649.035	-41.563
650.759	-19.6239
652.483	-13.4495
654.209	-49.0391
655.932	-2.39331
657.655	-29.5121
659.377	-18.3958
661.102	-11.0432
662.824	10.5419
664.545	36.3597
666.267	8.40955
667.987	32.6898
669.71	41.2021
671.43	73.9391
673.15	108.901
674.87	148.087
676.589	117.494
678.308	153.12
680.029	138.966
681.747	223.022
683.465	205.287
685.183	255.76
686.901	326.438
688.618	319.315
690.334	376.389
692.051	383.656
693.767	431.113
695.485	514.761
697.2	596.583
698.915	586.581
700.63	658.752
702.344	737.089
704.058	805.588
705.772	854.245
707.486	881.053
709.199	1006.01
710.912	995.105
712.624	1002.34
714.336	953.702
716.048	971.19
717.76	970.798
719.471	894.518
721.182	828.346
722.892	762.275
724.603	704.299
726.313	626.412
728.022	538.608
729.731	482.88
731.438	471.212
733.147	401.618
734.855	384.081
736.563	316.595
738.271	305.153
739.978	265.749
741.685	222.376
743.392	227.028
745.098	185.698
746.802	168.371
748.508	183.058
750.213	139.745
751.918	120.425
753.623	113.091
755.328	135.737
757.03	114.347
758.733	128.936
760.437	125.486
762.14	51.9916
763.843	52.4481
765.543	62.8392
767.245	73.1792
768.947	21.4532
770.649	13.6552
772.348	53.7712
774.049	65.8154
775.75	45.7732
777.45	47.64
779.148	47.4029
780.847	21.076
782.547	52.6458
784.244	-11.8997
785.942	71.4539
787.641	42.6943
789.339	23.8188
791.034	34.8169
792.732	33.7029
794.429	2.46649
796.123	5.09863
797.82	-18.3867
799.514	17.9952
801.21	-7.74194
802.905	-1.60529
804.598	28.3987
806.293	-3.71552
807.985	22.04
809.68	19.6801
811.373	41.2003
813.065	2.59714
814.758	7.88605
816.449	11.0587
818.142	-25.8688
819.832	15.0966
821.524	29.9719
823.214	-7.24872
824.905	-22.5473
826.596	0.07767
828.285	-19.3714
829.975	-22.8753
831.663	3.56448
833.351	-10.037
835.04	6.33588
836.727	-25.316
838.416	-6.97031
840.102	-22.6246
841.791	-6.25513
843.476	-25.8577
845.164	-1.40698
846.849	-8.89743
848.534	-8.30692
850.22	4.38779
851.905	-0.8056
853.591	-1.85629
855.274	-14.7552
856.958	-11.4756
858.643	12.0119
860.325	3.7179
862.01	25.6802
863.692	19.9104
865.373	-5.55771
867.057	15.3113
868.738	10.5305
870.419	-11.8622
872.099	10.1643
873.781	0.65213
875.461	37.6158
877.14	37.0992
878.822	33.1505
880.5	61.7838
882.179	55.0493
883.857	52.9867
885.537	87.6523
887.215	87.0598
888.892	77.2681
890.569	86.3219
892.248	138.287
893.924	135.177
895.6	145.058
897.276	163.982
898.951	180.002
