# Supplementary material for: Pyro-catalysis for tooth whitening via oral temperature fluctuation
Source: Nat Commun. 2022 Jul 29;13:4419. doi: 10.1038/s41467-022-32132-3 (PMC9338087; doi:10.1038/s41467-022-32132-3)
Supplement: Supplementary file 6 — Source data [file 41467_2022_32132_MOESM6_ESM.zip › Source data/main text/Figure 2/XRD.xlsx]

## Sheet: Sheet1
Commander	Sample
20.0001	134
20.0206	134
20.041	144
20.0615	124
20.0819	133
20.1024	138
20.1229	132
20.1433	127
20.1638	118
20.1843	114
20.2047	118
20.2252	129
20.2457	122
20.2661	124
20.2866	159
20.307	125
20.3275	129
20.348	144
20.3684	112
20.3889	115
20.4093	130
20.4298	136
20.4503	142
20.4707	149
20.4912	119
20.5117	124
20.5321	149
20.5526	126
20.573	138
20.5935	126
20.614	127
20.6344	137
20.6549	126
20.6754	119
20.6958	141
20.7163	141
20.7368	145
20.7572	144
20.7777	146
20.7981	145
20.8186	143
20.8391	135
20.8595	150
20.88	148
20.9004	141
20.9209	142
20.9414	153
20.9618	148
20.9823	151
21.0028	147
21.0232	136
21.0437	153
21.0642	140
21.0846	159
21.1051	136
21.1255	141
21.146	138
21.1665	140
21.1869	119
21.2074	122
21.2279	136
21.2483	116
21.2688	139
21.2892	135
21.3097	137
21.3302	142
21.3506	135
21.3711	153
21.3916	145
21.412	115
21.4325	149
21.453	139
21.4734	149
21.4939	123
21.5143	138
21.5348	152
21.5553	125
21.5757	138
21.5962	163
21.6166	154
21.6371	152
21.6576	146
21.678	142
21.6985	155
21.719	154
21.7394	156
21.7599	165
21.7803	176
21.8008	203
21.8213	181
21.8417	198
21.8622	222
21.8827	247
21.9031	266
21.9236	280
21.9441	312
21.9645	339
21.985	433
22.0054	515
22.0259	621
22.0464	671
22.0668	812
22.0873	918
22.1077	1014
22.1282	1139
22.1487	1140
22.1691	1184
22.1896	1069
22.2101	963
22.2305	818
22.251	720
22.2715	629
22.2919	475
22.3124	416
22.3328	345
22.3533	334
22.3738	253
22.3942	227
22.4147	186
22.4352	189
22.4556	170
22.4761	172
22.4965	157
22.517	140
22.5375	169
22.5579	163
22.5784	138
22.5988	124
22.6193	141
22.6398	132
22.6602	133
22.6807	134
22.7012	144
22.7216	127
22.7421	117
22.7626	128
22.783	102
22.8035	140
22.8239	130
22.8444	115
22.8649	116
22.8853	105
22.9058	123
22.9263	115
22.9467	123
22.9672	115
22.9876	107
23.0081	114
23.0286	93
23.049	100
23.0695	131
23.09	109
23.1104	117
23.1309	118
23.1514	98
23.1718	106
23.1923	113
23.2127	107
23.2332	98
23.2537	104
23.2741	115
23.2946	107
23.315	120
23.3355	107
23.356	104
23.3764	97
23.3969	106
23.4174	109
23.4378	111
23.4583	105
23.4788	108
23.4992	111
23.5197	92
23.5401	106
23.5606	101
23.5811	115
23.6015	101
23.622	93
23.6425	122
23.6629	103
23.6834	105
23.7038	131
23.7243	104
23.7448	97
23.7652	92
23.7857	104
23.8061	130
23.8266	81
23.8471	110
23.8675	107
23.888	126
23.9085	115
23.9289	103
23.9494	102
23.9699	112
23.9903	100
24.0108	106
24.0312	106
24.0517	105
24.0722	112
24.0926	106
24.1131	83
24.1335	102
24.154	96
24.1745	102
24.1949	96
24.2154	117
24.2359	120
24.2563	116
24.2768	105
24.2973	111
24.3177	96
24.3382	112
24.3586	131
24.3791	83
24.3996	100
24.42	110
24.4405	119
24.461	108
24.4814	109
24.5019	98
24.5223	107
24.5428	114
24.5633	99
24.5837	127
24.6042	100
24.6247	92
24.6451	117
24.6656	122
24.6861	99
24.7065	99
24.727	105
24.7474	105
24.7679	103
24.7884	99
24.8088	111
24.8293	99
24.8498	84
24.8702	103
24.8907	79
24.9111	103
24.9316	104
24.9521	127
24.9725	86
24.993	98
25.0134	118
25.0339	91
25.0544	98
25.0748	115
25.0953	91
25.1158	77
25.1362	100
25.1567	93
25.1772	91
25.1976	99
25.2181	84
25.2385	102
25.259	118
25.2795	106
25.2999	93
25.3204	89
25.3408	97
25.3613	109
25.3818	98
25.4022	93
25.4227	84
25.4432	117
25.4636	105
25.4841	99
25.5045	93
25.525	84
25.5455	102
25.5659	99
25.5864	119
25.6069	99
25.6273	95
25.6478	105
25.6683	109
25.6887	90
25.7092	105
25.7296	103
25.7501	102
25.7706	115
25.791	100
25.8115	111
25.8319	102
25.8524	98
25.8729	114
25.8933	125
25.9138	102
25.9343	111
25.9547	107
25.9752	110
25.9957	100
26.0161	110
26.0366	111
26.057	113
26.0775	111
26.098	104
26.1184	119
26.1389	105
26.1594	110
26.1798	101
26.2003	107
26.2207	90
26.2412	111
26.2617	97
26.2821	93
26.3026	95
26.3231	106
26.3435	105
26.364	104
26.3845	115
26.4049	98
26.4254	101
26.4458	98
26.4663	103
26.4868	98
26.5072	97
26.5277	103
26.5481	108
26.5686	101
26.5891	112
26.6095	97
26.63	92
26.6505	94
26.6709	117
26.6914	91
26.7118	113
26.7323	113
26.7528	83
26.7732	105
26.7937	100
26.8142	84
26.8346	111
26.8551	122
26.8756	109
26.896	89
26.9165	90
26.9369	99
26.9574	105
26.9779	90
26.9983	91
27.0188	89
27.0392	98
27.0597	109
27.0802	104
27.1006	109
27.1211	103
27.1416	106
27.162	94
27.1825	108
27.203	98
27.2234	87
27.2439	87
27.2643	100
27.2848	88
27.3053	104
27.3257	103
27.3462	106
27.3666	92
27.3871	88
27.4076	101
27.428	116
27.4485	93
27.469	122
27.4894	88
27.5099	95
27.5304	104
27.5508	107
27.5713	115
27.5917	101
27.6122	98
27.6327	93
27.6531	104
27.6736	90
27.6941	102
27.7145	92
27.735	104
27.7554	108
27.7759	104
27.7964	115
27.8168	98
27.8373	103
27.8578	100
27.8782	104
27.8987	104
27.9191	97
27.9396	112
27.9601	93
27.9805	113
28.001	122
28.0215	113
28.0419	112
28.0624	95
28.0829	88
28.1033	104
28.1238	101
28.1442	95
28.1647	110
28.1852	102
28.2056	94
28.2261	85
28.2465	90
28.267	100
28.2875	114
28.3079	107
28.3284	122
28.3489	137
28.3693	117
28.3898	119
28.4103	121
28.4307	137
28.4512	130
28.4716	143
28.4921	117
28.5126	119
28.533	103
28.5535	130
28.5739	117
28.5944	104
28.6149	113
28.6353	123
28.6558	110
28.6763	111
28.6967	97
28.7172	119
28.7376	126
28.7581	86
28.7786	103
28.799	96
28.8195	101
28.84	106
28.8604	110
28.8809	133
28.9014	129
28.9218	133
28.9423	109
28.9627	102
28.9832	123
29.0037	120
29.0241	126
29.0446	139
29.0651	130
29.0855	119
29.106	118
29.1264	109
29.1469	144
29.1674	141
29.1878	134
29.2083	150
29.2288	111
29.2492	137
29.2697	140
29.2902	150
29.3106	162
29.3311	168
29.3515	159
29.372	165
29.3925	159
29.4129	163
29.4334	163
29.4538	169
29.4743	132
29.4948	148
29.5152	169
29.5357	122
29.5562	138
29.5766	144
29.5971	138
29.6176	148
29.638	131
29.6585	125
29.6789	135
29.6994	148
29.7199	136
29.7403	131
29.7608	137
29.7812	150
29.8017	144
29.8222	154
29.8426	124
29.8631	152
29.8836	135
29.904	129
29.9245	167
29.9449	129
29.9654	140
29.9859	138
30.0063	143
30.0268	111
30.0473	125
30.0677	137
30.0882	124
30.1087	116
30.1291	99
30.1496	115
30.17	134
30.1905	120
30.211	123
30.2314	117
30.2519	120
30.2723	130
30.2928	137
30.3133	132
30.3337	128
30.3542	133
30.3747	148
30.3951	144
30.4156	154
30.4361	149
30.4565	153
30.477	170
30.4974	135
30.5179	159
30.5384	141
30.5588	179
30.5793	141
30.5998	161
30.6202	154
30.6407	170
30.6611	172
30.6816	164
30.7021	178
30.7225	167
30.743	167
30.7635	168
30.7839	180
30.8044	187
30.8249	160
30.8453	195
30.8658	184
30.8862	201
30.9067	184
30.9272	170
30.9476	202
30.9681	196
30.9886	227
31.009	219
31.0295	225
31.0499	222
31.0704	285
31.0909	278
31.1113	297
31.1318	300
31.1522	313
31.1727	326
31.1932	411
31.2136	479
31.2341	493
31.2546	592
31.275	669
31.2955	720
31.316	879
31.3364	1086
31.3569	1413
31.3773	1622
31.3978	2019
31.4183	2380
31.4387	2897
31.4592	3441
31.4796	4034
31.5001	4589
31.5206	4731
31.541	4812
31.5615	4593
31.582	4168
31.6024	3828
31.6229	3216
31.6434	2723
31.6638	2228
31.6843	1830
31.7047	1497
31.7252	1228
31.7457	995
31.7661	767
31.7866	658
31.8071	620
31.8275	513
31.848	452
31.8684	379
31.8889	345
31.9094	340
31.9298	266
31.9503	285
31.9708	226
31.9912	245
32.0117	231
32.0321	203
32.0526	182
32.0731	214
32.0935	154
32.114	174
32.1345	177
32.1549	174
32.1754	164
32.1959	158
32.2163	138
32.2368	170
32.2572	140
32.2777	166
32.2982	139
32.3186	123
32.3391	155
32.3595	148
32.38	129
32.4005	126
32.4209	123
32.4414	105
32.4619	128
32.4823	126
32.5028	101
32.5232	134
32.5437	111
32.5642	121
32.5846	119
32.6051	108
32.6256	112
32.646	105
32.6665	117
32.687	129
32.7074	110
32.7279	125
32.7483	106
32.7688	121
32.7893	105
32.8097	116
32.8302	97
32.8507	89
32.8711	100
32.8916	111
32.912	113
32.9325	104
32.953	108
32.9734	97
32.9939	107
33.0144	109
33.0348	115
33.0553	95
33.0757	111
33.0962	104
33.1167	106
33.1371	111
33.1576	88
33.178	104
33.1985	96
33.219	92
33.2394	86
33.2599	89
33.2804	74
33.3008	93
33.3213	93
33.3417	73
33.3622	80
33.3827	105
33.4031	113
33.4236	71
33.4441	93
33.4645	86
33.485	76
33.5055	91
33.5259	100
33.5464	102
33.5668	87
33.5873	75
33.6078	89
33.6282	82
33.6487	106
33.6692	76
33.6896	75
33.7101	89
33.7305	80
33.751	82
33.7715	97
33.7919	89
33.8124	69
33.8329	98
33.8533	79
33.8738	80
33.8942	74
33.9147	82
33.9352	80
33.9556	66
33.9761	87
33.9966	108
34.017	82
34.0375	87
34.0579	102
34.0784	53
34.0989	79
34.1193	74
34.1398	74
34.1603	82
34.1807	87
34.2012	65
34.2216	89
34.2421	84
34.2626	73
34.283	98
34.3035	71
34.324	94
34.3444	64
34.3649	90
34.3854	94
34.4058	76
34.4263	72
34.4467	76
34.4672	86
34.4877	83
34.5081	69
34.5286	101
34.5491	75
34.5695	74
34.59	98
34.6104	78
34.6309	73
34.6514	61
34.6718	86
34.6923	84
34.7127	67
34.7332	71
34.7537	69
34.7741	76
34.7946	63
34.8151	71
34.8355	66
34.856	70
34.8764	73
34.8969	84
34.9174	69
34.9378	78
34.9583	79
34.9788	76
34.9992	67
35.0197	90
35.0402	68
35.0606	70
35.0811	56
35.1015	78
35.122	78
35.1425	70
35.1629	80
35.1834	72
35.2039	70
35.2243	85
35.2448	70
35.2652	87
35.2857	63
35.3062	84
35.3266	66
35.3471	74
35.3676	80
35.388	61
35.4085	70
35.429	86
35.4494	63
35.4699	70
35.4903	61
35.5108	64
35.5313	60
35.5517	70
35.5722	70
35.5926	62
35.6131	75
35.6336	78
35.654	88
35.6745	63
35.695	61
35.7154	55
35.7359	65
35.7563	74
35.7768	89
35.7973	87
35.8177	64
35.8382	64
35.8587	57
35.8791	72
35.8996	62
35.9201	68
35.9405	74
35.961	73
35.9814	60
36.0019	63
36.0224	69
36.0428	68
36.0633	69
36.0838	67
36.1042	71
36.1247	66
36.1451	78
36.1656	66
36.1861	68
36.2065	73
36.227	76
36.2475	60
36.2679	71
36.2884	65
36.3088	59
36.3293	71
36.3498	69
36.3702	65
36.3907	69
36.4112	60
36.4316	58
36.4521	67
36.4725	72
36.493	66
36.5135	70
36.5339	77
36.5544	78
36.5749	66
36.5953	75
36.6158	88
36.6362	65
36.6567	73
36.6772	72
36.6976	73
36.7181	62
36.7386	63
36.759	80
36.7795	67
36.8	74
36.8204	63
36.8409	60
36.8613	56
36.8818	69
36.9023	67
36.9227	68
36.9432	72
36.9637	72
36.9841	60
37.0046	62
37.025	85
37.0455	59
37.066	58
37.0864	72
37.1069	72
37.1273	77
37.1478	73
37.1683	77
37.1887	71
37.2092	79
37.2297	84
37.2501	62
37.2706	66
37.291	64
37.3115	65
37.332	76
37.3524	86
37.3729	78
37.3934	68
37.4138	74
37.4343	82
37.4547	65
37.4752	95
37.4957	60
37.5161	68
37.5366	92
37.5571	81
37.5775	79
37.598	66
37.6185	64
37.6389	68
37.6594	80
37.6798	78
37.7003	88
37.7208	76
37.7412	99
37.7617	80
37.7822	62
37.8026	97
37.8231	93
37.8435	95
37.864	96
37.8845	83
37.9049	79
37.9254	82
37.9459	70
37.9663	80
37.9868	89
38.0072	83
38.0277	72
38.0482	95
38.0686	83
38.0891	104
38.1095	89
38.13	78
38.1505	78
38.1709	74
38.1914	91
38.2119	86
38.2323	86
38.2528	81
38.2733	83
38.2937	89
38.3142	87
38.3346	91
38.3551	91
38.3756	95
38.396	113
38.4165	121
38.437	100
38.4574	101
38.4779	119
38.4984	135
38.5188	165
38.5393	166
38.5597	178
38.5802	177
38.6007	202
38.6211	253
38.6416	294
38.6621	307
38.6825	350
38.703	445
38.7234	526
38.7439	574
38.7644	695
38.7848	873
38.8053	1006
38.8257	1147
38.8462	1203
38.8667	1300
38.8871	1217
38.9076	1181
38.9281	1028
38.9485	962
38.969	866
38.9894	719
39.0099	604
39.0304	513
39.0508	390
39.0713	330
39.0918	294
39.1122	199
39.1327	208
39.1531	181
39.1736	148
39.1941	143
39.2145	118
39.235	133
39.2555	110
39.2759	101
39.2964	97
39.3169	108
39.3373	96
39.3578	92
39.3782	80
39.3987	79
39.4192	83
39.4396	76
39.4601	67
39.4806	79
39.501	93
39.5215	85
39.5419	60
39.5624	65
39.5829	82
39.6033	54
39.6238	82
39.6443	75
39.6647	78
39.6852	65
39.7056	71
39.7261	64
39.7466	73
39.767	78
39.7875	65
39.808	71
39.8284	70
39.8489	66
39.8693	72
39.8898	59
39.9103	61
39.9307	62
39.9512	51
39.9717	74
39.9921	79
40.0126	49
40.0331	65
40.0535	48
40.074	64
40.0944	61
40.1149	60
40.1354	71
40.1558	69
40.1763	54
40.1968	61
40.2172	54
40.2377	55
40.2581	60
40.2786	69
40.2991	57
40.3195	52
40.34	71
40.3605	65
40.3809	62
40.4014	67
40.4218	78
40.4423	67
40.4628	66
40.4832	65
40.5037	61
40.5241	73
40.5446	70
40.5651	67
40.5855	83
40.606	59
40.6265	67
40.6469	65
40.6674	74
40.6878	68
40.7083	61
40.7288	67
40.7492	48
40.7697	49
40.7902	73
40.8106	67
40.8311	43
40.8516	64
40.872	53
40.8925	64
40.9129	65
40.9334	65
40.9539	74
40.9743	57
40.9948	49
41.0153	53
41.0357	54
41.0562	52
41.0766	69
41.0971	61
41.1176	44
41.138	63
41.1585	60
41.179	68
41.1994	61
41.2199	62
41.2403	72
41.2608	60
41.2813	50
41.3017	50
41.3222	59
41.3427	47
41.3631	54
41.3836	55
41.404	66
41.4245	62
41.445	60
41.4654	67
41.4859	65
41.5064	53
41.5268	63
41.5473	60
41.5677	55
41.5882	61
41.6087	52
41.6291	46
41.6496	60
41.6701	67
41.6905	74
41.711	56
41.7315	51
41.7519	53
41.7724	62
41.7928	54
41.8133	59
41.8338	60
41.8542	60
41.8747	49
41.8952	43
41.9156	57
41.9361	64
41.9565	52
41.977	60
41.9975	70
42.0179	50
42.0384	63
42.0588	46
42.0793	72
42.0998	59
42.1202	55
42.1407	53
42.1612	57
42.1816	58
42.2021	57
42.2225	65
42.243	63
42.2635	77
42.2839	64
42.3044	60
42.3249	59
42.3453	62
42.3658	57
42.3862	66
42.4067	63
42.4272	68
42.4476	70
42.4681	64
42.4886	68
42.509	68
42.5295	56
42.55	68
42.5704	61
42.5909	80
42.6113	72
42.6318	67
42.6523	76
42.6727	67
42.6932	61
42.7137	77
42.7341	75
42.7546	73
42.775	53
42.7955	74
42.816	63
42.8364	58
42.8569	89
42.8774	62
42.8978	60
42.9183	66
42.9387	72
42.9592	55
42.9797	72
43.0001	47
43.0206	79
43.0411	55
43.0615	68
43.082	54
43.1024	57
43.1229	47
43.1434	66
43.1638	68
43.1843	73
43.2048	78
43.2252	64
43.2457	44
43.2662	70
43.2866	59
43.3071	57
43.3275	67
43.348	58
43.3685	52
43.3889	61
43.4094	68
43.4299	71
43.4503	71
43.4708	71
43.4912	71
43.5117	60
43.5322	62
43.5526	70
43.5731	85
43.5936	88
43.614	88
43.6345	75
43.6549	75
43.6754	59
43.6959	65
43.7163	60
43.7368	75
43.7572	77
43.7777	77
43.7982	86
43.8186	62
43.8391	67
43.8596	93
43.88	84
43.9005	87
43.9209	93
43.9414	80
43.9619	80
43.9823	77
44.0028	78
44.0233	69
44.0437	74
44.0642	95
44.0847	69
44.1051	84
44.1256	91
44.146	96
44.1665	82
44.187	83
44.2074	87
44.2279	89
44.2484	77
44.2688	104
44.2893	121
44.3098	101
44.3302	99
44.3507	109
44.3711	97
44.3916	91
44.4121	105
44.4325	83
44.453	90
44.4734	90
44.4939	103
44.5144	120
44.5348	106
44.5553	124
44.5758	130
44.5962	154
44.6167	152
44.6371	151
44.6576	158
44.6781	172
44.6985	181
44.719	173
44.7395	194
44.7599	204
44.7804	260
44.8008	232
44.8213	281
44.8418	327
44.8622	314
44.8827	403
44.9032	461
44.9236	465
44.9441	567
44.9646	569
44.985	654
45.0055	746
45.0259	808
45.0464	848
45.0669	983
45.0873	965
45.1078	1056
45.1283	1105
45.1487	1190
45.1692	1156
45.1896	1138
45.2101	1150
45.2306	1143
45.251	1167
45.2715	1153
45.2919	1031
45.3124	986
45.3329	896
45.3533	941
45.3738	819
45.3943	780
45.4147	709
45.4352	629
45.4556	565
45.4761	495
45.4966	435
45.517	357
45.5375	350
45.558	299
45.5784	295
45.5989	265
45.6193	221
45.6398	223
45.6603	188
45.6807	162
45.7012	153
45.7217	142
45.7421	138
45.7626	108
45.7831	135
45.8035	114
45.824	126
45.8444	88
45.8649	107
45.8854	81
45.9058	97
45.9263	114
45.9468	92
45.9672	88
45.9877	91
46.0081	99
46.0286	85
46.0491	84
46.0695	94
46.09	80
46.1105	87
46.1309	88
46.1514	86
46.1718	94
46.1923	72
46.2128	71
46.2332	65
46.2537	65
46.2742	67
46.2946	64
46.3151	70
46.3355	69
46.356	77
46.3765	79
46.3969	80
46.4174	74
46.4379	54
46.4583	69
46.4788	76
46.4993	73
46.5197	58
46.5402	68
46.5606	48
46.5811	60
46.6016	74
46.622	72
46.6425	54
46.663	61
46.6834	60
46.7039	66
46.7243	63
46.7448	70
46.7653	70
46.7857	52
46.8062	51
46.8267	52
46.8471	67
46.8676	62
46.888	62
46.9085	74
46.929	69
46.9494	63
46.9699	50
46.9903	54
47.0108	58
47.0313	67
47.0517	57
47.0722	59
47.0927	61
47.1131	48
47.1336	60
47.1541	58
47.1745	59
47.195	62
47.2154	46
47.2359	59
47.2564	51
47.2768	55
47.2973	55
47.3178	61
47.3382	50
47.3587	50
47.3791	47
47.3996	55
47.4201	62
47.4405	63
47.461	56
47.4815	58
47.5019	64
47.5224	69
47.5429	72
47.5633	85
47.5838	69
47.6042	83
47.6247	81
47.6452	73
47.6656	111
47.6861	80
47.7066	87
47.727	81
47.7475	85
47.7679	88
47.7884	74
47.8089	80
47.8293	87
47.8498	78
47.8702	66
47.8907	52
47.9112	81
47.9316	85
47.9521	72
47.9726	74
47.993	63
48.0135	51
48.0339	59
48.0544	48
48.0749	60
48.0953	52
48.1158	58
48.1363	55
48.1567	55
48.1772	60
48.1977	71
48.2181	57
48.2386	48
48.259	54
48.2795	46
48.3	58
48.3204	41
48.3409	57
48.3614	55
48.3818	55
48.4023	53
48.4227	36
48.4432	42
48.4637	48
48.4841	50
48.5046	55
48.5251	51
48.5455	58
48.566	43
48.5864	55
48.6069	52
48.6274	55
48.6478	57
48.6683	56
48.6887	64
48.7092	58
48.7297	50
48.7501	59
48.7706	56
48.7911	53
48.8115	51
48.832	54
48.8524	50
48.8729	60
48.8934	65
48.9138	52
48.9343	41
48.9548	58
48.9752	47
48.9957	55
49.0162	59
49.0366	52
49.0571	50
49.0775	54
49.098	56
49.1185	52
49.1389	49
49.1594	47
49.1799	58
49.2003	47
49.2208	51
49.2413	60
49.2617	48
49.2822	59
49.3026	50
49.3231	54
49.3436	45
49.364	49
49.3845	47
49.4049	61
49.4254	56
49.4459	57
49.4663	68
49.4868	45
49.5073	59
49.5277	59
49.5482	65
49.5686	57
49.5891	52
49.6096	45
49.63	56
49.6505	65
49.671	67
49.6914	51
49.7119	51
49.7323	63
49.7528	56
49.7733	41
49.7937	51
49.8142	45
49.8347	54
49.8551	52
49.8756	61
49.8961	64
49.9165	51
49.937	54
49.9574	59
49.9779	57
49.9984	60
50.0188	70
50.0393	48
50.0598	51
50.0802	62
50.1007	52
50.1211	52
50.1416	50
50.1621	60
50.1825	63
50.203	57
50.2234	58
50.2439	61
50.2644	60
50.2848	60
50.3053	73
50.3258	76
50.3462	81
50.3667	88
50.3872	69
50.4076	73
50.4281	74
50.4485	80
50.469	91
50.4895	102
50.5099	92
50.5304	123
50.5509	99
50.5713	136
50.5918	143
50.6123	125
50.6327	177
50.6532	175
50.6736	233
50.6941	216
50.7146	245
50.735	250
50.7555	250
50.776	284
50.7964	302
50.8169	321
50.8373	338
50.8578	319
50.8783	310
50.8987	342
50.9192	315
50.9397	341
50.9601	295
50.9806	304
51.001	300
51.0215	265
51.042	281
51.0624	253
51.0829	203
51.1033	171
51.1238	161
51.1443	147
51.1647	130
51.1852	147
51.2057	126
51.2261	105
51.2466	89
51.267	98
51.2875	91
51.308	71
51.3284	70
51.3489	70
51.3694	73
51.3898	78
51.4103	64
51.4308	54
51.4512	63
51.4717	61
51.4921	52
51.5126	59
51.5331	57
51.5535	53
51.574	48
51.5945	52
51.6149	48
51.6354	47
51.6558	47
51.6763	56
51.6968	43
51.7172	52
51.7377	45
51.7582	46
51.7786	36
51.7991	57
51.8195	53
51.84	49
51.8605	47
51.8809	62
51.9014	42
51.9219	63
51.9423	55
51.9628	44
51.9832	62
52.0037	47
52.0242	51
52.0446	52
52.0651	44
52.0856	51
52.106	45
52.1265	61
52.1469	48
52.1674	64
52.1879	44
52.2083	49
52.2288	54
52.2493	44
52.2697	29
52.2902	40
52.3107	47
52.3311	43
52.3516	51
52.372	42
52.3925	35
52.413	42
52.4334	58
52.4539	43
52.4744	53
52.4948	42
52.5153	40
52.5357	50
52.5562	48
52.5767	39
52.5971	72
52.6176	43
52.638	56
52.6585	53
52.679	50
52.6994	47
52.7199	51
52.7404	42
52.7608	42
52.7813	51
52.8017	43
52.8222	47
52.8427	51
52.8631	57
52.8836	40
52.9041	39
52.9245	42
52.945	49
52.9654	51
52.9859	60
53.0064	45
53.0268	51
53.0473	43
53.0678	40
53.0882	43
53.1087	44
53.1292	46
53.1496	42
53.1701	48
53.1905	40
53.211	46
53.2315	51
53.2519	52
53.2724	42
53.2929	44
53.3133	45
53.3338	42
53.3542	44
53.3747	53
53.3952	49
53.4156	44
53.4361	51
53.4566	48
53.477	50
53.4975	61
53.5179	39
53.5384	42
53.5589	42
53.5793	46
53.5998	49
53.6203	44
53.6407	50
53.6612	56
53.6816	45
53.7021	43
53.7226	59
53.743	37
53.7635	55
53.784	52
53.8044	53
53.8249	64
53.8454	47
53.8658	46
53.8863	51
53.9067	46
53.9272	60
53.9477	62
53.9681	56
53.9886	48
54.0091	49
54.0295	42
54.05	46
54.0704	59
54.0909	72
54.1114	48
54.1318	48
54.1523	66
54.1728	50
54.1932	58
54.2137	42
54.2341	61
54.2546	52
54.2751	58
54.2955	44
54.316	44
54.3364	55
54.3569	54
54.3774	52
54.3978	56
54.4183	48
54.4388	46
54.4592	51
54.4797	55
54.5001	55
54.5206	53
54.5411	59
54.5615	50
54.582	63
54.6025	63
54.6229	51
54.6434	63
54.6638	61
54.6843	55
54.7048	49
54.7252	63
54.7457	62
54.7662	57
54.7866	52
54.8071	73
54.8276	69
54.848	65
54.8685	57
54.8889	54
54.9094	55
54.9299	64
54.9503	59
54.9708	53
54.9913	60
55.0117	61
55.0322	63
55.0526	71
55.0731	50
55.0936	62
55.114	54
55.1345	56
55.155	56
55.1754	69
55.1959	58
55.2163	49
55.2368	61
55.2573	69
55.2777	76
55.2982	62
55.3187	63
55.3391	80
55.3596	58
55.38	74
55.4005	83
55.421	82
55.4414	86
55.4619	80
55.4824	77
55.5028	89
55.5233	103
55.5438	94
55.5642	97
55.5847	107
55.6051	121
55.6256	115
55.6461	118
55.6665	120
55.687	140
55.7075	143
55.7279	166
55.7484	176
55.7688	187
55.7893	227
55.8098	261
55.8302	265
55.8507	325
55.8712	366
55.8916	379
55.9121	445
55.9325	528
55.953	569
55.9735	673
55.9939	764
56.0144	851
56.0348	853
56.0553	948
56.0758	988
56.0962	1029
56.1167	1095
56.1372	1107
56.1576	1135
56.1781	1030
56.1985	1073
56.219	1079
56.2395	963
56.2599	970
56.2804	840
56.3009	776
56.3213	753
56.3418	651
56.3623	606
56.3827	531
56.4032	489
56.4236	449
56.4441	388
56.4646	360
56.485	309
56.5055	267
56.526	241
56.5464	201
56.5669	172
56.5873	165
56.6078	166
56.6283	121
56.6487	141
56.6692	115
56.6897	120
56.7101	97
56.7306	81
56.751	91
56.7715	85
56.792	83
56.8124	77
56.8329	100
56.8534	80
56.8738	67
56.8943	84
56.9147	84
56.9352	87
56.9557	67
56.9761	63
56.9966	79
57.0171	74
57.0375	58
57.058	74
57.0784	60
57.0989	77
57.1194	68
57.1398	73
57.1603	65
57.1808	64
57.2012	62
57.2217	58
57.2422	67
57.2626	57
57.2831	53
57.3035	51
57.324	55
57.3445	59
57.3649	61
57.3854	64
57.4059	61
57.4263	56
57.4468	53
57.4672	49
57.4877	52
57.5082	58
57.5286	41
57.5491	68
57.5695	63
57.59	51
57.6105	46
57.6309	47
57.6514	54
57.6719	45
57.6923	40
57.7128	54
57.7332	53
57.7537	57
57.7742	56
57.7946	59
57.8151	39
57.8356	46
57.856	54
57.8765	46
57.897	68
57.9174	44
57.9379	36
57.9583	64
57.9788	36
57.9993	52
58.0197	40
58.0402	54
58.0607	49
58.0811	45
58.1016	51
58.122	49
58.1425	60
58.163	46
58.1834	47
58.2039	44
58.2244	38
58.2448	56
58.2653	40
58.2858	53
58.3062	50
58.3267	46
58.3471	35
58.3676	53
58.3881	46
58.4085	52
58.429	55
58.4494	58
58.4699	39
58.4904	47
58.5108	43
58.5313	48
58.5518	64
58.5722	45
58.5927	56
58.6131	48
58.6336	52
58.6541	56
58.6745	43
58.695	41
58.7155	46
58.7359	46
58.7564	53
58.7769	63
58.7973	52
58.8178	51
58.8382	48
58.8587	64
58.8792	40
58.8996	35
58.9201	42
58.9406	40
58.961	57
58.9815	44
59.0019	43
59.0224	37
59.0429	45
59.0633	39
59.0838	43
59.1043	54
59.1247	52
59.1452	52
59.1656	49
59.1861	51
59.2066	43
59.227	42
59.2475	38
59.268	48
59.2884	40
59.3089	39
59.3293	44
59.3498	37
59.3703	48
59.3907	43
59.4112	58
59.4317	38
59.4521	45
59.4726	42
59.493	44
59.5135	55
59.534	42
59.5544	40
59.5749	41
59.5954	55
59.6158	47
59.6363	40
59.6568	40
59.6772	40
59.6977	35
59.7181	61
59.7386	44
59.7591	50
59.7795	31
59.8	41
59.8205	43
59.8409	50
59.8614	50
59.8818	49
59.9023	38
59.9228	39
59.9432	50
59.9637	38
59.9841	35
60.0046	52
60.0251	50
