# Supplementary material for: Pyro-catalysis for tooth whitening via oral temperature fluctuation
Source: Nat Commun. 2022 Jul 29;13:4419. doi: 10.1038/s41467-022-32132-3 (PMC9338087; doi:10.1038/s41467-022-32132-3)
Supplement: Supplementary file 6 — Source data [file 41467_2022_32132_MOESM6_ESM.zip › Source data/main text/Figure 3/Figure 3.xlsx]

## Sheet: 26-36
	Thermal cycles
Wavelength	0	1	2	3	4	5	6	7	8	9	10	11	12	13
450	0.065	0.044	0.036	0.028	0.02	0.011	0.008	0.009	0.003	0.002	0.002	0	0.001	-0.001
450.5	0.065	0.044	0.036	0.028	0.02	0.011	0.008	0.009	0.003	0.001	0.002	0	-9.54098e-18	-0.001
451	0.065	0.044	0.037	0.028	0.02	0.011	0.008	0.009	0.003	0.001	0.002	0	-9.54098e-18	-0.001
451.5	0.065	0.044	0.036	0.028	0.02	0.011	0.008	0.009	0.003	0.001	0.002	0	-9.54098e-18	-0.001
452	0.065	0.044	0.036	0.027	0.02	0.011	0.008	0.009	0.003	0.001	0.002	0	-9.54098e-18	-0.001
452.5	0.065	0.044	0.036	0.027	0.02	0.011	0.008	0.009	0.003	0.001	0.001	0	-9.54098e-18	-0.001
453	0.065	0.044	0.036	0.027	0.02	0.011	0.008	0.009	0.003	0.001	0.001	0	-9.54098e-18	-0.001
453.5	0.065	0.044	0.036	0.027	0.02	0.011	0.008	0.008	0.003	0.001	0.001	0	-9.54098e-18	-0.001
454	0.065	0.044	0.036	0.027	0.02	0.011	0.008	0.008	0.003	0.001	0.001	0	-9.54098e-18	-0.001
454.5	0.064	0.043	0.036	0.027	0.02	0.011	0.008	0.008	0.003	0.001	0.001	0	-9.54098e-18	-0.001
455	0.064	0.044	0.036	0.027	0.02	0.011	0.008	0.008	0.003	0.001	0.001	0	-9.54098e-18	-0.001
455.5	0.065	0.044	0.036	0.027	0.02	0.011	0.008	0.009	0.003	0.001	0.001	0	-9.54098e-18	-0.001
456	0.064	0.044	0.036	0.027	0.02	0.011	0.008	0.009	0.003	0.001	0.002	0	-9.54098e-18	-0.001
456.5	0.065	0.044	0.036	0.028	0.02	0.011	0.008	0.009	0.003	0.001	0.002	0	-9.54098e-18	-0.001
457	0.065	0.044	0.036	0.028	0.02	0.012	0.008	0.009	0.003	0.002	0.002	0	0.001	-0.001
457.5	0.065	0.044	0.036	0.028	0.02	0.012	0.008	0.009	0.003	0.002	0.002	0	0.001	-0.001
458	0.065	0.044	0.036	0.028	0.02	0.012	0.008	0.009	0.003	0.001	0.002	0	-9.54098e-18	-0.001
458.5	0.065	0.044	0.036	0.028	0.02	0.011	0.008	0.009	0.003	0.001	0.002	0	-9.54098e-18	-0.001
459	0.064	0.044	0.036	0.028	0.02	0.011	0.008	0.009	0.003	0.001	0.002	0	-9.54098e-18	-0.001
459.5	0.064	0.044	0.036	0.028	0.02	0.011	0.008	0.009	0.003	0.001	0.002	0	-9.54098e-18	-0.001
460	0.064	0.044	0.036	0.028	0.02	0.011	0.008	0.009	0.003	0.001	0.002	0	-9.54098e-18	-0.001
460.5	0.064	0.044	0.036	0.027	0.02	0.011	0.008	0.009	0.003	0.002	0.002	0	-9.54098e-18	-0.001
461	0.064	0.044	0.036	0.027	0.02	0.011	0.008	0.009	0.003	0.002	0.002	0	-9.54098e-18	-0.001
461.5	0.064	0.044	0.036	0.027	0.02	0.011	0.008	0.009	0.003	0.002	0.002	0	-9.54098e-18	-0.001
462	0.064	0.044	0.036	0.027	0.02	0.011	0.008	0.009	0.003	0.002	0.002	0	-9.54098e-18	-0.001
462.5	0.064	0.044	0.036	0.027	0.02	0.011	0.008	0.009	0.003	0.002	0.002	0	-9.54098e-18	-0.001
463	0.064	0.043	0.036	0.027	0.019	0.011	0.008	0.009	0.003	0.002	0.002	0	-9.54098e-18	-0.001
463.5	0.064	0.043	0.036	0.027	0.02	0.011	0.008	0.009	0.003	0.002	0.002	0	-9.54098e-18	-0.001
464	0.064	0.043	0.035	0.027	0.019	0.011	0.008	0.009	0.003	0.002	0.002	0	-9.54098e-18	-0.001
464.5	0.064	0.043	0.035	0.027	0.019	0.011	0.008	0.009	0.003	0.002	0.002	0	-9.54098e-18	-0.001
465	0.064	0.043	0.035	0.027	0.019	0.011	0.008	0.009	0.003	0.002	0.002	0	-9.54098e-18	-0.001
465.5	0.064	0.043	0.035	0.027	0.019	0.011	0.008	0.009	0.003	0.002	0.002	0	-9.54098e-18	-0.001
466	0.063	0.043	0.035	0.027	0.019	0.011	0.008	0.009	0.003	0.002	0.002	0	-9.54098e-18	-0.001
466.5	0.063	0.043	0.035	0.027	0.019	0.011	0.008	0.009	0.003	0.002	0.002	0	-9.54098e-18	-0.001
467	0.063	0.043	0.035	0.027	0.019	0.011	0.008	0.009	0.003	0.002	0.002	0	-9.54098e-18	-0.001
467.5	0.063	0.043	0.035	0.027	0.019	0.011	0.008	0.009	0.003	0.002	0.002	0	-9.54098e-18	-0.001
468	0.063	0.043	0.035	0.027	0.019	0.011	0.008	0.009	0.003	0.002	0.002	0	-9.54098e-18	-0.001
468.5	0.063	0.043	0.035	0.027	0.02	0.011	0.008	0.009	0.003	0.002	0.002	0	-9.54098e-18	-0.001
469	0.063	0.043	0.035	0.027	0.02	0.011	0.008	0.009	0.003	0.002	0.002	0	-9.54098e-18	-0.001
469.5	0.063	0.043	0.035	0.027	0.02	0.011	0.008	0.009	0.003	0.002	0.002	0	-9.54098e-18	-0.001
470	0.063	0.043	0.035	0.027	0.02	0.011	0.008	0.009	0.003	0.002	0.002	0	0.001	-0.001
470.5	0.063	0.043	0.035	0.027	0.02	0.011	0.008	0.009	0.004	0.002	0.002	0	0.001	-0.001
471	0.063	0.043	0.035	0.027	0.02	0.011	0.008	0.009	0.004	0.002	0.002	0	0.001	-0.001
471.5	0.063	0.043	0.035	0.027	0.02	0.011	0.008	0.009	0.004	0.002	0.002	0.001	0.001	-0.001
472	0.063	0.043	0.035	0.027	0.02	0.011	0.008	0.009	0.004	0.002	0.002	0.001	0.001	-0.001
472.5	0.063	0.043	0.035	0.027	0.02	0.011	0.008	0.009	0.004	0.002	0.002	0.001	0.001	-0.001
473	0.063	0.043	0.035	0.027	0.02	0.011	0.008	0.009	0.004	0.002	0.002	0.001	0.001	-0.001
473.5	0.063	0.044	0.035	0.027	0.02	0.011	0.009	0.009	0.004	0.002	0.002	0.001	0.001	0
474	0.063	0.044	0.035	0.027	0.02	0.012	0.009	0.009	0.004	0.002	0.003	0.001	0.001	0
474.5	0.063	0.044	0.035	0.028	0.02	0.012	0.009	0.01	0.004	0.002	0.003	0.001	0.001	0
475	0.063	0.044	0.035	0.028	0.02	0.012	0.009	0.01	0.004	0.003	0.003	0.001	0.001	0
475.5	0.063	0.044	0.035	0.028	0.02	0.012	0.009	0.01	0.004	0.003	0.003	0.001	0.001	0
476	0.063	0.044	0.036	0.028	0.02	0.012	0.009	0.01	0.005	0.003	0.003	0.001	0.002	0
476.5	0.063	0.044	0.035	0.028	0.02	0.012	0.009	0.01	0.004	0.003	0.003	0.001	0.001	0
477	0.063	0.044	0.036	0.028	0.02	0.012	0.009	0.01	0.005	0.003	0.003	0.001	0.002	0
477.5	0.063	0.044	0.036	0.028	0.02	0.012	0.009	0.01	0.005	0.003	0.003	0.001	0.002	0
478	0.063	0.044	0.036	0.028	0.02	0.012	0.009	0.01	0.005	0.003	0.003	0.001	0.002	0
478.5	0.063	0.044	0.036	0.028	0.02	0.012	0.009	0.01	0.005	0.003	0.003	0.001	0.001	0
479	0.064	0.044	0.036	0.028	0.021	0.012	0.009	0.01	0.005	0.003	0.003	0.002	0.002	0
479.5	0.064	0.044	0.036	0.028	0.021	0.012	0.009	0.01	0.004	0.003	0.003	0.002	0.002	0
480	0.064	0.044	0.036	0.028	0.02	0.012	0.009	0.01	0.005	0.003	0.003	0.002	0.002	0
480.5	0.064	0.044	0.036	0.028	0.021	0.012	0.009	0.01	0.004	0.003	0.003	0.001	0.001	0
481	0.064	0.044	0.036	0.028	0.021	0.012	0.009	0.01	0.004	0.003	0.003	0.002	0.002	0
481.5	0.064	0.044	0.036	0.028	0.021	0.012	0.009	0.01	0.004	0.003	0.003	0.001	0.001	0
482	0.064	0.044	0.036	0.028	0.021	0.012	0.009	0.01	0.005	0.003	0.003	0.002	0.002	0
482.5	0.064	0.044	0.036	0.028	0.021	0.012	0.009	0.01	0.004	0.003	0.003	0.002	0.002	0
483	0.065	0.045	0.036	0.028	0.021	0.013	0.009	0.01	0.005	0.003	0.003	0.002	0.002	0
483.5	0.065	0.044	0.036	0.029	0.021	0.013	0.009	0.01	0.005	0.003	0.003	0.002	0.002	0
484	0.065	0.045	0.036	0.029	0.021	0.013	0.009	0.01	0.004	0.003	0.003	0.002	0.002	0
484.5	0.065	0.045	0.036	0.029	0.021	0.013	0.009	0.01	0.004	0.003	0.003	0.002	0.002	0
485	0.065	0.045	0.037	0.029	0.021	0.013	0.009	0.01	0.005	0.003	0.003	0.002	0.002	0
485.5	0.065	0.045	0.037	0.029	0.021	0.013	0.009	0.01	0.004	0.003	0.003	0.002	0.002	0
486	0.066	0.045	0.037	0.029	0.021	0.013	0.009	0.01	0.004	0.003	0.003	0.002	0.002	0
486.5	0.066	0.045	0.037	0.029	0.021	0.013	0.009	0.01	0.004	0.003	0.003	0.001	0.001	0
487	0.066	0.045	0.037	0.029	0.021	0.013	0.009	0.01	0.004	0.003	0.003	0.001	0.001	0
487.5	0.066	0.045	0.037	0.029	0.021	0.013	0.009	0.01	0.004	0.003	0.003	0.001	0.001	0
488	0.066	0.046	0.037	0.029	0.021	0.013	0.009	0.01	0.004	0.003	0.003	0.001	0.001	0
488.5	0.067	0.046	0.037	0.029	0.021	0.013	0.009	0.01	0.004	0.003	0.003	0.001	0.001	0
489	0.067	0.046	0.037	0.029	0.021	0.013	0.009	0.01	0.004	0.003	0.003	0.001	0.001	0
489.5	0.067	0.046	0.038	0.029	0.021	0.013	0.009	0.01	0.004	0.003	0.003	0.001	0.001	0
490	0.068	0.046	0.038	0.03	0.021	0.013	0.009	0.01	0.004	0.003	0.003	0.001	0.001	0
490.5	0.068	0.047	0.038	0.03	0.021	0.013	0.009	0.01	0.004	0.003	0.003	0.001	0.001	0
491	0.069	0.047	0.038	0.03	0.021	0.013	0.01	0.01	0.004	0.003	0.003	0.001	0.001	0
491.5	0.069	0.047	0.038	0.03	0.021	0.013	0.009	0.01	0.004	0.002	0.003	0.001	0.001	0
492	0.07	0.048	0.039	0.03	0.021	0.013	0.009	0.01	0.004	0.002	0.003	0.001	0.001	0
492.5	0.07	0.048	0.039	0.031	0.021	0.013	0.01	0.01	0.004	0.002	0.002	0.001	0.001	0
493	0.071	0.048	0.039	0.031	0.022	0.013	0.01	0.01	0.004	0.003	0.003	0.001	0.001	0
493.5	0.071	0.049	0.039	0.031	0.022	0.013	0.01	0.01	0.004	0.003	0.002	0.001	0.001	0
494	0.072	0.049	0.04	0.031	0.022	0.014	0.01	0.01	0.004	0.003	0.002	0.001	0.001	0
494.5	0.072	0.049	0.04	0.031	0.022	0.014	0.01	0.01	0.004	0.003	0.002	0.001	0.001	0
495	0.073	0.05	0.04	0.032	0.022	0.014	0.01	0.01	0.004	0.003	0.002	0.001	0.001	0
495.5	0.074	0.05	0.041	0.032	0.023	0.014	0.01	0.01	0.004	0.003	0.003	0.001	0.001	0
496	0.074	0.051	0.041	0.032	0.023	0.014	0.01	0.01	0.004	0.003	0.003	0.001	0.001	0
496.5	0.075	0.051	0.041	0.032	0.023	0.014	0.01	0.01	0.004	0.003	0.003	0.001	0.001	-0.001
497	0.076	0.052	0.042	0.033	0.023	0.014	0.01	0.01	0.005	0.003	0.003	0.001	0.001	-0.001
497.5	0.077	0.052	0.042	0.033	0.023	0.014	0.01	0.011	0.005	0.003	0.002	0.001	0.001	-0.001
498	0.077	0.053	0.042	0.034	0.024	0.014	0.01	0.011	0.005	0.003	0.002	0.001	0.001	-0.001
498.5	0.078	0.053	0.043	0.034	0.024	0.015	0.01	0.011	0.005	0.003	0.002	0.001	0.001	-0.001
499	0.079	0.054	0.043	0.034	0.024	0.015	0.011	0.011	0.005	0.003	0.003	0.001	0.001	0
499.5	0.08	0.054	0.044	0.035	0.024	0.015	0.011	0.011	0.005	0.003	0.003	0.001	0.001	0
500	0.081	0.055	0.044	0.035	0.024	0.015	0.011	0.011	0.005	0.003	0.003	0.001	0.001	0
500.5	0.082	0.056	0.045	0.035	0.025	0.015	0.011	0.011	0.005	0.003	0.003	0.001	0.001	0
501	0.083	0.056	0.045	0.036	0.025	0.016	0.011	0.011	0.005	0.003	0.003	0.001	0.001	0
501.5	0.084	0.057	0.046	0.036	0.025	0.016	0.011	0.011	0.005	0.003	0.002	0.001	0.001	0
502	0.085	0.058	0.046	0.037	0.025	0.016	0.012	0.011	0.005	0.003	0.003	0.001	0.001	0
502.5	0.086	0.058	0.047	0.037	0.026	0.016	0.012	0.012	0.005	0.003	0.003	0.001	0.001	-0.001
503	0.087	0.059	0.047	0.038	0.026	0.016	0.012	0.012	0.005	0.003	0.003	0.001	0.001	-0.001
503.5	0.088	0.06	0.048	0.038	0.026	0.017	0.012	0.012	0.005	0.003	0.003	0.001	0.001	-0.001
504	0.089	0.061	0.048	0.039	0.027	0.017	0.012	0.012	0.005	0.003	0.003	0.001	0.001	-0.001
504.5	0.09	0.061	0.049	0.039	0.027	0.017	0.012	0.012	0.006	0.004	0.003	0.001	0.001	-0.001
505	0.091	0.062	0.05	0.04	0.027	0.017	0.013	0.012	0.006	0.004	0.003	0.001	0.001	-0.001
505.5	0.092	0.063	0.05	0.04	0.028	0.018	0.013	0.013	0.006	0.004	0.003	0.001	0.001	0
506	0.094	0.064	0.051	0.041	0.028	0.018	0.013	0.013	0.006	0.004	0.003	0.001	0.001	0
506.5	0.095	0.065	0.052	0.041	0.029	0.018	0.013	0.013	0.006	0.004	0.003	0.002	0.001	0
507	0.096	0.066	0.052	0.042	0.029	0.018	0.013	0.013	0.006	0.004	0.003	0.002	0.001	0
507.5	0.098	0.067	0.053	0.043	0.029	0.019	0.014	0.013	0.006	0.004	0.003	0.002	0.001	0
508	0.099	0.067	0.054	0.043	0.029	0.019	0.014	0.013	0.006	0.004	0.003	0.001	0.001	0
508.5	0.1	0.068	0.054	0.044	0.03	0.019	0.014	0.013	0.007	0.004	0.003	0.002	0.001	0
509	0.102	0.069	0.055	0.044	0.03	0.019	0.014	0.013	0.007	0.004	0.003	0.001	0.001	0
509.5	0.103	0.07	0.056	0.045	0.031	0.02	0.014	0.014	0.007	0.005	0.003	0.002	0.001	0
510	0.105	0.071	0.057	0.046	0.031	0.02	0.015	0.014	0.007	0.005	0.003	0.001	0.001	0
510.5	0.106	0.073	0.058	0.046	0.032	0.021	0.015	0.014	0.007	0.005	0.004	0.002	0.002	0
511	0.108	0.074	0.058	0.047	0.032	0.021	0.015	0.014	0.007	0.005	0.004	0.002	0.002	0
511.5	0.11	0.075	0.059	0.048	0.033	0.021	0.016	0.014	0.007	0.005	0.004	0.002	0.002	0
512	0.111	0.076	0.06	0.049	0.033	0.021	0.016	0.015	0.007	0.005	0.004	0.002	0.002	0
512.5	0.113	0.077	0.061	0.049	0.033	0.022	0.016	0.015	0.008	0.005	0.004	0.002	0.002	0
513	0.114	0.078	0.062	0.05	0.034	0.022	0.016	0.015	0.008	0.005	0.004	0.002	0.002	0
513.5	0.116	0.079	0.062	0.051	0.034	0.023	0.016	0.015	0.008	0.005	0.004	0.002	0.002	0
514	0.118	0.08	0.063	0.051	0.035	0.023	0.017	0.015	0.008	0.005	0.004	0.002	0.002	0
514.5	0.119	0.081	0.064	0.052	0.035	0.023	0.017	0.015	0.008	0.005	0.004	0.002	0.002	0
515	0.121	0.083	0.065	0.053	0.036	0.024	0.017	0.016	0.008	0.005	0.004	0.002	0.002	0
515.5	0.123	0.084	0.066	0.054	0.036	0.024	0.017	0.016	0.008	0.005	0.004	0.002	0.002	0
516	0.125	0.085	0.067	0.054	0.037	0.024	0.018	0.016	0.008	0.005	0.004	0.002	0.002	0
516.5	0.126	0.086	0.068	0.055	0.037	0.025	0.018	0.016	0.009	0.006	0.004	0.002	0.002	0
517	0.128	0.088	0.069	0.056	0.038	0.025	0.018	0.017	0.009	0.006	0.004	0.002	0.002	0
517.5	0.13	0.089	0.07	0.057	0.038	0.026	0.019	0.017	0.009	0.006	0.004	0.002	0.002	0
518	0.132	0.09	0.071	0.058	0.039	0.026	0.019	0.017	0.009	0.006	0.004	0.003	0.002	0
518.5	0.134	0.091	0.072	0.059	0.04	0.026	0.019	0.017	0.009	0.006	0.004	0.003	0.002	0
519	0.136	0.093	0.073	0.06	0.04	0.027	0.02	0.017	0.01	0.006	0.004	0.003	0.002	0
519.5	0.138	0.094	0.074	0.06	0.041	0.027	0.02	0.018	0.01	0.006	0.005	0.003	0.002	0
520	0.14	0.095	0.075	0.061	0.041	0.028	0.02	0.018	0.01	0.007	0.005	0.003	0.002	0
520.5	0.142	0.097	0.076	0.062	0.042	0.028	0.02	0.018	0.01	0.007	0.005	0.003	0.002	0
521	0.144	0.098	0.077	0.063	0.042	0.029	0.021	0.018	0.01	0.007	0.005	0.003	0.003	0.001
521.5	0.146	0.1	0.078	0.064	0.043	0.029	0.021	0.019	0.011	0.007	0.005	0.003	0.003	0.001
522	0.148	0.101	0.079	0.065	0.044	0.03	0.022	0.019	0.011	0.007	0.005	0.003	0.003	0.001
522.5	0.15	0.103	0.08	0.066	0.044	0.03	0.022	0.019	0.011	0.007	0.005	0.003	0.003	0.001
523	0.153	0.104	0.082	0.067	0.045	0.031	0.022	0.02	0.011	0.007	0.005	0.003	0.003	0.001
523.5	0.155	0.106	0.083	0.068	0.046	0.031	0.023	0.02	0.011	0.007	0.005	0.003	0.003	0.001
524	0.157	0.107	0.084	0.069	0.046	0.031	0.023	0.02	0.011	0.007	0.005	0.003	0.003	0.001
524.5	0.159	0.109	0.085	0.07	0.047	0.032	0.023	0.02	0.011	0.007	0.005	0.003	0.003	0.001
525	0.162	0.11	0.086	0.071	0.048	0.032	0.024	0.021	0.012	0.008	0.006	0.003	0.003	0.001
525.5	0.164	0.112	0.087	0.072	0.048	0.033	0.024	0.021	0.012	0.008	0.005	0.003	0.003	0.001
526	0.167	0.114	0.089	0.073	0.049	0.033	0.024	0.021	0.012	0.008	0.006	0.003	0.003	0.001
526.5	0.169	0.115	0.09	0.074	0.05	0.034	0.025	0.021	0.012	0.008	0.006	0.003	0.003	0.001
527	0.172	0.117	0.092	0.075	0.05	0.035	0.025	0.022	0.013	0.008	0.006	0.004	0.003	0.001
527.5	0.174	0.119	0.093	0.077	0.051	0.035	0.026	0.022	0.013	0.009	0.006	0.004	0.003	0.001
528	0.177	0.121	0.094	0.078	0.052	0.036	0.026	0.022	0.013	0.009	0.006	0.004	0.004	0.001
528.5	0.18	0.122	0.096	0.079	0.053	0.036	0.027	0.023	0.014	0.009	0.006	0.004	0.004	0.001
529	0.183	0.124	0.097	0.08	0.053	0.037	0.027	0.023	0.014	0.009	0.006	0.004	0.003	0.001
529.5	0.185	0.126	0.098	0.081	0.054	0.037	0.027	0.023	0.014	0.009	0.006	0.004	0.003	0.001
530	0.188	0.128	0.1	0.082	0.055	0.038	0.028	0.023	0.014	0.009	0.006	0.004	0.004	0.001
530.5	0.191	0.13	0.102	0.084	0.056	0.039	0.029	0.024	0.014	0.009	0.007	0.004	0.004	0.001
531	0.194	0.132	0.103	0.085	0.057	0.039	0.029	0.024	0.015	0.01	0.007	0.004	0.004	0.001
531.5	0.198	0.134	0.105	0.087	0.058	0.04	0.03	0.025	0.015	0.01	0.007	0.005	0.004	0.001
532	0.201	0.136	0.107	0.088	0.059	0.041	0.03	0.025	0.015	0.01	0.007	0.005	0.004	0.001
532.5	0.204	0.138	0.108	0.089	0.06	0.041	0.031	0.026	0.016	0.011	0.007	0.005	0.005	0.002
533	0.207	0.14	0.11	0.091	0.061	0.042	0.031	0.026	0.016	0.011	0.008	0.005	0.004	0.002
533.5	0.21	0.142	0.112	0.092	0.062	0.043	0.032	0.026	0.016	0.011	0.008	0.005	0.005	0.002
534	0.213	0.145	0.113	0.094	0.063	0.043	0.032	0.027	0.016	0.011	0.008	0.005	0.005	0.002
534.5	0.216	0.147	0.115	0.095	0.064	0.044	0.033	0.027	0.017	0.011	0.008	0.005	0.005	0.002
535	0.22	0.149	0.117	0.096	0.065	0.045	0.033	0.027	0.017	0.011	0.008	0.005	0.005	0.002
535.5	0.223	0.152	0.118	0.098	0.066	0.045	0.034	0.028	0.017	0.012	0.008	0.006	0.005	0.002
536	0.226	0.154	0.12	0.099	0.067	0.046	0.034	0.028	0.017	0.012	0.008	0.006	0.005	0.002
536.5	0.23	0.156	0.122	0.101	0.068	0.047	0.035	0.029	0.018	0.012	0.009	0.006	0.005	0.002
537	0.233	0.159	0.124	0.103	0.069	0.048	0.036	0.029	0.018	0.012	0.009	0.006	0.005	0.002
537.5	0.237	0.161	0.126	0.104	0.07	0.049	0.036	0.03	0.019	0.012	0.009	0.006	0.006	0.003
538	0.24	0.164	0.128	0.106	0.071	0.049	0.037	0.03	0.019	0.013	0.009	0.006	0.006	0.003
538.5	0.244	0.166	0.13	0.107	0.072	0.05	0.037	0.031	0.019	0.013	0.009	0.006	0.006	0.003
539	0.248	0.169	0.131	0.109	0.073	0.051	0.038	0.031	0.02	0.013	0.01	0.007	0.006	0.003
539.5	0.251	0.171	0.133	0.111	0.074	0.052	0.039	0.032	0.02	0.013	0.01	0.007	0.006	0.003
540	0.255	0.173	0.135	0.112	0.075	0.052	0.039	0.032	0.02	0.014	0.01	0.007	0.006	0.003
540.5	0.259	0.176	0.137	0.114	0.076	0.053	0.04	0.032	0.021	0.014	0.01	0.007	0.006	0.003
541	0.263	0.178	0.139	0.115	0.077	0.054	0.041	0.033	0.021	0.014	0.01	0.007	0.007	0.003
541.5	0.267	0.181	0.141	0.117	0.078	0.055	0.041	0.033	0.021	0.014	0.01	0.007	0.007	0.003
542	0.271	0.184	0.143	0.119	0.08	0.056	0.042	0.034	0.022	0.015	0.011	0.007	0.007	0.003
542.5	0.275	0.187	0.145	0.121	0.081	0.057	0.043	0.034	0.022	0.015	0.011	0.008	0.007	0.004
543	0.279	0.189	0.147	0.122	0.082	0.058	0.043	0.035	0.022	0.015	0.011	0.008	0.007	0.004
543.5	0.282	0.192	0.149	0.124	0.083	0.058	0.044	0.035	0.023	0.015	0.011	0.008	0.007	0.004
544	0.286	0.195	0.151	0.126	0.084	0.059	0.045	0.036	0.023	0.016	0.011	0.008	0.007	0.004
544.5	0.29	0.197	0.154	0.128	0.085	0.06	0.045	0.036	0.023	0.016	0.011	0.008	0.007	0.004
545	0.294	0.2	0.156	0.129	0.087	0.061	0.046	0.037	0.024	0.016	0.011	0.008	0.007	0.004
545.5	0.299	0.203	0.158	0.131	0.088	0.062	0.046	0.037	0.024	0.016	0.011	0.008	0.007	0.004
546	0.303	0.206	0.16	0.133	0.089	0.063	0.047	0.038	0.024	0.016	0.011	0.008	0.007	0.004
546.5	0.307	0.209	0.162	0.135	0.09	0.064	0.048	0.038	0.025	0.017	0.012	0.008	0.008	0.004
547	0.312	0.212	0.165	0.137	0.092	0.065	0.048	0.039	0.025	0.017	0.012	0.009	0.008	0.004
547.5	0.316	0.215	0.167	0.139	0.093	0.066	0.049	0.039	0.026	0.017	0.012	0.009	0.008	0.004
548	0.32	0.218	0.169	0.141	0.094	0.067	0.05	0.04	0.026	0.018	0.012	0.009	0.008	0.004
548.5	0.325	0.221	0.171	0.143	0.096	0.068	0.051	0.041	0.027	0.018	0.013	0.009	0.009	0.005
549	0.329	0.224	0.174	0.145	0.097	0.068	0.051	0.041	0.027	0.018	0.013	0.009	0.009	0.005
549.5	0.334	0.227	0.176	0.147	0.098	0.069	0.052	0.041	0.027	0.018	0.013	0.009	0.009	0.005
550	0.338	0.23	0.178	0.148	0.099	0.07	0.053	0.042	0.028	0.019	0.013	0.009	0.009	0.005
550.5	0.342	0.233	0.18	0.15	0.101	0.071	0.053	0.043	0.028	0.019	0.013	0.009	0.009	0.005
551	0.347	0.236	0.183	0.152	0.102	0.072	0.054	0.043	0.028	0.019	0.013	0.01	0.009	0.005
551.5	0.351	0.239	0.185	0.154	0.103	0.073	0.055	0.043	0.029	0.019	0.014	0.01	0.009	0.005
552	0.356	0.242	0.188	0.156	0.104	0.074	0.056	0.044	0.029	0.02	0.014	0.01	0.009	0.005
552.5	0.361	0.245	0.19	0.158	0.106	0.075	0.056	0.045	0.03	0.02	0.014	0.01	0.009	0.005
553	0.365	0.248	0.192	0.161	0.107	0.076	0.057	0.045	0.03	0.02	0.014	0.01	0.01	0.005
553.5	0.37	0.251	0.195	0.163	0.109	0.077	0.058	0.046	0.03	0.021	0.014	0.01	0.01	0.005
554	0.375	0.255	0.197	0.165	0.11	0.078	0.059	0.047	0.031	0.021	0.015	0.011	0.01	0.005
554.5	0.379	0.258	0.199	0.167	0.111	0.079	0.059	0.047	0.031	0.021	0.015	0.011	0.01	0.005
555	0.384	0.261	0.202	0.169	0.113	0.08	0.06	0.048	0.032	0.022	0.015	0.011	0.01	0.006
555.5	0.389	0.264	0.204	0.171	0.114	0.081	0.061	0.048	0.032	0.022	0.015	0.011	0.01	0.006
556	0.394	0.267	0.207	0.173	0.116	0.082	0.062	0.049	0.033	0.022	0.015	0.011	0.01	0.006
556.5	0.399	0.271	0.209	0.175	0.117	0.083	0.062	0.049	0.033	0.022	0.016	0.011	0.011	0.006
557	0.404	0.274	0.212	0.177	0.118	0.084	0.063	0.05	0.034	0.023	0.016	0.012	0.011	0.006
557.5	0.409	0.277	0.214	0.179	0.12	0.085	0.064	0.05	0.034	0.023	0.016	0.012	0.011	0.006
558	0.414	0.28	0.217	0.181	0.121	0.086	0.065	0.051	0.034	0.023	0.016	0.012	0.011	0.006
558.5	0.419	0.284	0.219	0.183	0.122	0.087	0.065	0.051	0.034	0.023	0.016	0.012	0.011	0.006
559	0.424	0.287	0.222	0.186	0.124	0.088	0.066	0.052	0.035	0.024	0.016	0.012	0.011	0.006
559.5	0.429	0.291	0.224	0.188	0.125	0.089	0.067	0.053	0.035	0.024	0.016	0.012	0.011	0.006
560	0.434	0.294	0.227	0.19	0.127	0.091	0.068	0.053	0.036	0.024	0.017	0.012	0.011	0.006
560.5	0.438	0.298	0.23	0.192	0.128	0.092	0.069	0.054	0.036	0.025	0.017	0.012	0.011	0.006
561	0.443	0.301	0.232	0.194	0.13	0.093	0.069	0.054	0.037	0.025	0.017	0.013	0.012	0.006
561.5	0.448	0.305	0.235	0.197	0.131	0.094	0.07	0.055	0.037	0.025	0.017	0.013	0.012	0.006
562	0.453	0.308	0.237	0.199	0.133	0.095	0.071	0.056	0.038	0.026	0.018	0.013	0.012	0.007
562.5	0.458	0.311	0.24	0.201	0.134	0.096	0.072	0.056	0.038	0.026	0.018	0.013	0.012	0.007
563	0.463	0.315	0.242	0.203	0.136	0.097	0.073	0.057	0.038	0.026	0.018	0.013	0.012	0.007
563.5	0.468	0.318	0.245	0.205	0.137	0.098	0.073	0.057	0.039	0.027	0.018	0.013	0.012	0.007
564	0.473	0.321	0.247	0.207	0.138	0.099	0.074	0.058	0.039	0.027	0.018	0.014	0.013	0.007
564.5	0.478	0.324	0.249	0.209	0.14	0.1	0.075	0.059	0.04	0.027	0.019	0.014	0.013	0.007
565	0.483	0.328	0.252	0.211	0.141	0.101	0.076	0.059	0.04	0.027	0.019	0.014	0.013	0.007
565.5	0.488	0.331	0.254	0.213	0.143	0.102	0.077	0.06	0.041	0.028	0.019	0.014	0.013	0.007
566	0.492	0.334	0.257	0.215	0.144	0.103	0.077	0.06	0.041	0.028	0.019	0.014	0.013	0.007
566.5	0.497	0.337	0.259	0.217	0.145	0.104	0.078	0.061	0.041	0.028	0.019	0.014	0.013	0.008
567	0.502	0.341	0.262	0.22	0.147	0.105	0.079	0.061	0.042	0.029	0.02	0.014	0.013	0.008
567.5	0.506	0.344	0.264	0.222	0.148	0.106	0.08	0.062	0.042	0.029	0.02	0.015	0.014	0.008
568	0.511	0.347	0.266	0.224	0.149	0.107	0.08	0.063	0.043	0.029	0.02	0.015	0.014	0.008
568.5	0.516	0.351	0.269	0.226	0.151	0.108	0.081	0.063	0.043	0.03	0.02	0.015	0.014	0.008
569	0.521	0.354	0.271	0.228	0.152	0.109	0.082	0.064	0.044	0.03	0.02	0.015	0.014	0.008
569.5	0.526	0.357	0.274	0.23	0.154	0.11	0.083	0.064	0.044	0.03	0.021	0.015	0.014	0.008
570	0.531	0.361	0.276	0.233	0.155	0.111	0.084	0.065	0.045	0.03	0.021	0.016	0.015	0.008
570.5	0.536	0.364	0.279	0.235	0.157	0.113	0.085	0.066	0.045	0.031	0.021	0.016	0.015	0.008
571	0.541	0.367	0.282	0.237	0.158	0.114	0.086	0.066	0.046	0.031	0.021	0.016	0.015	0.009
571.5	0.546	0.371	0.284	0.239	0.16	0.115	0.086	0.067	0.046	0.032	0.022	0.016	0.015	0.009
572	0.551	0.374	0.287	0.241	0.161	0.116	0.087	0.067	0.046	0.032	0.022	0.016	0.015	0.009
572.5	0.556	0.377	0.289	0.243	0.162	0.117	0.088	0.068	0.047	0.032	0.022	0.017	0.015	0.009
573	0.561	0.38	0.291	0.245	0.164	0.118	0.089	0.069	0.047	0.032	0.022	0.017	0.016	0.009
573.5	0.566	0.384	0.294	0.247	0.165	0.119	0.089	0.069	0.048	0.033	0.022	0.017	0.016	0.009
574	0.571	0.387	0.296	0.25	0.167	0.12	0.09	0.07	0.048	0.033	0.023	0.017	0.016	0.009
574.5	0.576	0.39	0.299	0.252	0.169	0.121	0.091	0.07	0.049	0.033	0.023	0.017	0.016	0.01
575	0.581	0.394	0.301	0.254	0.17	0.122	0.092	0.071	0.049	0.034	0.023	0.018	0.016	0.01
575.5	0.586	0.398	0.304	0.256	0.172	0.123	0.093	0.072	0.05	0.034	0.024	0.018	0.017	0.01
576	0.591	0.401	0.307	0.259	0.173	0.125	0.094	0.073	0.05	0.035	0.024	0.018	0.017	0.01
576.5	0.596	0.405	0.309	0.261	0.175	0.126	0.095	0.073	0.051	0.035	0.024	0.018	0.017	0.01
577	0.601	0.408	0.312	0.263	0.176	0.127	0.096	0.074	0.051	0.035	0.024	0.019	0.017	0.01
577.5	0.606	0.411	0.314	0.265	0.177	0.128	0.096	0.074	0.052	0.035	0.024	0.019	0.017	0.01
578	0.611	0.415	0.317	0.268	0.179	0.129	0.097	0.075	0.052	0.036	0.025	0.019	0.018	0.01
578.5	0.617	0.419	0.32	0.27	0.18	0.13	0.098	0.075	0.053	0.036	0.025	0.019	0.018	0.01
579	0.622	0.422	0.322	0.272	0.182	0.131	0.099	0.076	0.053	0.037	0.025	0.019	0.018	0.011
579.5	0.627	0.426	0.325	0.275	0.184	0.132	0.1	0.077	0.054	0.037	0.025	0.019	0.018	0.011
580	0.632	0.429	0.328	0.277	0.185	0.134	0.101	0.077	0.054	0.037	0.025	0.02	0.018	0.011
580.5	0.638	0.433	0.33	0.279	0.187	0.135	0.102	0.078	0.055	0.038	0.026	0.02	0.019	0.011
581	0.643	0.436	0.333	0.282	0.189	0.136	0.103	0.079	0.055	0.038	0.026	0.02	0.019	0.011
581.5	0.648	0.44	0.335	0.284	0.19	0.137	0.103	0.079	0.056	0.038	0.026	0.02	0.019	0.012
582	0.653	0.443	0.338	0.286	0.192	0.138	0.104	0.08	0.056	0.039	0.027	0.02	0.019	0.012
582.5	0.658	0.447	0.341	0.288	0.193	0.14	0.105	0.081	0.057	0.039	0.027	0.021	0.019	0.012
583	0.663	0.45	0.343	0.29	0.195	0.141	0.106	0.081	0.057	0.039	0.027	0.021	0.019	0.012
583.5	0.669	0.454	0.346	0.293	0.196	0.142	0.107	0.082	0.058	0.04	0.027	0.021	0.019	0.012
584	0.674	0.457	0.349	0.295	0.198	0.143	0.107	0.082	0.058	0.04	0.027	0.021	0.02	0.012
584.5	0.679	0.461	0.351	0.297	0.199	0.144	0.108	0.083	0.059	0.04	0.028	0.021	0.02	0.012
585	0.685	0.465	0.354	0.3	0.201	0.145	0.109	0.084	0.059	0.04	0.028	0.021	0.02	0.012
585.5	0.69	0.468	0.357	0.302	0.202	0.146	0.11	0.085	0.06	0.041	0.028	0.022	0.02	0.012
586	0.695	0.472	0.36	0.304	0.204	0.147	0.111	0.085	0.06	0.041	0.028	0.022	0.02	0.012
586.5	0.701	0.475	0.363	0.307	0.206	0.149	0.112	0.086	0.061	0.042	0.029	0.022	0.021	0.013
587	0.706	0.479	0.365	0.309	0.207	0.15	0.113	0.086	0.061	0.042	0.029	0.022	0.021	0.013
587.5	0.711	0.483	0.368	0.311	0.209	0.151	0.114	0.087	0.062	0.042	0.029	0.022	0.021	0.013
588	0.716	0.486	0.37	0.313	0.21	0.152	0.114	0.087	0.062	0.042	0.029	0.022	0.021	0.013
588.5	0.722	0.49	0.373	0.316	0.212	0.153	0.115	0.088	0.062	0.042	0.029	0.022	0.021	0.013
589	0.727	0.493	0.376	0.318	0.213	0.154	0.116	0.089	0.063	0.043	0.029	0.022	0.021	0.013
589.5	0.732	0.497	0.378	0.32	0.215	0.155	0.117	0.089	0.063	0.043	0.029	0.023	0.021	0.013
590	0.737	0.5	0.381	0.322	0.216	0.156	0.117	0.09	0.063	0.043	0.029	0.023	0.021	0.013
590.5	0.742	0.504	0.383	0.324	0.218	0.157	0.118	0.09	0.064	0.044	0.03	0.023	0.021	0.013
591	0.747	0.507	0.386	0.327	0.219	0.158	0.119	0.091	0.064	0.044	0.03	0.023	0.021	0.013
591.5	0.752	0.511	0.388	0.329	0.22	0.159	0.12	0.091	0.065	0.044	0.03	0.023	0.022	0.013
592	0.757	0.514	0.391	0.331	0.222	0.16	0.121	0.092	0.065	0.044	0.03	0.023	0.022	0.013
592.5	0.762	0.517	0.393	0.333	0.223	0.161	0.122	0.093	0.066	0.045	0.031	0.024	0.022	0.013
593	0.767	0.521	0.396	0.335	0.225	0.163	0.122	0.093	0.066	0.045	0.031	0.024	0.022	0.014
593.5	0.772	0.524	0.398	0.338	0.226	0.164	0.123	0.094	0.067	0.046	0.031	0.024	0.023	0.014
594	0.777	0.527	0.401	0.34	0.228	0.165	0.124	0.094	0.067	0.046	0.031	0.024	0.023	0.014
594.5	0.781	0.531	0.403	0.342	0.229	0.166	0.125	0.095	0.067	0.046	0.031	0.024	0.023	0.014
595	0.786	0.534	0.405	0.344	0.23	0.167	0.125	0.096	0.068	0.046	0.031	0.024	0.023	0.014
595.5	0.791	0.537	0.407	0.346	0.232	0.168	0.126	0.096	0.068	0.046	0.032	0.024	0.023	0.014
596	0.795	0.54	0.41	0.348	0.233	0.169	0.127	0.097	0.068	0.047	0.032	0.024	0.023	0.014
596.5	0.8	0.543	0.412	0.349	0.234	0.17	0.128	0.097	0.069	0.047	0.032	0.025	0.023	0.014
597	0.804	0.546	0.414	0.351	0.235	0.171	0.128	0.098	0.069	0.047	0.032	0.025	0.023	0.014
597.5	0.808	0.549	0.416	0.353	0.237	0.171	0.129	0.098	0.069	0.047	0.032	0.025	0.023	0.014
598	0.812	0.552	0.418	0.355	0.238	0.172	0.13	0.099	0.07	0.048	0.032	0.025	0.024	0.014
598.5	0.816	0.554	0.42	0.357	0.239	0.173	0.13	0.099	0.07	0.048	0.033	0.025	0.024	0.014
599	0.82	0.557	0.422	0.359	0.24	0.174	0.131	0.1	0.071	0.048	0.033	0.025	0.024	0.015
599.5	0.824	0.56	0.424	0.36	0.242	0.175	0.132	0.1	0.071	0.049	0.033	0.025	0.024	0.015
600	0.828	0.562	0.426	0.362	0.243	0.176	0.132	0.101	0.072	0.049	0.033	0.026	0.024	0.015
600.5	0.832	0.565	0.428	0.363	0.244	0.177	0.133	0.101	0.072	0.049	0.033	0.026	0.024	0.015
601	0.835	0.567	0.43	0.365	0.245	0.177	0.133	0.102	0.072	0.049	0.033	0.026	0.025	0.015
601.5	0.839	0.569	0.431	0.366	0.246	0.178	0.134	0.102	0.072	0.049	0.033	0.026	0.025	0.015
602	0.842	0.571	0.433	0.368	0.247	0.179	0.135	0.102	0.073	0.05	0.034	0.026	0.025	0.015
602.5	0.845	0.574	0.434	0.369	0.248	0.179	0.135	0.103	0.073	0.05	0.034	0.026	0.025	0.015
603	0.848	0.576	0.436	0.371	0.249	0.18	0.136	0.103	0.073	0.05	0.034	0.026	0.025	0.015
603.5	0.851	0.578	0.437	0.372	0.25	0.181	0.136	0.103	0.074	0.05	0.034	0.026	0.025	0.015
604	0.854	0.58	0.439	0.373	0.25	0.181	0.137	0.104	0.074	0.051	0.034	0.027	0.025	0.016
604.5	0.856	0.581	0.44	0.374	0.251	0.182	0.137	0.104	0.074	0.051	0.034	0.027	0.025	0.016
605	0.858	0.583	0.441	0.375	0.251	0.182	0.137	0.104	0.074	0.051	0.034	0.027	0.025	0.016
605.5	0.86	0.584	0.442	0.376	0.252	0.183	0.138	0.105	0.074	0.051	0.034	0.027	0.025	0.016
606	0.862	0.585	0.443	0.377	0.253	0.183	0.138	0.105	0.075	0.051	0.034	0.027	0.025	0.016
606.5	0.864	0.586	0.444	0.377	0.253	0.183	0.138	0.105	0.075	0.051	0.034	0.027	0.025	0.016
607	0.865	0.588	0.444	0.378	0.253	0.184	0.138	0.105	0.075	0.051	0.034	0.027	0.025	0.016
607.5	0.867	0.588	0.445	0.378	0.254	0.184	0.138	0.105	0.075	0.051	0.034	0.027	0.025	0.016
608	0.868	0.589	0.445	0.379	0.254	0.184	0.139	0.105	0.075	0.051	0.034	0.027	0.026	0.016
608.5	0.868	0.59	0.446	0.379	0.254	0.184	0.139	0.105	0.075	0.051	0.034	0.027	0.026	0.016
609	0.869	0.59	0.446	0.379	0.255	0.184	0.139	0.105	0.075	0.051	0.035	0.027	0.026	0.016
609.5	0.869	0.59	0.446	0.379	0.255	0.185	0.139	0.105	0.075	0.051	0.035	0.027	0.026	0.016
610	0.869	0.59	0.446	0.379	0.255	0.185	0.139	0.105	0.075	0.051	0.035	0.027	0.026	0.016
610.5	0.869	0.59	0.446	0.379	0.255	0.185	0.139	0.105	0.075	0.051	0.035	0.027	0.026	0.016
611	0.868	0.59	0.446	0.379	0.254	0.184	0.139	0.105	0.075	0.051	0.035	0.027	0.025	0.016
611.5	0.868	0.589	0.445	0.379	0.254	0.184	0.139	0.105	0.075	0.051	0.035	0.027	0.026	0.016
612	0.866	0.588	0.445	0.378	0.254	0.184	0.138	0.105	0.075	0.051	0.034	0.027	0.025	0.016
612.5	0.865	0.588	0.444	0.377	0.254	0.184	0.138	0.105	0.075	0.051	0.034	0.027	0.026	0.016
613	0.864	0.586	0.443	0.377	0.253	0.183	0.138	0.105	0.075	0.051	0.034	0.027	0.025	0.016
613.5	0.862	0.585	0.442	0.376	0.252	0.183	0.138	0.104	0.074	0.051	0.034	0.026	0.025	0.016
614	0.859	0.583	0.441	0.375	0.251	0.182	0.137	0.104	0.074	0.051	0.034	0.026	0.025	0.015
614.5	0.857	0.582	0.44	0.374	0.251	0.182	0.137	0.104	0.074	0.05	0.034	0.026	0.025	0.016
615	0.854	0.58	0.438	0.372	0.25	0.181	0.136	0.103	0.074	0.05	0.034	0.026	0.025	0.015
615.5	0.851	0.578	0.437	0.371	0.249	0.18	0.136	0.103	0.073	0.05	0.033	0.026	0.025	0.015
616	0.849	0.576	0.436	0.37	0.248	0.18	0.136	0.103	0.073	0.05	0.034	0.026	0.025	0.016
616.5	0.845	0.574	0.434	0.369	0.247	0.179	0.135	0.102	0.073	0.05	0.033	0.026	0.025	0.016
617	0.842	0.572	0.432	0.367	0.246	0.179	0.134	0.102	0.073	0.05	0.033	0.026	0.025	0.016
617.5	0.838	0.569	0.43	0.366	0.245	0.178	0.134	0.101	0.072	0.05	0.033	0.026	0.025	0.015
618	0.835	0.566	0.428	0.364	0.244	0.177	0.133	0.101	0.072	0.049	0.033	0.026	0.025	0.016
618.5	0.83	0.563	0.426	0.362	0.243	0.176	0.133	0.101	0.072	0.049	0.033	0.026	0.025	0.015
619	0.826	0.56	0.424	0.36	0.242	0.175	0.132	0.1	0.071	0.049	0.033	0.026	0.025	0.015
619.5	0.821	0.557	0.421	0.358	0.24	0.174	0.131	0.099	0.071	0.049	0.033	0.026	0.024	0.015
620	0.816	0.554	0.419	0.356	0.239	0.173	0.13	0.099	0.071	0.048	0.033	0.026	0.024	0.015
620.5	0.81	0.55	0.416	0.353	0.237	0.172	0.129	0.098	0.07	0.048	0.032	0.025	0.024	0.015
621	0.804	0.546	0.413	0.351	0.235	0.171	0.128	0.097	0.069	0.048	0.032	0.025	0.024	0.015
621.5	0.798	0.542	0.41	0.348	0.233	0.169	0.127	0.097	0.069	0.047	0.032	0.025	0.024	0.015
622	0.792	0.537	0.407	0.346	0.232	0.168	0.126	0.096	0.068	0.047	0.031	0.024	0.023	0.014
622.5	0.786	0.533	0.404	0.343	0.23	0.167	0.125	0.095	0.068	0.046	0.031	0.024	0.023	0.014
623	0.779	0.528	0.4	0.34	0.228	0.165	0.124	0.094	0.067	0.046	0.031	0.024	0.023	0.014
623.5	0.772	0.524	0.397	0.337	0.226	0.164	0.123	0.093	0.066	0.045	0.031	0.024	0.023	0.014
624	0.765	0.519	0.393	0.334	0.224	0.162	0.122	0.093	0.066	0.045	0.03	0.024	0.023	0.014
624.5	0.759	0.514	0.39	0.331	0.222	0.161	0.121	0.092	0.065	0.045	0.03	0.024	0.022	0.014
625	0.751	0.509	0.386	0.328	0.22	0.159	0.12	0.091	0.065	0.044	0.03	0.023	0.022	0.014
625.5	0.744	0.504	0.383	0.325	0.218	0.158	0.119	0.09	0.064	0.044	0.03	0.023	0.022	0.014
626	0.736	0.499	0.379	0.321	0.215	0.156	0.117	0.089	0.063	0.044	0.029	0.023	0.022	0.014
626.5	0.728	0.494	0.375	0.318	0.213	0.154	0.116	0.088	0.063	0.043	0.029	0.023	0.022	0.014
627	0.719	0.488	0.37	0.314	0.21	0.152	0.115	0.087	0.062	0.042	0.028	0.022	0.021	0.013
627.5	0.711	0.482	0.366	0.31	0.208	0.151	0.113	0.086	0.061	0.042	0.028	0.022	0.021	0.013
628	0.702	0.476	0.362	0.307	0.205	0.149	0.112	0.085	0.06	0.041	0.028	0.022	0.021	0.013
628.5	0.693	0.47	0.357	0.303	0.203	0.147	0.11	0.084	0.059	0.041	0.027	0.021	0.02	0.013
629	0.684	0.464	0.353	0.299	0.2	0.145	0.109	0.083	0.059	0.04	0.027	0.021	0.02	0.013
629.5	0.676	0.458	0.348	0.295	0.198	0.143	0.108	0.082	0.058	0.04	0.027	0.021	0.02	0.012
630	0.667	0.452	0.344	0.292	0.195	0.141	0.106	0.081	0.057	0.039	0.026	0.021	0.02	0.012
630.5	0.658	0.446	0.339	0.288	0.192	0.139	0.105	0.079	0.056	0.039	0.026	0.021	0.019	0.012
631	0.649	0.44	0.335	0.284	0.19	0.137	0.103	0.079	0.056	0.038	0.026	0.02	0.019	0.012
631.5	0.64	0.434	0.33	0.28	0.187	0.135	0.102	0.077	0.055	0.038	0.026	0.02	0.019	0.012
632	0.63	0.427	0.325	0.276	0.184	0.133	0.1	0.076	0.054	0.037	0.025	0.02	0.019	0.012
632.5	0.621	0.421	0.32	0.271	0.181	0.131	0.099	0.075	0.053	0.037	0.025	0.019	0.018	0.012
633	0.611	0.414	0.316	0.267	0.178	0.129	0.097	0.074	0.052	0.036	0.024	0.019	0.018	0.011
633.5	0.601	0.407	0.31	0.263	0.175	0.127	0.095	0.073	0.051	0.035	0.024	0.018	0.018	0.011
634	0.591	0.401	0.305	0.258	0.173	0.125	0.094	0.071	0.05	0.035	0.024	0.018	0.017	0.011
634.5	0.581	0.394	0.3	0.254	0.17	0.123	0.092	0.07	0.049	0.034	0.023	0.018	0.017	0.011
635	0.572	0.388	0.296	0.25	0.167	0.121	0.091	0.069	0.049	0.034	0.023	0.018	0.017	0.011
635.5	0.562	0.381	0.29	0.246	0.164	0.119	0.089	0.068	0.048	0.033	0.022	0.018	0.017	0.011
636	0.552	0.374	0.286	0.242	0.161	0.117	0.088	0.067	0.047	0.033	0.022	0.018	0.017	0.011
636.5	0.542	0.367	0.28	0.237	0.158	0.114	0.086	0.066	0.046	0.032	0.022	0.017	0.016	0.01
637	0.532	0.361	0.275	0.233	0.155	0.112	0.085	0.065	0.045	0.032	0.022	0.017	0.016	0.01
637.5	0.522	0.354	0.27	0.228	0.152	0.11	0.083	0.063	0.044	0.031	0.021	0.017	0.016	0.01
638	0.512	0.347	0.265	0.224	0.149	0.108	0.081	0.062	0.044	0.03	0.021	0.016	0.015	0.01
638.5	0.503	0.34	0.26	0.22	0.146	0.106	0.08	0.061	0.043	0.03	0.02	0.016	0.015	0.01
639	0.493	0.334	0.255	0.216	0.144	0.104	0.078	0.06	0.042	0.029	0.02	0.015	0.015	0.009
639.5	0.483	0.327	0.25	0.211	0.141	0.102	0.077	0.058	0.041	0.029	0.019	0.015	0.015	0.009
640	0.474	0.32	0.245	0.207	0.138	0.1	0.075	0.057	0.04	0.028	0.019	0.015	0.014	0.009
640.5	0.464	0.314	0.24	0.203	0.135	0.097	0.073	0.056	0.039	0.027	0.018	0.014	0.014	0.009
641	0.454	0.308	0.235	0.199	0.132	0.096	0.072	0.055	0.038	0.027	0.018	0.014	0.014	0.009
641.5	0.445	0.301	0.23	0.194	0.13	0.093	0.07	0.054	0.037	0.026	0.018	0.014	0.013	0.008
642	0.436	0.295	0.226	0.19	0.127	0.092	0.069	0.053	0.037	0.026	0.017	0.014	0.013	0.008
642.5	0.426	0.288	0.221	0.186	0.124	0.09	0.067	0.051	0.036	0.025	0.017	0.013	0.013	0.008
643	0.417	0.282	0.216	0.182	0.121	0.088	0.066	0.05	0.035	0.025	0.017	0.013	0.013	0.008
643.5	0.408	0.276	0.211	0.178	0.119	0.086	0.064	0.049	0.034	0.024	0.016	0.013	0.012	0.008
644	0.399	0.27	0.207	0.174	0.116	0.084	0.063	0.048	0.034	0.024	0.016	0.013	0.012	0.008
644.5	0.39	0.264	0.202	0.17	0.113	0.082	0.061	0.047	0.033	0.023	0.016	0.012	0.012	0.007
645	0.381	0.257	0.197	0.166	0.111	0.08	0.06	0.046	0.032	0.023	0.015	0.012	0.012	0.007
645.5	0.372	0.252	0.193	0.163	0.108	0.078	0.059	0.045	0.031	0.022	0.015	0.012	0.011	0.007
646	0.363	0.245	0.188	0.159	0.106	0.076	0.057	0.044	0.03	0.021	0.015	0.011	0.011	0.007
646.5	0.355	0.239	0.184	0.155	0.103	0.074	0.056	0.043	0.029	0.021	0.014	0.011	0.011	0.007
647	0.346	0.233	0.179	0.151	0.1	0.072	0.054	0.042	0.028	0.02	0.014	0.011	0.01	0.006
647.5	0.337	0.228	0.174	0.147	0.098	0.07	0.053	0.041	0.028	0.02	0.013	0.011	0.01	0.006
648	0.329	0.222	0.17	0.143	0.095	0.068	0.051	0.04	0.027	0.019	0.013	0.01	0.01	0.006
648.5	0.321	0.216	0.166	0.14	0.093	0.067	0.05	0.039	0.026	0.019	0.013	0.01	0.01	0.006
649	0.312	0.211	0.161	0.136	0.09	0.065	0.049	0.038	0.025	0.018	0.012	0.01	0.009	0.006
649.5	0.304	0.205	0.157	0.133	0.088	0.063	0.047	0.037	0.025	0.018	0.012	0.009	0.009	0.006
650	0.296	0.199	0.153	0.129	0.085	0.061	0.046	0.036	0.024	0.017	0.011	0.009	0.009	0.005
650.5	0.288	0.194	0.149	0.125	0.083	0.06	0.045	0.035	0.023	0.017	0.011	0.009	0.009	0.005
651	0.279	0.188	0.144	0.122	0.081	0.058	0.043	0.033	0.022	0.016	0.011	0.008	0.008	0.005
651.5	0.272	0.183	0.14	0.118	0.078	0.056	0.042	0.032	0.022	0.016	0.011	0.008	0.008	0.005
652	0.264	0.178	0.136	0.115	0.076	0.054	0.041	0.031	0.021	0.015	0.01	0.008	0.008	0.005
652.5	0.256	0.173	0.132	0.112	0.074	0.053	0.04	0.031	0.021	0.015	0.01	0.008	0.008	0.005
653	0.249	0.168	0.128	0.108	0.072	0.051	0.038	0.03	0.02	0.014	0.01	0.008	0.007	0.005
653.5	0.241	0.163	0.125	0.105	0.069	0.05	0.037	0.029	0.019	0.014	0.01	0.007	0.007	0.004
654	0.234	0.158	0.121	0.102	0.067	0.048	0.036	0.028	0.019	0.014	0.01	0.007	0.007	0.004
654.5	0.227	0.153	0.117	0.099	0.065	0.047	0.035	0.027	0.018	0.013	0.009	0.007	0.007	0.004
655	0.22	0.148	0.114	0.096	0.063	0.045	0.034	0.026	0.017	0.013	0.009	0.007	0.007	0.004
655.5	0.213	0.144	0.11	0.093	0.061	0.044	0.033	0.026	0.017	0.012	0.009	0.007	0.006	0.004
656	0.206	0.139	0.107	0.09	0.059	0.042	0.031	0.025	0.016	0.012	0.008	0.006	0.006	0.004
656.5	0.199	0.134	0.103	0.087	0.057	0.041	0.03	0.023	0.015	0.012	0.007	0.006	0.006	0.004
657	0.193	0.13	0.099	0.084	0.055	0.039	0.029	0.023	0.015	0.011	0.007	0.006	0.006	0.003
657.5	0.187	0.126	0.096	0.081	0.053	0.038	0.028	0.022	0.014	0.011	0.006	0.006	0.005	0.003
658	0.181	0.121	0.093	0.078	0.051	0.036	0.027	0.021	0.014	0.01	0.006	0.005	0.005	0.003
658.5	0.175	0.117	0.09	0.075	0.049	0.035	0.026	0.02	0.013	0.01	0.006	0.005	0.005	0.003
659	0.169	0.114	0.087	0.073	0.047	0.034	0.026	0.02	0.013	0.009	0.006	0.005	0.005	0.002
659.5	0.163	0.11	0.084	0.07	0.046	0.032	0.025	0.019	0.012	0.009	0.006	0.004	0.004	0.002
660	0.158	0.106	0.081	0.068	0.044	0.031	0.024	0.019	0.012	0.009	0.006	0.004	0.005	0.002
660.5	0.153	0.103	0.078	0.065	0.043	0.03	0.023	0.019	0.011	0.009	0.007	0.005	0.005	0.002
661	0.149	0.1	0.076	0.064	0.042	0.029	0.023	0.018	0.011	0.009	0.007	0.005	0.005	0.002
661.5	0.144	0.097	0.074	0.062	0.041	0.029	0.023	0.018	0.011	0.009	0.007	0.005	0.005	0.003
662	0.14	0.094	0.072	0.06	0.04	0.028	0.022	0.018	0.011	0.009	0.007	0.006	0.006	0.003
662.5	0.136	0.091	0.07	0.059	0.039	0.028	0.022	0.018	0.011	0.009	0.007	0.005	0.005	0.003
663	0.132	0.089	0.068	0.057	0.038	0.027	0.021	0.017	0.011	0.009	0.006	0.005	0.005	0.003
663.5	0.128	0.086	0.066	0.055	0.038	0.027	0.021	0.017	0.011	0.009	0.006	0.005	0.005	0.003
664	0.124	0.084	0.064	0.054	0.036	0.026	0.02	0.016	0.01	0.008	0.006	0.005	0.005	0.003
664.5	0.12	0.081	0.062	0.052	0.035	0.025	0.019	0.015	0.009	0.008	0.006	0.004	0.004	0.002
665	0.117	0.079	0.06	0.05	0.034	0.024	0.018	0.014	0.009	0.007	0.005	0.004	0.004	0.002
665.5	0.113	0.076	0.058	0.049	0.033	0.023	0.017	0.014	0.008	0.006	0.004	0.003	0.003	0.002
666	0.109	0.074	0.057	0.047	0.032	0.022	0.016	0.013	0.008	0.006	0.004	0.003	0.003	0.001
666.5	0.106	0.072	0.055	0.046	0.031	0.021	0.016	0.013	0.007	0.006	0.004	0.003	0.003	0.002
667	0.103	0.07	0.054	0.045	0.03	0.021	0.015	0.013	0.007	0.006	0.004	0.003	0.003	0.002
667.5	0.1	0.068	0.053	0.044	0.029	0.02	0.015	0.013	0.008	0.006	0.004	0.003	0.004	0.002
668	0.097	0.066	0.051	0.043	0.029	0.02	0.015	0.013	0.008	0.007	0.005	0.004	0.004	0.003
668.5	0.094	0.064	0.05	0.041	0.028	0.019	0.015	0.013	0.008	0.007	0.005	0.004	0.004	0.003
669	0.091	0.062	0.048	0.04	0.027	0.019	0.014	0.012	0.008	0.006	0.005	0.004	0.004	0.003
669.5	0.088	0.06	0.046	0.038	0.025	0.017	0.013	0.011	0.006	0.005	0.004	0.003	0.003	0.001
670	0.085	0.058	0.044	0.037	0.025	0.017	0.012	0.01	0.006	0.005	0.003	0.003	0.002	0.002
670.5	0.082	0.055	0.042	0.035	0.024	0.016	0.011	0.01	0.005	0.005	0.003	0.003	0.002	0.001
671	0.079	0.054	0.041	0.034	0.023	0.015	0.011	0.009	0.005	0.004	0.003	0.002	0.002	0.001
671.5	0.076	0.052	0.04	0.033	0.022	0.015	0.011	0.009	0.005	0.004	0.003	0.002	0.002	0.001
672	0.073	0.05	0.038	0.032	0.022	0.015	0.011	0.01	0.006	0.005	0.004	0.003	0.003	0.002
672.5	0.07	0.048	0.037	0.031	0.021	0.015	0.011	0.01	0.006	0.005	0.004	0.003	0.003	0.002
673	0.068	0.046	0.035	0.03	0.02	0.014	0.011	0.01	0.006	0.005	0.004	0.003	0.003	0.002
673.5	0.065	0.044	0.034	0.028	0.019	0.013	0.01	0.009	0.005	0.005	0.003	0.003	0.003	0.002
674	0.062	0.043	0.032	0.027	0.018	0.013	0.009	0.008	0.004	0.004	0.003	0.002	0.002	0.001
674.5	0.06	0.041	0.031	0.026	0.018	0.012	0.009	0.008	0.004	0.004	0.003	0.002	0.002	0.001
675	0.057	0.039	0.03	0.025	0.017	0.011	0.008	0.008	0.004	0.004	0.003	0.002	0.002	0.001
675.5	0.055	0.038	0.028	0.024	0.016	0.011	0.008	0.007	0.004	0.004	0.003	0.002	0.002	0.001
676	0.053	0.036	0.027	0.023	0.016	0.01	0.008	0.007	0.003	0.003	0.002	0.002	0.002	0.001
676.5	0.051	0.035	0.026	0.022	0.015	0.01	0.007	0.007	0.003	0.003	0.002	0.002	0.002	0.001
677	0.049	0.033	0.025	0.021	0.014	0.009	0.007	0.006	0.003	0.003	0.002	0.002	0.002	0.001
677.5	0.047	0.032	0.024	0.02	0.014	0.009	0.007	0.006	0.003	0.003	0.002	0.002	0.002	0.001
678	0.045	0.031	0.023	0.019	0.013	0.009	0.007	0.006	0.003	0.003	0.002	0.002	0.002	0.001
678.5	0.044	0.03	0.022	0.019	0.013	0.008	0.007	0.006	0.003	0.003	0.002	0.002	0.002	0.001
679	0.042	0.029	0.022	0.018	0.012	0.008	0.006	0.006	0.003	0.003	0.002	0.002	0.002	0.001
679.5	0.04	0.027	0.021	0.017	0.012	0.008	0.006	0.006	0.003	0.003	0.002	0.002	0.002	0.001
680	0.039	0.026	0.02	0.017	0.012	0.007	0.006	0.005	0.002	0.003	0.002	0.002	0.002	0.001
680.5	0.037	0.025	0.019	0.016	0.011	0.007	0.005	0.005	0.002	0.002	0.002	0.001	0.001	0
681	0.036	0.024	0.018	0.015	0.011	0.007	0.005	0.005	0.002	0.002	0.002	0.001	0.002	0.001
681.5	0.034	0.023	0.017	0.014	0.01	0.006	0.005	0.004	0.002	0.002	0.002	0.001	0.001	0
682	0.033	0.022	0.017	0.014	0.01	0.006	0.005	0.004	0.002	0.002	0.002	0.001	0.001	0
682.5	0.031	0.021	0.016	0.013	0.009	0.005	0.004	0.004	0.001	0.002	0.001	0.001	0.001	0
683	0.03	0.02	0.015	0.012	0.008	0.005	0.004	0.004	0.001	0.001	0.001	0.001	0.001	0
683.5	0.028	0.019	0.014	0.012	0.008	0.004	0.004	0.003	0.001	0.001	0.001	0.001	-9.54098e-18	0
684	0.027	0.018	0.014	0.011	0.008	0.004	0.003	0.003	0.001	0.001	0.001	0.001	-9.54098e-18	0
684.5	0.026	0.018	0.013	0.011	0.007	0.004	0.003	0.003	0	0.001	0.001	0.001	-9.54098e-18	0
685	0.025	0.017	0.013	0.01	0.007	0.004	0.003	0.003	0.001	0.001	0.001	0.001	0.001	0
685.5	0.024	0.016	0.012	0.01	0.007	0.004	0.003	0.003	0	0.001	0.001	0	-9.54098e-18	-0.001
686	0.024	0.016	0.012	0.01	0.007	0.004	0.003	0.003	0.001	0.001	0.001	0.001	0.001	0
686.5	0.023	0.016	0.012	0.01	0.007	0.004	0.003	0.003	0.001	0.002	0.001	0.001	0.001	0
687	0.023	0.016	0.012	0.01	0.007	0.005	0.004	0.004	0.001	0.002	0.002	0.002	0.001	0.001
687.5	0.022	0.016	0.012	0.01	0.007	0.005	0.004	0.004	0.001	0.002	0.002	0.002	0.002	0.001
688	0.022	0.016	0.012	0.01	0.008	0.005	0.004	0.004	0.002	0.003	0.003	0.002	0.002	0.001
688.5	0.021	0.015	0.012	0.01	0.007	0.005	0.004	0.004	0.002	0.003	0.003	0.002	0.002	0.001
689	0.02	0.015	0.011	0.01	0.007	0.005	0.004	0.004	0.002	0.003	0.002	0.002	0.002	0.001
689.5	0.02	0.014	0.011	0.009	0.007	0.005	0.004	0.004	0.002	0.003	0.002	0.002	0.002	0.001
690	0.019	0.013	0.01	0.009	0.006	0.004	0.004	0.004	0.001	0.002	0.002	0.002	0.002	0.001
690.5	0.018	0.013	0.01	0.008	0.006	0.004	0.003	0.003	0.001	0.002	0.002	0.002	0.002	0.001
691	0.017	0.012	0.009	0.008	0.006	0.004	0.003	0.003	0.001	0.002	0.002	0.001	0.001	0.001
691.5	0.017	0.012	0.009	0.008	0.006	0.004	0.003	0.003	0.001	0.002	0.002	0.001	0.001	0.001
692	0.016	0.011	0.008	0.007	0.005	0.003	0.003	0.003	0.001	0.002	0.001	0.001	0.001	0.001
692.5	0.015	0.011	0.008	0.007	0.005	0.003	0.002	0.003	0.001	0.002	0.001	0.001	0.001	0
693	0.015	0.01	0.008	0.007	0.005	0.003	0.002	0.003	0.001	0.002	0.002	0.001	0.001	0.001
693.5	0.014	0.01	0.007	0.006	0.005	0.003	0.003	0.003	0.001	0.002	0.002	0.001	0.001	0.001
694	0.013	0.009	0.007	0.006	0.004	0.003	0.002	0.002	0	0.001	0.001	0.001	0.001	0
694.5	0.012	0.009	0.007	0.006	0.004	0.003	0.002	0.002	0.001	0.001	0.002	0.001	0.001	0.001
695	0.011	0.009	0.007	0.006	0.004	0.003	0.002	0.003	0.001	0.001	0.002	0.001	0.001	0.001
695.5	0.011	0.009	0.006	0.006	0.004	0.003	0.002	0.003	0.001	0.002	0.002	0.001	0.001	0
696	0.01	0.009	0.006	0.006	0.004	0.003	0.002	0.003	0.001	0.002	0.002	0.002	0.001	0
696.5	0.009	0.008	0.006	0.006	0.004	0.002	0.002	0.003	0.001	0.002	0.002	0.002	0.001	0
697	0.009	0.008	0.005	0.005	0.004	0.002	0.002	0.003	0.001	0.002	0.002	0.002	0.001	0
697.5	0.008	0.008	0.005	0.005	0.004	0.002	0.002	0.003	0.001	0.002	0.002	0.001	0.001	0
698	0.008	0.007	0.004	0.005	0.004	0.001	0.002	0.003	0.001	0.002	0.002	0.002	0.001	0
698.5	0.008	0.007	0.004	0.004	0.003	0.001	0.002	0.002	0	0.001	0.002	0.001	0.001	0
699	0.007	0.007	0.004	0.003	0.003	0.001	0.001	0.002	0	0.001	0.002	0.001	-9.54098e-18	0
699.5	0.007	0.006	0.003	0.003	0.002	0	0.001	0.002	-0.001	0.001	0.001	0.001	-9.54098e-18	0
700	0.006	0.006	0.003	0.003	0.002	0	0.001	0.002	-0.001	0.001	0.001	0	-9.54098e-18	0
700.5	0.006	0.005	0.003	0.002	0.001	0	-9.54098e-18	0.001	-0.001	0	0.001	0	-9.54098e-18	0
701	0.005	0.005	0.002	0.002	0.001	0	-9.54098e-18	0.001	-0.001	0	0	0	-9.54098e-18	0
701.5	0.005	0.005	0.002	0.002	0.001	0	-9.54098e-18	0.001	-0.001	0	0	0	-9.54098e-18	0
702	0.005	0.004	0.002	0.002	0.001	0	-9.54098e-18	0.001	-0.001	0	0	0	-9.54098e-18	0
702.5	0.005	0.004	0.002	0.002	0.001	0	-9.54098e-18	-9.54098e-18	-0.001	0	0	0	-9.54098e-18	0
703	0.004	0.004	0.002	0.002	0.001	0	-9.54098e-18	0.001	-0.001	0	0	0	-9.54098e-18	0
703.5	0.004	0.003	0.002	0.002	0.001	0	-9.54098e-18	0.001	-0.001	0	0	0	-9.54098e-18	0
704	0.004	0.003	0.002	0.002	0.001	0	-9.54098e-18	0.001	-0.001	0	0	0	-9.54098e-18	0
704.5	0.004	0.003	0.002	0.002	0.002	0	-9.54098e-18	0.001	-0.001	0	0.001	0	-9.54098e-18	0
705	0.003	0.003	0.001	0.001	0.001	0	-9.54098e-18	0.001	-0.001	0	0	0	-9.54098e-18	0
705.5	0.003	0.002	0.001	0.001	0.001	0	-9.54098e-18	0.001	-0.001	0	0	0	-9.54098e-18	0
706	0.003	0.002	0.001	0.001	0.001	0	-9.54098e-18	-9.54098e-18	-0.001	0	0	0	-9.54098e-18	0
706.5	0.003	0.002	0.001	0.001	0.001	0	-9.54098e-18	-9.54098e-18	-0.001	0	0	0	-9.54098e-18	0
707	0.002	0.002	0.001	0.001	0	0	-9.54098e-18	-9.54098e-18	-0.001	0	0	0	-9.54098e-18	-0.001
707.5	0.002	0.002	0.001	0.001	0	0	-9.54098e-18	-9.54098e-18	-0.001	0	0	0	-9.54098e-18	0
708	0.002	0.002	0.001	0.001	0.001	0	-9.54098e-18	-9.54098e-18	-0.001	0	0	0	-9.54098e-18	0
708.5	0.002	0.002	0.001	0.001	0.001	0	-9.54098e-18	0.001	-0.001	0	0	0	-9.54098e-18	0
709	0.002	0.002	0.001	0.001	0.001	0	-9.54098e-18	0.001	-0.001	0	0	0	-9.54098e-18	0
709.5	0.002	0.002	0.001	0.001	0.001	0	-9.54098e-18	-9.54098e-18	-0.001	0	0	0	-9.54098e-18	0
710	0.002	0.001	0.001	0.001	0.001	0	-9.54098e-18	-9.54098e-18	-0.001	0	0	0	-9.54098e-18	0
710.5	0.002	0.001	0	0.001	0	0	-9.54098e-18	-9.54098e-18	-0.001	0	0	0	-9.54098e-18	0
711	0.001	0.001	0	0	0	0	-9.54098e-18	-9.54098e-18	-0.001	0	0	0	-9.54098e-18	0
711.5	0.001	0.001	0	0	0	-0.001	-9.54098e-18	-9.54098e-18	-0.001	0	0	0	-9.54098e-18	0
712	0.001	0.001	0	0	0	-0.001	-9.54098e-18	-9.54098e-18	-0.001	0	0	0	-9.54098e-18	0
712.5	0.001	0.001	0	0	0	-0.001	-9.54098e-18	-9.54098e-18	-0.001	0	0	0	-9.54098e-18	0
713	0.001	0.001	0	0	0	-0.001	-9.54098e-18	-9.54098e-18	-0.001	0	0	0	-9.54098e-18	0
713.5	0.001	0.001	0	0.001	0	-0.001	-9.54098e-18	-9.54098e-18	-0.001	0	0	0	-9.54098e-18	0
714	0.001	0.001	0	0	0	-0.001	-9.54098e-18	-9.54098e-18	-0.001	0	0	0	-9.54098e-18	0
714.5	0.001	0.001	0	0.001	0	0	-9.54098e-18	-9.54098e-18	-0.001	0	0	0	-9.54098e-18	0
715	0.001	0	0	0	0	0	-9.54098e-18	-9.54098e-18	-0.001	0	0	0	-9.54098e-18	0
715.5	0.001	0	0	0	0	0	-9.54098e-18	-9.54098e-18	-0.001	0	0	0	-9.54098e-18	0
716	0.001	0	0	0	0	0	-9.54098e-18	-9.54098e-18	-0.001	0	0	0	-9.54098e-18	0
716.5	0.001	0	0	0	0	0	-9.54098e-18	-9.54098e-18	-0.001	0	0	0	-9.54098e-18	0
717	0.001	0	0	0	0	0	-9.54098e-18	-9.54098e-18	-0.001	0	0	0	-9.54098e-18	0
717.5	0	0	0	0	0	0	-9.54098e-18	-9.54098e-18	-0.001	0	0	0	-9.54098e-18	0
718	0	0	0	0	0	0	-9.54098e-18	-9.54098e-18	-0.001	0	0.001	0	-9.54098e-18	0
718.5	0	0	0	0	0	0	-9.54098e-18	-9.54098e-18	-0.001	0	0	0	-9.54098e-18	0
719	0	0	0	0	0	0	-9.54098e-18	-9.54098e-18	0	0	0	0	-9.54098e-18	0
719.5	0.003	0.001	0.001	0.002	0.001	0.002	0.001	0.001	0.001	0.002	0.002	0.002	0.001	0.001
720	0.006	0.002	0.003	0.003	0.003	0.005	0.002	0.003	0.002	0.004	0.003	0.004	0.002	0.003
720.5	0.009	0.003	0.004	0.005	0.004	0.007	0.003	0.004	0.004	0.005	0.004	0.005	0.003	0.003
721	0.012	0.005	0.006	0.006	0.005	0.01	0.004	0.005	0.005	0.007	0.005	0.007	0.004	0.005
721.5	0.014	0.006	0.007	0.008	0.006	0.012	0.005	0.006	0.006	0.009	0.006	0.008	0.005	0.006
722	0.014	0.005	0.007	0.008	0.006	0.012	0.005	0.006	0.006	0.009	0.006	0.009	0.005	0.006
722.5	0.014	0.005	0.007	0.008	0.006	0.012	0.004	0.006	0.006	0.009	0.006	0.009	0.005	0.006
723	0.014	0.005	0.007	0.008	0.006	0.012	0.005	0.006	0.006	0.01	0.006	0.009	0.005	0.006
723.5	0.014	0.005	0.007	0.008	0.006	0.012	0.005	0.006	0.006	0.01	0.006	0.009	0.005	0.006
724	0.014	0.005	0.007	0.008	0.007	0.012	0.005	0.006	0.006	0.01	0.006	0.009	0.005	0.006
724.5	0.014	0.005	0.007	0.008	0.007	0.012	0.005	0.006	0.006	0.01	0.006	0.008	0.005	0.006
725	0.014	0.005	0.007	0.008	0.007	0.012	0.005	0.006	0.006	0.009	0.006	0.008	0.005	0.006
725.5	0.014	0.005	0.007	0.008	0.007	0.012	0.005	0.006	0.006	0.009	0.006	0.008	0.005	0.005
726	0.014	0.006	0.007	0.007	0.007	0.012	0.005	0.006	0.006	0.009	0.006	0.008	0.005	0.006
726.5	0.013	0.006	0.007	0.007	0.006	0.012	0.005	0.006	0.006	0.009	0.006	0.008	0.005	0.006
727	0.014	0.006	0.007	0.008	0.006	0.012	0.005	0.006	0.006	0.009	0.006	0.008	0.006	0.006
727.5	0.014	0.006	0.007	0.008	0.006	0.012	0.005	0.006	0.006	0.009	0.006	0.008	0.006	0.006
728	0.014	0.006	0.007	0.008	0.006	0.012	0.005	0.006	0.007	0.01	0.007	0.008	0.006	0.006
728.5	0.014	0.005	0.007	0.008	0.006	0.012	0.005	0.006	0.007	0.01	0.007	0.009	0.006	0.006
729	0.014	0.005	0.007	0.008	0.006	0.012	0.005	0.006	0.006	0.01	0.006	0.009	0.006	0.006
729.5	0.014	0.005	0.007	0.008	0.006	0.012	0.005	0.006	0.006	0.01	0.006	0.009	0.006	0.006
730	0.014	0.005	0.007	0.008	0.006	0.012	0.005	0.006	0.006	0.01	0.006	0.009	0.006	0.006
730.5	0.013	0.005	0.007	0.008	0.006	0.012	0.005	0.006	0.006	0.01	0.006	0.009	0.006	0.006
731	0.013	0.005	0.007	0.008	0.006	0.012	0.005	0.006	0.006	0.01	0.006	0.009	0.006	0.006
731.5	0.013	0.005	0.007	0.008	0.006	0.012	0.005	0.006	0.006	0.01	0.006	0.009	0.006	0.006
732	0.013	0.006	0.007	0.008	0.006	0.013	0.005	0.006	0.007	0.01	0.006	0.009	0.006	0.006
732.5	0.013	0.006	0.007	0.008	0.006	0.013	0.005	0.006	0.007	0.01	0.006	0.009	0.006	0.006
733	0.014	0.006	0.008	0.008	0.006	0.013	0.005	0.006	0.007	0.01	0.007	0.009	0.006	0.007
733.5	0.013	0.005	0.007	0.008	0.006	0.012	0.005	0.006	0.006	0.01	0.006	0.008	0.006	0.006
734	0.013	0.005	0.007	0.008	0.006	0.012	0.005	0.006	0.006	0.01	0.006	0.008	0.006	0.006
734.5	0.013	0.005	0.007	0.008	0.006	0.012	0.005	0.006	0.006	0.01	0.006	0.008	0.006	0.006
735	0.013	0.005	0.007	0.008	0.006	0.012	0.005	0.006	0.006	0.01	0.006	0.009	0.006	0.006
735.5	0.013	0.005	0.007	0.008	0.006	0.012	0.005	0.006	0.006	0.01	0.006	0.009	0.006	0.006
736	0.014	0.006	0.008	0.008	0.006	0.013	0.005	0.007	0.007	0.01	0.007	0.009	0.006	0.006
736.5	0.014	0.006	0.008	0.008	0.007	0.013	0.005	0.007	0.007	0.01	0.007	0.009	0.006	0.006
737	0.014	0.006	0.008	0.008	0.007	0.013	0.005	0.007	0.007	0.01	0.007	0.009	0.006	0.006
737.5	0.013	0.006	0.008	0.009	0.007	0.013	0.006	0.007	0.007	0.01	0.007	0.009	0.006	0.006
738	0.014	0.006	0.008	0.009	0.007	0.013	0.006	0.007	0.007	0.01	0.007	0.009	0.006	0.006
738.5	0.014	0.006	0.008	0.009	0.007	0.013	0.006	0.007	0.007	0.01	0.007	0.009	0.006	0.006
739	0.014	0.006	0.008	0.009	0.007	0.013	0.006	0.007	0.007	0.01	0.007	0.009	0.006	0.006
739.5	0.014	0.006	0.008	0.009	0.007	0.013	0.006	0.007	0.007	0.01	0.007	0.009	0.006	0.006
740	0.014	0.006	0.008	0.009	0.007	0.013	0.006	0.007	0.007	0.01	0.007	0.009	0.006	0.007
740.5	0.014	0.006	0.008	0.009	0.007	0.013	0.006	0.007	0.007	0.01	0.007	0.009	0.006	0.007
741	0.014	0.006	0.008	0.009	0.007	0.013	0.006	0.007	0.007	0.01	0.007	0.009	0.006	0.006
741.5	0.014	0.006	0.008	0.009	0.007	0.013	0.006	0.007	0.007	0.01	0.007	0.009	0.006	0.006
742	0.014	0.006	0.008	0.009	0.007	0.013	0.006	0.007	0.007	0.01	0.007	0.009	0.006	0.006
742.5	0.013	0.006	0.008	0.009	0.006	0.013	0.006	0.007	0.007	0.01	0.007	0.009	0.006	0.006
743	0.013	0.006	0.008	0.009	0.006	0.013	0.006	0.007	0.007	0.01	0.007	0.009	0.006	0.006
743.5	0.013	0.006	0.008	0.009	0.006	0.013	0.006	0.007	0.007	0.01	0.007	0.009	0.006	0.006
744	0.013	0.006	0.008	0.009	0.006	0.013	0.006	0.006	0.007	0.01	0.007	0.009	0.006	0.006
744.5	0.013	0.006	0.008	0.008	0.006	0.013	0.006	0.007	0.007	0.01	0.007	0.009	0.006	0.006
745	0.013	0.006	0.008	0.009	0.006	0.013	0.006	0.007	0.007	0.01	0.007	0.009	0.006	0.006
745.5	0.013	0.006	0.008	0.009	0.006	0.013	0.006	0.007	0.007	0.01	0.007	0.009	0.006	0.006
746	0.013	0.006	0.008	0.009	0.006	0.013	0.006	0.007	0.007	0.01	0.007	0.009	0.006	0.007
746.5	0.013	0.005	0.008	0.009	0.006	0.013	0.006	0.007	0.007	0.01	0.007	0.009	0.006	0.007
747	0.013	0.005	0.008	0.009	0.006	0.013	0.006	0.007	0.007	0.01	0.007	0.009	0.006	0.007
747.5	0.013	0.005	0.007	0.008	0.006	0.013	0.006	0.007	0.007	0.01	0.007	0.009	0.006	0.007
748	0.013	0.005	0.007	0.008	0.006	0.013	0.006	0.007	0.007	0.01	0.007	0.009	0.006	0.006
748.5	0.013	0.005	0.007	0.008	0.006	0.013	0.006	0.007	0.007	0.01	0.007	0.009	0.006	0.006
749	0.013	0.005	0.007	0.008	0.006	0.013	0.005	0.007	0.007	0.01	0.007	0.009	0.006	0.006
749.5	0.013	0.005	0.007	0.008	0.006	0.013	0.005	0.007	0.007	0.01	0.007	0.009	0.006	0.006
750	0.013	0.005	0.007	0.008	0.006	0.013	0.006	0.007	0.007	0.01	0.007	0.009	0.006	0.007

## Sheet: 31-36
	Thermal cycles
Wavelength	0	1	2	3	4	5	6	7	8	9	10	11	12	13	14	15	16	17
450	0.062	0.042	0.035	0.027	0.024	0.016	0.014	0.013	0.007	0.005	0.004	0.003	0.003	0.003	0.006	0.005	0.003	1.04083e-17
450.5	0.062	0.042	0.035	0.027	0.024	0.016	0.014	0.013	0.007	0.005	0.004	0.003	0.003	0.003	0.006	0.005	0.004	1.04083e-17
451	0.062	0.042	0.035	0.027	0.024	0.016	0.014	0.013	0.007	0.006	0.004	0.002	0.003	0.003	0.006	0.005	0.003	1.04083e-17
451.5	0.062	0.042	0.035	0.027	0.024	0.016	0.014	0.013	0.007	0.006	0.004	0.002	0.003	0.003	0.006	0.005	0.004	1.04083e-17
452	0.062	0.042	0.035	0.027	0.024	0.016	0.014	0.013	0.007	0.006	0.004	0.002	0.003	0.003	0.006	0.005	0.003	1.04083e-17
452.5	0.062	0.042	0.035	0.027	0.024	0.016	0.014	0.013	0.007	0.006	0.004	0.002	0.003	0.003	0.005	0.005	0.003	1.04083e-17
453	0.062	0.042	0.035	0.027	0.024	0.016	0.014	0.013	0.007	0.006	0.004	0.002	0.003	0.003	0.005	0.005	0.003	1.04083e-17
453.5	0.062	0.042	0.035	0.027	0.024	0.016	0.014	0.013	0.007	0.006	0.004	0.002	0.003	0.003	0.005	0.005	0.003	1.04083e-17
454	0.062	0.042	0.035	0.026	0.024	0.016	0.014	0.013	0.007	0.005	0.003	0.002	0.003	0.003	0.005	0.004	0.003	-0.001
454.5	0.061	0.042	0.035	0.026	0.023	0.015	0.013	0.012	0.006	0.005	0.003	0.002	0.003	0.003	0.005	0.004	0.002	-0.001
455	0.061	0.042	0.035	0.026	0.024	0.016	0.013	0.012	0.007	0.005	0.003	0.002	0.003	0.003	0.005	0.004	0.003	-0.001
455.5	0.062	0.042	0.035	0.027	0.024	0.016	0.014	0.013	0.007	0.005	0.003	0.002	0.003	0.003	0.005	0.005	0.003	1.04083e-17
456	0.062	0.042	0.035	0.027	0.024	0.016	0.014	0.013	0.007	0.005	0.004	0.002	0.003	0.003	0.005	0.005	0.003	1.04083e-17
456.5	0.062	0.042	0.035	0.027	0.024	0.016	0.014	0.013	0.007	0.006	0.004	0.003	0.003	0.003	0.005	0.005	0.003	1.04083e-17
457	0.062	0.043	0.035	0.027	0.024	0.016	0.014	0.013	0.007	0.006	0.004	0.003	0.004	0.003	0.006	0.005	0.004	1.04083e-17
457.5	0.062	0.042	0.035	0.027	0.024	0.016	0.014	0.013	0.007	0.006	0.004	0.003	0.003	0.003	0.005	0.005	0.004	1.04083e-17
458	0.062	0.042	0.035	0.027	0.024	0.016	0.014	0.013	0.007	0.006	0.004	0.003	0.003	0.003	0.005	0.005	0.003	1.04083e-17
458.5	0.062	0.042	0.035	0.027	0.024	0.016	0.014	0.013	0.007	0.006	0.004	0.002	0.003	0.003	0.005	0.005	0.003	1.04083e-17
459	0.062	0.042	0.035	0.027	0.024	0.016	0.014	0.013	0.007	0.005	0.004	0.002	0.003	0.003	0.005	0.005	0.003	1.04083e-17
459.5	0.062	0.042	0.035	0.027	0.024	0.016	0.014	0.013	0.007	0.006	0.004	0.002	0.003	0.003	0.005	0.005	0.003	1.04083e-17
460	0.061	0.042	0.035	0.027	0.024	0.016	0.014	0.013	0.007	0.005	0.004	0.002	0.003	0.003	0.005	0.005	0.003	1.04083e-17
460.5	0.061	0.042	0.035	0.027	0.024	0.016	0.014	0.013	0.007	0.006	0.004	0.002	0.003	0.003	0.005	0.005	0.003	1.04083e-17
461	0.061	0.042	0.035	0.027	0.024	0.016	0.014	0.013	0.007	0.006	0.004	0.002	0.003	0.003	0.005	0.005	0.003	1.04083e-17
461.5	0.061	0.042	0.035	0.026	0.024	0.016	0.014	0.013	0.007	0.006	0.004	0.002	0.003	0.003	0.005	0.005	0.003	1.04083e-17
462	0.061	0.042	0.035	0.026	0.023	0.016	0.014	0.013	0.007	0.005	0.003	0.002	0.003	0.003	0.005	0.005	0.003	1.04083e-17
462.5	0.061	0.042	0.035	0.027	0.024	0.016	0.014	0.013	0.007	0.006	0.004	0.002	0.003	0.003	0.005	0.005	0.003	1.04083e-17
463	0.061	0.042	0.035	0.026	0.023	0.016	0.014	0.013	0.007	0.006	0.004	0.002	0.003	0.003	0.005	0.005	0.003	1.04083e-17
463.5	0.061	0.042	0.035	0.027	0.023	0.016	0.014	0.013	0.007	0.006	0.004	0.002	0.003	0.003	0.005	0.005	0.003	1.04083e-17
464	0.061	0.042	0.035	0.026	0.023	0.016	0.013	0.013	0.007	0.006	0.004	0.002	0.003	0.003	0.005	0.005	0.003	1.04083e-17
464.5	0.061	0.042	0.035	0.026	0.023	0.016	0.014	0.013	0.007	0.006	0.004	0.002	0.003	0.003	0.005	0.005	0.003	1.04083e-17
465	0.061	0.042	0.035	0.026	0.023	0.016	0.013	0.013	0.007	0.005	0.004	0.002	0.003	0.003	0.005	0.004	0.003	1.04083e-17
465.5	0.061	0.042	0.035	0.026	0.023	0.016	0.014	0.013	0.007	0.006	0.004	0.002	0.003	0.003	0.005	0.005	0.003	1.04083e-17
466	0.06	0.041	0.034	0.026	0.023	0.016	0.013	0.012	0.007	0.005	0.004	0.002	0.003	0.003	0.005	0.004	0.003	-0.001
466.5	0.061	0.041	0.034	0.026	0.023	0.016	0.014	0.013	0.007	0.005	0.004	0.002	0.003	0.003	0.005	0.005	0.003	1.04083e-17
467	0.06	0.041	0.034	0.026	0.023	0.016	0.013	0.013	0.007	0.005	0.004	0.002	0.003	0.003	0.005	0.004	0.003	-0.001
467.5	0.06	0.041	0.034	0.026	0.023	0.016	0.014	0.013	0.007	0.006	0.004	0.002	0.003	0.003	0.005	0.005	0.003	1.04083e-17
468	0.06	0.041	0.034	0.026	0.023	0.016	0.013	0.013	0.007	0.006	0.004	0.002	0.003	0.003	0.005	0.005	0.003	1.04083e-17
468.5	0.06	0.041	0.034	0.026	0.023	0.016	0.014	0.013	0.007	0.006	0.004	0.002	0.003	0.003	0.006	0.005	0.003	1.04083e-17
469	0.06	0.041	0.034	0.026	0.023	0.016	0.014	0.013	0.007	0.006	0.004	0.002	0.003	0.003	0.005	0.005	0.003	1.04083e-17
469.5	0.06	0.041	0.035	0.026	0.023	0.016	0.014	0.013	0.007	0.006	0.004	0.002	0.003	0.003	0.006	0.005	0.003	1.04083e-17
470	0.06	0.041	0.035	0.026	0.023	0.016	0.014	0.013	0.007	0.006	0.004	0.002	0.003	0.003	0.006	0.005	0.003	1.04083e-17
470.5	0.06	0.041	0.035	0.026	0.023	0.016	0.014	0.013	0.007	0.006	0.004	0.003	0.003	0.003	0.006	0.005	0.003	1.04083e-17
471	0.06	0.041	0.035	0.026	0.023	0.016	0.014	0.014	0.007	0.006	0.004	0.003	0.003	0.003	0.006	0.005	0.003	1.04083e-17
471.5	0.06	0.041	0.035	0.026	0.023	0.016	0.014	0.014	0.007	0.006	0.004	0.003	0.003	0.004	0.006	0.005	0.003	1.04083e-17
472	0.06	0.041	0.035	0.027	0.023	0.016	0.014	0.014	0.007	0.006	0.004	0.003	0.004	0.004	0.006	0.005	0.004	1.04083e-17
472.5	0.06	0.041	0.035	0.026	0.023	0.016	0.014	0.014	0.007	0.006	0.004	0.003	0.004	0.004	0.006	0.005	0.003	1.04083e-17
473	0.06	0.041	0.035	0.026	0.023	0.016	0.014	0.014	0.007	0.007	0.004	0.003	0.004	0.004	0.006	0.005	0.004	1.04083e-17
473.5	0.06	0.041	0.035	0.026	0.024	0.016	0.014	0.014	0.007	0.007	0.004	0.003	0.004	0.004	0.006	0.005	0.004	1.04083e-17
474	0.06	0.041	0.035	0.027	0.024	0.016	0.014	0.015	0.008	0.007	0.005	0.003	0.004	0.004	0.007	0.006	0.004	1.04083e-17
474.5	0.06	0.041	0.035	0.027	0.024	0.017	0.014	0.014	0.008	0.007	0.005	0.003	0.004	0.004	0.007	0.006	0.004	1.04083e-17
475	0.061	0.041	0.035	0.027	0.024	0.017	0.014	0.015	0.008	0.007	0.005	0.003	0.004	0.004	0.007	0.006	0.004	0.001
475.5	0.061	0.041	0.035	0.027	0.024	0.017	0.014	0.015	0.008	0.007	0.005	0.003	0.004	0.004	0.007	0.006	0.004	0.001
476	0.061	0.041	0.035	0.027	0.024	0.017	0.015	0.015	0.008	0.007	0.005	0.003	0.004	0.004	0.007	0.006	0.004	0.001
476.5	0.06	0.041	0.035	0.027	0.024	0.017	0.014	0.014	0.008	0.007	0.005	0.003	0.004	0.004	0.007	0.006	0.004	0.001
477	0.061	0.041	0.035	0.027	0.024	0.017	0.014	0.015	0.008	0.007	0.005	0.004	0.004	0.004	0.007	0.006	0.004	0.001
477.5	0.061	0.041	0.035	0.027	0.024	0.017	0.015	0.015	0.008	0.007	0.005	0.004	0.004	0.004	0.007	0.006	0.004	0.001
478	0.061	0.041	0.035	0.027	0.024	0.017	0.015	0.015	0.008	0.007	0.005	0.004	0.004	0.004	0.007	0.006	0.004	0.001
478.5	0.061	0.041	0.035	0.027	0.024	0.017	0.015	0.014	0.008	0.007	0.005	0.004	0.004	0.004	0.007	0.006	0.004	0.001
479	0.061	0.041	0.035	0.027	0.024	0.017	0.015	0.015	0.008	0.007	0.005	0.004	0.005	0.004	0.007	0.006	0.004	0.001
479.5	0.061	0.041	0.035	0.027	0.024	0.017	0.015	0.014	0.008	0.007	0.005	0.004	0.004	0.004	0.007	0.006	0.004	0.001
480	0.061	0.042	0.035	0.027	0.024	0.017	0.015	0.014	0.008	0.007	0.005	0.004	0.004	0.004	0.007	0.006	0.004	0.001
480.5	0.061	0.042	0.035	0.027	0.024	0.017	0.015	0.014	0.008	0.007	0.005	0.004	0.004	0.004	0.007	0.006	0.004	0.001
481	0.061	0.042	0.035	0.027	0.024	0.017	0.015	0.014	0.008	0.007	0.005	0.004	0.005	0.004	0.007	0.006	0.004	0.001
481.5	0.061	0.042	0.035	0.027	0.024	0.017	0.015	0.014	0.008	0.007	0.005	0.004	0.005	0.004	0.007	0.006	0.004	0.001
482	0.061	0.042	0.036	0.027	0.024	0.017	0.015	0.014	0.008	0.007	0.005	0.004	0.005	0.004	0.007	0.006	0.004	0.001
482.5	0.062	0.042	0.036	0.027	0.024	0.017	0.015	0.014	0.008	0.007	0.005	0.004	0.005	0.004	0.007	0.006	0.004	0.001
483	0.062	0.042	0.036	0.027	0.024	0.017	0.015	0.014	0.008	0.007	0.005	0.004	0.005	0.004	0.007	0.006	0.004	0.001
483.5	0.062	0.042	0.036	0.027	0.024	0.017	0.015	0.014	0.008	0.007	0.005	0.004	0.005	0.004	0.007	0.006	0.004	0.001
484	0.062	0.043	0.036	0.028	0.025	0.017	0.015	0.014	0.008	0.007	0.005	0.004	0.005	0.004	0.007	0.006	0.004	0.001
484.5	0.062	0.043	0.036	0.028	0.024	0.017	0.015	0.014	0.008	0.007	0.005	0.004	0.004	0.004	0.006	0.006	0.004	0.001
485	0.063	0.043	0.036	0.028	0.025	0.017	0.015	0.014	0.008	0.007	0.005	0.004	0.005	0.004	0.006	0.006	0.004	0.001
485.5	0.063	0.043	0.036	0.028	0.025	0.017	0.015	0.014	0.008	0.007	0.005	0.004	0.005	0.004	0.006	0.006	0.004	0.001
486	0.063	0.044	0.037	0.028	0.025	0.017	0.015	0.014	0.008	0.007	0.005	0.004	0.005	0.004	0.006	0.006	0.004	0.001
486.5	0.063	0.044	0.037	0.028	0.025	0.017	0.015	0.014	0.008	0.007	0.005	0.004	0.004	0.004	0.006	0.005	0.004	0.001
487	0.064	0.044	0.037	0.028	0.025	0.018	0.015	0.014	0.008	0.007	0.005	0.004	0.004	0.004	0.006	0.005	0.004	0.001
487.5	0.064	0.044	0.037	0.028	0.025	0.017	0.015	0.014	0.008	0.007	0.005	0.003	0.004	0.004	0.006	0.005	0.004	0.001
488	0.064	0.044	0.037	0.029	0.025	0.018	0.015	0.014	0.008	0.007	0.005	0.004	0.004	0.004	0.006	0.005	0.004	0.001
488.5	0.065	0.045	0.037	0.029	0.025	0.018	0.015	0.014	0.008	0.007	0.005	0.003	0.004	0.004	0.006	0.005	0.004	0.001
489	0.065	0.045	0.038	0.029	0.025	0.018	0.015	0.014	0.008	0.007	0.005	0.004	0.004	0.004	0.006	0.005	0.004	0.001
489.5	0.065	0.045	0.038	0.029	0.025	0.018	0.015	0.014	0.008	0.007	0.005	0.004	0.004	0.004	0.006	0.005	0.004	0.001
490	0.066	0.046	0.038	0.029	0.025	0.018	0.016	0.014	0.008	0.007	0.005	0.004	0.004	0.004	0.006	0.005	0.004	0.001
490.5	0.066	0.046	0.038	0.029	0.025	0.018	0.015	0.014	0.008	0.007	0.005	0.003	0.004	0.004	0.006	0.005	0.004	1.04083e-17
491	0.066	0.046	0.038	0.029	0.026	0.018	0.016	0.014	0.008	0.007	0.005	0.003	0.004	0.004	0.006	0.005	0.003	1.04083e-17
491.5	0.067	0.046	0.039	0.03	0.026	0.018	0.016	0.014	0.008	0.007	0.005	0.003	0.004	0.004	0.006	0.005	0.003	1.04083e-17
492	0.067	0.047	0.039	0.03	0.026	0.018	0.016	0.014	0.008	0.007	0.005	0.003	0.004	0.004	0.006	0.005	0.003	1.04083e-17
492.5	0.068	0.047	0.039	0.03	0.026	0.018	0.016	0.014	0.009	0.007	0.005	0.003	0.004	0.004	0.006	0.005	0.003	1.04083e-17
493	0.069	0.048	0.04	0.03	0.026	0.019	0.016	0.015	0.009	0.007	0.005	0.003	0.004	0.004	0.006	0.005	0.003	1.04083e-17
493.5	0.069	0.048	0.04	0.031	0.027	0.019	0.016	0.015	0.009	0.007	0.005	0.003	0.004	0.004	0.006	0.005	0.003	1.04083e-17
494	0.07	0.049	0.04	0.031	0.027	0.019	0.016	0.015	0.009	0.007	0.005	0.003	0.004	0.004	0.006	0.005	0.003	1.04083e-17
494.5	0.07	0.049	0.041	0.031	0.027	0.019	0.016	0.015	0.009	0.007	0.005	0.003	0.004	0.004	0.006	0.005	0.003	1.04083e-17
495	0.071	0.05	0.041	0.032	0.027	0.019	0.016	0.015	0.009	0.008	0.005	0.004	0.004	0.004	0.006	0.005	0.003	1.04083e-17
495.5	0.071	0.05	0.041	0.032	0.027	0.019	0.016	0.015	0.009	0.008	0.005	0.004	0.004	0.004	0.006	0.005	0.003	1.04083e-17
496	0.072	0.051	0.042	0.032	0.028	0.02	0.016	0.015	0.009	0.008	0.005	0.004	0.004	0.004	0.006	0.005	0.003	1.04083e-17
496.5	0.073	0.051	0.042	0.032	0.028	0.02	0.017	0.015	0.009	0.008	0.005	0.004	0.004	0.004	0.006	0.005	0.003	1.04083e-17
497	0.074	0.052	0.043	0.033	0.028	0.02	0.017	0.016	0.009	0.008	0.005	0.004	0.004	0.004	0.006	0.005	0.003	1.04083e-17
497.5	0.074	0.052	0.043	0.033	0.029	0.02	0.017	0.016	0.01	0.008	0.005	0.004	0.004	0.004	0.006	0.005	0.003	1.04083e-17
498	0.075	0.053	0.044	0.034	0.029	0.021	0.017	0.016	0.01	0.008	0.006	0.004	0.004	0.004	0.006	0.005	0.003	1.04083e-17
498.5	0.076	0.053	0.044	0.034	0.029	0.021	0.017	0.016	0.01	0.008	0.006	0.004	0.004	0.004	0.006	0.005	0.003	1.04083e-17
499	0.077	0.054	0.045	0.034	0.03	0.021	0.018	0.016	0.01	0.008	0.006	0.004	0.004	0.004	0.006	0.005	0.003	1.04083e-17
499.5	0.078	0.055	0.045	0.035	0.03	0.021	0.018	0.016	0.01	0.008	0.006	0.004	0.004	0.004	0.006	0.005	0.003	1.04083e-17
500	0.079	0.056	0.046	0.035	0.03	0.021	0.018	0.016	0.01	0.008	0.006	0.004	0.004	0.004	0.006	0.005	0.003	1.04083e-17
500.5	0.079	0.056	0.046	0.036	0.03	0.022	0.018	0.016	0.01	0.008	0.006	0.004	0.004	0.004	0.006	0.005	0.003	1.04083e-17
501	0.08	0.057	0.047	0.036	0.031	0.022	0.018	0.017	0.01	0.009	0.006	0.004	0.004	0.004	0.006	0.005	0.003	1.04083e-17
501.5	0.081	0.058	0.047	0.037	0.031	0.022	0.019	0.017	0.01	0.009	0.006	0.004	0.004	0.004	0.006	0.005	0.003	1.04083e-17
502	0.082	0.059	0.048	0.037	0.031	0.022	0.019	0.017	0.011	0.009	0.006	0.004	0.005	0.004	0.006	0.004	0.003	1.04083e-17
502.5	0.083	0.059	0.048	0.038	0.032	0.023	0.019	0.017	0.011	0.009	0.006	0.004	0.005	0.004	0.006	0.004	0.003	1.04083e-17
503	0.084	0.06	0.049	0.038	0.032	0.023	0.019	0.017	0.011	0.009	0.006	0.004	0.005	0.004	0.006	0.004	0.003	1.04083e-17
503.5	0.085	0.061	0.05	0.038	0.033	0.023	0.02	0.017	0.011	0.009	0.006	0.004	0.005	0.004	0.006	0.004	0.003	1.04083e-17
504	0.086	0.062	0.05	0.039	0.033	0.024	0.02	0.018	0.011	0.009	0.006	0.004	0.005	0.004	0.006	0.004	0.003	1.04083e-17
504.5	0.088	0.063	0.051	0.04	0.034	0.024	0.02	0.018	0.011	0.009	0.007	0.004	0.005	0.004	0.006	0.004	0.003	1.04083e-17
505	0.089	0.064	0.052	0.04	0.034	0.025	0.02	0.018	0.012	0.01	0.007	0.005	0.005	0.004	0.006	0.005	0.003	1.04083e-17
505.5	0.09	0.065	0.052	0.041	0.035	0.025	0.021	0.018	0.012	0.01	0.007	0.005	0.005	0.004	0.006	0.005	0.003	1.04083e-17
506	0.091	0.066	0.053	0.042	0.035	0.025	0.021	0.019	0.012	0.01	0.007	0.005	0.005	0.004	0.006	0.005	0.003	1.04083e-17
506.5	0.093	0.067	0.054	0.042	0.036	0.026	0.021	0.019	0.013	0.01	0.007	0.005	0.005	0.004	0.006	0.005	0.003	1.04083e-17
507	0.094	0.068	0.055	0.043	0.036	0.026	0.022	0.019	0.013	0.01	0.007	0.005	0.005	0.004	0.006	0.005	0.003	1.04083e-17
507.5	0.095	0.069	0.056	0.043	0.037	0.027	0.022	0.02	0.013	0.01	0.007	0.005	0.005	0.004	0.006	0.005	0.003	1.04083e-17
508	0.097	0.07	0.056	0.044	0.037	0.027	0.022	0.02	0.013	0.01	0.007	0.005	0.005	0.004	0.006	0.005	0.003	1.04083e-17
508.5	0.098	0.071	0.057	0.045	0.038	0.027	0.023	0.02	0.013	0.011	0.008	0.005	0.006	0.004	0.006	0.005	0.003	1.04083e-17
509	0.099	0.072	0.058	0.045	0.038	0.028	0.023	0.02	0.013	0.011	0.008	0.005	0.005	0.004	0.006	0.005	0.003	1.04083e-17
509.5	0.101	0.073	0.059	0.046	0.039	0.028	0.023	0.02	0.013	0.011	0.008	0.005	0.006	0.005	0.006	0.005	0.003	1.04083e-17
510	0.103	0.074	0.06	0.047	0.039	0.029	0.024	0.021	0.014	0.011	0.008	0.005	0.006	0.005	0.006	0.005	0.003	1.04083e-17
510.5	0.104	0.075	0.061	0.048	0.04	0.029	0.024	0.021	0.014	0.011	0.008	0.006	0.006	0.005	0.006	0.005	0.003	0.001
511	0.106	0.076	0.062	0.048	0.041	0.029	0.024	0.021	0.014	0.012	0.008	0.006	0.006	0.005	0.006	0.005	0.003	1.04083e-17
511.5	0.107	0.078	0.063	0.049	0.041	0.03	0.025	0.022	0.015	0.012	0.008	0.006	0.006	0.005	0.006	0.005	0.003	0.001
512	0.109	0.079	0.064	0.05	0.042	0.03	0.025	0.022	0.015	0.012	0.008	0.006	0.006	0.005	0.006	0.005	0.003	1.04083e-17
512.5	0.111	0.08	0.065	0.051	0.042	0.031	0.026	0.022	0.015	0.012	0.009	0.006	0.006	0.005	0.007	0.005	0.003	0.001
513	0.112	0.081	0.066	0.051	0.043	0.031	0.026	0.022	0.015	0.012	0.009	0.006	0.006	0.005	0.006	0.005	0.003	1.04083e-17
513.5	0.114	0.083	0.067	0.052	0.044	0.032	0.026	0.023	0.016	0.013	0.009	0.006	0.006	0.005	0.006	0.005	0.003	1.04083e-17
514	0.115	0.084	0.068	0.053	0.044	0.032	0.027	0.023	0.016	0.013	0.009	0.006	0.006	0.005	0.006	0.005	0.003	1.04083e-17
514.5	0.117	0.085	0.069	0.054	0.045	0.033	0.027	0.023	0.016	0.013	0.009	0.006	0.006	0.005	0.006	0.005	0.003	1.04083e-17
515	0.119	0.087	0.07	0.055	0.045	0.033	0.028	0.024	0.016	0.013	0.009	0.006	0.006	0.005	0.006	0.005	0.003	1.04083e-17
515.5	0.12	0.088	0.071	0.055	0.046	0.034	0.028	0.024	0.016	0.013	0.009	0.007	0.007	0.005	0.007	0.005	0.003	1.04083e-17
516	0.122	0.089	0.072	0.056	0.047	0.034	0.028	0.024	0.017	0.014	0.01	0.007	0.007	0.005	0.007	0.005	0.003	1.04083e-17
516.5	0.124	0.091	0.073	0.057	0.047	0.035	0.029	0.025	0.017	0.014	0.01	0.007	0.007	0.005	0.007	0.005	0.003	1.04083e-17
517	0.126	0.092	0.074	0.058	0.048	0.036	0.029	0.025	0.017	0.014	0.01	0.007	0.007	0.005	0.007	0.005	0.003	1.04083e-17
517.5	0.128	0.094	0.075	0.059	0.049	0.036	0.03	0.026	0.018	0.014	0.01	0.007	0.007	0.005	0.007	0.005	0.003	0.001
518	0.13	0.095	0.076	0.06	0.05	0.037	0.03	0.026	0.018	0.015	0.011	0.008	0.007	0.006	0.007	0.005	0.004	0.001
518.5	0.132	0.097	0.077	0.061	0.051	0.037	0.031	0.026	0.018	0.015	0.011	0.008	0.007	0.006	0.007	0.005	0.003	0.001
519	0.134	0.098	0.078	0.062	0.051	0.038	0.031	0.027	0.019	0.015	0.011	0.008	0.008	0.006	0.007	0.005	0.004	0.001
519.5	0.135	0.1	0.08	0.063	0.052	0.038	0.032	0.027	0.019	0.015	0.011	0.008	0.008	0.006	0.007	0.005	0.003	0.001
520	0.137	0.101	0.081	0.064	0.053	0.039	0.032	0.027	0.019	0.016	0.011	0.008	0.008	0.006	0.007	0.005	0.004	0.001
520.5	0.139	0.103	0.082	0.065	0.053	0.039	0.033	0.028	0.019	0.016	0.011	0.008	0.008	0.006	0.007	0.005	0.003	0.001
521	0.142	0.105	0.083	0.066	0.054	0.04	0.033	0.028	0.02	0.016	0.012	0.008	0.008	0.006	0.007	0.006	0.004	0.001
521.5	0.144	0.106	0.085	0.067	0.055	0.041	0.034	0.029	0.02	0.016	0.012	0.009	0.008	0.006	0.007	0.006	0.003	0.001
522	0.146	0.108	0.086	0.068	0.056	0.042	0.034	0.029	0.021	0.017	0.012	0.009	0.009	0.007	0.008	0.006	0.004	0.001
522.5	0.148	0.109	0.087	0.069	0.057	0.042	0.035	0.029	0.021	0.017	0.012	0.009	0.008	0.006	0.008	0.006	0.003	0.001
523	0.15	0.111	0.089	0.07	0.058	0.043	0.036	0.03	0.021	0.017	0.012	0.009	0.009	0.007	0.008	0.006	0.004	0.001
523.5	0.153	0.113	0.09	0.071	0.058	0.043	0.036	0.03	0.022	0.017	0.012	0.009	0.009	0.007	0.008	0.006	0.004	0.001
524	0.155	0.115	0.091	0.072	0.059	0.044	0.036	0.031	0.022	0.018	0.013	0.009	0.009	0.007	0.008	0.006	0.004	0.001
524.5	0.157	0.116	0.092	0.073	0.06	0.045	0.037	0.031	0.022	0.018	0.013	0.009	0.009	0.007	0.008	0.006	0.003	0.001
525	0.16	0.118	0.094	0.075	0.061	0.045	0.038	0.032	0.022	0.018	0.013	0.01	0.009	0.007	0.008	0.006	0.004	0.001
525.5	0.162	0.12	0.095	0.076	0.062	0.046	0.038	0.032	0.023	0.018	0.013	0.01	0.009	0.007	0.008	0.006	0.004	0.001
526	0.164	0.122	0.097	0.077	0.063	0.047	0.039	0.032	0.023	0.019	0.014	0.01	0.009	0.007	0.008	0.006	0.004	0.001
526.5	0.167	0.124	0.098	0.078	0.064	0.048	0.039	0.033	0.024	0.019	0.014	0.01	0.009	0.007	0.008	0.006	0.004	0.001
527	0.17	0.126	0.1	0.079	0.065	0.049	0.04	0.034	0.024	0.02	0.014	0.011	0.01	0.007	0.008	0.006	0.004	0.001
527.5	0.172	0.128	0.101	0.081	0.066	0.049	0.041	0.034	0.025	0.02	0.014	0.011	0.01	0.007	0.008	0.006	0.004	0.001
528	0.175	0.13	0.103	0.082	0.067	0.05	0.041	0.035	0.025	0.02	0.015	0.011	0.01	0.007	0.008	0.006	0.004	0.001
528.5	0.177	0.132	0.105	0.083	0.068	0.051	0.042	0.035	0.026	0.02	0.015	0.011	0.01	0.008	0.009	0.006	0.004	0.001
529	0.18	0.134	0.106	0.084	0.069	0.051	0.042	0.035	0.026	0.02	0.015	0.011	0.01	0.007	0.008	0.006	0.004	0.001
529.5	0.183	0.136	0.108	0.086	0.07	0.052	0.043	0.036	0.026	0.021	0.015	0.011	0.01	0.007	0.009	0.006	0.004	0.001
530	0.186	0.139	0.11	0.087	0.071	0.053	0.044	0.036	0.027	0.021	0.016	0.012	0.011	0.008	0.009	0.006	0.004	0.001
530.5	0.189	0.141	0.112	0.089	0.073	0.054	0.045	0.037	0.027	0.022	0.016	0.012	0.011	0.008	0.009	0.007	0.004	0.002
531	0.192	0.144	0.114	0.09	0.074	0.055	0.046	0.038	0.028	0.022	0.016	0.012	0.011	0.008	0.009	0.007	0.004	0.002
531.5	0.196	0.146	0.116	0.092	0.075	0.057	0.047	0.039	0.029	0.023	0.017	0.013	0.011	0.009	0.009	0.007	0.005	0.002
532	0.199	0.148	0.118	0.094	0.077	0.058	0.047	0.039	0.029	0.023	0.017	0.013	0.011	0.009	0.009	0.007	0.005	0.002
532.5	0.202	0.151	0.119	0.095	0.078	0.058	0.048	0.04	0.029	0.024	0.018	0.013	0.012	0.009	0.009	0.007	0.005	0.002
533	0.205	0.153	0.121	0.097	0.079	0.059	0.049	0.04	0.03	0.024	0.018	0.013	0.012	0.009	0.009	0.007	0.005	0.002
533.5	0.208	0.156	0.123	0.098	0.08	0.06	0.05	0.041	0.03	0.024	0.018	0.013	0.012	0.009	0.009	0.007	0.005	0.002
534	0.211	0.158	0.125	0.1	0.082	0.061	0.051	0.041	0.031	0.025	0.018	0.014	0.012	0.009	0.01	0.007	0.005	0.002
534.5	0.215	0.16	0.127	0.101	0.083	0.062	0.051	0.042	0.031	0.025	0.019	0.014	0.013	0.009	0.01	0.007	0.005	0.002
535	0.218	0.163	0.129	0.103	0.084	0.063	0.052	0.043	0.032	0.026	0.019	0.014	0.013	0.009	0.01	0.007	0.005	0.002
535.5	0.221	0.166	0.131	0.105	0.085	0.064	0.053	0.044	0.033	0.026	0.019	0.015	0.013	0.01	0.01	0.008	0.005	0.002
536	0.225	0.168	0.133	0.106	0.087	0.065	0.054	0.044	0.033	0.027	0.02	0.015	0.013	0.01	0.01	0.008	0.005	0.002
536.5	0.228	0.171	0.135	0.108	0.088	0.066	0.055	0.045	0.034	0.027	0.02	0.015	0.014	0.01	0.01	0.008	0.005	0.002
537	0.232	0.174	0.137	0.11	0.089	0.067	0.056	0.046	0.034	0.027	0.021	0.015	0.014	0.01	0.011	0.008	0.005	0.003
537.5	0.235	0.177	0.14	0.112	0.091	0.069	0.056	0.047	0.035	0.028	0.021	0.016	0.014	0.011	0.011	0.008	0.006	0.003
538	0.239	0.179	0.142	0.113	0.092	0.07	0.057	0.047	0.036	0.029	0.021	0.016	0.014	0.011	0.011	0.008	0.006	0.003
538.5	0.243	0.182	0.144	0.115	0.094	0.071	0.058	0.048	0.036	0.029	0.022	0.017	0.015	0.011	0.011	0.008	0.006	0.003
539	0.246	0.185	0.146	0.117	0.095	0.072	0.059	0.049	0.037	0.029	0.022	0.017	0.015	0.011	0.011	0.009	0.006	0.003
539.5	0.25	0.188	0.148	0.119	0.097	0.073	0.06	0.049	0.037	0.03	0.022	0.017	0.015	0.011	0.011	0.009	0.006	0.003
540	0.254	0.191	0.151	0.12	0.098	0.074	0.061	0.05	0.038	0.03	0.023	0.017	0.015	0.012	0.012	0.009	0.006	0.003
540.5	0.257	0.193	0.153	0.122	0.1	0.075	0.062	0.051	0.038	0.031	0.023	0.018	0.016	0.012	0.012	0.009	0.006	0.003
541	0.261	0.196	0.155	0.124	0.101	0.076	0.063	0.052	0.039	0.031	0.024	0.018	0.016	0.012	0.012	0.009	0.006	0.003
541.5	0.265	0.2	0.158	0.126	0.103	0.078	0.064	0.053	0.04	0.032	0.024	0.018	0.016	0.012	0.012	0.009	0.007	0.004
542	0.269	0.203	0.16	0.128	0.104	0.079	0.065	0.053	0.04	0.032	0.025	0.019	0.017	0.012	0.012	0.009	0.007	0.004
542.5	0.273	0.206	0.163	0.13	0.106	0.08	0.066	0.054	0.041	0.033	0.025	0.019	0.017	0.013	0.012	0.009	0.007	0.004
543	0.277	0.209	0.165	0.132	0.107	0.081	0.067	0.055	0.042	0.033	0.025	0.019	0.017	0.013	0.013	0.01	0.007	0.004
543.5	0.281	0.212	0.167	0.134	0.109	0.082	0.068	0.056	0.042	0.034	0.026	0.02	0.017	0.013	0.013	0.01	0.007	0.004
544	0.285	0.215	0.169	0.136	0.11	0.084	0.069	0.057	0.043	0.034	0.026	0.02	0.018	0.013	0.013	0.01	0.007	0.004
544.5	0.289	0.218	0.172	0.138	0.112	0.085	0.07	0.057	0.044	0.035	0.026	0.02	0.018	0.013	0.013	0.01	0.007	0.004
545	0.294	0.221	0.174	0.139	0.113	0.086	0.071	0.058	0.044	0.035	0.027	0.021	0.018	0.013	0.013	0.01	0.007	0.004
545.5	0.298	0.224	0.177	0.141	0.115	0.087	0.072	0.059	0.045	0.036	0.027	0.021	0.018	0.014	0.013	0.01	0.007	0.004
546	0.302	0.227	0.179	0.143	0.117	0.088	0.073	0.06	0.045	0.036	0.028	0.021	0.018	0.014	0.013	0.01	0.007	0.004
546.5	0.306	0.231	0.182	0.146	0.118	0.09	0.074	0.061	0.046	0.037	0.028	0.022	0.019	0.014	0.014	0.01	0.007	0.004
547	0.311	0.234	0.184	0.148	0.12	0.091	0.075	0.061	0.047	0.037	0.029	0.022	0.019	0.014	0.014	0.01	0.008	0.004
547.5	0.315	0.238	0.187	0.15	0.122	0.093	0.076	0.062	0.048	0.038	0.029	0.023	0.02	0.015	0.014	0.01	0.008	0.005
548	0.319	0.241	0.19	0.152	0.123	0.094	0.077	0.063	0.048	0.039	0.03	0.023	0.02	0.015	0.014	0.011	0.008	0.005
548.5	0.324	0.244	0.192	0.154	0.125	0.096	0.078	0.064	0.049	0.039	0.03	0.023	0.02	0.015	0.015	0.011	0.008	0.005
549	0.328	0.248	0.195	0.156	0.127	0.097	0.079	0.065	0.05	0.04	0.03	0.023	0.02	0.015	0.015	0.011	0.008	0.005
549.5	0.332	0.251	0.197	0.158	0.129	0.098	0.08	0.066	0.05	0.04	0.031	0.024	0.021	0.015	0.015	0.011	0.008	0.005
550	0.337	0.254	0.2	0.16	0.13	0.099	0.081	0.066	0.051	0.041	0.031	0.024	0.021	0.016	0.015	0.011	0.008	0.005
550.5	0.341	0.258	0.203	0.162	0.132	0.1	0.083	0.067	0.052	0.041	0.031	0.024	0.021	0.016	0.015	0.011	0.008	0.005
551	0.346	0.261	0.205	0.165	0.134	0.102	0.084	0.068	0.052	0.042	0.032	0.025	0.021	0.016	0.015	0.011	0.008	0.005
551.5	0.35	0.265	0.208	0.167	0.135	0.103	0.085	0.069	0.053	0.042	0.032	0.025	0.022	0.016	0.015	0.011	0.008	0.005
552	0.355	0.269	0.211	0.169	0.137	0.104	0.086	0.07	0.054	0.043	0.033	0.025	0.022	0.016	0.016	0.011	0.008	0.005
552.5	0.36	0.272	0.214	0.171	0.139	0.106	0.087	0.071	0.054	0.043	0.033	0.026	0.022	0.017	0.016	0.012	0.009	0.005
553	0.364	0.276	0.217	0.174	0.141	0.107	0.088	0.072	0.055	0.044	0.034	0.026	0.023	0.017	0.016	0.012	0.009	0.006
553.5	0.369	0.279	0.219	0.176	0.143	0.109	0.089	0.073	0.056	0.044	0.034	0.027	0.023	0.017	0.016	0.012	0.009	0.006
554	0.373	0.283	0.222	0.178	0.144	0.11	0.091	0.074	0.057	0.045	0.035	0.027	0.023	0.017	0.016	0.012	0.009	0.006
554.5	0.378	0.286	0.225	0.18	0.146	0.111	0.092	0.075	0.057	0.046	0.035	0.027	0.024	0.018	0.016	0.012	0.009	0.006
555	0.383	0.29	0.228	0.183	0.148	0.113	0.093	0.076	0.058	0.046	0.036	0.028	0.024	0.018	0.017	0.012	0.009	0.006
555.5	0.388	0.294	0.23	0.185	0.15	0.114	0.094	0.076	0.059	0.047	0.036	0.028	0.024	0.018	0.017	0.012	0.009	0.006
556	0.392	0.297	0.233	0.187	0.152	0.116	0.095	0.077	0.06	0.048	0.037	0.029	0.025	0.018	0.017	0.013	0.01	0.006
556.5	0.397	0.301	0.236	0.189	0.154	0.117	0.096	0.078	0.06	0.048	0.037	0.029	0.025	0.018	0.017	0.013	0.01	0.006
557	0.402	0.305	0.239	0.192	0.155	0.119	0.097	0.079	0.061	0.049	0.037	0.029	0.025	0.019	0.018	0.013	0.01	0.006
557.5	0.407	0.308	0.242	0.194	0.157	0.12	0.099	0.08	0.062	0.049	0.038	0.03	0.025	0.019	0.018	0.013	0.01	0.006
558	0.412	0.312	0.245	0.197	0.159	0.121	0.1	0.081	0.063	0.05	0.038	0.03	0.026	0.019	0.018	0.013	0.01	0.006
558.5	0.417	0.316	0.248	0.199	0.161	0.123	0.101	0.082	0.063	0.05	0.039	0.03	0.026	0.019	0.018	0.013	0.01	0.006
559	0.422	0.32	0.251	0.201	0.163	0.124	0.102	0.083	0.064	0.051	0.039	0.031	0.026	0.019	0.018	0.013	0.01	0.006
559.5	0.427	0.324	0.254	0.204	0.165	0.126	0.103	0.084	0.065	0.051	0.04	0.031	0.026	0.02	0.018	0.013	0.01	0.006
560	0.432	0.328	0.257	0.206	0.167	0.127	0.105	0.085	0.066	0.052	0.04	0.031	0.027	0.02	0.018	0.013	0.01	0.006
560.5	0.437	0.332	0.26	0.208	0.169	0.129	0.106	0.086	0.066	0.052	0.041	0.032	0.027	0.02	0.018	0.013	0.01	0.006
561	0.442	0.336	0.263	0.211	0.171	0.13	0.107	0.087	0.067	0.053	0.041	0.032	0.027	0.02	0.019	0.014	0.01	0.007
561.5	0.447	0.339	0.266	0.213	0.172	0.132	0.108	0.088	0.068	0.054	0.042	0.032	0.028	0.02	0.019	0.014	0.01	0.007
562	0.452	0.343	0.269	0.216	0.174	0.133	0.11	0.089	0.069	0.054	0.042	0.033	0.028	0.021	0.019	0.014	0.01	0.007
562.5	0.457	0.346	0.271	0.218	0.176	0.135	0.111	0.09	0.069	0.055	0.043	0.033	0.028	0.021	0.019	0.014	0.01	0.007
563	0.462	0.35	0.274	0.22	0.178	0.136	0.112	0.091	0.07	0.055	0.043	0.034	0.029	0.021	0.019	0.014	0.011	0.007
563.5	0.467	0.354	0.277	0.223	0.18	0.138	0.113	0.092	0.071	0.056	0.044	0.034	0.029	0.021	0.02	0.014	0.011	0.007
564	0.472	0.357	0.28	0.225	0.182	0.139	0.114	0.093	0.072	0.056	0.044	0.034	0.029	0.022	0.02	0.014	0.011	0.007
564.5	0.476	0.361	0.283	0.227	0.184	0.141	0.115	0.094	0.072	0.057	0.045	0.035	0.03	0.022	0.02	0.014	0.011	0.007
565	0.481	0.365	0.286	0.23	0.186	0.142	0.117	0.095	0.073	0.058	0.045	0.035	0.03	0.022	0.02	0.014	0.011	0.007
565.5	0.486	0.369	0.289	0.232	0.187	0.144	0.118	0.095	0.074	0.058	0.045	0.036	0.03	0.022	0.02	0.014	0.011	0.007
566	0.491	0.372	0.291	0.234	0.189	0.145	0.119	0.096	0.075	0.059	0.046	0.036	0.03	0.023	0.02	0.014	0.011	0.007
566.5	0.496	0.376	0.294	0.236	0.191	0.146	0.12	0.097	0.075	0.059	0.046	0.036	0.031	0.023	0.021	0.015	0.011	0.008
567	0.5	0.38	0.297	0.239	0.193	0.148	0.121	0.098	0.076	0.06	0.047	0.037	0.031	0.023	0.021	0.015	0.012	0.008
567.5	0.505	0.383	0.3	0.241	0.195	0.149	0.123	0.099	0.077	0.06	0.047	0.037	0.032	0.023	0.021	0.015	0.012	0.008
568	0.51	0.387	0.303	0.243	0.197	0.151	0.124	0.1	0.078	0.061	0.048	0.037	0.032	0.024	0.021	0.015	0.012	0.008
568.5	0.515	0.391	0.306	0.246	0.199	0.152	0.125	0.101	0.079	0.062	0.048	0.038	0.032	0.024	0.022	0.016	0.012	0.008
569	0.52	0.395	0.309	0.248	0.2	0.154	0.126	0.102	0.079	0.062	0.049	0.038	0.032	0.024	0.022	0.016	0.012	0.008
569.5	0.525	0.398	0.312	0.25	0.202	0.155	0.128	0.103	0.08	0.063	0.049	0.039	0.033	0.025	0.022	0.016	0.012	0.008
570	0.53	0.402	0.315	0.253	0.204	0.157	0.129	0.104	0.081	0.063	0.05	0.039	0.033	0.025	0.022	0.016	0.012	0.008
570.5	0.535	0.406	0.318	0.255	0.206	0.158	0.13	0.105	0.082	0.064	0.05	0.04	0.034	0.025	0.023	0.016	0.012	0.009
571	0.54	0.41	0.321	0.258	0.208	0.16	0.131	0.106	0.082	0.065	0.051	0.04	0.034	0.025	0.023	0.016	0.012	0.009
571.5	0.545	0.413	0.323	0.26	0.21	0.161	0.133	0.107	0.083	0.065	0.051	0.04	0.034	0.026	0.023	0.016	0.013	0.009
572	0.55	0.417	0.326	0.262	0.212	0.163	0.134	0.108	0.084	0.066	0.052	0.041	0.035	0.026	0.023	0.017	0.013	0.009
572.5	0.555	0.421	0.329	0.265	0.214	0.164	0.135	0.109	0.085	0.066	0.052	0.041	0.035	0.026	0.023	0.017	0.013	0.009
573	0.559	0.425	0.332	0.267	0.216	0.166	0.136	0.11	0.086	0.067	0.053	0.042	0.035	0.026	0.023	0.017	0.013	0.009
573.5	0.564	0.429	0.335	0.269	0.218	0.167	0.138	0.111	0.086	0.068	0.053	0.042	0.036	0.026	0.024	0.017	0.013	0.009
574	0.569	0.433	0.338	0.272	0.22	0.169	0.139	0.112	0.087	0.068	0.054	0.043	0.036	0.027	0.024	0.017	0.013	0.009
574.5	0.574	0.436	0.341	0.274	0.222	0.17	0.14	0.113	0.088	0.069	0.054	0.043	0.036	0.027	0.024	0.017	0.014	0.009
575	0.58	0.441	0.344	0.277	0.224	0.172	0.142	0.114	0.089	0.07	0.055	0.044	0.037	0.027	0.025	0.018	0.014	0.01
575.5	0.585	0.444	0.347	0.279	0.226	0.173	0.143	0.115	0.09	0.07	0.055	0.044	0.037	0.028	0.025	0.018	0.014	0.01
576	0.59	0.449	0.35	0.282	0.228	0.175	0.144	0.117	0.091	0.071	0.056	0.045	0.038	0.028	0.025	0.018	0.014	0.01
576.5	0.595	0.452	0.353	0.284	0.23	0.177	0.145	0.117	0.091	0.071	0.056	0.045	0.038	0.028	0.025	0.018	0.014	0.01
577	0.6	0.456	0.356	0.287	0.232	0.178	0.147	0.119	0.092	0.072	0.057	0.045	0.038	0.029	0.025	0.018	0.015	0.011
577.5	0.605	0.46	0.359	0.289	0.234	0.18	0.148	0.119	0.093	0.073	0.057	0.045	0.039	0.029	0.025	0.018	0.014	0.01
578	0.611	0.464	0.362	0.292	0.236	0.181	0.149	0.12	0.094	0.073	0.058	0.046	0.039	0.029	0.026	0.019	0.015	0.011
578.5	0.616	0.468	0.365	0.294	0.238	0.183	0.15	0.121	0.095	0.074	0.058	0.046	0.039	0.029	0.026	0.019	0.015	0.011
579	0.621	0.472	0.369	0.297	0.24	0.184	0.152	0.123	0.096	0.075	0.059	0.047	0.04	0.03	0.026	0.019	0.015	0.011
579.5	0.626	0.476	0.372	0.299	0.242	0.186	0.153	0.124	0.096	0.075	0.059	0.047	0.04	0.03	0.026	0.019	0.015	0.011
580	0.632	0.48	0.375	0.302	0.244	0.188	0.155	0.125	0.097	0.076	0.06	0.048	0.041	0.03	0.027	0.019	0.015	0.011
580.5	0.637	0.484	0.378	0.304	0.246	0.189	0.156	0.126	0.098	0.077	0.061	0.048	0.041	0.031	0.027	0.019	0.015	0.011
581	0.642	0.488	0.381	0.307	0.248	0.191	0.157	0.127	0.099	0.077	0.061	0.049	0.041	0.031	0.027	0.02	0.016	0.012
581.5	0.647	0.492	0.384	0.309	0.25	0.192	0.159	0.128	0.1	0.078	0.062	0.049	0.042	0.031	0.028	0.02	0.016	0.012
582	0.652	0.496	0.387	0.312	0.252	0.194	0.16	0.129	0.101	0.079	0.062	0.05	0.042	0.031	0.028	0.02	0.016	0.012
582.5	0.658	0.5	0.39	0.314	0.254	0.196	0.161	0.13	0.102	0.079	0.063	0.05	0.042	0.032	0.028	0.02	0.016	0.012
583	0.663	0.504	0.393	0.316	0.256	0.197	0.162	0.131	0.102	0.08	0.063	0.051	0.043	0.032	0.028	0.02	0.016	0.012
583.5	0.668	0.508	0.396	0.319	0.258	0.199	0.164	0.132	0.103	0.081	0.064	0.051	0.043	0.032	0.028	0.02	0.016	0.012
584	0.673	0.512	0.399	0.322	0.26	0.2	0.165	0.133	0.104	0.081	0.064	0.051	0.043	0.032	0.028	0.02	0.016	0.012
584.5	0.678	0.517	0.402	0.324	0.262	0.202	0.166	0.134	0.105	0.082	0.065	0.052	0.044	0.032	0.029	0.021	0.016	0.012
585	0.684	0.521	0.406	0.327	0.264	0.204	0.167	0.135	0.106	0.082	0.065	0.052	0.044	0.033	0.029	0.021	0.017	0.012
585.5	0.689	0.525	0.409	0.329	0.267	0.205	0.169	0.137	0.107	0.083	0.066	0.053	0.045	0.033	0.029	0.021	0.017	0.012
586	0.695	0.529	0.412	0.332	0.269	0.207	0.17	0.138	0.107	0.084	0.067	0.053	0.045	0.033	0.029	0.021	0.017	0.013
586.5	0.7	0.533	0.415	0.335	0.271	0.209	0.172	0.139	0.108	0.085	0.067	0.054	0.045	0.034	0.03	0.021	0.017	0.013
587	0.705	0.537	0.418	0.337	0.273	0.21	0.173	0.14	0.109	0.085	0.068	0.054	0.045	0.034	0.03	0.021	0.017	0.013
587.5	0.711	0.541	0.421	0.34	0.275	0.212	0.174	0.141	0.11	0.086	0.068	0.054	0.046	0.034	0.03	0.022	0.017	0.013
588	0.716	0.545	0.424	0.342	0.277	0.213	0.175	0.142	0.111	0.086	0.069	0.055	0.046	0.034	0.03	0.021	0.017	0.013
588.5	0.721	0.549	0.427	0.344	0.279	0.215	0.176	0.143	0.112	0.087	0.069	0.055	0.046	0.034	0.03	0.022	0.017	0.013
589	0.726	0.553	0.43	0.347	0.281	0.216	0.178	0.144	0.112	0.087	0.069	0.055	0.046	0.034	0.03	0.022	0.017	0.013
589.5	0.731	0.557	0.433	0.349	0.283	0.218	0.179	0.145	0.113	0.088	0.07	0.056	0.047	0.035	0.031	0.022	0.017	0.013
590	0.737	0.561	0.436	0.352	0.284	0.219	0.18	0.145	0.114	0.089	0.07	0.056	0.047	0.035	0.031	0.022	0.017	0.013
590.5	0.742	0.565	0.44	0.354	0.287	0.221	0.182	0.147	0.115	0.089	0.071	0.057	0.047	0.035	0.031	0.022	0.017	0.013
591	0.747	0.569	0.442	0.357	0.289	0.222	0.183	0.148	0.115	0.09	0.071	0.057	0.048	0.035	0.031	0.022	0.017	0.013
591.5	0.752	0.573	0.445	0.359	0.29	0.224	0.184	0.149	0.116	0.09	0.072	0.057	0.048	0.035	0.031	0.022	0.017	0.013
592	0.757	0.577	0.448	0.362	0.292	0.225	0.185	0.15	0.117	0.091	0.072	0.058	0.048	0.036	0.032	0.022	0.018	0.013
592.5	0.762	0.581	0.451	0.364	0.295	0.227	0.187	0.151	0.118	0.092	0.073	0.058	0.049	0.036	0.032	0.023	0.018	0.013
593	0.767	0.584	0.454	0.366	0.296	0.228	0.188	0.152	0.119	0.093	0.073	0.059	0.049	0.036	0.032	0.023	0.018	0.014
593.5	0.771	0.588	0.457	0.369	0.298	0.23	0.189	0.153	0.119	0.093	0.074	0.059	0.049	0.037	0.032	0.023	0.018	0.014
594	0.776	0.592	0.46	0.371	0.3	0.231	0.19	0.154	0.12	0.094	0.074	0.059	0.05	0.037	0.033	0.023	0.018	0.014
594.5	0.781	0.595	0.462	0.373	0.302	0.233	0.191	0.154	0.121	0.094	0.075	0.06	0.05	0.037	0.033	0.023	0.018	0.014
595	0.786	0.599	0.465	0.375	0.304	0.234	0.192	0.155	0.122	0.095	0.075	0.06	0.05	0.037	0.033	0.023	0.018	0.014
595.5	0.79	0.602	0.467	0.377	0.305	0.235	0.193	0.156	0.122	0.095	0.076	0.061	0.051	0.037	0.033	0.023	0.019	0.014
596	0.795	0.606	0.47	0.379	0.307	0.237	0.195	0.157	0.123	0.096	0.076	0.061	0.051	0.038	0.033	0.023	0.019	0.014
596.5	0.799	0.609	0.472	0.381	0.309	0.238	0.196	0.158	0.124	0.096	0.076	0.061	0.051	0.038	0.033	0.023	0.019	0.014
597	0.803	0.613	0.475	0.383	0.31	0.239	0.197	0.159	0.124	0.097	0.077	0.062	0.051	0.038	0.033	0.024	0.019	0.014
597.5	0.807	0.616	0.477	0.385	0.312	0.24	0.198	0.16	0.125	0.097	0.077	0.062	0.052	0.038	0.033	0.024	0.019	0.014
598	0.812	0.619	0.48	0.387	0.314	0.242	0.199	0.16	0.126	0.098	0.078	0.062	0.052	0.038	0.034	0.024	0.019	0.014
598.5	0.816	0.622	0.482	0.389	0.315	0.243	0.2	0.161	0.126	0.099	0.078	0.062	0.052	0.039	0.034	0.024	0.019	0.015
599	0.82	0.625	0.485	0.391	0.317	0.244	0.201	0.162	0.127	0.099	0.079	0.063	0.052	0.039	0.034	0.024	0.019	0.015
599.5	0.824	0.628	0.487	0.393	0.318	0.245	0.202	0.163	0.128	0.1	0.079	0.063	0.053	0.039	0.034	0.024	0.019	0.015
600	0.827	0.631	0.489	0.395	0.32	0.247	0.203	0.164	0.129	0.1	0.079	0.063	0.053	0.039	0.034	0.024	0.019	0.015
600.5	0.831	0.634	0.491	0.397	0.321	0.248	0.204	0.164	0.129	0.101	0.08	0.064	0.053	0.039	0.035	0.024	0.019	0.015
601	0.834	0.637	0.493	0.398	0.323	0.249	0.205	0.165	0.13	0.101	0.08	0.064	0.053	0.04	0.035	0.024	0.02	0.015
601.5	0.838	0.639	0.495	0.4	0.324	0.25	0.205	0.166	0.13	0.101	0.08	0.064	0.054	0.04	0.035	0.024	0.019	0.015
602	0.841	0.642	0.497	0.402	0.325	0.251	0.206	0.167	0.131	0.102	0.081	0.065	0.054	0.04	0.035	0.024	0.02	0.015
602.5	0.844	0.644	0.499	0.403	0.327	0.252	0.207	0.167	0.131	0.102	0.081	0.065	0.054	0.04	0.035	0.025	0.02	0.015
603	0.847	0.647	0.5	0.405	0.328	0.253	0.208	0.168	0.132	0.102	0.081	0.065	0.054	0.04	0.035	0.025	0.02	0.016
603.5	0.85	0.649	0.502	0.406	0.329	0.253	0.209	0.168	0.132	0.103	0.082	0.065	0.054	0.041	0.035	0.025	0.02	0.016
604	0.853	0.651	0.503	0.407	0.33	0.254	0.209	0.169	0.132	0.103	0.082	0.066	0.055	0.041	0.035	0.025	0.02	0.016
604.5	0.855	0.653	0.505	0.408	0.331	0.255	0.21	0.169	0.133	0.103	0.082	0.066	0.055	0.041	0.035	0.025	0.02	0.016
605	0.857	0.654	0.506	0.409	0.332	0.256	0.21	0.17	0.133	0.104	0.082	0.066	0.055	0.041	0.036	0.025	0.02	0.016
605.5	0.859	0.656	0.507	0.41	0.332	0.256	0.211	0.17	0.133	0.104	0.082	0.066	0.055	0.041	0.035	0.025	0.02	0.016
606	0.861	0.657	0.508	0.411	0.333	0.257	0.211	0.17	0.134	0.104	0.083	0.066	0.055	0.041	0.036	0.025	0.02	0.016
606.5	0.862	0.658	0.509	0.412	0.333	0.257	0.212	0.171	0.134	0.104	0.083	0.066	0.055	0.041	0.036	0.025	0.02	0.015
607	0.864	0.66	0.51	0.412	0.334	0.258	0.212	0.171	0.134	0.104	0.083	0.066	0.055	0.041	0.036	0.025	0.02	0.016
607.5	0.865	0.66	0.51	0.413	0.334	0.258	0.212	0.171	0.134	0.104	0.083	0.066	0.055	0.041	0.035	0.025	0.02	0.015
608	0.866	0.661	0.511	0.413	0.335	0.258	0.212	0.171	0.134	0.105	0.083	0.066	0.055	0.041	0.036	0.025	0.02	0.016
608.5	0.867	0.662	0.511	0.413	0.335	0.258	0.213	0.171	0.134	0.105	0.083	0.066	0.055	0.041	0.036	0.025	0.02	0.016
609	0.867	0.662	0.511	0.414	0.335	0.258	0.213	0.172	0.135	0.105	0.083	0.067	0.055	0.041	0.036	0.025	0.02	0.016
609.5	0.867	0.662	0.511	0.414	0.335	0.258	0.213	0.172	0.135	0.105	0.083	0.067	0.055	0.041	0.036	0.025	0.02	0.016
610	0.867	0.662	0.511	0.414	0.335	0.258	0.213	0.171	0.135	0.105	0.083	0.067	0.055	0.041	0.036	0.025	0.02	0.016
610.5	0.867	0.662	0.511	0.413	0.335	0.258	0.213	0.171	0.135	0.105	0.083	0.067	0.055	0.041	0.036	0.025	0.02	0.016
611	0.866	0.662	0.511	0.413	0.335	0.258	0.212	0.171	0.134	0.105	0.083	0.067	0.055	0.041	0.036	0.025	0.02	0.016
611.5	0.866	0.661	0.51	0.413	0.335	0.258	0.212	0.171	0.134	0.105	0.083	0.066	0.055	0.041	0.036	0.025	0.02	0.016
612	0.864	0.66	0.509	0.412	0.334	0.257	0.212	0.171	0.134	0.104	0.083	0.066	0.055	0.041	0.035	0.025	0.02	0.016
612.5	0.863	0.659	0.509	0.412	0.334	0.257	0.212	0.171	0.134	0.104	0.083	0.066	0.055	0.041	0.036	0.025	0.02	0.016
613	0.861	0.658	0.508	0.411	0.333	0.256	0.211	0.17	0.134	0.104	0.082	0.066	0.055	0.041	0.035	0.025	0.02	0.016
613.5	0.859	0.656	0.506	0.41	0.332	0.256	0.211	0.17	0.133	0.103	0.082	0.066	0.055	0.04	0.035	0.024	0.02	0.015
614	0.857	0.654	0.505	0.409	0.331	0.255	0.21	0.169	0.133	0.103	0.082	0.065	0.054	0.04	0.035	0.024	0.019	0.015
614.5	0.855	0.653	0.504	0.408	0.33	0.254	0.209	0.169	0.132	0.103	0.082	0.065	0.054	0.04	0.035	0.024	0.019	0.015
615	0.852	0.65	0.502	0.406	0.329	0.253	0.209	0.168	0.132	0.103	0.081	0.065	0.054	0.04	0.034	0.024	0.019	0.015
615.5	0.849	0.648	0.5	0.405	0.328	0.253	0.208	0.167	0.131	0.102	0.081	0.065	0.054	0.04	0.034	0.024	0.019	0.015
616	0.846	0.646	0.499	0.404	0.327	0.252	0.207	0.167	0.131	0.102	0.081	0.065	0.054	0.04	0.034	0.024	0.019	0.015
616.5	0.843	0.644	0.497	0.402	0.326	0.251	0.207	0.166	0.131	0.102	0.081	0.064	0.054	0.04	0.034	0.024	0.019	0.015
617	0.84	0.641	0.495	0.4	0.325	0.25	0.206	0.166	0.13	0.101	0.08	0.064	0.054	0.04	0.034	0.024	0.019	0.015
617.5	0.836	0.638	0.493	0.399	0.323	0.249	0.205	0.165	0.13	0.101	0.08	0.064	0.053	0.04	0.034	0.024	0.019	0.015
618	0.832	0.635	0.49	0.397	0.322	0.248	0.204	0.164	0.129	0.101	0.08	0.064	0.053	0.04	0.034	0.024	0.019	0.015
618.5	0.827	0.632	0.488	0.395	0.32	0.246	0.203	0.163	0.128	0.1	0.079	0.064	0.053	0.039	0.034	0.024	0.019	0.015
619	0.823	0.629	0.485	0.393	0.318	0.245	0.202	0.163	0.128	0.099	0.079	0.063	0.053	0.039	0.034	0.024	0.019	0.015
619.5	0.818	0.624	0.482	0.39	0.316	0.244	0.201	0.161	0.127	0.099	0.078	0.063	0.052	0.039	0.034	0.023	0.019	0.015
620	0.813	0.621	0.479	0.388	0.314	0.242	0.199	0.16	0.126	0.098	0.078	0.062	0.052	0.039	0.033	0.023	0.019	0.015
620.5	0.807	0.616	0.476	0.385	0.312	0.24	0.198	0.159	0.125	0.097	0.077	0.062	0.052	0.038	0.033	0.023	0.019	0.015
621	0.801	0.612	0.472	0.382	0.31	0.238	0.196	0.158	0.124	0.097	0.077	0.061	0.051	0.038	0.033	0.023	0.019	0.015
621.5	0.795	0.606	0.469	0.379	0.307	0.236	0.195	0.157	0.123	0.096	0.076	0.061	0.051	0.038	0.032	0.022	0.018	0.014
622	0.789	0.602	0.465	0.376	0.305	0.234	0.193	0.155	0.122	0.095	0.075	0.06	0.05	0.037	0.032	0.022	0.018	0.014
622.5	0.782	0.597	0.461	0.373	0.302	0.232	0.191	0.154	0.121	0.094	0.074	0.06	0.05	0.037	0.032	0.022	0.018	0.014
623	0.775	0.592	0.457	0.37	0.3	0.23	0.19	0.153	0.12	0.093	0.074	0.059	0.049	0.036	0.032	0.022	0.018	0.014
623.5	0.769	0.587	0.454	0.367	0.297	0.229	0.188	0.152	0.119	0.093	0.073	0.059	0.049	0.036	0.031	0.022	0.017	0.014
624	0.762	0.582	0.449	0.363	0.294	0.227	0.186	0.15	0.118	0.092	0.073	0.058	0.049	0.036	0.031	0.022	0.017	0.014
624.5	0.755	0.576	0.445	0.36	0.292	0.225	0.185	0.149	0.117	0.091	0.072	0.058	0.048	0.036	0.031	0.022	0.017	0.014
625	0.748	0.571	0.441	0.357	0.289	0.222	0.183	0.147	0.116	0.09	0.071	0.057	0.048	0.035	0.031	0.021	0.017	0.014
625.5	0.74	0.565	0.437	0.353	0.286	0.22	0.181	0.146	0.115	0.089	0.071	0.057	0.048	0.035	0.031	0.021	0.017	0.014
626	0.732	0.559	0.432	0.349	0.283	0.218	0.179	0.144	0.113	0.088	0.07	0.056	0.047	0.035	0.03	0.021	0.017	0.014
626.5	0.724	0.553	0.428	0.346	0.28	0.215	0.177	0.143	0.112	0.087	0.069	0.055	0.046	0.034	0.03	0.021	0.017	0.013
627	0.715	0.546	0.422	0.341	0.277	0.213	0.175	0.141	0.111	0.086	0.068	0.054	0.046	0.034	0.029	0.02	0.016	0.013
627.5	0.707	0.54	0.418	0.337	0.273	0.21	0.173	0.139	0.109	0.085	0.067	0.054	0.045	0.033	0.029	0.02	0.016	0.013
628	0.698	0.533	0.413	0.333	0.27	0.207	0.171	0.138	0.108	0.084	0.066	0.053	0.045	0.033	0.029	0.02	0.016	0.013
628.5	0.69	0.526	0.408	0.329	0.266	0.205	0.169	0.136	0.107	0.083	0.065	0.053	0.044	0.032	0.028	0.02	0.016	0.013
629	0.681	0.519	0.402	0.325	0.263	0.202	0.167	0.134	0.105	0.082	0.065	0.052	0.044	0.032	0.028	0.019	0.015	0.012
629.5	0.672	0.513	0.398	0.321	0.26	0.2	0.164	0.133	0.104	0.081	0.064	0.051	0.043	0.032	0.028	0.019	0.015	0.012
630	0.663	0.506	0.392	0.317	0.256	0.197	0.162	0.131	0.102	0.08	0.063	0.051	0.043	0.031	0.027	0.019	0.015	0.012
630.5	0.654	0.499	0.387	0.313	0.253	0.194	0.16	0.129	0.101	0.078	0.062	0.05	0.042	0.031	0.027	0.018	0.015	0.012
631	0.645	0.492	0.382	0.308	0.249	0.192	0.158	0.127	0.1	0.077	0.061	0.049	0.042	0.031	0.027	0.018	0.015	0.012
631.5	0.636	0.485	0.376	0.304	0.246	0.189	0.156	0.125	0.098	0.076	0.06	0.048	0.041	0.03	0.026	0.018	0.015	0.012
632	0.626	0.478	0.371	0.299	0.242	0.186	0.153	0.123	0.097	0.075	0.059	0.048	0.04	0.03	0.026	0.018	0.014	0.012
632.5	0.617	0.471	0.365	0.295	0.238	0.183	0.151	0.121	0.095	0.074	0.058	0.047	0.04	0.029	0.025	0.017	0.014	0.011
633	0.607	0.463	0.359	0.29	0.235	0.18	0.148	0.119	0.094	0.073	0.057	0.046	0.039	0.029	0.025	0.017	0.014	0.011
633.5	0.597	0.455	0.353	0.285	0.231	0.177	0.146	0.117	0.092	0.071	0.056	0.045	0.038	0.028	0.025	0.017	0.014	0.011
634	0.587	0.448	0.348	0.281	0.227	0.174	0.143	0.116	0.091	0.07	0.055	0.044	0.038	0.028	0.024	0.016	0.013	0.011
634.5	0.577	0.44	0.342	0.276	0.223	0.171	0.141	0.114	0.089	0.069	0.054	0.044	0.037	0.027	0.024	0.016	0.013	0.011
635	0.568	0.433	0.336	0.271	0.219	0.169	0.139	0.112	0.088	0.068	0.054	0.043	0.037	0.027	0.023	0.016	0.013	0.011
635.5	0.558	0.425	0.33	0.267	0.215	0.166	0.136	0.11	0.086	0.067	0.053	0.042	0.036	0.026	0.023	0.016	0.013	0.01
636	0.548	0.418	0.325	0.262	0.212	0.163	0.134	0.108	0.085	0.066	0.052	0.042	0.036	0.026	0.023	0.016	0.013	0.01
636.5	0.538	0.41	0.319	0.257	0.208	0.16	0.132	0.106	0.083	0.064	0.051	0.041	0.035	0.026	0.022	0.015	0.012	0.01
637	0.528	0.403	0.313	0.253	0.204	0.157	0.129	0.104	0.081	0.063	0.05	0.04	0.034	0.025	0.022	0.015	0.012	0.01
637.5	0.518	0.395	0.307	0.248	0.2	0.154	0.127	0.102	0.08	0.062	0.049	0.039	0.034	0.025	0.022	0.015	0.012	0.01
638	0.508	0.387	0.301	0.243	0.196	0.151	0.124	0.1	0.078	0.061	0.048	0.038	0.033	0.024	0.021	0.015	0.012	0.01
638.5	0.498	0.379	0.295	0.238	0.192	0.148	0.122	0.098	0.077	0.059	0.047	0.038	0.032	0.024	0.021	0.014	0.011	0.009
639	0.489	0.372	0.29	0.234	0.189	0.145	0.119	0.096	0.075	0.058	0.046	0.037	0.032	0.023	0.021	0.014	0.011	0.009
639.5	0.479	0.365	0.284	0.229	0.185	0.142	0.117	0.094	0.074	0.057	0.045	0.036	0.031	0.023	0.02	0.014	0.011	0.009
640	0.47	0.357	0.279	0.224	0.181	0.139	0.115	0.092	0.072	0.056	0.044	0.035	0.031	0.022	0.02	0.013	0.011	0.009
640.5	0.46	0.35	0.273	0.22	0.177	0.136	0.112	0.09	0.07	0.055	0.043	0.035	0.03	0.022	0.019	0.013	0.01	0.009
641	0.451	0.343	0.267	0.215	0.174	0.133	0.11	0.089	0.069	0.054	0.042	0.034	0.029	0.021	0.019	0.013	0.01	0.009
641.5	0.441	0.336	0.262	0.211	0.17	0.13	0.108	0.087	0.067	0.052	0.041	0.033	0.029	0.021	0.018	0.012	0.01	0.008
642	0.432	0.329	0.256	0.206	0.167	0.128	0.105	0.085	0.066	0.051	0.04	0.032	0.028	0.02	0.018	0.012	0.009	0.008
642.5	0.423	0.322	0.251	0.202	0.163	0.125	0.103	0.083	0.065	0.05	0.04	0.032	0.027	0.02	0.018	0.012	0.009	0.008
643	0.413	0.314	0.245	0.197	0.159	0.122	0.101	0.081	0.063	0.049	0.039	0.031	0.027	0.02	0.017	0.012	0.009	0.008
643.5	0.404	0.307	0.24	0.193	0.156	0.119	0.098	0.079	0.062	0.048	0.038	0.03	0.026	0.019	0.017	0.011	0.009	0.008
644	0.395	0.301	0.234	0.189	0.152	0.117	0.096	0.078	0.06	0.047	0.037	0.03	0.026	0.019	0.017	0.011	0.009	0.008
644.5	0.386	0.294	0.229	0.184	0.149	0.114	0.094	0.076	0.059	0.046	0.036	0.029	0.025	0.018	0.016	0.011	0.009	0.007
645	0.377	0.287	0.224	0.18	0.145	0.111	0.092	0.074	0.057	0.045	0.035	0.028	0.025	0.018	0.016	0.011	0.008	0.007
645.5	0.369	0.28	0.219	0.176	0.142	0.109	0.09	0.072	0.056	0.044	0.034	0.028	0.024	0.017	0.016	0.011	0.008	0.007
646	0.36	0.273	0.213	0.172	0.138	0.106	0.087	0.07	0.055	0.042	0.033	0.027	0.024	0.017	0.015	0.01	0.008	0.007
646.5	0.351	0.267	0.208	0.167	0.135	0.103	0.085	0.069	0.053	0.041	0.032	0.026	0.023	0.016	0.015	0.01	0.008	0.007
647	0.342	0.26	0.203	0.163	0.131	0.1	0.083	0.067	0.052	0.04	0.031	0.025	0.022	0.016	0.014	0.009	0.007	0.006
647.5	0.334	0.253	0.198	0.159	0.128	0.098	0.081	0.065	0.05	0.039	0.031	0.025	0.022	0.015	0.014	0.009	0.007	0.006
648	0.325	0.247	0.193	0.155	0.125	0.095	0.079	0.064	0.049	0.038	0.03	0.024	0.021	0.015	0.013	0.009	0.007	0.006
648.5	0.317	0.241	0.188	0.151	0.122	0.093	0.077	0.062	0.048	0.037	0.029	0.023	0.021	0.015	0.013	0.009	0.007	0.006
649	0.309	0.234	0.183	0.147	0.118	0.09	0.074	0.06	0.046	0.036	0.028	0.022	0.02	0.014	0.013	0.008	0.006	0.006
649.5	0.301	0.228	0.178	0.143	0.115	0.088	0.073	0.059	0.045	0.035	0.027	0.022	0.02	0.014	0.013	0.008	0.006	0.005
650	0.292	0.221	0.173	0.139	0.112	0.085	0.07	0.057	0.044	0.034	0.026	0.021	0.019	0.013	0.012	0.008	0.006	0.005
650.5	0.284	0.216	0.169	0.135	0.109	0.083	0.069	0.056	0.043	0.033	0.026	0.02	0.019	0.013	0.012	0.008	0.006	0.005
651	0.276	0.209	0.164	0.131	0.106	0.08	0.066	0.054	0.041	0.032	0.025	0.02	0.018	0.012	0.011	0.007	0.005	0.005
651.5	0.268	0.203	0.159	0.128	0.103	0.078	0.065	0.053	0.04	0.031	0.024	0.019	0.017	0.012	0.011	0.007	0.005	0.005
652	0.26	0.197	0.155	0.124	0.1	0.076	0.063	0.051	0.039	0.03	0.023	0.019	0.017	0.012	0.011	0.007	0.005	0.004
652.5	0.253	0.192	0.15	0.12	0.097	0.074	0.061	0.05	0.038	0.029	0.023	0.018	0.017	0.011	0.011	0.007	0.005	0.004
653	0.245	0.186	0.145	0.117	0.094	0.071	0.059	0.048	0.036	0.028	0.022	0.017	0.016	0.011	0.01	0.006	0.005	0.004
653.5	0.238	0.18	0.141	0.113	0.091	0.069	0.057	0.046	0.035	0.027	0.021	0.017	0.016	0.01	0.01	0.006	0.005	0.004
654	0.231	0.175	0.137	0.11	0.088	0.067	0.055	0.045	0.034	0.026	0.02	0.016	0.015	0.01	0.01	0.006	0.005	0.004
654.5	0.224	0.169	0.133	0.106	0.085	0.065	0.054	0.043	0.033	0.026	0.02	0.016	0.015	0.01	0.009	0.006	0.004	0.004
655	0.217	0.164	0.129	0.103	0.082	0.063	0.052	0.042	0.032	0.025	0.019	0.015	0.014	0.009	0.009	0.006	0.004	0.004
655.5	0.209	0.159	0.125	0.1	0.08	0.061	0.05	0.04	0.031	0.024	0.018	0.015	0.014	0.009	0.009	0.005	0.004	0.004
656	0.203	0.154	0.121	0.097	0.077	0.059	0.049	0.039	0.03	0.023	0.018	0.014	0.013	0.009	0.008	0.005	0.004	0.004
656.5	0.196	0.148	0.116	0.093	0.075	0.056	0.047	0.038	0.029	0.022	0.017	0.013	0.012	0.008	0.008	0.005	0.003	0.003
657	0.189	0.144	0.113	0.09	0.072	0.054	0.045	0.036	0.028	0.021	0.016	0.013	0.012	0.008	0.007	0.005	0.003	0.003
657.5	0.183	0.138	0.109	0.087	0.069	0.052	0.044	0.035	0.027	0.02	0.015	0.012	0.011	0.008	0.007	0.004	0.003	0.003
658	0.177	0.134	0.105	0.084	0.067	0.051	0.042	0.034	0.026	0.019	0.015	0.012	0.011	0.007	0.007	0.004	0.003	0.003
658.5	0.171	0.129	0.101	0.081	0.065	0.049	0.04	0.032	0.024	0.019	0.014	0.011	0.011	0.007	0.006	0.004	0.002	0.002
659	0.166	0.125	0.098	0.078	0.062	0.047	0.039	0.031	0.024	0.018	0.014	0.011	0.01	0.007	0.006	0.004	0.002	0.002
659.5	0.16	0.12	0.095	0.075	0.06	0.045	0.037	0.03	0.023	0.018	0.013	0.01	0.01	0.007	0.006	0.003	0.002	0.002
660	0.155	0.117	0.092	0.073	0.058	0.044	0.036	0.029	0.022	0.017	0.013	0.01	0.01	0.007	0.006	0.003	0.002	0.002
660.5	0.15	0.113	0.089	0.071	0.056	0.043	0.035	0.028	0.021	0.017	0.013	0.01	0.01	0.007	0.006	0.004	0.003	0.002
661	0.146	0.109	0.086	0.068	0.054	0.041	0.034	0.028	0.021	0.017	0.013	0.01	0.01	0.007	0.006	0.004	0.003	0.003
661.5	0.141	0.106	0.084	0.067	0.053	0.04	0.034	0.027	0.021	0.017	0.013	0.01	0.01	0.007	0.007	0.004	0.003	0.003
662	0.137	0.103	0.082	0.065	0.052	0.04	0.033	0.027	0.021	0.017	0.013	0.01	0.01	0.007	0.007	0.004	0.003	0.003
662.5	0.133	0.1	0.079	0.063	0.05	0.039	0.032	0.027	0.02	0.016	0.012	0.01	0.01	0.007	0.007	0.004	0.003	0.003
663	0.129	0.097	0.077	0.061	0.049	0.038	0.032	0.026	0.02	0.015	0.012	0.009	0.009	0.006	0.006	0.004	0.003	0.003
663.5	0.126	0.094	0.075	0.06	0.047	0.037	0.031	0.026	0.019	0.015	0.011	0.009	0.009	0.006	0.006	0.004	0.003	0.003
664	0.122	0.091	0.073	0.058	0.046	0.036	0.029	0.025	0.018	0.014	0.011	0.008	0.009	0.006	0.006	0.004	0.002	0.002
664.5	0.118	0.088	0.07	0.056	0.045	0.034	0.028	0.024	0.017	0.014	0.01	0.008	0.008	0.006	0.006	0.003	0.002	0.002
665	0.115	0.085	0.068	0.054	0.043	0.033	0.027	0.023	0.016	0.013	0.009	0.007	0.007	0.005	0.005	0.003	0.002	0.002
665.5	0.111	0.083	0.066	0.053	0.042	0.032	0.026	0.022	0.016	0.012	0.008	0.007	0.007	0.004	0.005	0.002	0.001	0.001
666	0.107	0.08	0.064	0.051	0.041	0.031	0.025	0.022	0.015	0.011	0.008	0.006	0.007	0.004	0.005	0.002	0.001	0.001
666.5	0.104	0.078	0.062	0.05	0.04	0.03	0.025	0.021	0.015	0.011	0.008	0.006	0.007	0.004	0.005	0.002	0.001	0.002
667	0.101	0.075	0.061	0.048	0.039	0.029	0.025	0.021	0.015	0.011	0.008	0.006	0.007	0.004	0.005	0.003	0.002	0.002
667.5	0.098	0.073	0.059	0.047	0.038	0.029	0.024	0.02	0.015	0.011	0.008	0.007	0.007	0.005	0.005	0.003	0.002	0.002
668	0.095	0.071	0.057	0.046	0.037	0.028	0.024	0.02	0.015	0.012	0.008	0.007	0.008	0.006	0.006	0.004	0.003	0.002
668.5	0.092	0.068	0.055	0.044	0.035	0.027	0.023	0.02	0.015	0.011	0.009	0.007	0.007	0.006	0.006	0.004	0.003	0.003
669	0.089	0.066	0.053	0.043	0.034	0.026	0.022	0.019	0.014	0.011	0.008	0.007	0.007	0.005	0.006	0.004	0.003	0.003
669.5	0.086	0.063	0.052	0.041	0.033	0.024	0.02	0.018	0.012	0.01	0.007	0.006	0.006	0.004	0.005	0.003	0.002	0.002
670	0.083	0.061	0.05	0.04	0.032	0.024	0.019	0.017	0.011	0.009	0.006	0.005	0.005	0.004	0.005	0.002	0.002	0.002
670.5	0.08	0.059	0.048	0.038	0.031	0.023	0.019	0.017	0.011	0.008	0.006	0.005	0.005	0.003	0.005	0.002	0.002	0.002
671	0.077	0.057	0.046	0.037	0.029	0.022	0.018	0.016	0.01	0.008	0.006	0.004	0.005	0.003	0.004	0.002	0.001	0.001
671.5	0.074	0.055	0.045	0.036	0.029	0.021	0.017	0.016	0.01	0.008	0.006	0.004	0.005	0.003	0.004	0.002	0.002	0.001
672	0.071	0.053	0.043	0.034	0.028	0.021	0.018	0.016	0.011	0.008	0.007	0.005	0.006	0.004	0.005	0.003	0.002	0.002
672.5	0.069	0.051	0.042	0.033	0.026	0.021	0.017	0.015	0.011	0.009	0.007	0.005	0.006	0.004	0.005	0.004	0.002	0.002
673	0.066	0.049	0.04	0.032	0.025	0.02	0.016	0.015	0.01	0.008	0.007	0.005	0.006	0.004	0.005	0.003	0.002	0.002
673.5	0.063	0.046	0.038	0.03	0.024	0.019	0.015	0.014	0.009	0.008	0.006	0.004	0.005	0.004	0.004	0.003	0.002	0.002
674	0.061	0.044	0.037	0.029	0.023	0.018	0.014	0.013	0.009	0.007	0.005	0.004	0.005	0.003	0.004	0.002	0.001	0.001
674.5	0.058	0.042	0.035	0.027	0.022	0.017	0.014	0.013	0.008	0.007	0.005	0.004	0.004	0.003	0.004	0.002	0.001	0.001
675	0.056	0.04	0.034	0.026	0.021	0.016	0.013	0.012	0.008	0.006	0.004	0.003	0.004	0.003	0.003	0.002	0.001	0.001
675.5	0.054	0.039	0.032	0.025	0.02	0.015	0.012	0.011	0.007	0.006	0.004	0.003	0.004	0.002	0.003	0.002	0.001	0.001
676	0.052	0.037	0.031	0.025	0.019	0.015	0.012	0.011	0.007	0.005	0.004	0.003	0.003	0.002	0.003	0.002	0.001	0.001
676.5	0.049	0.036	0.03	0.024	0.018	0.014	0.012	0.011	0.007	0.005	0.003	0.003	0.003	0.002	0.003	0.002	0.001	0.001
677	0.048	0.034	0.029	0.023	0.018	0.014	0.011	0.01	0.007	0.005	0.003	0.003	0.003	0.002	0.003	0.002	0.001	0.001
677.5	0.046	0.033	0.028	0.022	0.017	0.013	0.011	0.01	0.007	0.005	0.003	0.003	0.003	0.002	0.003	0.002	0.001	0.001
678	0.044	0.032	0.027	0.021	0.017	0.013	0.011	0.01	0.006	0.005	0.003	0.003	0.003	0.002	0.003	0.002	0.001	0.001
678.5	0.042	0.031	0.026	0.02	0.016	0.012	0.01	0.009	0.006	0.005	0.003	0.003	0.003	0.003	0.003	0.002	0.001	0.001
679	0.041	0.03	0.025	0.02	0.016	0.012	0.01	0.009	0.006	0.005	0.003	0.003	0.003	0.003	0.003	0.002	0.001	0.001
679.5	0.039	0.028	0.024	0.019	0.015	0.011	0.009	0.009	0.005	0.005	0.003	0.002	0.003	0.002	0.002	0.002	0.001	0.001
680	0.038	0.027	0.023	0.018	0.014	0.011	0.009	0.008	0.005	0.004	0.003	0.002	0.003	0.002	0.002	0.002	0.001	0.001
680.5	0.036	0.026	0.022	0.017	0.013	0.01	0.008	0.008	0.005	0.004	0.002	0.002	0.003	0.002	0.002	0.001	0	0.001
681	0.035	0.025	0.021	0.017	0.013	0.01	0.008	0.008	0.005	0.004	0.003	0.002	0.003	0.002	0.002	0.001	0	0.001
681.5	0.033	0.023	0.02	0.016	0.012	0.009	0.008	0.007	0.004	0.004	0.002	0.002	0.002	0.001	0.002	0.001	0	1.04083e-17
682	0.032	0.022	0.019	0.015	0.012	0.009	0.007	0.007	0.004	0.003	0.002	0.002	0.002	0.001	0.002	0.001	0	1.04083e-17
682.5	0.03	0.021	0.018	0.014	0.011	0.008	0.007	0.007	0.004	0.003	0.002	0.001	0.002	0.001	0.001	0	0	1.04083e-17
683	0.029	0.02	0.018	0.014	0.01	0.008	0.006	0.006	0.003	0.003	0.002	0.001	0.002	0.001	0.001	0	0	1.04083e-17
683.5	0.027	0.019	0.017	0.013	0.01	0.007	0.006	0.006	0.003	0.002	0.001	0.001	0.001	0.001	0.001	0	-0.001	1.04083e-17
684	0.026	0.018	0.016	0.012	0.009	0.007	0.006	0.006	0.003	0.002	0.001	0.001	0.001	0.001	0.001	0	-0.001	1.04083e-17
684.5	0.025	0.017	0.015	0.012	0.009	0.006	0.005	0.005	0.003	0.002	0.001	0	0.001	0	0.001	0	-0.001	1.04083e-17
685	0.024	0.017	0.015	0.011	0.009	0.006	0.005	0.005	0.003	0.002	0.001	0.001	0.001	0.001	0.001	0	0	1.04083e-17
685.5	0.023	0.016	0.014	0.011	0.008	0.006	0.005	0.005	0.002	0.002	0.001	0	0.001	0	0.001	0	-0.001	1.04083e-17
686	0.022	0.016	0.014	0.011	0.008	0.006	0.005	0.005	0.003	0.002	0.001	0.001	0.001	0.001	0.001	0	0	1.04083e-17
686.5	0.022	0.015	0.014	0.01	0.008	0.006	0.005	0.005	0.003	0.002	0.001	0.001	0.002	0.001	0.001	0	0	1.04083e-17
687	0.021	0.015	0.013	0.01	0.008	0.006	0.005	0.005	0.003	0.003	0.001	0.001	0.002	0.001	0.001	0.001	0	0.001
687.5	0.02	0.015	0.013	0.01	0.008	0.006	0.005	0.005	0.003	0.003	0.002	0.001	0.002	0.001	0.002	0.001	0	0.001
688	0.02	0.015	0.013	0.01	0.008	0.006	0.006	0.006	0.003	0.003	0.002	0.002	0.003	0.002	0.002	0.001	0.001	0.001
688.5	0.019	0.014	0.013	0.01	0.008	0.006	0.005	0.005	0.003	0.003	0.002	0.002	0.002	0.002	0.002	0.001	0.001	0.001
689	0.018	0.013	0.012	0.01	0.007	0.006	0.005	0.005	0.003	0.003	0.002	0.002	0.002	0.002	0.002	0.001	0.001	0.001
689.5	0.018	0.013	0.012	0.009	0.007	0.006	0.005	0.005	0.003	0.003	0.002	0.002	0.002	0.002	0.002	0.001	0.001	0.001
690	0.017	0.012	0.011	0.009	0.007	0.005	0.004	0.005	0.003	0.003	0.001	0.001	0.002	0.001	0.002	0.001	0.001	0.001
690.5	0.016	0.011	0.011	0.008	0.006	0.005	0.004	0.004	0.002	0.002	0.001	0.001	0.002	0.001	0.002	0.001	0	0.001
691	0.015	0.011	0.01	0.008	0.006	0.004	0.004	0.004	0.002	0.002	0.001	0.001	0.002	0.001	0.001	0.001	0	1.04083e-17
691.5	0.014	0.01	0.01	0.008	0.006	0.004	0.004	0.004	0.002	0.002	0.001	0.001	0.002	0.001	0.001	0.001	0	0.001
692	0.013	0.01	0.009	0.007	0.005	0.004	0.003	0.004	0.002	0.002	0.001	0.001	0.001	0.001	0.001	0	0	1.04083e-17
692.5	0.013	0.009	0.009	0.007	0.005	0.004	0.003	0.003	0.002	0.002	0.001	0	0.001	0.001	0.001	0	0	1.04083e-17
693	0.012	0.009	0.009	0.007	0.005	0.004	0.003	0.003	0.002	0.002	0.001	0.001	0.001	0.001	0.001	0	0	1.04083e-17
693.5	0.012	0.008	0.008	0.006	0.005	0.003	0.003	0.003	0.002	0.002	0.001	0.001	0.001	0.001	0.001	0	0	0.001
694	0.011	0.008	0.008	0.006	0.004	0.003	0.003	0.003	0.001	0.001	0	0	0.001	0	0.001	0	0	1.04083e-17
694.5	0.011	0.007	0.007	0.006	0.004	0.003	0.003	0.003	0.001	0.001	0	0	0.001	0.001	0.001	0	0	0.001
695	0.011	0.007	0.007	0.006	0.004	0.003	0.003	0.003	0.002	0.002	0	0.001	0.001	0.001	0.001	0	0	0.001
695.5	0.01	0.007	0.007	0.005	0.004	0.003	0.003	0.003	0.001	0.002	0	0	0.001	0.001	0.001	0	0	0.001
696	0.01	0.006	0.007	0.005	0.004	0.003	0.003	0.003	0.002	0.002	0.001	0.001	0.001	0.001	0.001	0.001	0	0.001
696.5	0.009	0.006	0.007	0.005	0.004	0.003	0.003	0.003	0.002	0.002	0.001	0.001	0.001	0.001	0.001	0.001	0	0.001
697	0.009	0.006	0.007	0.005	0.004	0.003	0.003	0.003	0.002	0.002	0.001	0.001	0.001	0.001	0.001	0.001	0	1.04083e-17
697.5	0.008	0.005	0.006	0.004	0.004	0.003	0.002	0.003	0.001	0.002	0.001	0.001	0.001	0.001	0.001	0.001	0	1.04083e-17
698	0.007	0.005	0.006	0.004	0.003	0.003	0.002	0.003	0.001	0.002	0.001	0.001	0.001	0.001	0.001	0	0	1.04083e-17
698.5	0.007	0.005	0.006	0.004	0.003	0.002	0.002	0.002	0.001	0.001	0	0	0.001	0.001	0	0	-0.001	1.04083e-17
699	0.007	0.005	0.005	0.004	0.003	0.002	0.002	0.002	0.001	0.001	0	0	0.001	0.001	0	0	0	1.04083e-17
699.5	0.006	0.004	0.005	0.003	0.002	0.002	0.001	0.002	0.001	0.001	0	0	0	0	0	0	-0.001	1.04083e-17
700	0.006	0.004	0.004	0.003	0.002	0.002	0.001	0.002	0	0.001	0	0	0	0	0	0	-0.001	1.04083e-17
700.5	0.005	0.003	0.004	0.003	0.002	0.001	0.001	0.001	0	0.001	-0.001	-0.001	0	0	0	-0.001	-0.001	-0.001
701	0.005	0.003	0.004	0.003	0.002	0.001	0.001	0.001	0	0	-0.001	-0.001	0	0	0	-0.001	-0.001	-0.001
701.5	0.005	0.003	0.003	0.002	0.002	0.001	0.001	0.001	0	0	-0.001	-0.001	0	0	0	-0.001	-0.001	-0.001
702	0.004	0.003	0.003	0.002	0.002	0.001	0.001	0.001	0	0	-0.001	-0.001	0	0	0	-0.001	-0.001	-0.001
702.5	0.004	0.003	0.003	0.002	0.002	0.001	0.001	0.001	0	0	-0.001	-0.001	0	0	0	-0.001	-0.001	1.04083e-17
703	0.004	0.003	0.003	0.002	0.002	0.001	0.001	0.001	0	0	0	0	0	0	0	-0.001	-0.001	1.04083e-17
703.5	0.004	0.003	0.003	0.002	0.002	0.001	0.001	0.002	0	0	0	0	0	0	0	0	0	1.04083e-17
704	0.004	0.002	0.003	0.002	0.002	0.001	0.001	0.001	0	0	0	0	0	0	0	0	-0.001	1.04083e-17
704.5	0.004	0.002	0.003	0.002	0.002	0.001	0.001	0.001	0	0.001	0	0	0	0	0	0	0	1.04083e-17
705	0.003	0.002	0.002	0.002	0.001	0.001	0	0.001	0	0	-0.001	0	0	0	0	-0.001	-0.001	1.04083e-17
705.5	0.003	0.002	0.002	0.002	0.001	0	0	0.001	0	0	-0.001	-0.001	0	0	0	-0.001	-0.001	1.04083e-17
706	0.002	0.001	0.002	0.001	0.001	0	0	0.001	0	0	-0.001	-0.001	0	-0.001	0	-0.001	-0.001	1.04083e-17
706.5	0.002	0.001	0.002	0.001	0.001	0	0	0	0	0	-0.001	-0.001	0	-0.001	0	-0.001	-0.001	1.04083e-17
707	0.002	0.001	0.002	0.001	0	0	0	0	0	0	-0.001	-0.001	0	-0.001	0	-0.001	-0.001	-0.001
707.5	0.002	0.001	0.002	0.001	0.001	0	0	0.001	0	0	-0.001	-0.001	0	-0.001	0	-0.001	-0.001	1.04083e-17
708	0.002	0.001	0.002	0.001	0.001	0	0	0.001	0	0	-0.001	-0.001	0	0	0	-0.001	-0.001	1.04083e-17
708.5	0.002	0.001	0.002	0.001	0.001	0	0	0.001	0	0	-0.001	-0.001	0	0	0	-0.001	-0.001	1.04083e-17
709	0.002	0.001	0.002	0.001	0.001	0	0	0.001	0	0	-0.001	0	0	0	0	0	-0.001	1.04083e-17
709.5	0.002	0.001	0.002	0.001	0.001	0	0	0.001	0	0	-0.001	0	0	0	0	-0.001	-0.001	1.04083e-17
710	0.001	0.001	0.001	0.001	0.001	0	0	0.001	0	0	-0.001	-0.001	0	0	0	-0.001	-0.001	1.04083e-17
710.5	0.001	0.001	0.001	0.001	0	0	0	0	0	0	-0.001	-0.001	0	-0.001	0	-0.001	-0.001	1.04083e-17
711	0.001	0.001	0.001	0.001	0	0	0	0	0	0	-0.001	-0.001	0	-0.001	0	-0.001	-0.001	1.04083e-17
711.5	0.001	0	0.001	0.001	0	0	-0.001	0	0	0	-0.001	-0.001	0	-0.001	0	-0.001	-0.001	1.04083e-17
712	0	0	0.001	0	0	-0.001	-0.001	0	0	0	-0.001	-0.001	0	-0.001	-0.001	-0.001	-0.001	1.04083e-17
712.5	0	0	0.001	0	0	0	-0.001	0	0	0	-0.001	-0.001	0	-0.001	0	-0.001	-0.001	1.04083e-17
713	0	0	0.001	0	0	0	-0.001	0	0	0	-0.001	-0.001	0	-0.001	0	-0.001	-0.001	1.04083e-17
713.5	0.001	0	0.001	0.001	0	0	0	0	0	0	-0.001	-0.001	0	0	0	-0.001	-0.001	1.04083e-17
714	0	0	0	0	0	0	0	0	0	0	-0.001	-0.001	0	0	0	-0.001	-0.001	1.04083e-17
714.5	0.001	0.001	0.001	0.001	0	0	0	0	0	0	-0.001	0	0	0	0	0	0	1.04083e-17
715	0	0	0.001	0.001	0	0	0	0	0	0	-0.001	0	0	0	0	-0.001	0	1.04083e-17
715.5	0	0	0	0.001	0	0	0	0	0	0	-0.001	0	0	0	0	0	0	1.04083e-17
716	0	0	0	0.001	0	0	0	0	0	0	-0.001	0	0	0	0	0	0	1.04083e-17
716.5	0	0	0	0.001	0	0	0	0	0	0	-0.001	0	0	0	0	0	-0.001	1.04083e-17
717	0	0	0	0.001	0	0	0	0	0	0	-0.001	0	0	0	0	0	-0.001	1.04083e-17
717.5	0	0	0	0	0	0	0	0	0	0	-0.001	0	0	0	0	0	-0.001	1.04083e-17
718	0	0	0.001	0.001	0	0	0	0.001	0	0	0	0	0	0	0	0	0	1.04083e-17
718.5	0	0	0	0	0	0	0	0	0	0	-0.001	0	0	0	0	-0.001	-0.001	1.04083e-17
719	0	0	0	0	0	0	0	0	0	0	-0.001	0	0	0	0	0	0	1.04083e-17
719.5	0.002	0.003	0.001	0.002	0.001	0.001	0.001	0	0.001	0.001	0	0.001	0.001	0	0	0	0.002	0.002
720	0.004	0.005	0.002	0.004	0.002	0.002	0.002	0	0.002	0.002	0.001	0.003	0.002	0	0	0.001	0.005	0.003
720.5	0.006	0.008	0.003	0.006	0.003	0.003	0.003	0	0.003	0.002	0.002	0.004	0.003	0	0	0.002	0.007	0.004
721	0.008	0.01	0.005	0.008	0.003	0.004	0.004	-0.001	0.004	0.003	0.003	0.005	0.004	0	0	0.003	0.01	0.006
721.5	0.01	0.013	0.006	0.01	0.004	0.005	0.005	-0.001	0.005	0.004	0.004	0.007	0.005	0	0	0.003	0.014	0.007
722	0.01	0.013	0.006	0.01	0.004	0.005	0.005	-0.001	0.005	0.003	0.004	0.007	0.005	0	0	0.003	0.014	0.007
722.5	0.01	0.012	0.006	0.01	0.004	0.005	0.004	-0.001	0.005	0.003	0.004	0.006	0.005	0	0	0.003	0.013	0.007
723	0.01	0.012	0.005	0.01	0.004	0.005	0.005	-0.001	0.005	0.003	0.004	0.006	0.005	0	0	0.003	0.013	0.007
723.5	0.01	0.012	0.005	0.01	0.004	0.005	0.005	-0.001	0.005	0.003	0.004	0.006	0.005	0	0	0.003	0.013	0.007
724	0.01	0.012	0.005	0.01	0.004	0.005	0.005	-0.001	0.005	0.003	0.003	0.006	0.005	0	0	0.003	0.013	0.007
724.5	0.01	0.012	0.005	0.009	0.004	0.005	0.004	-0.001	0.006	0.003	0.003	0.006	0.005	0	0	0.003	0.013	0.007
725	0.01	0.012	0.005	0.01	0.004	0.005	0.005	-0.001	0.006	0.003	0.003	0.006	0.005	0	0	0.003	0.013	0.007
725.5	0.009	0.012	0.005	0.009	0.004	0.005	0.004	-0.001	0.006	0.003	0.003	0.006	0.005	0	0	0.003	0.013	0.007
726	0.009	0.012	0.005	0.009	0.004	0.005	0.004	-0.001	0.006	0.003	0.003	0.007	0.005	0	0	0.003	0.013	0.007
726.5	0.009	0.012	0.005	0.009	0.004	0.005	0.004	-0.001	0.006	0.003	0.003	0.007	0.005	0	0	0.003	0.012	0.007
727	0.009	0.012	0.005	0.009	0.004	0.005	0.004	-0.001	0.005	0.003	0.003	0.007	0.005	0	0	0.003	0.013	0.007
727.5	0.009	0.012	0.005	0.009	0.004	0.006	0.004	-0.001	0.005	0.003	0.003	0.007	0.005	0	0	0.003	0.013	0.007
728	0.009	0.012	0.005	0.01	0.004	0.006	0.004	-0.001	0.005	0.003	0.004	0.007	0.005	0	0	0.003	0.013	0.007
728.5	0.009	0.012	0.005	0.01	0.004	0.005	0.005	-0.001	0.005	0.004	0.004	0.007	0.005	0	0	0.003	0.013	0.007
729	0.009	0.012	0.005	0.01	0.004	0.005	0.005	-0.001	0.005	0.004	0.004	0.007	0.005	0	0	0.003	0.013	0.007
729.5	0.009	0.012	0.005	0.01	0.004	0.005	0.005	-0.001	0.005	0.004	0.004	0.007	0.005	0	0	0.003	0.013	0.007
730	0.009	0.012	0.005	0.01	0.004	0.005	0.005	-0.001	0.005	0.004	0.004	0.007	0.005	0	0	0.004	0.013	0.007
730.5	0.01	0.012	0.005	0.01	0.004	0.005	0.005	-0.001	0.005	0.004	0.004	0.007	0.005	0	0	0.003	0.013	0.007
731	0.009	0.012	0.005	0.009	0.004	0.005	0.005	-0.001	0.005	0.004	0.004	0.007	0.005	0	0	0.003	0.013	0.007
731.5	0.01	0.012	0.005	0.009	0.004	0.005	0.005	-0.001	0.005	0.004	0.004	0.007	0.005	0	0	0.004	0.013	0.007
732	0.01	0.012	0.005	0.01	0.004	0.006	0.005	-0.001	0.005	0.004	0.004	0.007	0.005	0	0	0.004	0.013	0.007
732.5	0.01	0.013	0.005	0.01	0.004	0.006	0.005	-0.001	0.006	0.004	0.004	0.007	0.005	0	0	0.004	0.013	0.007
733	0.009	0.013	0.005	0.01	0.004	0.005	0.005	-0.001	0.006	0.004	0.004	0.007	0.005	0.001	0.001	0.004	0.013	0.008
733.5	0.009	0.012	0.005	0.009	0.004	0.005	0.005	-0.001	0.005	0.004	0.004	0.007	0.005	0	0	0.003	0.013	0.007
734	0.009	0.012	0.005	0.009	0.004	0.005	0.004	-0.001	0.005	0.004	0.004	0.007	0.005	0	0	0.003	0.013	0.007
734.5	0.009	0.012	0.005	0.009	0.004	0.005	0.005	-0.001	0.005	0.004	0.004	0.007	0.005	0	0	0.003	0.013	0.007
735	0.009	0.012	0.005	0.009	0.004	0.005	0.005	-0.001	0.005	0.004	0.004	0.007	0.005	0	0	0.004	0.013	0.007
735.5	0.009	0.012	0.005	0.009	0.004	0.005	0.005	-0.001	0.005	0.004	0.004	0.007	0.005	0	0	0.004	0.013	0.007
736	0.009	0.012	0.005	0.01	0.004	0.005	0.006	-0.001	0.006	0.004	0.004	0.007	0.006	0	0.001	0.004	0.013	0.008
736.5	0.009	0.012	0.005	0.01	0.004	0.005	0.006	-0.001	0.006	0.004	0.004	0.007	0.006	0	0.001	0.004	0.013	0.008
737	0.009	0.012	0.005	0.01	0.004	0.005	0.006	-0.001	0.006	0.004	0.004	0.007	0.006	0.001	0.001	0.004	0.013	0.008
737.5	0.009	0.012	0.005	0.009	0.004	0.005	0.006	-0.001	0.006	0.004	0.004	0.007	0.006	0.001	0.001	0.004	0.013	0.008
738	0.009	0.012	0.005	0.01	0.004	0.005	0.006	-0.001	0.006	0.004	0.004	0.007	0.006	0.001	0.001	0.004	0.013	0.008
738.5	0.009	0.012	0.005	0.01	0.004	0.005	0.005	-0.001	0.006	0.004	0.004	0.007	0.006	0.001	0.001	0.004	0.013	0.008
739	0.009	0.012	0.005	0.01	0.004	0.005	0.005	-0.001	0.006	0.005	0.004	0.008	0.006	0.001	0.001	0.004	0.013	0.008
739.5	0.009	0.012	0.005	0.01	0.005	0.006	0.005	-0.001	0.006	0.005	0.004	0.008	0.006	0.001	0.001	0.004	0.013	0.008
740	0.009	0.013	0.005	0.01	0.005	0.006	0.005	-0.001	0.006	0.005	0.005	0.008	0.006	0.001	0.001	0.004	0.014	0.008
740.5	0.009	0.012	0.005	0.01	0.005	0.006	0.005	-0.001	0.006	0.005	0.005	0.008	0.006	0.001	0.001	0.004	0.014	0.008
741	0.009	0.012	0.005	0.01	0.005	0.005	0.005	-0.001	0.006	0.005	0.005	0.008	0.006	0.001	0.001	0.004	0.013	0.008
741.5	0.009	0.012	0.005	0.01	0.005	0.005	0.005	0	0.006	0.005	0.005	0.007	0.006	0.001	0.001	0.004	0.013	0.008
742	0.009	0.012	0.005	0.01	0.005	0.005	0.005	0	0.006	0.005	0.005	0.007	0.006	0.001	0.001	0.004	0.013	0.008
742.5	0.009	0.012	0.005	0.009	0.004	0.005	0.005	0	0.006	0.004	0.004	0.007	0.006	0.001	0.001	0.004	0.013	0.008
743	0.009	0.012	0.005	0.009	0.004	0.005	0.005	0	0.006	0.004	0.004	0.007	0.006	0.001	0.001	0.004	0.013	0.008
743.5	0.009	0.012	0.005	0.009	0.005	0.005	0.005	0	0.006	0.004	0.004	0.007	0.006	0.001	0.001	0.004	0.013	0.008
744	0.009	0.012	0.005	0.009	0.004	0.005	0.005	-0.001	0.006	0.004	0.004	0.007	0.006	0.001	0.001	0.004	0.013	0.008
744.5	0.009	0.012	0.005	0.009	0.004	0.005	0.005	-0.001	0.007	0.004	0.004	0.007	0.006	0.001	0.001	0.004	0.013	0.008
745	0.009	0.012	0.005	0.009	0.004	0.005	0.005	-0.001	0.007	0.004	0.004	0.007	0.006	0.001	0.001	0.004	0.013	0.008
745.5	0.009	0.012	0.005	0.009	0.004	0.005	0.005	-0.001	0.007	0.005	0.004	0.007	0.006	0.001	0.001	0.005	0.013	0.008
746	0.009	0.012	0.005	0.01	0.004	0.005	0.005	-0.001	0.007	0.004	0.004	0.007	0.006	0.001	0.001	0.005	0.013	0.008
746.5	0.009	0.012	0.005	0.01	0.004	0.005	0.005	-0.001	0.007	0.005	0.004	0.007	0.006	0.001	0.001	0.005	0.013	0.008
747	0.009	0.012	0.005	0.01	0.004	0.005	0.005	-0.001	0.006	0.005	0.004	0.007	0.006	0.001	0.001	0.005	0.013	0.008
747.5	0.009	0.012	0.005	0.01	0.004	0.005	0.005	-0.001	0.006	0.005	0.004	0.007	0.006	0.001	0.001	0.004	0.013	0.008
748	0.009	0.012	0.005	0.009	0.004	0.005	0.005	-0.001	0.006	0.004	0.004	0.007	0.006	0.001	0.001	0.004	0.013	0.008
748.5	0.009	0.012	0.005	0.009	0.004	0.005	0.005	-0.001	0.006	0.005	0.004	0.007	0.006	0.001	0.001	0.004	0.013	0.008
749	0.009	0.012	0.005	0.009	0.004	0.005	0.005	-0.001	0.006	0.004	0.004	0.007	0.006	0.001	0.001	0.004	0.013	0.008
749.5	0.009	0.012	0.005	0.009	0.004	0.005	0.005	-0.001	0.006	0.004	0.004	0.007	0.006	0.001	0.001	0.004	0.013	0.008
750	0.009	0.012	0.005	0.009	0.004	0.005	0.005	0	0.006	0.004	0.004	0.007	0.006	0.001	0.001	0.004	0.013	0.008

## Sheet: 36-41
	Thermal cycles
Wavelength	0	1	2	3	4	5	6	7	8	9
450	0.062	0.039	0.02	0.018	0.012	0.005	0.001	0.006	0.002	0
450.5	0.062	0.039	0.02	0.018	0.012	0.005	0.001	0.006	0.002	0
451	0.062	0.039	0.019	0.018	0.012	0.005	0.001	0.006	0.002	-0.001
451.5	0.062	0.039	0.019	0.018	0.012	0.005	0.001	0.006	0.002	-0.001
452	0.062	0.039	0.019	0.018	0.012	0.005	0.001	0.006	0.002	-0.001
452.5	0.062	0.039	0.019	0.018	0.012	0.005	0.001	0.006	0.002	-0.001
453	0.062	0.039	0.019	0.018	0.011	0.005	0.001	0.005	0.002	-0.001
453.5	0.062	0.039	0.019	0.018	0.011	0.005	0.001	0.005	0.002	-0.001
454	0.062	0.039	0.019	0.018	0.011	0.005	0.001	0.005	0.002	-0.001
454.5	0.062	0.038	0.019	0.018	0.011	0.004	0	0.005	0.002	-0.001
455	0.062	0.039	0.019	0.018	0.011	0.004	0.001	0.005	0.002	-0.001
455.5	0.062	0.039	0.019	0.018	0.011	0.005	0.001	0.005	0.002	-0.001
456	0.062	0.039	0.019	0.018	0.011	0.005	0.001	0.006	0.002	-0.001
456.5	0.062	0.039	0.02	0.018	0.012	0.005	0.001	0.006	0.002	0
457	0.062	0.039	0.02	0.018	0.012	0.005	0.001	0.006	0.003	0
457.5	0.062	0.039	0.02	0.018	0.012	0.005	0.001	0.006	0.002	0
458	0.062	0.039	0.019	0.018	0.012	0.005	0.001	0.006	0.002	0
458.5	0.062	0.039	0.019	0.018	0.011	0.005	0.001	0.006	0.002	0
459	0.062	0.039	0.019	0.018	0.011	0.005	0.001	0.006	0.002	0
459.5	0.061	0.039	0.019	0.018	0.011	0.005	0.001	0.006	0.002	0
460	0.061	0.039	0.019	0.018	0.011	0.005	0.001	0.006	0.002	-0.001
460.5	0.061	0.039	0.019	0.018	0.011	0.005	0.001	0.006	0.002	-0.001
461	0.061	0.039	0.019	0.018	0.011	0.005	0.001	0.006	0.002	-0.001
461.5	0.061	0.039	0.019	0.018	0.011	0.005	0.001	0.006	0.002	-0.001
462	0.061	0.038	0.019	0.018	0.011	0.005	0.001	0.006	0.002	-0.001
462.5	0.061	0.038	0.019	0.018	0.012	0.005	0.001	0.006	0.002	-0.001
463	0.061	0.038	0.019	0.018	0.011	0.005	0.001	0.005	0.002	-0.001
463.5	0.061	0.038	0.019	0.018	0.011	0.005	0.001	0.005	0.002	-0.001
464	0.061	0.038	0.019	0.018	0.011	0.005	0.001	0.005	0.002	-0.001
464.5	0.061	0.038	0.019	0.018	0.011	0.005	0.001	0.005	0.002	0
465	0.061	0.038	0.019	0.018	0.011	0.005	0.001	0.005	0.002	-0.001
465.5	0.061	0.038	0.019	0.018	0.011	0.005	0.001	0.005	0.002	0
466	0.06	0.038	0.019	0.018	0.011	0.005	0.001	0.005	0.002	-0.001
466.5	0.06	0.038	0.019	0.018	0.011	0.005	0.001	0.005	0.002	-0.001
467	0.06	0.038	0.019	0.017	0.011	0.005	0.001	0.005	0.002	-0.001
467.5	0.06	0.038	0.019	0.018	0.011	0.005	0.001	0.005	0.002	-0.001
468	0.06	0.038	0.019	0.018	0.011	0.005	0.001	0.005	0.002	-0.001
468.5	0.06	0.038	0.019	0.018	0.011	0.005	0.001	0.006	0.002	0
469	0.06	0.038	0.019	0.018	0.011	0.005	0.001	0.006	0.002	-0.001
469.5	0.06	0.038	0.019	0.018	0.011	0.005	0.001	0.006	0.003	0
470	0.06	0.038	0.019	0.018	0.012	0.005	0.001	0.006	0.003	0
470.5	0.06	0.038	0.019	0.018	0.012	0.006	0.001	0.006	0.003	0
471	0.06	0.038	0.019	0.018	0.012	0.006	0.001	0.006	0.003	0
471.5	0.06	0.038	0.02	0.018	0.012	0.006	0.001	0.006	0.003	0
472	0.06	0.038	0.02	0.018	0.012	0.006	0.001	0.006	0.003	0
472.5	0.06	0.038	0.02	0.018	0.012	0.006	0.001	0.006	0.003	0
473	0.06	0.038	0.02	0.018	0.012	0.006	0.002	0.006	0.003	0
473.5	0.06	0.038	0.02	0.018	0.012	0.006	0.002	0.006	0.003	0
474	0.06	0.038	0.02	0.018	0.013	0.006	0.002	0.006	0.003	0
474.5	0.061	0.038	0.02	0.018	0.013	0.006	0.002	0.006	0.003	0
475	0.061	0.038	0.02	0.018	0.013	0.006	0.002	0.007	0.004	0
475.5	0.061	0.038	0.02	0.018	0.013	0.006	0.002	0.007	0.004	0
476	0.061	0.038	0.02	0.018	0.013	0.006	0.002	0.007	0.004	0
476.5	0.06	0.038	0.02	0.018	0.013	0.006	0.002	0.006	0.004	0
477	0.061	0.038	0.02	0.018	0.013	0.006	0.002	0.007	0.004	0
477.5	0.061	0.038	0.02	0.018	0.013	0.007	0.002	0.007	0.004	0
478	0.061	0.038	0.02	0.018	0.013	0.007	0.002	0.007	0.004	0
478.5	0.061	0.038	0.02	0.018	0.012	0.007	0.002	0.007	0.004	0
479	0.061	0.038	0.02	0.018	0.013	0.007	0.002	0.007	0.004	0.001
479.5	0.061	0.038	0.02	0.018	0.013	0.007	0.002	0.007	0.004	0
480	0.061	0.038	0.02	0.018	0.013	0.007	0.002	0.007	0.004	0
480.5	0.061	0.038	0.02	0.018	0.012	0.007	0.002	0.006	0.004	0
481	0.061	0.039	0.02	0.018	0.013	0.007	0.002	0.006	0.004	0.001
481.5	0.061	0.039	0.02	0.018	0.013	0.007	0.002	0.006	0.004	0
482	0.061	0.039	0.02	0.018	0.013	0.007	0.002	0.006	0.004	0.001
482.5	0.062	0.039	0.021	0.019	0.012	0.007	0.002	0.007	0.004	0.001
483	0.062	0.039	0.021	0.019	0.012	0.007	0.002	0.007	0.004	0.001
483.5	0.062	0.039	0.021	0.019	0.012	0.007	0.002	0.007	0.004	0.001
484	0.062	0.039	0.021	0.019	0.013	0.007	0.002	0.007	0.004	0.001
484.5	0.062	0.039	0.021	0.018	0.013	0.007	0.002	0.007	0.004	0.001
485	0.063	0.039	0.021	0.019	0.013	0.007	0.002	0.007	0.004	0.001
485.5	0.063	0.039	0.021	0.019	0.013	0.007	0.002	0.006	0.004	0.001
486	0.063	0.04	0.021	0.019	0.013	0.007	0.002	0.006	0.003	0.001
486.5	0.063	0.04	0.021	0.019	0.013	0.007	0.002	0.006	0.003	0
487	0.064	0.04	0.021	0.019	0.013	0.007	0.002	0.006	0.004	0
487.5	0.064	0.04	0.021	0.019	0.013	0.006	0.002	0.006	0.003	0
488	0.064	0.04	0.021	0.019	0.013	0.006	0.002	0.006	0.003	0
488.5	0.064	0.04	0.022	0.019	0.013	0.006	0.002	0.006	0.003	0
489	0.065	0.041	0.022	0.019	0.013	0.006	0.002	0.006	0.003	0
489.5	0.065	0.041	0.022	0.019	0.013	0.006	0.002	0.006	0.003	0
490	0.066	0.041	0.022	0.019	0.013	0.006	0.002	0.006	0.003	0
490.5	0.066	0.041	0.022	0.019	0.013	0.006	0.002	0.006	0.003	0
491	0.066	0.041	0.022	0.019	0.013	0.007	0.002	0.006	0.003	0
491.5	0.067	0.042	0.022	0.019	0.013	0.006	0.002	0.006	0.003	0
492	0.067	0.042	0.023	0.019	0.013	0.006	0.002	0.006	0.003	0
492.5	0.068	0.042	0.023	0.019	0.013	0.006	0.002	0.006	0.003	0
493	0.068	0.043	0.023	0.019	0.013	0.007	0.002	0.006	0.003	0
493.5	0.069	0.043	0.023	0.02	0.013	0.006	0.002	0.006	0.003	0
494	0.069	0.043	0.024	0.02	0.013	0.006	0.002	0.006	0.003	0
494.5	0.07	0.044	0.024	0.02	0.013	0.007	0.002	0.006	0.003	0
495	0.071	0.044	0.024	0.02	0.013	0.007	0.002	0.006	0.003	0
495.5	0.071	0.044	0.024	0.02	0.013	0.007	0.002	0.006	0.003	0
496	0.072	0.045	0.025	0.02	0.013	0.007	0.002	0.006	0.003	0
496.5	0.073	0.045	0.025	0.02	0.014	0.007	0.002	0.006	0.003	0
497	0.073	0.046	0.025	0.021	0.014	0.007	0.002	0.006	0.003	0
497.5	0.074	0.046	0.025	0.021	0.014	0.007	0.003	0.006	0.003	0
498	0.075	0.047	0.026	0.021	0.014	0.007	0.003	0.006	0.003	0
498.5	0.076	0.047	0.026	0.021	0.014	0.007	0.003	0.006	0.003	0
499	0.077	0.048	0.027	0.022	0.014	0.007	0.003	0.006	0.003	0
499.5	0.077	0.048	0.027	0.022	0.014	0.007	0.003	0.006	0.003	0
500	0.078	0.049	0.027	0.022	0.014	0.007	0.003	0.006	0.003	0
500.5	0.079	0.049	0.027	0.022	0.014	0.007	0.003	0.006	0.003	0
501	0.08	0.05	0.028	0.022	0.014	0.007	0.003	0.006	0.003	0
501.5	0.081	0.05	0.028	0.023	0.015	0.007	0.003	0.006	0.003	0
502	0.082	0.051	0.029	0.023	0.015	0.008	0.003	0.006	0.003	0
502.5	0.083	0.052	0.029	0.023	0.015	0.008	0.003	0.006	0.003	0
503	0.084	0.052	0.03	0.023	0.015	0.008	0.003	0.006	0.003	0
503.5	0.085	0.053	0.03	0.024	0.015	0.008	0.003	0.006	0.003	0
504	0.086	0.053	0.03	0.024	0.015	0.008	0.003	0.006	0.003	0
504.5	0.088	0.054	0.031	0.024	0.016	0.008	0.003	0.006	0.003	0
505	0.089	0.055	0.031	0.025	0.016	0.008	0.003	0.006	0.003	0
505.5	0.09	0.056	0.032	0.025	0.016	0.008	0.004	0.006	0.003	0
506	0.091	0.057	0.033	0.025	0.016	0.009	0.004	0.006	0.003	0
506.5	0.093	0.057	0.033	0.026	0.017	0.009	0.004	0.007	0.003	0
507	0.094	0.058	0.034	0.026	0.017	0.009	0.004	0.006	0.003	0
507.5	0.095	0.059	0.034	0.026	0.017	0.009	0.004	0.007	0.003	0
508	0.096	0.06	0.035	0.026	0.017	0.009	0.004	0.006	0.003	0
508.5	0.098	0.061	0.035	0.027	0.017	0.009	0.004	0.007	0.003	0
509	0.099	0.061	0.036	0.027	0.018	0.009	0.004	0.007	0.003	0
509.5	0.101	0.062	0.036	0.027	0.018	0.01	0.004	0.007	0.004	0
510	0.102	0.063	0.037	0.028	0.018	0.01	0.004	0.007	0.004	0
510.5	0.104	0.064	0.038	0.028	0.019	0.01	0.005	0.007	0.004	0
511	0.105	0.065	0.038	0.029	0.019	0.01	0.005	0.007	0.004	0
511.5	0.107	0.066	0.039	0.029	0.019	0.01	0.005	0.007	0.004	0
512	0.109	0.067	0.04	0.029	0.019	0.01	0.005	0.007	0.004	0
512.5	0.11	0.068	0.04	0.03	0.019	0.011	0.005	0.007	0.004	0
513	0.112	0.069	0.041	0.03	0.02	0.011	0.005	0.007	0.004	0
513.5	0.114	0.07	0.042	0.031	0.02	0.011	0.005	0.007	0.004	0
514	0.115	0.071	0.042	0.031	0.02	0.011	0.005	0.007	0.004	0
514.5	0.117	0.072	0.043	0.032	0.02	0.011	0.006	0.007	0.004	0
515	0.119	0.073	0.044	0.032	0.021	0.011	0.006	0.007	0.004	0
515.5	0.12	0.074	0.044	0.032	0.021	0.012	0.006	0.007	0.004	0
516	0.122	0.075	0.045	0.033	0.021	0.012	0.006	0.007	0.004	0
516.5	0.124	0.076	0.046	0.033	0.022	0.012	0.006	0.007	0.004	0
517	0.126	0.078	0.047	0.034	0.022	0.012	0.006	0.008	0.004	0
517.5	0.128	0.079	0.047	0.034	0.022	0.012	0.007	0.008	0.004	0.001
518	0.13	0.08	0.048	0.035	0.023	0.013	0.007	0.008	0.004	0.001
518.5	0.131	0.081	0.049	0.035	0.023	0.013	0.007	0.008	0.004	0.001
519	0.133	0.082	0.05	0.036	0.023	0.013	0.007	0.008	0.004	0.001
519.5	0.135	0.083	0.05	0.036	0.023	0.013	0.007	0.008	0.004	0.001
520	0.137	0.085	0.051	0.037	0.024	0.013	0.007	0.008	0.004	0.001
520.5	0.139	0.086	0.052	0.037	0.024	0.014	0.007	0.008	0.004	0.001
521	0.142	0.087	0.053	0.038	0.024	0.014	0.008	0.008	0.005	0.001
521.5	0.144	0.089	0.054	0.039	0.025	0.014	0.008	0.008	0.005	0.001
522	0.146	0.09	0.055	0.039	0.025	0.015	0.008	0.009	0.005	0.001
522.5	0.148	0.091	0.056	0.04	0.026	0.015	0.008	0.008	0.005	0.001
523	0.15	0.093	0.057	0.04	0.026	0.015	0.008	0.009	0.005	0.001
523.5	0.152	0.094	0.057	0.041	0.026	0.015	0.008	0.009	0.005	0.001
524	0.155	0.095	0.058	0.041	0.027	0.015	0.008	0.009	0.005	0.001
524.5	0.157	0.097	0.059	0.042	0.027	0.015	0.008	0.008	0.005	0.001
525	0.159	0.098	0.06	0.042	0.027	0.016	0.009	0.009	0.005	0.001
525.5	0.162	0.1	0.061	0.043	0.028	0.016	0.009	0.009	0.005	0.001
526	0.164	0.101	0.062	0.044	0.028	0.016	0.009	0.009	0.005	0.001
526.5	0.167	0.103	0.063	0.044	0.029	0.017	0.009	0.009	0.005	0.001
527	0.169	0.104	0.064	0.045	0.029	0.017	0.01	0.009	0.005	0.001
527.5	0.172	0.106	0.065	0.046	0.029	0.017	0.01	0.009	0.005	0.001
528	0.175	0.108	0.067	0.047	0.03	0.018	0.01	0.01	0.006	0.001
528.5	0.177	0.109	0.068	0.047	0.03	0.018	0.01	0.01	0.006	0.001
529	0.18	0.111	0.068	0.048	0.031	0.018	0.01	0.01	0.005	0.001
529.5	0.183	0.113	0.07	0.049	0.031	0.018	0.011	0.01	0.006	0.001
530	0.186	0.115	0.071	0.049	0.032	0.019	0.011	0.01	0.006	0.001
530.5	0.189	0.117	0.072	0.05	0.032	0.019	0.011	0.01	0.006	0.002
531	0.192	0.119	0.074	0.051	0.033	0.02	0.011	0.01	0.006	0.002
531.5	0.195	0.121	0.075	0.052	0.034	0.02	0.012	0.011	0.006	0.002
532	0.198	0.123	0.076	0.053	0.034	0.02	0.012	0.011	0.006	0.002
532.5	0.201	0.124	0.078	0.054	0.035	0.021	0.012	0.011	0.006	0.002
533	0.204	0.126	0.079	0.055	0.035	0.021	0.012	0.011	0.007	0.002
533.5	0.208	0.128	0.08	0.056	0.036	0.022	0.013	0.011	0.007	0.002
534	0.211	0.13	0.082	0.056	0.036	0.022	0.013	0.011	0.007	0.002
534.5	0.214	0.132	0.083	0.057	0.037	0.022	0.013	0.011	0.007	0.002
535	0.217	0.134	0.084	0.058	0.037	0.023	0.013	0.011	0.007	0.002
535.5	0.221	0.136	0.086	0.059	0.038	0.023	0.014	0.012	0.007	0.002
536	0.224	0.138	0.087	0.06	0.039	0.023	0.014	0.012	0.007	0.002
536.5	0.228	0.141	0.089	0.061	0.039	0.024	0.014	0.012	0.007	0.002
537	0.231	0.143	0.09	0.062	0.04	0.024	0.015	0.012	0.008	0.002
537.5	0.235	0.145	0.092	0.063	0.041	0.025	0.015	0.012	0.008	0.003
538	0.239	0.147	0.093	0.064	0.041	0.025	0.015	0.013	0.008	0.003
538.5	0.242	0.15	0.095	0.065	0.042	0.025	0.016	0.013	0.008	0.003
539	0.246	0.152	0.096	0.066	0.043	0.026	0.016	0.013	0.008	0.003
539.5	0.25	0.154	0.098	0.067	0.043	0.026	0.016	0.013	0.009	0.003
540	0.253	0.156	0.099	0.068	0.044	0.027	0.016	0.014	0.009	0.003
540.5	0.257	0.159	0.101	0.069	0.045	0.027	0.017	0.014	0.009	0.003
541	0.261	0.161	0.102	0.07	0.045	0.028	0.017	0.014	0.009	0.003
541.5	0.265	0.164	0.104	0.071	0.046	0.028	0.018	0.014	0.009	0.004
542	0.269	0.166	0.105	0.072	0.047	0.029	0.018	0.014	0.009	0.004
542.5	0.273	0.168	0.107	0.073	0.047	0.029	0.018	0.015	0.009	0.004
543	0.277	0.171	0.109	0.074	0.048	0.029	0.019	0.015	0.01	0.004
543.5	0.281	0.173	0.11	0.075	0.049	0.03	0.019	0.015	0.01	0.004
544	0.285	0.176	0.112	0.076	0.049	0.03	0.019	0.015	0.01	0.004
544.5	0.289	0.178	0.114	0.077	0.05	0.031	0.019	0.015	0.01	0.004
545	0.293	0.181	0.115	0.078	0.051	0.031	0.019	0.015	0.01	0.004
545.5	0.297	0.183	0.117	0.079	0.051	0.032	0.02	0.015	0.01	0.004
546	0.301	0.186	0.119	0.08	0.052	0.032	0.02	0.016	0.01	0.004
546.5	0.306	0.188	0.12	0.082	0.053	0.032	0.021	0.016	0.01	0.004
547	0.31	0.191	0.122	0.083	0.054	0.033	0.021	0.016	0.011	0.004
547.5	0.314	0.194	0.124	0.084	0.055	0.034	0.021	0.017	0.011	0.005
548	0.319	0.197	0.126	0.085	0.055	0.034	0.022	0.017	0.011	0.005
548.5	0.323	0.199	0.128	0.086	0.056	0.035	0.022	0.017	0.011	0.005
549	0.327	0.202	0.129	0.087	0.057	0.035	0.022	0.017	0.011	0.005
549.5	0.332	0.205	0.131	0.088	0.058	0.035	0.023	0.017	0.011	0.005
550	0.336	0.207	0.133	0.089	0.058	0.036	0.023	0.017	0.011	0.005
550.5	0.341	0.21	0.135	0.091	0.059	0.036	0.023	0.017	0.012	0.005
551	0.345	0.213	0.136	0.092	0.06	0.037	0.024	0.018	0.012	0.005
551.5	0.35	0.216	0.138	0.093	0.061	0.037	0.024	0.018	0.012	0.005
552	0.354	0.218	0.14	0.094	0.061	0.038	0.024	0.018	0.012	0.005
552.5	0.359	0.221	0.142	0.095	0.062	0.039	0.025	0.018	0.012	0.005
553	0.364	0.224	0.144	0.097	0.063	0.039	0.025	0.019	0.012	0.005
553.5	0.368	0.227	0.146	0.098	0.064	0.04	0.025	0.019	0.013	0.005
554	0.373	0.229	0.148	0.099	0.065	0.04	0.026	0.019	0.013	0.006
554.5	0.378	0.232	0.15	0.101	0.065	0.041	0.026	0.019	0.013	0.006
555	0.382	0.235	0.151	0.102	0.066	0.041	0.027	0.019	0.013	0.006
555.5	0.387	0.238	0.153	0.103	0.067	0.042	0.027	0.02	0.013	0.006
556	0.392	0.241	0.155	0.104	0.068	0.042	0.027	0.02	0.014	0.006
556.5	0.397	0.244	0.157	0.106	0.069	0.043	0.028	0.02	0.014	0.006
557	0.402	0.247	0.159	0.107	0.07	0.043	0.028	0.02	0.014	0.006
557.5	0.407	0.25	0.161	0.108	0.07	0.044	0.028	0.02	0.014	0.006
558	0.412	0.253	0.163	0.109	0.071	0.044	0.029	0.021	0.014	0.006
558.5	0.417	0.256	0.165	0.111	0.072	0.045	0.029	0.021	0.014	0.006
559	0.422	0.259	0.167	0.112	0.073	0.045	0.029	0.021	0.014	0.006
559.5	0.427	0.262	0.169	0.113	0.074	0.046	0.029	0.021	0.014	0.006
560	0.432	0.265	0.171	0.114	0.075	0.046	0.03	0.021	0.014	0.006
560.5	0.437	0.268	0.173	0.116	0.075	0.047	0.03	0.022	0.015	0.006
561	0.442	0.271	0.175	0.117	0.076	0.047	0.031	0.022	0.015	0.007
561.5	0.447	0.274	0.177	0.118	0.077	0.048	0.031	0.022	0.015	0.007
562	0.452	0.277	0.18	0.12	0.078	0.049	0.031	0.022	0.015	0.007
562.5	0.457	0.28	0.181	0.121	0.079	0.049	0.032	0.022	0.015	0.007
563	0.462	0.283	0.183	0.122	0.08	0.05	0.032	0.023	0.016	0.007
563.5	0.467	0.286	0.185	0.124	0.08	0.05	0.033	0.023	0.016	0.007
564	0.471	0.289	0.187	0.125	0.081	0.051	0.033	0.023	0.016	0.007
564.5	0.476	0.292	0.189	0.126	0.082	0.051	0.033	0.023	0.016	0.007
565	0.481	0.295	0.191	0.127	0.083	0.052	0.034	0.024	0.016	0.007
565.5	0.486	0.298	0.193	0.129	0.084	0.052	0.034	0.024	0.016	0.007
566	0.49	0.301	0.195	0.13	0.085	0.053	0.034	0.024	0.017	0.007
566.5	0.495	0.304	0.197	0.131	0.086	0.053	0.035	0.024	0.017	0.008
567	0.5	0.307	0.199	0.132	0.086	0.054	0.035	0.025	0.017	0.008
567.5	0.505	0.31	0.201	0.134	0.087	0.055	0.036	0.025	0.017	0.008
568	0.51	0.313	0.203	0.135	0.088	0.055	0.036	0.025	0.017	0.008
568.5	0.515	0.316	0.205	0.136	0.089	0.056	0.036	0.025	0.018	0.008
569	0.52	0.319	0.207	0.138	0.09	0.056	0.037	0.026	0.018	0.008
569.5	0.524	0.322	0.209	0.139	0.091	0.057	0.037	0.026	0.018	0.008
570	0.529	0.325	0.211	0.14	0.092	0.057	0.038	0.026	0.018	0.008
570.5	0.534	0.328	0.213	0.142	0.093	0.058	0.038	0.026	0.018	0.009
571	0.54	0.331	0.215	0.143	0.093	0.059	0.038	0.026	0.019	0.009
571.5	0.545	0.334	0.217	0.144	0.094	0.059	0.039	0.027	0.019	0.009
572	0.549	0.337	0.219	0.146	0.095	0.06	0.039	0.027	0.019	0.009
572.5	0.554	0.34	0.221	0.147	0.096	0.06	0.039	0.027	0.019	0.009
573	0.559	0.343	0.223	0.148	0.097	0.061	0.04	0.027	0.019	0.009
573.5	0.564	0.346	0.225	0.149	0.098	0.061	0.04	0.028	0.019	0.009
574	0.569	0.349	0.227	0.151	0.099	0.062	0.041	0.028	0.02	0.01
574.5	0.574	0.352	0.229	0.152	0.1	0.063	0.041	0.028	0.02	0.01
575	0.579	0.355	0.231	0.154	0.101	0.063	0.042	0.029	0.02	0.01
575.5	0.584	0.358	0.233	0.155	0.101	0.064	0.042	0.029	0.02	0.01
576	0.59	0.361	0.235	0.156	0.103	0.065	0.043	0.029	0.021	0.011
576.5	0.595	0.364	0.237	0.158	0.103	0.065	0.043	0.029	0.021	0.011
577	0.6	0.367	0.239	0.159	0.104	0.066	0.044	0.03	0.021	0.011
577.5	0.605	0.37	0.241	0.16	0.105	0.066	0.044	0.03	0.021	0.01
578	0.61	0.374	0.244	0.162	0.106	0.067	0.044	0.03	0.022	0.011
578.5	0.615	0.377	0.246	0.163	0.107	0.067	0.045	0.03	0.022	0.011
579	0.621	0.38	0.248	0.165	0.108	0.068	0.045	0.031	0.022	0.011
579.5	0.626	0.383	0.25	0.166	0.109	0.068	0.045	0.031	0.022	0.011
580	0.631	0.386	0.252	0.167	0.11	0.069	0.046	0.031	0.022	0.011
580.5	0.636	0.39	0.254	0.169	0.111	0.07	0.046	0.032	0.023	0.011
581	0.642	0.393	0.257	0.17	0.112	0.07	0.047	0.032	0.023	0.012
581.5	0.647	0.396	0.259	0.172	0.113	0.071	0.047	0.032	0.023	0.012
582	0.652	0.399	0.261	0.173	0.114	0.071	0.048	0.032	0.023	0.012
582.5	0.657	0.402	0.263	0.174	0.114	0.072	0.048	0.033	0.023	0.012
583	0.662	0.405	0.265	0.176	0.115	0.073	0.049	0.033	0.023	0.012
583.5	0.668	0.408	0.267	0.177	0.116	0.073	0.049	0.033	0.024	0.012
584	0.673	0.411	0.269	0.178	0.117	0.074	0.049	0.033	0.024	0.012
584.5	0.678	0.415	0.271	0.18	0.118	0.074	0.05	0.034	0.024	0.012
585	0.684	0.418	0.274	0.181	0.119	0.075	0.05	0.034	0.024	0.012
585.5	0.689	0.421	0.276	0.183	0.12	0.076	0.051	0.034	0.025	0.013
586	0.694	0.425	0.278	0.184	0.121	0.076	0.051	0.034	0.025	0.013
586.5	0.7	0.428	0.28	0.186	0.122	0.077	0.052	0.035	0.025	0.013
587	0.705	0.431	0.282	0.187	0.123	0.077	0.052	0.035	0.025	0.013
587.5	0.71	0.434	0.284	0.189	0.124	0.078	0.052	0.035	0.025	0.013
588	0.715	0.437	0.286	0.19	0.124	0.078	0.052	0.035	0.025	0.013
588.5	0.72	0.44	0.288	0.191	0.125	0.079	0.053	0.035	0.025	0.013
589	0.726	0.444	0.29	0.192	0.126	0.08	0.053	0.036	0.025	0.013
589.5	0.731	0.447	0.293	0.194	0.127	0.08	0.053	0.036	0.026	0.013
590	0.736	0.45	0.295	0.195	0.128	0.081	0.054	0.036	0.026	0.013
590.5	0.742	0.453	0.297	0.197	0.129	0.081	0.054	0.036	0.026	0.013
591	0.747	0.456	0.299	0.198	0.129	0.082	0.055	0.036	0.026	0.013
591.5	0.752	0.459	0.301	0.199	0.13	0.082	0.055	0.037	0.026	0.013
592	0.757	0.462	0.303	0.201	0.131	0.083	0.055	0.037	0.026	0.013
592.5	0.762	0.465	0.305	0.202	0.132	0.084	0.056	0.037	0.027	0.014
593	0.767	0.468	0.307	0.203	0.133	0.084	0.056	0.038	0.027	0.014
593.5	0.771	0.471	0.309	0.205	0.134	0.085	0.057	0.038	0.027	0.014
594	0.776	0.474	0.311	0.206	0.135	0.085	0.057	0.038	0.027	0.014
594.5	0.78	0.477	0.313	0.207	0.136	0.086	0.057	0.038	0.027	0.014
595	0.785	0.479	0.314	0.208	0.136	0.086	0.058	0.038	0.027	0.014
595.5	0.79	0.482	0.316	0.209	0.137	0.087	0.058	0.038	0.028	0.014
596	0.794	0.485	0.318	0.211	0.138	0.087	0.058	0.039	0.028	0.014
596.5	0.799	0.487	0.32	0.212	0.139	0.088	0.059	0.039	0.028	0.014
597	0.803	0.49	0.322	0.213	0.139	0.088	0.059	0.039	0.028	0.014
597.5	0.807	0.492	0.323	0.214	0.14	0.088	0.059	0.039	0.028	0.014
598	0.811	0.495	0.325	0.215	0.141	0.089	0.06	0.039	0.028	0.014
598.5	0.815	0.497	0.327	0.216	0.141	0.089	0.06	0.04	0.028	0.014
599	0.819	0.5	0.328	0.217	0.142	0.09	0.06	0.04	0.028	0.015
599.5	0.823	0.502	0.33	0.218	0.143	0.09	0.061	0.04	0.029	0.015
600	0.827	0.505	0.332	0.219	0.143	0.091	0.061	0.04	0.029	0.015
600.5	0.831	0.507	0.333	0.22	0.144	0.091	0.061	0.04	0.029	0.015
601	0.834	0.509	0.334	0.221	0.145	0.091	0.062	0.041	0.029	0.015
601.5	0.837	0.511	0.336	0.222	0.145	0.092	0.062	0.041	0.029	0.015
602	0.841	0.513	0.337	0.223	0.146	0.092	0.062	0.041	0.029	0.015
602.5	0.844	0.515	0.339	0.224	0.147	0.093	0.063	0.041	0.029	0.015
603	0.847	0.517	0.34	0.225	0.147	0.093	0.063	0.041	0.03	0.016
603.5	0.85	0.518	0.341	0.225	0.148	0.093	0.063	0.041	0.03	0.016
604	0.852	0.52	0.342	0.226	0.148	0.094	0.063	0.042	0.03	0.016
604.5	0.855	0.521	0.343	0.227	0.148	0.094	0.063	0.041	0.03	0.016
605	0.857	0.523	0.344	0.227	0.149	0.094	0.064	0.042	0.03	0.016
605.5	0.859	0.524	0.345	0.228	0.149	0.094	0.064	0.041	0.03	0.016
606	0.861	0.525	0.345	0.228	0.149	0.094	0.064	0.042	0.03	0.016
606.5	0.863	0.526	0.346	0.229	0.15	0.095	0.064	0.042	0.03	0.016
607	0.864	0.527	0.347	0.229	0.15	0.095	0.064	0.042	0.03	0.016
607.5	0.865	0.527	0.347	0.229	0.15	0.095	0.064	0.042	0.03	0.016
608	0.866	0.528	0.347	0.229	0.15	0.095	0.064	0.042	0.03	0.016
608.5	0.867	0.528	0.348	0.23	0.15	0.095	0.064	0.042	0.03	0.016
609	0.867	0.529	0.348	0.23	0.15	0.095	0.064	0.042	0.03	0.016
609.5	0.868	0.529	0.348	0.23	0.15	0.095	0.065	0.042	0.03	0.016
610	0.867	0.528	0.348	0.23	0.15	0.095	0.064	0.042	0.03	0.016
610.5	0.867	0.528	0.348	0.23	0.15	0.095	0.065	0.042	0.03	0.016
611	0.867	0.528	0.348	0.23	0.15	0.095	0.064	0.042	0.03	0.016
611.5	0.866	0.527	0.347	0.229	0.15	0.095	0.064	0.042	0.03	0.016
612	0.865	0.527	0.347	0.229	0.15	0.095	0.064	0.042	0.03	0.016
612.5	0.864	0.526	0.346	0.229	0.15	0.095	0.064	0.042	0.03	0.016
613	0.862	0.525	0.346	0.228	0.149	0.094	0.064	0.041	0.03	0.016
613.5	0.86	0.524	0.345	0.228	0.149	0.094	0.064	0.041	0.029	0.016
614	0.858	0.522	0.344	0.227	0.148	0.094	0.064	0.041	0.029	0.015
614.5	0.855	0.521	0.343	0.226	0.148	0.093	0.063	0.041	0.029	0.015
615	0.852	0.519	0.342	0.226	0.147	0.093	0.063	0.041	0.029	0.015
615.5	0.85	0.517	0.341	0.225	0.147	0.093	0.063	0.04	0.029	0.015
616	0.847	0.516	0.34	0.224	0.147	0.092	0.063	0.041	0.029	0.015
616.5	0.844	0.514	0.338	0.223	0.146	0.092	0.063	0.04	0.029	0.015
617	0.84	0.512	0.337	0.223	0.145	0.092	0.062	0.04	0.029	0.015
617.5	0.836	0.51	0.335	0.222	0.145	0.091	0.062	0.04	0.029	0.015
618	0.833	0.507	0.334	0.221	0.144	0.091	0.062	0.04	0.029	0.015
618.5	0.828	0.504	0.332	0.219	0.143	0.091	0.062	0.04	0.029	0.015
619	0.823	0.502	0.33	0.218	0.143	0.09	0.061	0.04	0.029	0.015
619.5	0.818	0.499	0.328	0.217	0.142	0.09	0.061	0.039	0.028	0.015
620	0.813	0.495	0.326	0.215	0.141	0.089	0.061	0.039	0.028	0.015
620.5	0.808	0.492	0.324	0.214	0.14	0.088	0.06	0.039	0.028	0.015
621	0.802	0.489	0.322	0.212	0.139	0.088	0.06	0.038	0.028	0.015
621.5	0.796	0.485	0.319	0.21	0.137	0.087	0.059	0.038	0.027	0.014
622	0.789	0.481	0.316	0.209	0.136	0.086	0.059	0.038	0.027	0.014
622.5	0.783	0.477	0.314	0.207	0.135	0.085	0.058	0.037	0.027	0.014
623	0.776	0.473	0.311	0.205	0.134	0.085	0.058	0.037	0.027	0.014
623.5	0.77	0.469	0.309	0.203	0.133	0.084	0.057	0.037	0.026	0.014
624	0.763	0.465	0.306	0.202	0.132	0.083	0.056	0.036	0.026	0.014
624.5	0.756	0.461	0.303	0.2	0.131	0.083	0.056	0.036	0.026	0.014
625	0.749	0.456	0.3	0.198	0.129	0.082	0.056	0.036	0.026	0.014
625.5	0.741	0.452	0.297	0.196	0.128	0.081	0.055	0.036	0.026	0.014
626	0.733	0.447	0.294	0.194	0.127	0.08	0.054	0.035	0.025	0.013
626.5	0.725	0.442	0.291	0.192	0.125	0.079	0.054	0.035	0.025	0.013
627	0.716	0.437	0.287	0.189	0.124	0.078	0.053	0.034	0.025	0.013
627.5	0.708	0.432	0.284	0.187	0.122	0.077	0.052	0.034	0.024	0.013
628	0.699	0.427	0.28	0.185	0.121	0.076	0.052	0.033	0.024	0.013
628.5	0.691	0.421	0.277	0.183	0.119	0.075	0.051	0.033	0.024	0.013
629	0.682	0.416	0.273	0.18	0.118	0.074	0.051	0.032	0.023	0.013
629.5	0.673	0.411	0.27	0.178	0.116	0.073	0.05	0.032	0.023	0.013
630	0.664	0.405	0.266	0.175	0.115	0.072	0.049	0.032	0.023	0.012
630.5	0.655	0.4	0.263	0.173	0.113	0.071	0.049	0.031	0.023	0.012
631	0.647	0.395	0.259	0.171	0.112	0.07	0.048	0.031	0.023	0.012
631.5	0.637	0.389	0.255	0.168	0.11	0.069	0.047	0.03	0.022	0.012
632	0.628	0.383	0.252	0.166	0.108	0.068	0.047	0.03	0.022	0.012
632.5	0.618	0.377	0.248	0.163	0.107	0.067	0.046	0.029	0.021	0.012
633	0.608	0.372	0.244	0.161	0.105	0.066	0.045	0.029	0.021	0.011
633.5	0.598	0.365	0.24	0.158	0.103	0.065	0.044	0.028	0.021	0.011
634	0.589	0.359	0.236	0.155	0.101	0.064	0.043	0.028	0.02	0.011
634.5	0.579	0.353	0.232	0.153	0.1	0.063	0.043	0.027	0.02	0.011
635	0.569	0.348	0.228	0.15	0.098	0.062	0.042	0.027	0.02	0.011
635.5	0.559	0.341	0.224	0.147	0.096	0.061	0.041	0.027	0.019	0.01
636	0.55	0.336	0.22	0.145	0.095	0.06	0.041	0.026	0.019	0.01
636.5	0.539	0.329	0.216	0.142	0.093	0.059	0.04	0.026	0.019	0.01
637	0.529	0.324	0.212	0.14	0.091	0.057	0.039	0.026	0.019	0.01
637.5	0.519	0.317	0.208	0.137	0.089	0.056	0.038	0.025	0.018	0.01
638	0.51	0.311	0.204	0.135	0.088	0.055	0.038	0.025	0.018	0.01
638.5	0.5	0.305	0.2	0.132	0.086	0.054	0.037	0.024	0.018	0.009
639	0.49	0.3	0.196	0.129	0.084	0.053	0.036	0.024	0.017	0.009
639.5	0.48	0.293	0.192	0.127	0.083	0.052	0.035	0.023	0.017	0.009
640	0.471	0.288	0.188	0.124	0.081	0.051	0.035	0.023	0.017	0.009
640.5	0.461	0.282	0.184	0.121	0.079	0.05	0.034	0.022	0.016	0.009
641	0.452	0.276	0.181	0.119	0.078	0.049	0.033	0.022	0.016	0.009
641.5	0.443	0.27	0.177	0.116	0.076	0.048	0.032	0.021	0.015	0.008
642	0.433	0.265	0.173	0.114	0.074	0.047	0.032	0.021	0.015	0.008
642.5	0.424	0.259	0.169	0.111	0.073	0.046	0.031	0.02	0.015	0.008
643	0.414	0.253	0.165	0.109	0.071	0.045	0.03	0.02	0.015	0.008
643.5	0.405	0.248	0.162	0.107	0.069	0.044	0.03	0.019	0.014	0.008
644	0.396	0.242	0.158	0.104	0.068	0.042	0.029	0.019	0.014	0.008
644.5	0.387	0.236	0.154	0.102	0.066	0.042	0.028	0.018	0.014	0.007
645	0.378	0.231	0.151	0.099	0.065	0.041	0.028	0.018	0.013	0.007
645.5	0.369	0.226	0.147	0.097	0.063	0.04	0.027	0.018	0.013	0.007
646	0.36	0.22	0.143	0.094	0.062	0.039	0.026	0.017	0.013	0.007
646.5	0.352	0.215	0.14	0.092	0.06	0.038	0.026	0.017	0.012	0.007
647	0.343	0.209	0.136	0.09	0.058	0.036	0.025	0.016	0.012	0.006
647.5	0.335	0.204	0.133	0.087	0.057	0.035	0.024	0.016	0.012	0.006
648	0.326	0.199	0.129	0.085	0.055	0.034	0.023	0.015	0.011	0.006
648.5	0.318	0.194	0.126	0.083	0.054	0.034	0.023	0.015	0.011	0.006
649	0.309	0.189	0.123	0.081	0.053	0.033	0.022	0.014	0.01	0.006
649.5	0.301	0.184	0.119	0.079	0.051	0.032	0.022	0.014	0.01	0.006
650	0.293	0.179	0.116	0.076	0.049	0.031	0.021	0.013	0.01	0.005
650.5	0.285	0.174	0.113	0.074	0.048	0.03	0.02	0.013	0.01	0.005
651	0.277	0.169	0.109	0.072	0.047	0.029	0.02	0.013	0.009	0.005
651.5	0.269	0.164	0.106	0.07	0.045	0.028	0.019	0.012	0.009	0.005
652	0.262	0.159	0.103	0.068	0.044	0.027	0.019	0.012	0.009	0.005
652.5	0.254	0.155	0.1	0.066	0.043	0.027	0.018	0.012	0.009	0.005
653	0.246	0.15	0.097	0.064	0.041	0.026	0.017	0.011	0.008	0.004
653.5	0.239	0.145	0.094	0.062	0.04	0.025	0.017	0.011	0.008	0.004
654	0.232	0.141	0.091	0.06	0.039	0.024	0.016	0.011	0.008	0.004
654.5	0.225	0.136	0.088	0.058	0.037	0.023	0.016	0.01	0.008	0.004
655	0.218	0.132	0.085	0.056	0.036	0.023	0.015	0.01	0.007	0.004
655.5	0.211	0.128	0.083	0.054	0.035	0.022	0.015	0.01	0.007	0.004
656	0.204	0.124	0.08	0.053	0.034	0.021	0.015	0.009	0.007	0.004
656.5	0.197	0.12	0.077	0.051	0.032	0.02	0.014	0.009	0.006	0.004
657	0.191	0.116	0.075	0.049	0.031	0.019	0.013	0.008	0.006	0.003
657.5	0.184	0.112	0.072	0.047	0.03	0.018	0.013	0.008	0.006	0.003
658	0.179	0.108	0.07	0.046	0.029	0.018	0.012	0.007	0.006	0.003
658.5	0.172	0.104	0.067	0.044	0.028	0.017	0.012	0.007	0.005	0.002
659	0.167	0.101	0.065	0.042	0.026	0.016	0.012	0.007	0.005	0.002
659.5	0.161	0.097	0.062	0.041	0.025	0.016	0.011	0.006	0.005	0.002
660	0.156	0.094	0.06	0.039	0.024	0.016	0.011	0.006	0.005	0.002
660.5	0.151	0.091	0.058	0.038	0.024	0.015	0.011	0.006	0.005	0.002
661	0.147	0.088	0.056	0.037	0.024	0.015	0.011	0.006	0.006	0.003
661.5	0.142	0.086	0.055	0.036	0.024	0.015	0.011	0.007	0.006	0.003
662	0.138	0.083	0.053	0.035	0.023	0.015	0.011	0.007	0.006	0.003
662.5	0.134	0.081	0.052	0.034	0.023	0.015	0.01	0.007	0.006	0.003
663	0.13	0.079	0.05	0.034	0.022	0.014	0.01	0.007	0.005	0.003
663.5	0.127	0.076	0.049	0.033	0.022	0.014	0.01	0.007	0.005	0.003
664	0.123	0.074	0.047	0.032	0.021	0.013	0.009	0.006	0.005	0.003
664.5	0.119	0.072	0.046	0.031	0.02	0.013	0.008	0.006	0.005	0.003
665	0.115	0.069	0.044	0.03	0.019	0.012	0.007	0.005	0.004	0.002
665.5	0.112	0.067	0.043	0.028	0.018	0.011	0.007	0.005	0.003	0.002
666	0.108	0.065	0.041	0.027	0.018	0.01	0.006	0.005	0.003	0.001
666.5	0.105	0.063	0.04	0.027	0.017	0.01	0.006	0.005	0.003	0.002
667	0.102	0.062	0.039	0.026	0.017	0.01	0.006	0.005	0.003	0.002
667.5	0.099	0.06	0.038	0.025	0.017	0.01	0.007	0.005	0.004	0.002
668	0.096	0.058	0.037	0.025	0.017	0.011	0.007	0.005	0.004	0.002
668.5	0.093	0.056	0.036	0.024	0.016	0.011	0.007	0.005	0.004	0.003
669	0.089	0.054	0.034	0.023	0.016	0.01	0.007	0.005	0.004	0.002
669.5	0.086	0.052	0.033	0.022	0.014	0.009	0.006	0.004	0.003	0.001
670	0.083	0.05	0.032	0.021	0.013	0.008	0.005	0.004	0.003	0.002
670.5	0.08	0.048	0.03	0.02	0.013	0.008	0.004	0.004	0.003	0.001
671	0.077	0.047	0.029	0.019	0.012	0.008	0.004	0.004	0.003	0.001
671.5	0.074	0.045	0.028	0.019	0.012	0.008	0.004	0.004	0.003	0.002
672	0.072	0.043	0.027	0.019	0.012	0.008	0.005	0.004	0.003	0.002
672.5	0.069	0.042	0.026	0.018	0.013	0.009	0.005	0.004	0.004	0.002
673	0.067	0.04	0.025	0.017	0.012	0.008	0.005	0.004	0.004	0.002
673.5	0.064	0.038	0.024	0.016	0.011	0.007	0.004	0.003	0.003	0.002
674	0.062	0.037	0.023	0.015	0.01	0.007	0.004	0.003	0.003	0.001
674.5	0.059	0.035	0.022	0.015	0.01	0.006	0.004	0.003	0.003	0.001
675	0.057	0.033	0.021	0.014	0.009	0.006	0.003	0.002	0.002	0.001
675.5	0.054	0.032	0.02	0.013	0.009	0.006	0.003	0.002	0.002	0.001
676	0.052	0.031	0.019	0.013	0.008	0.005	0.003	0.002	0.002	0.001
676.5	0.05	0.03	0.018	0.013	0.008	0.005	0.003	0.003	0.002	0.001
677	0.048	0.028	0.018	0.012	0.008	0.005	0.003	0.002	0.002	0.001
677.5	0.046	0.027	0.017	0.012	0.008	0.005	0.003	0.002	0.002	0.001
678	0.044	0.026	0.016	0.011	0.007	0.005	0.002	0.002	0.002	0.001
678.5	0.043	0.025	0.016	0.011	0.007	0.005	0.003	0.002	0.002	0.001
679	0.041	0.024	0.015	0.011	0.007	0.005	0.003	0.002	0.002	0.001
679.5	0.039	0.023	0.014	0.01	0.007	0.004	0.003	0.002	0.002	0.001
680	0.038	0.022	0.014	0.01	0.006	0.004	0.002	0.002	0.002	0.001
680.5	0.036	0.021	0.013	0.009	0.006	0.004	0.002	0.002	0.002	0.001
681	0.035	0.021	0.012	0.009	0.006	0.004	0.002	0.002	0.002	0.001
681.5	0.033	0.019	0.012	0.008	0.005	0.003	0.002	0.001	0.001	0.001
682	0.032	0.019	0.011	0.008	0.005	0.003	0.002	0.001	0.001	0
682.5	0.03	0.018	0.01	0.007	0.005	0.003	0.001	0.001	0.001	0
683	0.029	0.017	0.01	0.007	0.004	0.003	0.001	0.001	0.001	0
683.5	0.027	0.016	0.009	0.006	0.004	0.002	0.001	0.001	0	0
684	0.026	0.015	0.009	0.006	0.004	0.002	0.001	0.001	0.001	0
684.5	0.025	0.014	0.008	0.006	0.004	0.002	0.001	0	0	0
685	0.024	0.014	0.008	0.006	0.004	0.002	0.001	0	0	0
685.5	0.023	0.013	0.007	0.005	0.003	0.001	0.001	0	0	0
686	0.023	0.013	0.007	0.005	0.003	0.002	0.001	0.001	0.001	0
686.5	0.022	0.013	0.007	0.005	0.003	0.002	0.001	0.001	0.001	0
687	0.021	0.013	0.007	0.005	0.004	0.002	0.001	0.001	0.001	0.001
687.5	0.021	0.012	0.007	0.005	0.004	0.002	0.002	0.001	0.001	0.001
688	0.021	0.012	0.007	0.006	0.004	0.003	0.002	0.002	0.002	0.001
688.5	0.02	0.012	0.007	0.005	0.004	0.003	0.002	0.002	0.002	0.001
689	0.019	0.011	0.007	0.005	0.004	0.003	0.002	0.002	0.002	0.001
689.5	0.018	0.011	0.007	0.005	0.004	0.003	0.002	0.002	0.002	0.001
690	0.017	0.01	0.006	0.005	0.003	0.002	0.002	0.001	0.001	0.001
690.5	0.016	0.01	0.006	0.004	0.003	0.002	0.001	0.001	0.001	0.001
691	0.016	0.009	0.005	0.004	0.003	0.002	0.001	0.001	0.001	0.001
691.5	0.015	0.009	0.005	0.004	0.003	0.002	0.001	0.001	0.001	0.001
692	0.014	0.008	0.005	0.004	0.002	0.001	0.001	0.001	0.001	0.001
692.5	0.014	0.008	0.004	0.003	0.002	0.001	0.001	0.001	0.001	0.001
693	0.013	0.008	0.004	0.003	0.002	0.001	0.001	0.001	0.001	0.001
693.5	0.013	0.007	0.004	0.003	0.002	0.001	0.001	0.001	0.001	0.001
694	0.012	0.006	0.004	0.003	0.002	0.001	0.001	0.001	0	0
694.5	0.011	0.006	0.004	0.003	0.002	0.001	0.001	0.001	0.001	0
695	0.011	0.006	0.004	0.003	0.002	0.001	0.001	0.001	0.001	0.001
695.5	0.01	0.005	0.003	0.003	0.002	0.001	0.001	0.001	0.001	0
696	0.01	0.005	0.003	0.003	0.002	0.001	0.001	0.001	0.001	0
696.5	0.009	0.005	0.003	0.003	0.002	0.002	0.001	0.001	0.001	0
697	0.009	0.005	0.003	0.003	0.002	0.002	0.001	0.001	0.001	0
697.5	0.008	0.005	0.003	0.002	0.002	0.001	0.001	0	0.001	0
698	0.008	0.004	0.002	0.002	0.002	0.001	0.001	0	0.001	0
698.5	0.007	0.004	0.002	0.002	0.002	0.001	0.001	0	0.001	0
699	0.007	0.004	0.002	0.002	0.002	0.001	0.001	0	0.001	0
699.5	0.007	0.003	0.002	0.001	0.001	0.001	0	0	0	0
700	0.006	0.003	0.001	0.001	0.001	0	0	0	0	0
700.5	0.006	0.003	0.001	0.001	0.001	0	0	0	0	0
701	0.005	0.003	0.001	0.001	0	0	0	-0.001	-0.001	0
701.5	0.005	0.002	0.001	0.001	0	0	-0.001	0	0	0
702	0.005	0.002	0.001	0.001	0	0	-0.001	0	0	0
702.5	0.005	0.002	0.001	0.001	0	0	0	0	0	0
703	0.004	0.002	0.001	0.001	0.001	0	0	0	0	0
703.5	0.004	0.002	0.001	0.001	0.001	0	0	0	0	0
704	0.004	0.002	0.001	0.001	0.001	0	0	0	0	0
704.5	0.004	0.002	0.001	0.001	0.001	0	0	0	0	0
705	0.003	0.002	-9.54098e-18	0.001	0	0	0	0	0	0
705.5	0.003	0.002	-9.54098e-18	0.001	0	0	0	0	0	0
706	0.003	0.001	-9.54098e-18	0	0	0	0	-0.001	-0.001	0
706.5	0.002	0.001	-9.54098e-18	0	0	0	-0.001	-0.001	-0.001	0
707	0.002	0.001	-9.54098e-18	0	0	0	-0.001	-0.001	-0.001	0
707.5	0.002	0.001	-9.54098e-18	0	0	0	-0.001	-0.001	-0.001	0
708	0.002	0.001	-9.54098e-18	0	0	0	0	0	0	0
708.5	0.002	0.001	-9.54098e-18	0	0	0	0	0	0	0
709	0.002	0.001	-9.54098e-18	0	0	0	0	0	0	0
709.5	0.002	0.001	-9.54098e-18	0	0	0	0	0	0	0
710	0.002	0.001	-9.54098e-18	0	0	0	0	0	0	0
710.5	0.001	0.001	-9.54098e-18	0	0	0	0	-0.001	0	0
711	0.001	0.001	-0.001	0	0	0	0	-0.001	-0.001	0
711.5	0.001	0	-0.001	0	0	-0.001	0	-0.001	-0.001	0
712	0.001	0	-0.001	0	0	-0.001	-0.001	-0.001	-0.001	0
712.5	0.001	0	-0.001	0	0	0	0	-0.001	-0.001	0
713	0.001	0	-0.001	0	0	0	0	-0.001	-0.001	0
713.5	0.001	0	-9.54098e-18	0	0	0	0	0	0	0
714	0.001	0	-0.001	0	0	0	0	0	0	0
714.5	0.001	0.001	-9.54098e-18	0	0	0	0	0	0	0
715	0.001	0	-9.54098e-18	0	0	0	0	0	0	0
715.5	0.001	0	-0.001	0	0	0	0	0	0	0
716	0	0	-0.001	0	0	0	0	0	0	0
716.5	0	0	-0.001	0	0	0	0	0	0	0
717	0	0	-0.001	0	0	0	0	0	0	0
717.5	0	0	-0.001	0	0	0	0	0	0	0
718	0	0	-9.54098e-18	0	0	0	0	0	0	0
718.5	0	0	-0.001	0	0	0	0	0	0	0
719	0	0	-9.54098e-18	0	0	0	0	0	0	0
719.5	0.002	0.002	0.001	0.001	0.001	0.001	0.001	0.001	0.001	0.001
720	0.004	0.003	0.002	0.003	0.002	0.002	0.002	0.002	0.003	0.003
720.5	0.006	0.005	0.003	0.004	0.003	0.003	0.003	0.002	0.005	0.004
721	0.008	0.007	0.004	0.005	0.004	0.004	0.004	0.003	0.006	0.005
721.5	0.01	0.009	0.005	0.006	0.005	0.005	0.005	0.004	0.008	0.006
722	0.01	0.009	0.005	0.006	0.005	0.005	0.005	0.004	0.008	0.006
722.5	0.01	0.009	0.005	0.005	0.005	0.005	0.005	0.004	0.008	0.006
723	0.01	0.008	0.005	0.005	0.006	0.005	0.005	0.004	0.008	0.006
723.5	0.01	0.008	0.005	0.005	0.006	0.005	0.005	0.004	0.008	0.006
724	0.01	0.008	0.005	0.005	0.006	0.005	0.005	0.004	0.008	0.006
724.5	0.009	0.008	0.005	0.005	0.006	0.005	0.005	0.004	0.008	0.006
725	0.009	0.008	0.005	0.005	0.006	0.005	0.005	0.004	0.008	0.006
725.5	0.009	0.008	0.005	0.005	0.005	0.005	0.005	0.004	0.007	0.006
726	0.009	0.008	0.005	0.005	0.005	0.004	0.005	0.004	0.007	0.006
726.5	0.009	0.008	0.005	0.005	0.005	0.004	0.005	0.004	0.007	0.006
727	0.009	0.008	0.005	0.005	0.005	0.005	0.005	0.004	0.008	0.006
727.5	0.009	0.008	0.005	0.006	0.005	0.005	0.005	0.004	0.008	0.006
728	0.009	0.008	0.006	0.006	0.005	0.005	0.006	0.004	0.008	0.006
728.5	0.009	0.008	0.006	0.006	0.006	0.005	0.006	0.004	0.008	0.006
729	0.009	0.008	0.006	0.006	0.006	0.005	0.005	0.004	0.008	0.006
729.5	0.009	0.008	0.006	0.006	0.006	0.005	0.006	0.004	0.008	0.006
730	0.009	0.008	0.006	0.005	0.006	0.005	0.006	0.004	0.008	0.006
730.5	0.009	0.008	0.006	0.005	0.006	0.005	0.005	0.004	0.008	0.006
731	0.009	0.008	0.006	0.005	0.006	0.005	0.006	0.004	0.008	0.006
731.5	0.009	0.008	0.006	0.005	0.006	0.005	0.006	0.004	0.008	0.006
732	0.009	0.008	0.006	0.005	0.006	0.005	0.006	0.004	0.008	0.006
732.5	0.009	0.008	0.006	0.006	0.006	0.005	0.007	0.004	0.008	0.006
733	0.009	0.008	0.006	0.006	0.006	0.005	0.007	0.004	0.008	0.007
733.5	0.01	0.008	0.006	0.005	0.006	0.005	0.005	0.004	0.008	0.006
734	0.009	0.008	0.005	0.005	0.006	0.005	0.005	0.004	0.008	0.006
734.5	0.009	0.008	0.006	0.005	0.006	0.005	0.006	0.004	0.008	0.006
735	0.009	0.008	0.006	0.005	0.006	0.005	0.006	0.004	0.008	0.006
735.5	0.009	0.008	0.006	0.005	0.006	0.005	0.006	0.004	0.008	0.006
736	0.01	0.008	0.006	0.006	0.007	0.005	0.006	0.004	0.009	0.007
736.5	0.01	0.008	0.006	0.006	0.007	0.005	0.006	0.005	0.009	0.007
737	0.009	0.008	0.006	0.006	0.007	0.005	0.006	0.004	0.009	0.007
737.5	0.009	0.008	0.006	0.006	0.007	0.005	0.006	0.004	0.009	0.007
738	0.009	0.008	0.006	0.006	0.007	0.005	0.006	0.005	0.008	0.007
738.5	0.009	0.008	0.006	0.006	0.006	0.005	0.006	0.005	0.008	0.007
739	0.009	0.008	0.006	0.006	0.006	0.005	0.006	0.005	0.009	0.007
739.5	0.009	0.008	0.006	0.006	0.006	0.005	0.006	0.005	0.009	0.007
740	0.009	0.008	0.006	0.006	0.006	0.005	0.006	0.005	0.009	0.007
740.5	0.009	0.009	0.006	0.007	0.006	0.005	0.006	0.005	0.009	0.007
741	0.009	0.009	0.006	0.006	0.006	0.005	0.006	0.005	0.009	0.007
741.5	0.009	0.009	0.006	0.006	0.006	0.006	0.006	0.005	0.009	0.007
742	0.009	0.009	0.006	0.006	0.006	0.006	0.006	0.005	0.009	0.007
742.5	0.009	0.009	0.006	0.006	0.006	0.006	0.006	0.005	0.009	0.007
743	0.009	0.008	0.006	0.006	0.006	0.006	0.006	0.005	0.009	0.007
743.5	0.009	0.008	0.006	0.006	0.006	0.006	0.006	0.005	0.009	0.007
744	0.009	0.008	0.006	0.006	0.006	0.005	0.006	0.005	0.008	0.007
744.5	0.009	0.008	0.006	0.006	0.006	0.005	0.006	0.005	0.008	0.007
745	0.009	0.008	0.006	0.005	0.006	0.005	0.006	0.005	0.008	0.007
745.5	0.009	0.008	0.007	0.006	0.006	0.005	0.006	0.005	0.008	0.007
746	0.009	0.008	0.007	0.006	0.006	0.005	0.006	0.005	0.008	0.007
746.5	0.009	0.008	0.006	0.006	0.006	0.005	0.006	0.004	0.008	0.007
747	0.009	0.008	0.007	0.006	0.006	0.005	0.006	0.004	0.008	0.007
747.5	0.009	0.008	0.007	0.006	0.006	0.005	0.006	0.004	0.009	0.007
748	0.009	0.008	0.006	0.005	0.006	0.005	0.006	0.004	0.009	0.007
748.5	0.009	0.008	0.006	0.005	0.006	0.005	0.006	0.004	0.009	0.007
749	0.009	0.008	0.006	0.005	0.006	0.005	0.006	0.004	0.009	0.007
749.5	0.009	0.008	0.006	0.005	0.006	0.005	0.006	0.005	0.009	0.007
750	0.009	0.008	0.006	0.006	0.006	0.005	0.006	0.005	0.008	0.007

## Sheet: 36-46
	Thermal cycles
Wavelength	0	1	2	3	4	5	6
450	0.06	0.027	0.013	0.01	0.006	0.001	0.001
450.5	0.06	0.027	0.012	0.01	0.006	0.001	0.001
451	0.06	0.027	0.012	0.01	0.006	0.001	0.002
451.5	0.06	0.027	0.012	0.01	0.006	0.001	0.002
452	0.06	0.027	0.012	0.01	0.006	0.001	0.002
452.5	0.06	0.027	0.012	0.01	0.006	0.001	0.002
453	0.06	0.027	0.012	0.01	0.006	0.001	0.002
453.5	0.06	0.027	0.012	0.01	0.006	0	0.002
454	0.06	0.027	0.012	0.01	0.006	0	0.002
454.5	0.06	0.027	0.012	0.01	0.006	0	0.001
455	0.06	0.027	0.012	0.01	0.006	0	0.001
455.5	0.06	0.027	0.012	0.01	0.006	0.001	0.001
456	0.06	0.027	0.012	0.01	0.006	0.001	0.002
456.5	0.06	0.027	0.012	0.01	0.006	0.001	0.002
457	0.06	0.027	0.012	0.01	0.006	0.001	0.002
457.5	0.06	0.027	0.012	0.01	0.006	0.001	0.002
458	0.06	0.027	0.012	0.01	0.006	0.001	0.002
458.5	0.06	0.027	0.012	0.01	0.006	0.001	0.002
459	0.06	0.027	0.012	0.01	0.006	0.001	0.002
459.5	0.06	0.027	0.013	0.01	0.006	0.001	0.002
460	0.06	0.027	0.012	0.01	0.005	0.001	0.002
460.5	0.06	0.027	0.012	0.01	0.006	0.001	0.002
461	0.06	0.027	0.012	0.01	0.005	0.001	0.002
461.5	0.06	0.027	0.012	0.01	0.005	0.001	0.002
462	0.059	0.026	0.012	0.01	0.005	0.001	0.002
462.5	0.059	0.027	0.012	0.01	0.005	0.001	0.002
463	0.059	0.026	0.012	0.01	0.005	0.001	0.001
463.5	0.059	0.026	0.012	0.01	0.005	0.001	0.002
464	0.059	0.026	0.012	0.009	0.005	0	0.001
464.5	0.059	0.026	0.012	0.01	0.006	0.001	0.002
465	0.059	0.026	0.012	0.009	0.005	0.001	0.001
465.5	0.059	0.026	0.013	0.01	0.006	0.001	0.001
466	0.059	0.026	0.013	0.009	0.005	0	0.001
466.5	0.059	0.026	0.013	0.009	0.005	0.001	0.001
467	0.059	0.026	0.013	0.009	0.005	0	0.001
467.5	0.058	0.026	0.013	0.009	0.005	0	0.001
468	0.058	0.026	0.013	0.009	0.005	0	0.001
468.5	0.058	0.026	0.013	0.01	0.005	0	0.002
469	0.058	0.026	0.013	0.01	0.005	0	0.001
469.5	0.058	0.026	0.013	0.01	0.005	0	0.001
470	0.058	0.026	0.013	0.01	0.005	0	0.001
470.5	0.058	0.026	0.013	0.01	0.006	0.001	0.001
471	0.058	0.026	0.013	0.01	0.006	0.001	0.001
471.5	0.058	0.026	0.013	0.01	0.006	0.001	0.001
472	0.058	0.026	0.013	0.01	0.006	0.001	0.002
472.5	0.058	0.026	0.013	0.01	0.006	0.001	0.002
473	0.058	0.026	0.013	0.01	0.006	0.001	0.002
473.5	0.058	0.027	0.013	0.01	0.006	0.001	0.002
474	0.058	0.027	0.013	0.011	0.006	0.001	0.002
474.5	0.058	0.027	0.013	0.011	0.006	0.001	0.002
475	0.058	0.027	0.014	0.011	0.006	0.001	0.002
475.5	0.058	0.027	0.014	0.011	0.006	0.002	0.002
476	0.058	0.027	0.014	0.011	0.007	0.002	0.002
476.5	0.058	0.027	0.014	0.011	0.007	0.002	0.002
477	0.058	0.027	0.014	0.011	0.007	0.002	0.002
477.5	0.058	0.027	0.014	0.011	0.007	0.002	0.002
478	0.058	0.027	0.014	0.01	0.007	0.002	0.002
478.5	0.058	0.027	0.014	0.01	0.007	0.002	0.002
479	0.059	0.027	0.014	0.011	0.007	0.002	0.003
479.5	0.059	0.027	0.014	0.01	0.007	0.002	0.002
480	0.059	0.027	0.014	0.01	0.007	0.002	0.002
480.5	0.059	0.027	0.014	0.01	0.007	0.002	0.002
481	0.059	0.027	0.014	0.01	0.007	0.002	0.002
481.5	0.059	0.027	0.014	0.01	0.007	0.002	0.002
482	0.059	0.027	0.014	0.01	0.007	0.002	0.002
482.5	0.06	0.027	0.014	0.01	0.007	0.002	0.002
483	0.06	0.028	0.014	0.01	0.007	0.002	0.002
483.5	0.06	0.028	0.014	0.01	0.007	0.002	0.002
484	0.06	0.028	0.014	0.01	0.007	0.002	0.002
484.5	0.06	0.028	0.014	0.01	0.007	0.002	0.002
485	0.061	0.028	0.014	0.01	0.007	0.002	0.002
485.5	0.061	0.028	0.014	0.01	0.006	0.002	0.002
486	0.061	0.028	0.014	0.01	0.006	0.002	0.002
486.5	0.061	0.028	0.014	0.01	0.006	0.002	0.002
487	0.061	0.028	0.014	0.01	0.006	0.001	0.002
487.5	0.061	0.028	0.014	0.01	0.006	0.001	0.002
488	0.062	0.028	0.014	0.01	0.006	0.001	0.002
488.5	0.062	0.028	0.014	0.01	0.006	0.001	0.002
489	0.062	0.028	0.014	0.01	0.006	0.001	0.002
489.5	0.063	0.029	0.014	0.01	0.006	0.001	0.002
490	0.063	0.029	0.014	0.01	0.006	0.001	0.002
490.5	0.063	0.029	0.014	0.01	0.006	0.001	0.002
491	0.064	0.029	0.015	0.01	0.006	0.001	0.002
491.5	0.064	0.029	0.015	0.01	0.006	0.001	0.001
492	0.065	0.03	0.015	0.01	0.006	0.001	0.002
492.5	0.065	0.03	0.015	0.01	0.006	0.001	0.001
493	0.066	0.03	0.015	0.01	0.006	0.001	0.002
493.5	0.066	0.03	0.015	0.01	0.006	0.001	0.001
494	0.067	0.031	0.015	0.01	0.006	0.001	0.002
494.5	0.067	0.031	0.015	0.01	0.006	0.001	0.002
495	0.068	0.031	0.016	0.01	0.006	0.001	0.002
495.5	0.069	0.031	0.016	0.01	0.006	0.001	0.002
496	0.069	0.032	0.016	0.011	0.006	0.001	0.002
496.5	0.07	0.032	0.016	0.011	0.006	0.001	0.001
497	0.071	0.032	0.016	0.011	0.006	0.001	0.001
497.5	0.072	0.033	0.016	0.011	0.007	0.001	0.001
498	0.073	0.033	0.016	0.011	0.007	0.001	0.001
498.5	0.074	0.034	0.017	0.011	0.007	0.001	0.001
499	0.075	0.034	0.017	0.011	0.007	0.001	0.001
499.5	0.075	0.035	0.017	0.011	0.007	0.001	0.001
500	0.076	0.035	0.017	0.011	0.007	0.001	0.002
500.5	0.077	0.035	0.018	0.011	0.007	0.001	0.002
501	0.078	0.036	0.018	0.011	0.006	0.001	0.002
501.5	0.079	0.036	0.018	0.012	0.007	0.001	0.002
502	0.079	0.037	0.018	0.012	0.007	0.001	0.002
502.5	0.08	0.037	0.019	0.012	0.007	0.001	0.002
503	0.082	0.038	0.019	0.012	0.007	0.001	0.002
503.5	0.083	0.038	0.019	0.012	0.007	0.001	0.002
504	0.084	0.039	0.02	0.012	0.007	0.001	0.002
504.5	0.085	0.039	0.02	0.013	0.007	0.001	0.002
505	0.086	0.04	0.02	0.013	0.007	0.001	0.002
505.5	0.088	0.041	0.021	0.013	0.008	0.001	0.002
506	0.089	0.041	0.021	0.013	0.008	0.001	0.002
506.5	0.09	0.042	0.021	0.013	0.008	0.001	0.002
507	0.091	0.043	0.022	0.013	0.008	0.001	0.002
507.5	0.093	0.044	0.022	0.013	0.008	0.001	0.002
508	0.094	0.044	0.022	0.013	0.008	0.001	0.002
508.5	0.095	0.045	0.023	0.014	0.008	0.001	0.002
509	0.097	0.045	0.023	0.014	0.008	0.001	0.002
509.5	0.098	0.046	0.023	0.014	0.008	0.002	0.002
510	0.1	0.047	0.024	0.014	0.008	0.002	0.002
510.5	0.101	0.048	0.024	0.015	0.008	0.002	0.002
511	0.103	0.048	0.025	0.015	0.008	0.002	0.002
511.5	0.105	0.049	0.025	0.015	0.008	0.002	0.002
512	0.106	0.05	0.025	0.015	0.008	0.002	0.002
512.5	0.108	0.051	0.026	0.015	0.009	0.002	0.002
513	0.11	0.051	0.026	0.015	0.009	0.002	0.002
513.5	0.111	0.052	0.027	0.016	0.009	0.002	0.002
514	0.113	0.053	0.027	0.016	0.009	0.002	0.002
514.5	0.114	0.054	0.028	0.016	0.009	0.002	0.002
515	0.116	0.055	0.028	0.016	0.009	0.002	0.002
515.5	0.118	0.056	0.029	0.017	0.009	0.002	0.002
516	0.12	0.057	0.029	0.017	0.009	0.002	0.002
516.5	0.122	0.057	0.03	0.017	0.009	0.002	0.002
517	0.123	0.058	0.03	0.018	0.01	0.002	0.002
517.5	0.125	0.059	0.031	0.018	0.01	0.003	0.002
518	0.127	0.061	0.031	0.018	0.01	0.003	0.003
518.5	0.129	0.061	0.031	0.018	0.01	0.003	0.002
519	0.131	0.062	0.032	0.019	0.01	0.003	0.003
519.5	0.133	0.063	0.032	0.019	0.01	0.003	0.002
520	0.135	0.064	0.033	0.019	0.011	0.003	0.002
520.5	0.137	0.065	0.033	0.019	0.011	0.003	0.002
521	0.139	0.067	0.034	0.02	0.011	0.003	0.003
521.5	0.141	0.068	0.034	0.02	0.011	0.003	0.003
522	0.143	0.069	0.035	0.02	0.012	0.003	0.003
522.5	0.146	0.07	0.036	0.021	0.012	0.003	0.003
523	0.148	0.071	0.036	0.021	0.012	0.004	0.003
523.5	0.15	0.072	0.037	0.021	0.012	0.003	0.003
524	0.153	0.073	0.037	0.022	0.012	0.004	0.003
524.5	0.155	0.074	0.038	0.022	0.012	0.004	0.003
525	0.158	0.075	0.039	0.023	0.012	0.004	0.003
525.5	0.16	0.076	0.039	0.023	0.012	0.004	0.003
526	0.162	0.077	0.04	0.023	0.012	0.004	0.003
526.5	0.165	0.079	0.041	0.023	0.013	0.004	0.003
527	0.168	0.08	0.041	0.024	0.013	0.004	0.003
527.5	0.17	0.081	0.042	0.024	0.013	0.004	0.003
528	0.173	0.083	0.043	0.025	0.013	0.004	0.003
528.5	0.175	0.084	0.043	0.025	0.014	0.005	0.004
529	0.178	0.085	0.044	0.025	0.014	0.005	0.004
529.5	0.181	0.087	0.045	0.026	0.014	0.005	0.004
530	0.183	0.088	0.045	0.026	0.014	0.005	0.004
530.5	0.186	0.09	0.046	0.026	0.014	0.005	0.004
531	0.19	0.091	0.047	0.027	0.014	0.005	0.004
531.5	0.193	0.093	0.047	0.027	0.014	0.005	0.004
532	0.196	0.094	0.048	0.027	0.015	0.005	0.004
532.5	0.199	0.096	0.049	0.028	0.015	0.005	0.004
533	0.202	0.098	0.05	0.028	0.015	0.005	0.004
533.5	0.205	0.099	0.051	0.029	0.015	0.005	0.004
534	0.208	0.101	0.051	0.029	0.016	0.005	0.004
534.5	0.211	0.102	0.052	0.03	0.016	0.005	0.004
535	0.215	0.104	0.053	0.03	0.016	0.006	0.004
535.5	0.218	0.106	0.054	0.031	0.016	0.006	0.004
536	0.222	0.107	0.055	0.031	0.016	0.006	0.004
536.5	0.225	0.109	0.056	0.032	0.016	0.006	0.004
537	0.228	0.111	0.057	0.032	0.017	0.006	0.004
537.5	0.232	0.113	0.058	0.033	0.017	0.006	0.004
538	0.236	0.115	0.059	0.033	0.017	0.006	0.004
538.5	0.239	0.116	0.06	0.034	0.018	0.007	0.004
539	0.243	0.118	0.06	0.034	0.018	0.007	0.004
539.5	0.246	0.12	0.061	0.035	0.018	0.007	0.005
540	0.25	0.122	0.062	0.035	0.019	0.007	0.005
540.5	0.254	0.124	0.063	0.036	0.019	0.007	0.005
541	0.258	0.126	0.064	0.036	0.019	0.007	0.005
541.5	0.262	0.128	0.065	0.037	0.019	0.007	0.005
542	0.266	0.13	0.066	0.038	0.02	0.008	0.005
542.5	0.269	0.132	0.067	0.038	0.02	0.008	0.005
543	0.273	0.134	0.068	0.039	0.02	0.008	0.005
543.5	0.277	0.136	0.069	0.039	0.02	0.008	0.005
544	0.281	0.138	0.07	0.04	0.021	0.008	0.005
544.5	0.286	0.14	0.071	0.04	0.021	0.008	0.006
545	0.29	0.141	0.072	0.041	0.021	0.008	0.006
545.5	0.294	0.143	0.073	0.041	0.022	0.009	0.006
546	0.298	0.145	0.074	0.042	0.022	0.009	0.006
546.5	0.302	0.148	0.075	0.043	0.022	0.009	0.006
547	0.306	0.15	0.077	0.043	0.023	0.009	0.006
547.5	0.311	0.152	0.078	0.044	0.023	0.009	0.006
548	0.315	0.154	0.079	0.045	0.024	0.01	0.006
548.5	0.32	0.157	0.08	0.045	0.024	0.01	0.006
549	0.324	0.159	0.081	0.046	0.024	0.01	0.006
549.5	0.328	0.161	0.082	0.047	0.024	0.01	0.006
550	0.333	0.163	0.083	0.047	0.025	0.01	0.006
550.5	0.337	0.165	0.084	0.048	0.025	0.01	0.006
551	0.342	0.168	0.086	0.049	0.025	0.01	0.007
551.5	0.346	0.17	0.087	0.049	0.025	0.011	0.007
552	0.351	0.172	0.088	0.05	0.026	0.011	0.007
552.5	0.356	0.175	0.089	0.051	0.026	0.011	0.007
553	0.36	0.177	0.09	0.052	0.027	0.011	0.007
553.5	0.365	0.179	0.091	0.052	0.027	0.011	0.007
554	0.369	0.182	0.092	0.053	0.027	0.012	0.007
554.5	0.374	0.184	0.093	0.053	0.028	0.012	0.007
555	0.379	0.186	0.095	0.054	0.028	0.012	0.007
555.5	0.384	0.189	0.096	0.055	0.028	0.012	0.007
556	0.389	0.191	0.097	0.055	0.029	0.012	0.008
556.5	0.394	0.194	0.098	0.056	0.029	0.013	0.007
557	0.399	0.196	0.099	0.057	0.029	0.013	0.008
557.5	0.404	0.199	0.101	0.057	0.03	0.013	0.008
558	0.408	0.201	0.102	0.058	0.03	0.013	0.008
558.5	0.414	0.203	0.103	0.059	0.03	0.013	0.008
559	0.419	0.206	0.104	0.059	0.03	0.013	0.008
559.5	0.424	0.209	0.105	0.06	0.031	0.013	0.008
560	0.429	0.211	0.107	0.061	0.031	0.014	0.008
560.5	0.434	0.214	0.108	0.061	0.031	0.014	0.008
561	0.439	0.216	0.109	0.062	0.032	0.014	0.008
561.5	0.444	0.218	0.11	0.063	0.032	0.014	0.008
562	0.449	0.221	0.112	0.064	0.033	0.014	0.008
562.5	0.454	0.223	0.113	0.064	0.033	0.015	0.008
563	0.459	0.226	0.114	0.065	0.033	0.015	0.008
563.5	0.464	0.228	0.115	0.066	0.034	0.015	0.008
564	0.468	0.231	0.116	0.067	0.034	0.015	0.009
564.5	0.473	0.233	0.117	0.067	0.034	0.015	0.009
565	0.478	0.236	0.119	0.068	0.035	0.015	0.009
565.5	0.483	0.238	0.12	0.069	0.035	0.015	0.009
566	0.487	0.24	0.121	0.069	0.035	0.016	0.009
566.5	0.492	0.243	0.122	0.07	0.036	0.016	0.009
567	0.497	0.245	0.123	0.071	0.036	0.016	0.009
567.5	0.502	0.247	0.124	0.071	0.037	0.016	0.009
568	0.507	0.25	0.125	0.072	0.037	0.016	0.01
568.5	0.511	0.252	0.127	0.073	0.037	0.016	0.01
569	0.517	0.255	0.128	0.073	0.038	0.017	0.01
569.5	0.521	0.257	0.129	0.074	0.038	0.017	0.01
570	0.527	0.26	0.13	0.075	0.038	0.017	0.01
570.5	0.532	0.262	0.131	0.076	0.039	0.017	0.01
571	0.537	0.265	0.133	0.076	0.039	0.018	0.01
571.5	0.541	0.267	0.134	0.077	0.039	0.018	0.01
572	0.546	0.27	0.135	0.078	0.04	0.018	0.01
572.5	0.551	0.272	0.136	0.078	0.04	0.018	0.011
573	0.556	0.275	0.137	0.079	0.04	0.018	0.011
573.5	0.561	0.277	0.139	0.08	0.041	0.019	0.011
574	0.566	0.28	0.14	0.081	0.041	0.019	0.011
574.5	0.571	0.282	0.141	0.081	0.042	0.019	0.011
575	0.576	0.285	0.142	0.082	0.042	0.019	0.011
575.5	0.581	0.287	0.144	0.083	0.042	0.019	0.011
576	0.586	0.29	0.145	0.084	0.043	0.02	0.012
576.5	0.592	0.293	0.146	0.085	0.043	0.02	0.011
577	0.597	0.295	0.147	0.085	0.044	0.02	0.012
577.5	0.602	0.297	0.149	0.086	0.044	0.02	0.012
578	0.607	0.3	0.15	0.087	0.044	0.02	0.012
578.5	0.613	0.303	0.151	0.088	0.045	0.021	0.012
579	0.618	0.305	0.152	0.088	0.045	0.021	0.012
579.5	0.623	0.308	0.154	0.089	0.045	0.021	0.012
580	0.628	0.311	0.155	0.09	0.046	0.021	0.012
580.5	0.633	0.313	0.157	0.091	0.046	0.022	0.013
581	0.638	0.316	0.158	0.092	0.047	0.022	0.013
581.5	0.643	0.319	0.159	0.092	0.047	0.022	0.013
582	0.648	0.321	0.16	0.093	0.048	0.022	0.013
582.5	0.654	0.324	0.162	0.094	0.048	0.022	0.013
583	0.659	0.326	0.163	0.094	0.048	0.022	0.013
583.5	0.664	0.329	0.164	0.095	0.049	0.023	0.013
584	0.669	0.332	0.165	0.096	0.049	0.023	0.013
584.5	0.675	0.334	0.167	0.097	0.05	0.023	0.013
585	0.68	0.337	0.168	0.097	0.05	0.023	0.013
585.5	0.686	0.34	0.169	0.098	0.05	0.023	0.014
586	0.691	0.343	0.171	0.099	0.05	0.023	0.014
586.5	0.696	0.345	0.172	0.1	0.051	0.024	0.014
587	0.702	0.348	0.174	0.1	0.051	0.024	0.014
587.5	0.707	0.35	0.175	0.101	0.051	0.024	0.014
588	0.712	0.353	0.176	0.102	0.052	0.024	0.014
588.5	0.717	0.356	0.177	0.103	0.052	0.024	0.014
589	0.723	0.358	0.179	0.103	0.052	0.024	0.014
589.5	0.728	0.361	0.18	0.104	0.053	0.024	0.014
590	0.733	0.364	0.181	0.105	0.053	0.024	0.014
590.5	0.738	0.366	0.182	0.105	0.053	0.025	0.014
591	0.743	0.369	0.184	0.106	0.053	0.025	0.014
591.5	0.748	0.371	0.185	0.107	0.054	0.025	0.014
592	0.753	0.374	0.186	0.108	0.054	0.025	0.014
592.5	0.758	0.376	0.188	0.109	0.055	0.025	0.014
593	0.763	0.379	0.189	0.109	0.055	0.025	0.014
593.5	0.768	0.381	0.19	0.11	0.055	0.026	0.014
594	0.773	0.383	0.191	0.111	0.056	0.026	0.014
594.5	0.777	0.386	0.192	0.111	0.056	0.026	0.015
595	0.782	0.388	0.193	0.112	0.056	0.026	0.015
595.5	0.786	0.39	0.194	0.113	0.057	0.026	0.015
596	0.791	0.392	0.195	0.113	0.057	0.026	0.015
596.5	0.795	0.395	0.197	0.114	0.057	0.026	0.015
597	0.8	0.397	0.198	0.114	0.058	0.027	0.015
597.5	0.804	0.399	0.199	0.115	0.058	0.027	0.015
598	0.808	0.401	0.2	0.116	0.058	0.027	0.015
598.5	0.812	0.403	0.201	0.116	0.059	0.027	0.015
599	0.816	0.405	0.202	0.117	0.059	0.027	0.015
599.5	0.82	0.407	0.203	0.118	0.059	0.027	0.015
600	0.824	0.409	0.204	0.118	0.06	0.028	0.016
600.5	0.828	0.411	0.205	0.119	0.06	0.028	0.016
601	0.831	0.413	0.206	0.119	0.06	0.028	0.016
601.5	0.835	0.414	0.207	0.12	0.06	0.028	0.016
602	0.838	0.416	0.207	0.12	0.061	0.028	0.016
602.5	0.841	0.418	0.208	0.121	0.061	0.028	0.016
603	0.844	0.419	0.209	0.121	0.061	0.029	0.016
603.5	0.847	0.421	0.21	0.122	0.061	0.029	0.016
604	0.85	0.422	0.211	0.122	0.062	0.029	0.016
604.5	0.852	0.423	0.211	0.123	0.062	0.029	0.016
605	0.855	0.425	0.212	0.123	0.062	0.029	0.016
605.5	0.857	0.426	0.212	0.123	0.062	0.029	0.016
606	0.859	0.427	0.213	0.123	0.062	0.029	0.016
606.5	0.861	0.427	0.213	0.124	0.062	0.029	0.016
607	0.862	0.428	0.214	0.124	0.062	0.029	0.016
607.5	0.863	0.429	0.214	0.124	0.062	0.029	0.016
608	0.864	0.429	0.214	0.124	0.062	0.029	0.016
608.5	0.865	0.43	0.214	0.124	0.062	0.029	0.017
609	0.865	0.43	0.214	0.124	0.062	0.029	0.016
609.5	0.866	0.43	0.214	0.125	0.063	0.029	0.017
610	0.866	0.43	0.214	0.124	0.062	0.029	0.016
610.5	0.865	0.43	0.214	0.125	0.063	0.029	0.017
611	0.865	0.43	0.214	0.124	0.063	0.029	0.017
611.5	0.864	0.429	0.214	0.124	0.063	0.029	0.017
612	0.863	0.429	0.214	0.124	0.062	0.029	0.017
612.5	0.862	0.428	0.214	0.124	0.063	0.029	0.017
613	0.861	0.427	0.213	0.124	0.062	0.029	0.017
613.5	0.859	0.426	0.212	0.123	0.062	0.029	0.017
614	0.857	0.425	0.212	0.123	0.062	0.029	0.016
614.5	0.854	0.424	0.212	0.123	0.061	0.029	0.016
615	0.852	0.423	0.211	0.122	0.061	0.029	0.016
615.5	0.849	0.421	0.21	0.122	0.061	0.029	0.016
616	0.846	0.42	0.21	0.122	0.061	0.029	0.016
616.5	0.843	0.418	0.209	0.121	0.061	0.029	0.016
617	0.839	0.417	0.208	0.121	0.061	0.029	0.016
617.5	0.836	0.415	0.207	0.12	0.06	0.028	0.016
618	0.832	0.413	0.206	0.12	0.06	0.028	0.016
618.5	0.828	0.411	0.205	0.119	0.06	0.028	0.016
619	0.823	0.409	0.204	0.118	0.06	0.028	0.016
619.5	0.818	0.406	0.203	0.118	0.059	0.028	0.016
620	0.813	0.404	0.201	0.117	0.059	0.028	0.016
620.5	0.807	0.401	0.2	0.116	0.059	0.028	0.016
621	0.802	0.398	0.198	0.115	0.058	0.027	0.015
621.5	0.796	0.395	0.197	0.114	0.058	0.027	0.015
622	0.789	0.392	0.195	0.113	0.057	0.027	0.015
622.5	0.783	0.388	0.194	0.112	0.057	0.026	0.015
623	0.777	0.385	0.192	0.111	0.056	0.026	0.015
623.5	0.77	0.382	0.191	0.11	0.056	0.026	0.015
624	0.763	0.378	0.189	0.109	0.055	0.026	0.015
624.5	0.756	0.375	0.187	0.108	0.055	0.025	0.015
625	0.749	0.371	0.185	0.107	0.054	0.025	0.015
625.5	0.741	0.368	0.183	0.106	0.054	0.025	0.015
626	0.733	0.364	0.181	0.105	0.053	0.025	0.014
626.5	0.725	0.36	0.179	0.104	0.053	0.024	0.014
627	0.717	0.355	0.177	0.103	0.052	0.024	0.014
627.5	0.709	0.351	0.175	0.102	0.051	0.024	0.014
628	0.7	0.347	0.173	0.1	0.051	0.024	0.014
628.5	0.691	0.342	0.171	0.099	0.05	0.023	0.014
629	0.682	0.338	0.169	0.098	0.049	0.023	0.013
629.5	0.674	0.334	0.166	0.096	0.049	0.023	0.013
630	0.665	0.329	0.164	0.095	0.048	0.022	0.013
630.5	0.656	0.325	0.162	0.094	0.047	0.022	0.013
631	0.647	0.32	0.16	0.093	0.047	0.022	0.013
631.5	0.638	0.315	0.157	0.091	0.046	0.021	0.012
632	0.629	0.311	0.155	0.09	0.045	0.021	0.012
632.5	0.618	0.306	0.152	0.088	0.045	0.021	0.012
633	0.609	0.301	0.15	0.087	0.044	0.02	0.012
633.5	0.599	0.296	0.147	0.085	0.043	0.02	0.012
634	0.589	0.291	0.145	0.084	0.042	0.019	0.012
634.5	0.579	0.286	0.143	0.083	0.041	0.019	0.011
635	0.57	0.281	0.14	0.081	0.041	0.019	0.011
635.5	0.56	0.276	0.138	0.08	0.04	0.018	0.011
636	0.55	0.272	0.135	0.078	0.04	0.018	0.011
636.5	0.54	0.266	0.133	0.077	0.039	0.018	0.01
637	0.53	0.261	0.131	0.076	0.038	0.018	0.01
637.5	0.52	0.256	0.128	0.074	0.038	0.017	0.01
638	0.51	0.251	0.125	0.073	0.037	0.017	0.01
638.5	0.5	0.247	0.123	0.071	0.036	0.016	0.01
639	0.491	0.242	0.121	0.07	0.035	0.016	0.01
639.5	0.481	0.237	0.118	0.068	0.034	0.016	0.009
640	0.472	0.232	0.116	0.067	0.034	0.015	0.009
640.5	0.462	0.227	0.113	0.065	0.033	0.015	0.009
641	0.453	0.223	0.111	0.064	0.032	0.015	0.009
641.5	0.443	0.218	0.108	0.062	0.031	0.014	0.009
642	0.434	0.213	0.106	0.061	0.031	0.014	0.008
642.5	0.424	0.208	0.104	0.06	0.03	0.013	0.008
643	0.415	0.204	0.101	0.058	0.029	0.013	0.008
643.5	0.406	0.199	0.099	0.057	0.029	0.013	0.008
644	0.397	0.194	0.097	0.056	0.028	0.012	0.008
644.5	0.388	0.19	0.095	0.054	0.028	0.012	0.008
645	0.379	0.185	0.092	0.053	0.027	0.012	0.008
645.5	0.37	0.181	0.09	0.052	0.027	0.012	0.008
646	0.361	0.177	0.088	0.051	0.026	0.011	0.007
646.5	0.353	0.172	0.086	0.049	0.025	0.011	0.007
647	0.344	0.168	0.084	0.048	0.024	0.01	0.007
647.5	0.335	0.164	0.082	0.047	0.024	0.01	0.007
648	0.327	0.159	0.079	0.046	0.023	0.01	0.006
648.5	0.319	0.155	0.077	0.044	0.023	0.009	0.007
649	0.31	0.151	0.075	0.043	0.022	0.009	0.006
649.5	0.302	0.147	0.073	0.042	0.021	0.009	0.006
650	0.294	0.143	0.071	0.041	0.02	0.008	0.006
650.5	0.286	0.139	0.069	0.039	0.02	0.008	0.006
651	0.278	0.135	0.067	0.038	0.019	0.008	0.005
651.5	0.27	0.131	0.065	0.037	0.019	0.008	0.005
652	0.262	0.127	0.063	0.036	0.018	0.007	0.005
652.5	0.255	0.123	0.061	0.035	0.018	0.007	0.005
653	0.247	0.12	0.059	0.034	0.017	0.007	0.005
653.5	0.24	0.116	0.058	0.033	0.017	0.007	0.005
654	0.233	0.112	0.056	0.032	0.016	0.006	0.004
654.5	0.225	0.109	0.054	0.031	0.016	0.006	0.004
655	0.218	0.105	0.052	0.03	0.015	0.006	0.004
655.5	0.211	0.102	0.05	0.029	0.015	0.006	0.004
656	0.205	0.098	0.049	0.028	0.015	0.006	0.004
656.5	0.197	0.095	0.047	0.027	0.014	0.005	0.004
657	0.191	0.092	0.045	0.026	0.013	0.005	0.004
657.5	0.185	0.088	0.044	0.025	0.013	0.005	0.004
658	0.179	0.084	0.042	0.024	0.012	0.005	0.003
658.5	0.173	0.081	0.041	0.023	0.012	0.004	0.003
659	0.167	0.079	0.04	0.022	0.011	0.004	0.003
659.5	0.162	0.076	0.038	0.021	0.011	0.004	0.003
660	0.157	0.074	0.037	0.02	0.01	0.004	0.003
660.5	0.152	0.071	0.036	0.02	0.01	0.005	0.003
661	0.147	0.069	0.035	0.019	0.011	0.005	0.003
661.5	0.143	0.067	0.034	0.019	0.011	0.005	0.004
662	0.139	0.065	0.034	0.019	0.011	0.005	0.004
662.5	0.135	0.063	0.033	0.019	0.011	0.005	0.005
663	0.131	0.061	0.032	0.018	0.011	0.005	0.004
663.5	0.127	0.059	0.032	0.018	0.01	0.005	0.004
664	0.123	0.058	0.031	0.018	0.01	0.004	0.004
664.5	0.119	0.056	0.03	0.017	0.009	0.004	0.004
665	0.115	0.054	0.028	0.016	0.008	0.003	0.003
665.5	0.112	0.052	0.027	0.015	0.008	0.003	0.002
666	0.108	0.051	0.026	0.014	0.007	0.002	0.002
666.5	0.105	0.049	0.025	0.014	0.007	0.002	0.002
667	0.102	0.048	0.024	0.014	0.007	0.002	0.002
667.5	0.099	0.046	0.024	0.013	0.007	0.002	0.002
668	0.096	0.045	0.023	0.013	0.007	0.003	0.002
668.5	0.092	0.043	0.023	0.013	0.007	0.003	0.003
669	0.089	0.042	0.022	0.013	0.007	0.003	0.003
669.5	0.086	0.04	0.02	0.011	0.006	0.002	0.002
670	0.083	0.039	0.02	0.011	0.006	0.002	0.002
670.5	0.08	0.037	0.019	0.011	0.006	0.001	0.002
671	0.077	0.036	0.018	0.01	0.005	0.001	0.002
671.5	0.075	0.035	0.018	0.01	0.005	0.001	0.002
672	0.072	0.033	0.018	0.01	0.006	0.002	0.002
672.5	0.069	0.032	0.018	0.01	0.006	0.002	0.002
673	0.067	0.031	0.017	0.009	0.005	0.002	0.002
673.5	0.064	0.029	0.016	0.009	0.005	0.001	0.002
674	0.061	0.028	0.015	0.008	0.004	0.001	0.002
674.5	0.059	0.027	0.015	0.008	0.004	0.001	0.002
675	0.056	0.025	0.014	0.007	0.004	0.001	0.001
675.5	0.054	0.024	0.013	0.007	0.004	0.001	0.001
676	0.052	0.023	0.013	0.006	0.004	0.001	0.001
676.5	0.05	0.022	0.012	0.006	0.004	0.001	0.001
677	0.048	0.021	0.012	0.005	0.003	0.001	0
677.5	0.046	0.02	0.011	0.005	0.003	0.001	0
678	0.044	0.019	0.011	0.005	0.002	0	0
678.5	0.042	0.019	0.01	0.005	0.002	0	0.001
679	0.041	0.018	0.01	0.005	0.002	0	0.001
679.5	0.039	0.017	0.009	0.004	0.002	0	0
680	0.037	0.016	0.009	0.004	0.002	0	0.001
680.5	0.036	0.015	0.008	0.004	0.002	0	0
681	0.034	0.015	0.008	0.004	0.002	0	0
681.5	0.033	0.014	0.007	0.003	0.002	0	0
682	0.032	0.013	0.007	0.003	0.001	0	0
682.5	0.03	0.012	0.007	0.003	0.001	0	0
683	0.029	0.012	0.006	0.003	0.001	0	0
683.5	0.027	0.011	0.006	0.002	0.001	-0.001	0
684	0.026	0.011	0.006	0.002	0.001	-0.001	0
684.5	0.025	0.01	0.005	0.002	0.001	-0.001	0
685	0.024	0.01	0.005	0.002	0.001	-0.001	0
685.5	0.023	0.009	0.005	0.002	0	-0.001	-0.001
686	0.023	0.009	0.005	0.002	0.001	0	0
686.5	0.022	0.009	0.006	0.003	0.001	0	0.001
687	0.022	0.009	0.006	0.003	0.002	0.001	0.001
687.5	0.021	0.009	0.006	0.003	0.002	0.001	0.002
688	0.021	0.009	0.007	0.004	0.003	0.002	0.002
688.5	0.021	0.009	0.007	0.004	0.003	0.002	0.002
689	0.02	0.009	0.006	0.004	0.003	0.002	0.002
689.5	0.019	0.008	0.006	0.004	0.003	0.002	0.002
690	0.018	0.008	0.006	0.003	0.003	0.001	0.002
690.5	0.017	0.007	0.005	0.003	0.002	0.001	0.002
691	0.016	0.007	0.005	0.003	0.002	0.001	0.001
691.5	0.016	0.007	0.005	0.003	0.002	0.001	0.001
692	0.014	0.006	0.005	0.002	0.002	0.001	0.001
692.5	0.013	0.006	0.004	0.002	0.002	0.001	0.001
693	0.012	0.006	0.004	0.002	0.002	0.001	0.001
693.5	0.012	0.005	0.004	0.002	0.002	0.001	0.001
694	0.011	0.005	0.004	0.002	0.001	0.001	0.001
694.5	0.01	0.004	0.004	0.001	0.002	0.001	0.001
695	0.01	0.004	0.004	0.001	0.002	0.001	0.001
695.5	0.009	0.003	0.004	-9.54098e-18	0.002	0.001	0
696	0.009	0.003	0.004	-9.54098e-18	0.002	0.001	0
696.5	0.008	0.003	0.004	-9.54098e-18	0.002	0.001	-0.001
697	0.008	0.002	0.004	-9.54098e-18	0.002	0.001	0
697.5	0.008	0.002	0.004	-9.54098e-18	0.002	0.001	-0.001
698	0.007	0.002	0.004	-9.54098e-18	0.001	0.001	0
698.5	0.007	0.002	0.003	-9.54098e-18	0.001	0.001	-0.001
699	0.007	0.002	0.002	-9.54098e-18	0	0	-0.001
699.5	0.006	0.002	0.002	-9.54098e-18	0	0	-0.001
700	0.006	0.001	0.001	-9.54098e-18	-0.001	-0.001	-0.001
700.5	0.005	0.001	0.001	-9.54098e-18	-0.001	-0.001	-0.001
701	0.005	0.001	0.001	-9.54098e-18	-0.001	-0.001	-0.001
701.5	0.005	0.001	0.001	-9.54098e-18	-0.001	-0.001	-0.001
702	0.005	0.001	0.001	-9.54098e-18	-0.001	-0.001	-0.001
702.5	0.004	0.001	0.001	-9.54098e-18	0	-0.001	-0.001
703	0.004	0.001	0.001	-9.54098e-18	0	-0.001	0
703.5	0.004	0.001	0.001	-9.54098e-18	0	-0.001	0
704	0.004	0.001	0.001	-9.54098e-18	0	-0.001	0
704.5	0.004	0.001	0.001	-9.54098e-18	0	-0.001	0
705	0.003	0	0.001	-9.54098e-18	0	-0.001	0
705.5	0.003	0	8.67362e-18	-9.54098e-18	-0.001	-0.001	0
706	0.003	0	8.67362e-18	-9.54098e-18	-0.001	-0.001	0
706.5	0.002	0	8.67362e-18	-9.54098e-18	-0.001	-0.001	0
707	0.002	0	8.67362e-18	-9.54098e-18	-0.001	-0.001	0
707.5	0.002	0	8.67362e-18	-9.54098e-18	-0.001	-0.001	0
708	0.002	0	8.67362e-18	-9.54098e-18	-0.001	-0.001	0
708.5	0.002	0	8.67362e-18	-9.54098e-18	-0.001	-0.001	0
709	0.002	0	8.67362e-18	-9.54098e-18	0	-0.001	0
709.5	0.002	0	8.67362e-18	-9.54098e-18	0	-0.001	0
710	0.002	0	8.67362e-18	-9.54098e-18	0	-0.001	0
710.5	0.001	0	8.67362e-18	-9.54098e-18	-0.001	-0.001	0
711	0.001	0	8.67362e-18	-9.54098e-18	-0.001	-0.001	-0.001
711.5	0.001	0	8.67362e-18	-9.54098e-18	-0.001	-0.001	-0.001
712	0.001	0	8.67362e-18	-0.001	-0.001	-0.001	-0.001
712.5	0.001	0	8.67362e-18	-0.001	-0.001	-0.001	0
713	0.001	0	8.67362e-18	-9.54098e-18	-0.001	-0.001	0
713.5	0.001	0	8.67362e-18	-9.54098e-18	0	-0.001	0
714	0.001	0	8.67362e-18	-9.54098e-18	0	-0.001	0
714.5	0.001	0	8.67362e-18	-9.54098e-18	0	-0.001	0
715	0.001	0	8.67362e-18	-9.54098e-18	0	0	0
715.5	0.001	0	8.67362e-18	-9.54098e-18	-0.001	0	0
716	0.001	0	8.67362e-18	-9.54098e-18	0	0	0
716.5	0	0	8.67362e-18	-9.54098e-18	0	0	0
717	0	0	8.67362e-18	-9.54098e-18	0	0	0
717.5	0	0	8.67362e-18	-9.54098e-18	0	0	0
718	0	0	8.67362e-18	-9.54098e-18	0	0	0
718.5	0	0	8.67362e-18	-9.54098e-18	0	0	0
719	0	0	8.67362e-18	-9.54098e-18	0	0	0
719.5	0.003	0.002	0.002	0.001	0.002	0.001	0.002
720	0.005	0.005	0.004	0.003	0.004	0.003	0.004
720.5	0.008	0.008	0.006	0.004	0.006	0.005	0.006
721	0.01	0.011	0.008	0.005	0.008	0.007	0.008
721.5	0.013	0.014	0.01	0.006	0.01	0.008	0.01
722	0.013	0.014	0.01	0.006	0.01	0.008	0.01
722.5	0.012	0.014	0.01	0.006	0.01	0.008	0.01
723	0.012	0.014	0.01	0.006	0.01	0.008	0.009
723.5	0.012	0.013	0.01	0.006	0.01	0.008	0.009
724	0.012	0.013	0.009	0.006	0.01	0.008	0.009
724.5	0.012	0.013	0.009	0.006	0.01	0.008	0.009
725	0.012	0.013	0.009	0.007	0.01	0.008	0.009
725.5	0.012	0.013	0.009	0.007	0.01	0.008	0.009
726	0.012	0.013	0.009	0.007	0.01	0.008	0.009
726.5	0.012	0.013	0.009	0.007	0.01	0.008	0.009
727	0.012	0.013	0.009	0.007	0.01	0.008	0.009
727.5	0.012	0.013	0.009	0.006	0.01	0.008	0.009
728	0.012	0.013	0.009	0.006	0.01	0.008	0.01
728.5	0.012	0.013	0.01	0.006	0.01	0.008	0.01
729	0.012	0.013	0.01	0.006	0.01	0.008	0.01
729.5	0.012	0.013	0.01	0.006	0.01	0.008	0.01
730	0.012	0.013	0.01	0.006	0.01	0.008	0.01
730.5	0.012	0.013	0.009	0.006	0.01	0.008	0.01
731	0.011	0.013	0.009	0.006	0.01	0.008	0.01
731.5	0.012	0.013	0.009	0.006	0.01	0.008	0.01
732	0.011	0.013	0.009	0.006	0.01	0.008	0.01
732.5	0.011	0.013	0.009	0.006	0.01	0.008	0.01
733	0.012	0.013	0.01	0.007	0.01	0.009	0.01
733.5	0.011	0.013	0.009	0.006	0.01	0.008	0.009
734	0.011	0.013	0.009	0.006	0.01	0.008	0.009
734.5	0.011	0.013	0.009	0.006	0.01	0.008	0.01
735	0.011	0.013	0.009	0.006	0.01	0.008	0.01
735.5	0.011	0.013	0.009	0.006	0.01	0.008	0.009
736	0.012	0.013	0.01	0.006	0.01	0.009	0.01
736.5	0.012	0.013	0.01	0.006	0.01	0.009	0.01
737	0.012	0.013	0.009	0.006	0.01	0.009	0.01
737.5	0.012	0.013	0.009	0.007	0.011	0.009	0.01
738	0.012	0.013	0.009	0.007	0.011	0.009	0.01
738.5	0.012	0.013	0.009	0.007	0.011	0.009	0.01
739	0.012	0.013	0.009	0.007	0.011	0.009	0.01
739.5	0.012	0.013	0.009	0.007	0.011	0.009	0.01
740	0.012	0.013	0.01	0.007	0.011	0.009	0.01
740.5	0.012	0.013	0.009	0.006	0.011	0.009	0.01
741	0.012	0.013	0.009	0.006	0.01	0.009	0.01
741.5	0.011	0.014	0.01	0.006	0.011	0.009	0.01
742	0.011	0.013	0.01	0.006	0.011	0.009	0.01
742.5	0.011	0.013	0.01	0.006	0.011	0.009	0.01
743	0.011	0.013	0.01	0.006	0.011	0.009	0.01
743.5	0.011	0.013	0.01	0.006	0.011	0.009	0.01
744	0.011	0.013	0.009	0.006	0.011	0.009	0.01
744.5	0.011	0.013	0.009	0.006	0.01	0.009	0.01
745	0.011	0.013	0.009	0.007	0.011	0.009	0.01
745.5	0.011	0.013	0.009	0.007	0.011	0.009	0.01
746	0.011	0.013	0.009	0.007	0.011	0.009	0.01
746.5	0.011	0.013	0.009	0.007	0.011	0.009	0.01
747	0.011	0.013	0.009	0.007	0.011	0.009	0.01
747.5	0.011	0.012	0.009	0.006	0.01	0.008	0.01
748	0.011	0.012	0.009	0.006	0.01	0.008	0.01
748.5	0.011	0.012	0.009	0.006	0.01	0.008	0.01
749	0.011	0.013	0.009	0.006	0.01	0.008	0.01
749.5	0.011	0.013	0.009	0.006	0.01	0.008	0.01
750	0.011	0.013	0.009	0.006	0.011	0.009	0.01

## Sheet: 36-51
	Thermal cycles
Wavelength	0	1	2	3	4
450	0.062	0.02	0.003	0.003	-0.003
450.5	0.062	0.02	0.003	0.003	-0.003
451	0.062	0.02	0.003	0.003	-0.003
451.5	0.062	0.02	0.003	0.003	-0.003
452	0.062	0.02	0.003	0.003	-0.003
452.5	0.061	0.02	0.003	0.003	-0.003
453	0.062	0.02	0.003	0.003	-0.003
453.5	0.062	0.02	0.003	0.003	-0.003
454	0.062	0.02	0.003	0.003	-0.003
454.5	0.062	0.02	0.003	0.003	-0.003
455	0.062	0.02	0.003	0.003	-0.003
455.5	0.062	0.02	0.003	0.003	-0.003
456	0.062	0.02	0.003	0.003	-0.003
456.5	0.062	0.02	0.003	0.003	-0.003
457	0.062	0.02	0.003	0.003	-0.003
457.5	0.062	0.02	0.003	0.003	-0.003
458	0.062	0.02	0.003	0.003	-0.003
458.5	0.061	0.02	0.003	0.003	-0.003
459	0.061	0.02	0.003	0.003	-0.003
459.5	0.061	0.02	0.003	0.003	-0.003
460	0.061	0.02	0.003	0.003	-0.003
460.5	0.061	0.02	0.003	0.003	-0.003
461	0.061	0.02	0.003	0.003	-0.003
461.5	0.061	0.02	0.003	0.003	-0.003
462	0.061	0.02	0.003	0.003	-0.003
462.5	0.061	0.02	0.003	0.003	-0.003
463	0.061	0.02	0.003	0.003	-0.003
463.5	0.061	0.02	0.003	0.003	-0.003
464	0.061	0.02	0.003	0.003	-0.003
464.5	0.061	0.02	0.003	0.003	-0.003
465	0.06	0.02	0.002	0.003	-0.003
465.5	0.06	0.02	0.002	0.003	-0.003
466	0.06	0.02	0.002	0.003	-0.003
466.5	0.06	0.02	0.002	0.003	-0.003
467	0.06	0.019	0.002	0.003	-0.003
467.5	0.06	0.019	0.003	0.003	-0.003
468	0.06	0.02	0.003	0.003	-0.003
468.5	0.06	0.02	0.003	0.003	-0.003
469	0.06	0.02	0.003	0.003	-0.003
469.5	0.06	0.02	0.003	0.003	-0.003
470	0.06	0.02	0.003	0.003	-0.003
470.5	0.06	0.02	0.003	0.003	-0.003
471	0.06	0.02	0.003	0.004	-0.003
471.5	0.06	0.02	0.003	0.004	-0.003
472	0.06	0.02	0.003	0.004	-0.003
472.5	0.06	0.02	0.003	0.004	-0.003
473	0.06	0.02	0.003	0.004	-0.003
473.5	0.06	0.02	0.003	0.004	-0.003
474	0.06	0.02	0.004	0.004	-0.002
474.5	0.06	0.02	0.003	0.004	-0.002
475	0.06	0.02	0.004	0.004	-0.002
475.5	0.06	0.02	0.004	0.004	-0.002
476	0.06	0.02	0.004	0.004	-0.002
476.5	0.06	0.02	0.004	0.004	-0.002
477	0.06	0.02	0.004	0.004	-0.002
477.5	0.06	0.02	0.004	0.004	-0.002
478	0.06	0.02	0.004	0.004	-0.002
478.5	0.061	0.02	0.004	0.004	-0.002
479	0.061	0.021	0.004	0.004	-0.002
479.5	0.061	0.021	0.004	0.004	-0.002
480	0.061	0.021	0.004	0.004	-0.002
480.5	0.061	0.021	0.004	0.004	-0.002
481	0.061	0.021	0.004	0.004	-0.002
481.5	0.061	0.021	0.004	0.004	-0.002
482	0.061	0.021	0.004	0.004	-0.002
482.5	0.061	0.021	0.004	0.004	-0.002
483	0.062	0.021	0.004	0.004	-0.002
483.5	0.062	0.021	0.004	0.004	-0.002
484	0.062	0.021	0.004	0.004	-0.002
484.5	0.062	0.021	0.004	0.004	-0.002
485	0.063	0.021	0.005	0.004	-0.002
485.5	0.063	0.021	0.005	0.004	-0.002
486	0.063	0.021	0.005	0.004	-0.002
486.5	0.063	0.021	0.005	0.004	-0.002
487	0.063	0.021	0.004	0.004	-0.002
487.5	0.063	0.021	0.004	0.004	-0.002
488	0.064	0.021	0.004	0.004	-0.002
488.5	0.064	0.021	0.004	0.004	-0.002
489	0.064	0.022	0.004	0.004	-0.002
489.5	0.065	0.022	0.004	0.004	-0.002
490	0.065	0.022	0.004	0.004	-0.003
490.5	0.065	0.022	0.004	0.004	-0.003
491	0.066	0.022	0.004	0.004	-0.003
491.5	0.066	0.022	0.004	0.004	-0.003
492	0.067	0.022	0.004	0.004	-0.003
492.5	0.067	0.022	0.004	0.004	-0.003
493	0.068	0.023	0.005	0.004	-0.003
493.5	0.068	0.023	0.005	0.004	-0.003
494	0.069	0.023	0.005	0.004	-0.003
494.5	0.07	0.023	0.005	0.004	-0.003
495	0.07	0.023	0.005	0.004	-0.003
495.5	0.071	0.023	0.005	0.004	-0.003
496	0.071	0.024	0.005	0.004	-0.003
496.5	0.072	0.024	0.005	0.004	-0.003
497	0.073	0.024	0.005	0.004	-0.003
497.5	0.073	0.024	0.005	0.004	-0.003
498	0.074	0.025	0.005	0.004	-0.003
498.5	0.075	0.025	0.005	0.004	-0.003
499	0.076	0.025	0.006	0.004	-0.003
499.5	0.077	0.026	0.006	0.004	-0.003
500	0.078	0.026	0.006	0.004	-0.003
500.5	0.079	0.026	0.006	0.004	-0.003
501	0.08	0.027	0.006	0.004	-0.003
501.5	0.081	0.027	0.006	0.004	-0.003
502	0.082	0.027	0.007	0.004	-0.003
502.5	0.083	0.028	0.007	0.004	-0.003
503	0.084	0.028	0.007	0.004	-0.003
503.5	0.085	0.028	0.007	0.004	-0.003
504	0.086	0.029	0.007	0.005	-0.003
504.5	0.087	0.029	0.007	0.005	-0.003
505	0.088	0.03	0.008	0.005	-0.003
505.5	0.089	0.03	0.008	0.005	-0.003
506	0.091	0.031	0.008	0.005	-0.003
506.5	0.092	0.031	0.008	0.005	-0.002
507	0.093	0.032	0.009	0.005	-0.002
507.5	0.095	0.032	0.009	0.005	-0.002
508	0.096	0.032	0.009	0.005	-0.002
508.5	0.097	0.033	0.009	0.005	-0.002
509	0.099	0.034	0.009	0.005	-0.002
509.5	0.1	0.034	0.009	0.005	-0.002
510	0.102	0.035	0.01	0.005	-0.002
510.5	0.103	0.035	0.01	0.006	-0.002
511	0.105	0.036	0.01	0.006	-0.002
511.5	0.106	0.037	0.01	0.006	-0.002
512	0.108	0.037	0.011	0.006	-0.002
512.5	0.11	0.038	0.011	0.006	-0.002
513	0.111	0.038	0.011	0.006	-0.002
513.5	0.113	0.039	0.011	0.006	-0.002
514	0.115	0.039	0.012	0.006	-0.002
514.5	0.116	0.04	0.012	0.006	-0.002
515	0.118	0.041	0.012	0.006	-0.002
515.5	0.12	0.041	0.012	0.006	-0.002
516	0.122	0.042	0.013	0.007	-0.002
516.5	0.123	0.043	0.013	0.007	-0.001
517	0.125	0.043	0.013	0.007	-0.001
517.5	0.127	0.044	0.014	0.007	-0.001
518	0.129	0.045	0.014	0.007	-0.001
518.5	0.131	0.045	0.014	0.007	-0.001
519	0.133	0.046	0.015	0.007	-0.001
519.5	0.135	0.047	0.015	0.007	-0.001
520	0.137	0.047	0.015	0.007	-0.001
520.5	0.139	0.048	0.015	0.007	-0.001
521	0.141	0.049	0.016	0.008	-0.001
521.5	0.143	0.05	0.016	0.008	-0.001
522	0.145	0.051	0.017	0.008	-0.001
522.5	0.148	0.051	0.017	0.008	-0.001
523	0.15	0.052	0.017	0.008	-0.001
523.5	0.152	0.053	0.017	0.008	-0.001
524	0.154	0.054	0.018	0.009	-0.001
524.5	0.157	0.055	0.018	0.009	-0.001
525	0.159	0.056	0.018	0.009	-0.001
525.5	0.161	0.057	0.019	0.009	-0.001
526	0.164	0.058	0.019	0.009	-0.001
526.5	0.167	0.058	0.019	0.009	-0.001
527	0.169	0.059	0.02	0.01	0
527.5	0.172	0.06	0.02	0.01	0
528	0.174	0.061	0.021	0.01	0
528.5	0.177	0.062	0.021	0.01	0
529	0.18	0.063	0.021	0.01	0
529.5	0.182	0.064	0.022	0.01	0
530	0.185	0.065	0.022	0.01	0
530.5	0.188	0.066	0.022	0.01	-0.001
531	0.192	0.067	0.023	0.01	-0.001
531.5	0.195	0.068	0.023	0.01	-0.001
532	0.198	0.069	0.024	0.011	-0.001
532.5	0.201	0.071	0.024	0.011	-0.001
533	0.204	0.072	0.025	0.011	0
533.5	0.207	0.073	0.025	0.011	0
534	0.21	0.074	0.025	0.011	0
534.5	0.213	0.075	0.026	0.011	0
535	0.216	0.076	0.026	0.011	0
535.5	0.22	0.078	0.027	0.012	0
536	0.223	0.079	0.027	0.012	0
536.5	0.227	0.08	0.028	0.012	0
537	0.23	0.081	0.028	0.012	0
537.5	0.234	0.083	0.029	0.013	0
538	0.238	0.084	0.03	0.013	0
538.5	0.241	0.085	0.03	0.013	0
539	0.245	0.087	0.03	0.013	0.001
539.5	0.248	0.088	0.031	0.013	0.001
540	0.252	0.089	0.032	0.013	0.001
540.5	0.256	0.09	0.032	0.014	0.001
541	0.26	0.092	0.033	0.014	0.001
541.5	0.264	0.093	0.033	0.014	0.001
542	0.268	0.095	0.034	0.014	0.001
542.5	0.271	0.096	0.034	0.015	0.001
543	0.275	0.098	0.035	0.015	0.001
543.5	0.279	0.099	0.035	0.015	0.001
544	0.283	0.1	0.036	0.015	0.001
544.5	0.287	0.102	0.036	0.015	0.002
545	0.292	0.103	0.037	0.015	0.001
545.5	0.296	0.105	0.037	0.015	0.001
546	0.3	0.106	0.038	0.016	0.001
546.5	0.304	0.108	0.039	0.016	0.001
547	0.308	0.109	0.039	0.016	0.002
547.5	0.313	0.111	0.04	0.016	0.002
548	0.317	0.113	0.04	0.017	0.002
548.5	0.322	0.114	0.041	0.017	0.002
549	0.326	0.116	0.042	0.017	0.002
549.5	0.33	0.118	0.042	0.017	0.002
550	0.335	0.119	0.043	0.017	0.002
550.5	0.339	0.121	0.044	0.018	0.003
551	0.344	0.122	0.044	0.018	0.003
551.5	0.348	0.124	0.045	0.018	0.003
552	0.353	0.126	0.045	0.018	0.003
552.5	0.358	0.127	0.046	0.019	0.003
553	0.362	0.129	0.047	0.019	0.003
553.5	0.367	0.131	0.047	0.019	0.003
554	0.371	0.133	0.048	0.02	0.003
554.5	0.376	0.134	0.049	0.02	0.004
555	0.381	0.136	0.049	0.02	0.004
555.5	0.386	0.138	0.05	0.02	0.004
556	0.39	0.139	0.051	0.02	0.004
556.5	0.395	0.141	0.052	0.021	0.004
557	0.4	0.143	0.052	0.021	0.004
557.5	0.405	0.145	0.053	0.021	0.004
558	0.41	0.146	0.054	0.021	0.004
558.5	0.415	0.148	0.054	0.021	0.004
559	0.42	0.15	0.055	0.022	0.004
559.5	0.425	0.152	0.055	0.022	0.004
560	0.43	0.154	0.056	0.022	0.004
560.5	0.436	0.155	0.056	0.022	0.004
561	0.44	0.157	0.057	0.023	0.005
561.5	0.446	0.159	0.058	0.023	0.005
562	0.451	0.161	0.059	0.023	0.005
562.5	0.456	0.163	0.059	0.023	0.005
563	0.46	0.165	0.06	0.024	0.005
563.5	0.465	0.166	0.061	0.024	0.005
564	0.47	0.168	0.061	0.024	0.005
564.5	0.475	0.17	0.062	0.025	0.005
565	0.48	0.172	0.062	0.025	0.005
565.5	0.485	0.173	0.063	0.025	0.005
566	0.489	0.175	0.063	0.025	0.006
566.5	0.494	0.177	0.064	0.025	0.006
567	0.499	0.178	0.065	0.025	0.006
567.5	0.504	0.18	0.065	0.026	0.006
568	0.509	0.182	0.066	0.026	0.006
568.5	0.513	0.184	0.067	0.026	0.006
569	0.518	0.186	0.068	0.027	0.006
569.5	0.523	0.187	0.068	0.027	0.007
570	0.528	0.189	0.069	0.027	0.007
570.5	0.533	0.191	0.07	0.028	0.007
571	0.538	0.193	0.071	0.028	0.007
571.5	0.543	0.195	0.071	0.028	0.007
572	0.548	0.196	0.072	0.028	0.007
572.5	0.553	0.198	0.073	0.028	0.007
573	0.558	0.2	0.073	0.029	0.007
573.5	0.563	0.202	0.074	0.029	0.008
574	0.568	0.204	0.074	0.029	0.008
574.5	0.573	0.205	0.075	0.03	0.008
575	0.578	0.207	0.076	0.03	0.008
575.5	0.583	0.209	0.077	0.03	0.008
576	0.588	0.211	0.077	0.031	0.008
576.5	0.594	0.213	0.078	0.031	0.009
577	0.599	0.215	0.079	0.031	0.009
577.5	0.604	0.217	0.079	0.031	0.009
578	0.609	0.219	0.08	0.032	0.009
578.5	0.614	0.221	0.081	0.032	0.009
579	0.619	0.222	0.082	0.032	0.009
579.5	0.625	0.224	0.082	0.032	0.009
580	0.63	0.227	0.083	0.033	0.009
580.5	0.635	0.228	0.084	0.033	0.01
581	0.64	0.23	0.085	0.033	0.01
581.5	0.645	0.232	0.085	0.034	0.01
582	0.651	0.234	0.086	0.034	0.01
582.5	0.656	0.236	0.087	0.034	0.01
583	0.661	0.238	0.087	0.034	0.01
583.5	0.666	0.24	0.088	0.035	0.01
584	0.671	0.242	0.089	0.035	0.01
584.5	0.677	0.244	0.09	0.035	0.01
585	0.682	0.245	0.09	0.035	0.011
585.5	0.687	0.247	0.091	0.036	0.011
586	0.693	0.249	0.092	0.036	0.011
586.5	0.698	0.251	0.093	0.036	0.011
587	0.703	0.253	0.093	0.036	0.011
587.5	0.709	0.255	0.094	0.037	0.011
588	0.714	0.256	0.094	0.037	0.011
588.5	0.719	0.258	0.095	0.037	0.011
589	0.724	0.26	0.096	0.037	0.011
589.5	0.73	0.262	0.096	0.037	0.011
590	0.735	0.264	0.097	0.037	0.011
590.5	0.74	0.266	0.098	0.038	0.011
591	0.745	0.268	0.099	0.038	0.011
591.5	0.75	0.27	0.099	0.038	0.011
592	0.755	0.271	0.1	0.039	0.011
592.5	0.76	0.273	0.101	0.039	0.011
593	0.765	0.275	0.102	0.04	0.012
593.5	0.769	0.277	0.102	0.04	0.012
594	0.774	0.278	0.103	0.04	0.012
594.5	0.779	0.28	0.103	0.04	0.012
595	0.783	0.282	0.104	0.04	0.012
595.5	0.788	0.283	0.105	0.04	0.012
596	0.793	0.285	0.105	0.04	0.012
596.5	0.797	0.287	0.106	0.041	0.012
597	0.801	0.288	0.107	0.041	0.012
597.5	0.806	0.29	0.107	0.041	0.013
598	0.81	0.291	0.108	0.041	0.013
598.5	0.814	0.293	0.108	0.042	0.013
599	0.818	0.294	0.109	0.042	0.013
599.5	0.822	0.296	0.11	0.042	0.013
600	0.826	0.297	0.11	0.042	0.013
600.5	0.83	0.298	0.111	0.043	0.013
601	0.833	0.3	0.111	0.043	0.013
601.5	0.837	0.301	0.112	0.043	0.014
602	0.84	0.302	0.113	0.043	0.014
602.5	0.843	0.304	0.113	0.043	0.014
603	0.846	0.305	0.113	0.043	0.014
603.5	0.849	0.306	0.114	0.044	0.014
604	0.851	0.307	0.114	0.044	0.014
604.5	0.854	0.308	0.114	0.044	0.014
605	0.856	0.308	0.115	0.044	0.014
605.5	0.858	0.309	0.115	0.044	0.014
606	0.86	0.31	0.115	0.044	0.014
606.5	0.862	0.31	0.116	0.044	0.014
607	0.864	0.311	0.116	0.044	0.014
607.5	0.865	0.311	0.116	0.045	0.014
608	0.866	0.312	0.116	0.045	0.014
608.5	0.867	0.312	0.116	0.045	0.015
609	0.867	0.312	0.116	0.045	0.015
609.5	0.868	0.312	0.116	0.045	0.015
610	0.867	0.312	0.116	0.045	0.015
610.5	0.867	0.312	0.116	0.045	0.015
611	0.867	0.312	0.116	0.045	0.015
611.5	0.866	0.312	0.116	0.045	0.015
612	0.865	0.311	0.116	0.045	0.015
612.5	0.864	0.311	0.116	0.045	0.015
613	0.862	0.31	0.116	0.044	0.015
613.5	0.86	0.31	0.116	0.044	0.014
614	0.858	0.309	0.115	0.044	0.014
614.5	0.856	0.308	0.115	0.044	0.014
615	0.853	0.307	0.115	0.044	0.014
615.5	0.85	0.306	0.114	0.043	0.014
616	0.848	0.305	0.114	0.044	0.014
616.5	0.845	0.304	0.114	0.043	0.014
617	0.841	0.303	0.113	0.043	0.014
617.5	0.837	0.301	0.113	0.043	0.014
618	0.834	0.3	0.112	0.043	0.014
618.5	0.829	0.299	0.112	0.043	0.014
619	0.824	0.297	0.111	0.043	0.014
619.5	0.82	0.295	0.11	0.042	0.014
620	0.815	0.293	0.11	0.042	0.014
620.5	0.809	0.291	0.109	0.042	0.014
621	0.803	0.289	0.108	0.041	0.014
621.5	0.797	0.287	0.107	0.041	0.014
622	0.791	0.285	0.106	0.041	0.013
622.5	0.785	0.282	0.105	0.04	0.013
623	0.778	0.28	0.104	0.04	0.013
623.5	0.772	0.278	0.104	0.04	0.013
624	0.765	0.275	0.103	0.039	0.013
624.5	0.758	0.273	0.102	0.039	0.013
625	0.751	0.27	0.101	0.039	0.013
625.5	0.743	0.267	0.1	0.039	0.013
626	0.735	0.265	0.099	0.038	0.013
626.5	0.727	0.262	0.097	0.038	0.012
627	0.719	0.258	0.096	0.037	0.012
627.5	0.71	0.256	0.095	0.037	0.012
628	0.701	0.252	0.094	0.036	0.012
628.5	0.693	0.249	0.093	0.036	0.012
629	0.684	0.246	0.092	0.035	0.012
629.5	0.675	0.243	0.091	0.035	0.012
630	0.667	0.24	0.089	0.034	0.011
630.5	0.658	0.236	0.088	0.034	0.011
631	0.649	0.233	0.087	0.034	0.011
631.5	0.639	0.23	0.086	0.033	0.011
632	0.63	0.226	0.084	0.032	0.011
632.5	0.62	0.223	0.083	0.032	0.01
633	0.611	0.219	0.082	0.031	0.01
633.5	0.601	0.216	0.08	0.031	0.01
634	0.591	0.212	0.079	0.03	0.01
634.5	0.581	0.209	0.077	0.03	0.01
635	0.572	0.205	0.076	0.029	0.01
635.5	0.562	0.201	0.075	0.029	0.009
636	0.552	0.198	0.074	0.028	0.009
636.5	0.542	0.194	0.072	0.028	0.009
637	0.532	0.191	0.071	0.028	0.009
637.5	0.522	0.187	0.07	0.027	0.009
638	0.512	0.183	0.068	0.026	0.009
638.5	0.502	0.18	0.067	0.026	0.008
639	0.493	0.176	0.066	0.025	0.008
639.5	0.483	0.173	0.064	0.025	0.008
640	0.474	0.169	0.063	0.024	0.008
640.5	0.464	0.166	0.062	0.024	0.008
641	0.455	0.162	0.06	0.023	0.007
641.5	0.445	0.159	0.059	0.023	0.007
642	0.436	0.156	0.058	0.022	0.007
642.5	0.427	0.152	0.056	0.022	0.007
643	0.417	0.149	0.055	0.021	0.007
643.5	0.408	0.145	0.054	0.021	0.007
644	0.399	0.142	0.053	0.021	0.006
644.5	0.39	0.139	0.051	0.02	0.006
645	0.381	0.136	0.05	0.02	0.006
645.5	0.372	0.132	0.049	0.019	0.006
646	0.363	0.129	0.048	0.019	0.006
646.5	0.355	0.126	0.046	0.018	0.006
647	0.346	0.123	0.045	0.018	0.005
647.5	0.337	0.12	0.044	0.017	0.005
648	0.329	0.117	0.043	0.017	0.005
648.5	0.321	0.114	0.042	0.016	0.005
649	0.312	0.111	0.041	0.016	0.005
649.5	0.304	0.108	0.039	0.015	0.005
650	0.296	0.105	0.038	0.015	0.004
650.5	0.288	0.102	0.037	0.014	0.004
651	0.28	0.099	0.036	0.014	0.004
651.5	0.272	0.096	0.035	0.014	0.004
652	0.264	0.093	0.034	0.013	0.004
652.5	0.256	0.091	0.033	0.013	0.004
653	0.249	0.088	0.032	0.012	0.004
653.5	0.241	0.085	0.031	0.012	0.004
654	0.234	0.083	0.03	0.012	0.003
654.5	0.227	0.08	0.029	0.012	0.003
655	0.22	0.078	0.028	0.011	0.003
655.5	0.213	0.075	0.027	0.011	0.003
656	0.206	0.073	0.027	0.011	0.003
656.5	0.199	0.069	0.026	0.01	0.003
657	0.193	0.067	0.025	0.01	0.003
657.5	0.187	0.065	0.023	0.01	0.003
658	0.181	0.063	0.022	0.009	0.003
658.5	0.175	0.061	0.022	0.009	0.002
659	0.169	0.059	0.021	0.009	0.002
659.5	0.163	0.057	0.02	0.008	0.002
660	0.158	0.055	0.02	0.008	0.002
660.5	0.153	0.053	0.019	0.008	0.002
661	0.149	0.051	0.018	0.008	0.002
661.5	0.144	0.05	0.018	0.008	0.002
662	0.14	0.048	0.018	0.008	0.003
662.5	0.136	0.047	0.018	0.008	0.003
663	0.132	0.046	0.018	0.009	0.003
663.5	0.128	0.044	0.018	0.009	0.004
664	0.124	0.043	0.017	0.008	0.003
664.5	0.12	0.041	0.016	0.008	0.003
665	0.116	0.04	0.015	0.007	0.002
665.5	0.113	0.039	0.014	0.006	0.002
666	0.109	0.038	0.014	0.006	0.002
666.5	0.106	0.037	0.013	0.005	0.001
667	0.103	0.035	0.013	0.005	0.001
667.5	0.1	0.034	0.013	0.006	0.001
668	0.097	0.033	0.013	0.006	0.002
668.5	0.093	0.032	0.012	0.006	0.002
669	0.09	0.031	0.012	0.006	0.002
669.5	0.087	0.03	0.011	0.005	0.001
670	0.084	0.029	0.01	0.004	0.001
670.5	0.081	0.028	0.01	0.004	0.001
671	0.078	0.027	0.009	0.004	0.001
671.5	0.075	0.026	0.009	0.004	0.001
672	0.072	0.025	0.009	0.005	0.001
672.5	0.07	0.024	0.009	0.005	0.001
673	0.067	0.024	0.009	0.005	0.001
673.5	0.064	0.022	0.008	0.004	0.001
674	0.062	0.021	0.008	0.004	0.001
674.5	0.059	0.021	0.008	0.004	0.001
675	0.057	0.02	0.007	0.004	0
675.5	0.055	0.018	0.006	0.004	0
676	0.052	0.018	0.006	0.004	0
676.5	0.05	0.017	0.006	0.003	0
677	0.048	0.016	0.005	0.003	0
677.5	0.046	0.016	0.005	0.003	0
678	0.045	0.015	0.005	0.002	0
678.5	0.043	0.014	0.005	0.002	0
679	0.041	0.014	0.005	0.002	0
679.5	0.04	0.013	0.004	0.002	0
680	0.038	0.012	0.004	0.002	0
680.5	0.036	0.012	0.004	0.002	0
681	0.035	0.011	0.004	0.002	0
681.5	0.033	0.011	0.003	0.002	0
682	0.032	0.01	0.003	0.002	0
682.5	0.03	0.01	0.003	0.001	0
683	0.029	0.009	0.003	0.001	-0.001
683.5	0.028	0.008	0.003	0.001	-0.001
684	0.027	0.008	0.003	0.001	-0.001
684.5	0.026	0.008	0.002	0.001	-0.001
685	0.025	0.008	0.003	0.001	0
685.5	0.024	0.007	0.002	0.001	-0.001
686	0.023	0.007	0.003	0.002	0
686.5	0.023	0.008	0.003	0.002	0
687	0.022	0.008	0.003	0.003	0.001
687.5	0.022	0.008	0.004	0.003	0.001
688	0.022	0.009	0.004	0.004	0.002
688.5	0.021	0.008	0.004	0.003	0.002
689	0.02	0.008	0.004	0.003	0.002
689.5	0.019	0.008	0.004	0.003	0.002
690	0.018	0.007	0.004	0.003	0.002
690.5	0.017	0.007	0.004	0.003	0.002
691	0.016	0.006	0.003	0.003	0.001
691.5	0.015	0.006	0.003	0.003	0.001
692	0.014	0.006	0.003	0.002	0.001
692.5	0.013	0.005	0.003	0.002	0.001
693	0.012	0.005	0.002	0.002	0
693.5	0.011	0.005	0.002	0.002	0
694	0.011	0.004	0.001	0.002	-0.001
694.5	0.01	0.004	0.001	0.002	-0.001
695	0.01	0.003	0.001	0.002	-0.001
695.5	0.009	0.003	0	0.002	-0.001
696	0.009	0.002	0	0.001	-0.001
696.5	0.009	0.002	0	0.001	-0.001
697	0.008	0.002	0	0.001	-0.001
697.5	0.008	0.002	0	0	-0.001
698	0.008	0.002	0	0	-0.001
698.5	0.007	0.002	0	0	-0.001
699	0.007	0.002	0	0	-0.001
699.5	0.006	0.001	0	0	-0.001
700	0.006	0.001	0	0	-0.001
700.5	0.005	0.001	0	0	-0.001
701	0.005	0.001	0	0	-0.001
701.5	0.005	0.001	0	0	-0.001
702	0.005	0.001	0	0	-0.001
702.5	0.005	0.001	0	0	-0.001
703	0.004	0.001	0	0	-0.001
703.5	0.004	0.001	0	0	-0.001
704	0.004	0.001	0	0	-0.001
704.5	0.004	0.001	0	0	0
705	0.003	0.001	0	0	-0.001
705.5	0.003	0	0	0	-0.001
706	0.003	0	0	0	-0.001
706.5	0.002	0	0	0	-0.001
707	0.002	0	0	0	-0.001
707.5	0.002	0	0	0	-0.001
708	0.002	0	0	0	-0.001
708.5	0.002	0	0	0	-0.001
709	0.002	0	0	0	0
709.5	0.002	0	0	0	0
710	0.002	0	0	0	0
710.5	0.001	0	0	0	-0.001
711	0.001	0	0	0	-0.001
711.5	0.001	0	0	0	-0.001
712	0.001	0	0	0	-0.001
712.5	0.001	0	0	0	-0.001
713	0.001	0	0	0	-0.001
713.5	0.001	0	0	0	-0.001
714	0.001	0	0	0	0
714.5	0.001	0	0	0	0
715	0.001	0	0	0	0
715.5	0	0	0	0	0
716	0	0	0	0	0
716.5	0	0	0	0	0
717	0	0	0	0	0
717.5	0	0	0	0	0
718	0	0	0	0	0
718.5	0	0	0	0	0
719	0	0	0	0	0
719.5	0.003	0.002	0.002	0.003	0.002
720	0.006	0.004	0.004	0.005	0.004
720.5	0.009	0.007	0.006	0.008	0.007
721	0.012	0.009	0.008	0.01	0.009
721.5	0.015	0.011	0.01	0.013	0.011
722	0.015	0.011	0.011	0.013	0.011
722.5	0.015	0.011	0.01	0.013	0.011
723	0.015	0.011	0.01	0.013	0.011
723.5	0.015	0.011	0.01	0.013	0.012
724	0.014	0.011	0.01	0.013	0.012
724.5	0.015	0.011	0.01	0.013	0.012
725	0.015	0.011	0.01	0.013	0.012
725.5	0.015	0.011	0.01	0.013	0.012
726	0.015	0.011	0.01	0.013	0.011
726.5	0.015	0.011	0.01	0.014	0.011
727	0.014	0.011	0.01	0.014	0.011
727.5	0.014	0.011	0.01	0.014	0.011
728	0.014	0.011	0.01	0.014	0.011
728.5	0.014	0.011	0.01	0.013	0.012
729	0.014	0.011	0.01	0.013	0.011
729.5	0.014	0.011	0.01	0.013	0.011
730	0.014	0.011	0.01	0.013	0.011
730.5	0.014	0.011	0.01	0.013	0.011
731	0.014	0.011	0.01	0.013	0.012
731.5	0.014	0.011	0.01	0.013	0.012
732	0.014	0.011	0.01	0.014	0.012
732.5	0.014	0.011	0.01	0.014	0.012
733	0.014	0.011	0.01	0.013	0.013
733.5	0.014	0.011	0.01	0.013	0.011
734	0.013	0.01	0.01	0.013	0.011
734.5	0.014	0.011	0.01	0.013	0.011
735	0.014	0.011	0.01	0.013	0.011
735.5	0.013	0.011	0.01	0.013	0.012
736	0.014	0.011	0.01	0.013	0.012
736.5	0.014	0.011	0.01	0.013	0.012
737	0.015	0.011	0.01	0.013	0.012
737.5	0.014	0.011	0.01	0.013	0.012
738	0.014	0.011	0.01	0.013	0.012
738.5	0.014	0.011	0.01	0.013	0.012
739	0.015	0.011	0.01	0.013	0.012
739.5	0.014	0.011	0.01	0.013	0.012
740	0.014	0.011	0.01	0.013	0.012
740.5	0.014	0.011	0.01	0.013	0.012
741	0.013	0.011	0.01	0.013	0.012
741.5	0.013	0.011	0.01	0.013	0.012
742	0.013	0.011	0.011	0.013	0.012
742.5	0.013	0.011	0.011	0.013	0.012
743	0.013	0.011	0.011	0.013	0.011
743.5	0.013	0.011	0.011	0.013	0.011
744	0.013	0.011	0.011	0.013	0.011
744.5	0.013	0.01	0.01	0.013	0.011
745	0.013	0.01	0.01	0.013	0.011
745.5	0.013	0.011	0.01	0.013	0.011
746	0.013	0.01	0.01	0.013	0.011
746.5	0.013	0.01	0.01	0.013	0.011
747	0.013	0.01	0.01	0.013	0.011
747.5	0.013	0.01	0.01	0.013	0.011
748	0.013	0.01	0.01	0.013	0.011
748.5	0.013	0.01	0.01	0.013	0.011
749	0.013	0.01	0.01	0.013	0.011
749.5	0.013	0.01	0.01	0.013	0.011
750	0.013	0.01	0.01	0.013	0.011

## Sheet: 36-56
	Thermal cycles
Wavelength	0	1	2	3
450	0.062	0.013	0.001	-0.001
450.5	0.062	0.013	0.001	-0.001
451	0.062	0.013	0.001	-0.001
451.5	0.062	0.013	0.001	-0.001
452	0.062	0.013	0.001	-0.001
452.5	0.062	0.013	0.001	-0.001
453	0.062	0.013	0.001	-0.001
453.5	0.062	0.013	0.001	-0.001
454	0.062	0.013	0.001	-0.001
454.5	0.062	0.013	0.001	-0.001
455	0.062	0.013	0.001	-0.001
455.5	0.062	0.013	0.001	-0.001
456	0.062	0.013	0.001	-0.001
456.5	0.062	0.013	0.001	-0.001
457	0.062	0.013	0.001	-0.001
457.5	0.062	0.013	0.001	-0.001
458	0.062	0.013	0.001	-0.001
458.5	0.062	0.013	0.001	-0.001
459	0.062	0.013	0.001	-0.001
459.5	0.062	0.013	0.001	-0.001
460	0.062	0.013	0.001	-0.001
460.5	0.062	0.013	0.001	-0.001
461	0.062	0.013	0.001	-0.001
461.5	0.062	0.013	0.001	-0.001
462	0.062	0.013	0.001	-0.001
462.5	0.062	0.013	0.001	-0.001
463	0.061	0.013	0.001	-0.001
463.5	0.061	0.013	0.001	-0.001
464	0.061	0.013	0.001	-0.001
464.5	0.061	0.013	0.001	-0.001
465	0.061	0.013	0.001	-0.001
465.5	0.061	0.013	0.001	-0.001
466	0.061	0.013	0.001	-0.001
466.5	0.061	0.013	0.001	-0.001
467	0.06	0.013	0.001	-0.001
467.5	0.06	0.013	0.001	-0.001
468	0.06	0.013	0.001	-0.001
468.5	0.06	0.013	0.001	-0.001
469	0.06	0.013	0.001	-0.001
469.5	0.06	0.013	0.001	-0.001
470	0.06	0.013	0.001	-0.001
470.5	0.06	0.013	0.001	-0.001
471	0.06	0.013	0.001	-0.001
471.5	0.06	0.013	0.001	-0.001
472	0.06	0.013	0.001	0
472.5	0.06	0.013	0.001	-0.001
473	0.06	0.013	0.001	0
473.5	0.06	0.013	0.001	0
474	0.06	0.014	0.001	0
474.5	0.06	0.014	0.001	0
475	0.06	0.014	0.002	0
475.5	0.061	0.014	0.002	0
476	0.061	0.014	0.002	0
476.5	0.061	0.014	0.002	0
477	0.061	0.014	0.002	0
477.5	0.061	0.014	0.002	0
478	0.061	0.014	0.002	0
478.5	0.061	0.014	0.002	0
479	0.061	0.014	0.002	0
479.5	0.061	0.014	0.002	0
480	0.061	0.014	0.002	0
480.5	0.061	0.014	0.002	0
481	0.061	0.014	0.002	0
481.5	0.061	0.014	0.002	0
482	0.061	0.014	0.002	0
482.5	0.061	0.014	0.002	0
483	0.062	0.014	0.002	0
483.5	0.062	0.014	0.002	0
484	0.062	0.014	0.002	0
484.5	0.062	0.014	0.002	0
485	0.062	0.014	0.002	0
485.5	0.062	0.014	0.002	0
486	0.062	0.014	0.002	0
486.5	0.063	0.014	0.002	-0.001
487	0.063	0.014	0.002	-0.001
487.5	0.063	0.014	0.002	-0.001
488	0.063	0.014	0.002	-0.001
488.5	0.064	0.014	0.002	-0.001
489	0.064	0.015	0.002	-0.001
489.5	0.065	0.015	0.002	-0.001
490	0.065	0.015	0.002	-0.001
490.5	0.066	0.015	0.002	-0.001
491	0.066	0.015	0.002	-0.001
491.5	0.067	0.015	0.002	-0.001
492	0.067	0.015	0.002	-0.001
492.5	0.068	0.015	0.002	-0.001
493	0.068	0.015	0.002	-0.001
493.5	0.068	0.015	0.002	-0.001
494	0.069	0.015	0.002	-0.001
494.5	0.069	0.015	0.002	-0.001
495	0.07	0.016	0.002	-0.001
495.5	0.071	0.016	0.002	-0.001
496	0.071	0.016	0.002	-0.001
496.5	0.072	0.016	0.002	-0.001
497	0.073	0.016	0.002	-0.001
497.5	0.073	0.017	0.002	-0.001
498	0.074	0.017	0.002	-0.001
498.5	0.075	0.017	0.002	-0.001
499	0.076	0.017	0.002	-0.001
499.5	0.077	0.017	0.002	-0.001
500	0.078	0.018	0.003	-0.001
500.5	0.079	0.018	0.003	-0.001
501	0.08	0.018	0.003	-0.001
501.5	0.081	0.018	0.003	-0.001
502	0.082	0.018	0.003	-0.001
502.5	0.083	0.019	0.003	-0.001
503	0.084	0.019	0.003	-0.001
503.5	0.085	0.019	0.003	-0.001
504	0.086	0.019	0.003	-0.001
504.5	0.087	0.02	0.003	-0.001
505	0.088	0.02	0.003	-0.001
505.5	0.089	0.02	0.003	-0.001
506	0.091	0.021	0.003	0
506.5	0.092	0.021	0.003	0
507	0.093	0.022	0.003	0
507.5	0.095	0.022	0.004	0
508	0.096	0.022	0.004	0
508.5	0.097	0.023	0.004	0
509	0.099	0.023	0.004	0
509.5	0.1	0.023	0.004	0
510	0.102	0.024	0.004	0
510.5	0.103	0.024	0.004	0
511	0.105	0.025	0.004	0
511.5	0.107	0.025	0.005	0
512	0.108	0.026	0.005	0
512.5	0.11	0.026	0.005	0
513	0.112	0.026	0.005	0
513.5	0.113	0.027	0.005	0
514	0.115	0.027	0.005	0
514.5	0.117	0.028	0.005	0
515	0.118	0.028	0.005	0
515.5	0.12	0.029	0.005	0
516	0.122	0.029	0.006	0
516.5	0.124	0.03	0.006	0
517	0.125	0.03	0.006	0
517.5	0.127	0.031	0.006	0
518	0.129	0.031	0.006	0
518.5	0.131	0.032	0.007	0
519	0.133	0.032	0.007	0
519.5	0.135	0.032	0.007	0
520	0.137	0.033	0.007	0.001
520.5	0.139	0.033	0.007	0
521	0.141	0.034	0.007	0.001
521.5	0.143	0.034	0.008	0.001
522	0.146	0.035	0.008	0.001
522.5	0.148	0.036	0.008	0.001
523	0.15	0.036	0.008	0.001
523.5	0.152	0.037	0.008	0.001
524	0.155	0.038	0.008	0.001
524.5	0.157	0.038	0.008	0.001
525	0.159	0.039	0.009	0.001
525.5	0.162	0.039	0.009	0.001
526	0.164	0.04	0.009	0.001
526.5	0.167	0.041	0.009	0.001
527	0.169	0.041	0.009	0.001
527.5	0.172	0.042	0.009	0.001
528	0.175	0.043	0.01	0.002
528.5	0.177	0.044	0.01	0.002
529	0.18	0.044	0.01	0.002
529.5	0.183	0.045	0.01	0.002
530	0.186	0.046	0.01	0.002
530.5	0.188	0.046	0.011	0.001
531	0.192	0.047	0.011	0.001
531.5	0.195	0.048	0.011	0.001
532	0.198	0.049	0.011	0.001
532.5	0.201	0.049	0.011	0.001
533	0.204	0.05	0.011	0.001
533.5	0.207	0.051	0.011	0.002
534	0.21	0.052	0.012	0.002
534.5	0.213	0.053	0.012	0.002
535	0.217	0.054	0.012	0.002
535.5	0.22	0.055	0.012	0.002
536	0.224	0.055	0.013	0.002
536.5	0.227	0.056	0.013	0.002
537	0.23	0.057	0.013	0.002
537.5	0.234	0.058	0.014	0.002
538	0.238	0.059	0.014	0.002
538.5	0.241	0.06	0.014	0.002
539	0.245	0.061	0.015	0.002
539.5	0.248	0.062	0.015	0.002
540	0.252	0.063	0.015	0.002
540.5	0.256	0.064	0.015	0.002
541	0.26	0.065	0.016	0.002
541.5	0.263	0.066	0.016	0.003
542	0.267	0.067	0.016	0.003
542.5	0.271	0.068	0.017	0.003
543	0.275	0.069	0.017	0.003
543.5	0.279	0.07	0.017	0.003
544	0.283	0.071	0.017	0.003
544.5	0.287	0.072	0.017	0.003
545	0.291	0.073	0.018	0.003
545.5	0.295	0.074	0.018	0.003
546	0.3	0.075	0.018	0.003
546.5	0.304	0.076	0.019	0.003
547	0.308	0.077	0.019	0.003
547.5	0.312	0.079	0.02	0.004
548	0.317	0.08	0.02	0.004
548.5	0.321	0.081	0.02	0.004
549	0.326	0.082	0.021	0.004
549.5	0.33	0.083	0.021	0.004
550	0.334	0.084	0.021	0.004
550.5	0.339	0.086	0.022	0.004
551	0.344	0.087	0.022	0.004
551.5	0.348	0.088	0.022	0.004
552	0.353	0.089	0.023	0.004
552.5	0.357	0.091	0.023	0.005
553	0.362	0.092	0.024	0.005
553.5	0.367	0.093	0.024	0.005
554	0.371	0.095	0.024	0.005
554.5	0.376	0.096	0.025	0.005
555	0.381	0.097	0.025	0.005
555.5	0.386	0.098	0.025	0.005
556	0.39	0.099	0.026	0.005
556.5	0.395	0.101	0.026	0.005
557	0.4	0.102	0.026	0.006
557.5	0.405	0.103	0.027	0.006
558	0.41	0.104	0.027	0.006
558.5	0.415	0.105	0.027	0.006
559	0.42	0.107	0.028	0.006
559.5	0.425	0.108	0.028	0.006
560	0.43	0.109	0.028	0.006
560.5	0.436	0.111	0.029	0.006
561	0.441	0.112	0.029	0.006
561.5	0.446	0.113	0.029	0.006
562	0.451	0.115	0.03	0.006
562.5	0.455	0.116	0.03	0.007
563	0.46	0.117	0.031	0.007
563.5	0.465	0.119	0.031	0.007
564	0.47	0.12	0.031	0.007
564.5	0.475	0.121	0.032	0.007
565	0.48	0.122	0.032	0.007
565.5	0.484	0.124	0.032	0.007
566	0.489	0.125	0.033	0.007
566.5	0.494	0.126	0.033	0.007
567	0.499	0.127	0.034	0.007
567.5	0.504	0.128	0.034	0.008
568	0.509	0.13	0.034	0.008
568.5	0.513	0.131	0.035	0.008
569	0.518	0.132	0.035	0.008
569.5	0.523	0.134	0.035	0.008
570	0.528	0.135	0.036	0.008
570.5	0.533	0.136	0.036	0.008
571	0.538	0.138	0.037	0.008
571.5	0.543	0.139	0.037	0.009
572	0.548	0.14	0.038	0.009
572.5	0.553	0.141	0.038	0.009
573	0.558	0.143	0.038	0.009
573.5	0.563	0.144	0.039	0.009
574	0.568	0.145	0.039	0.009
574.5	0.573	0.147	0.04	0.009
575	0.578	0.148	0.04	0.01
575.5	0.583	0.15	0.041	0.01
576	0.588	0.151	0.041	0.01
576.5	0.593	0.152	0.041	0.01
577	0.598	0.154	0.042	0.01
577.5	0.604	0.155	0.042	0.01
578	0.609	0.156	0.042	0.01
578.5	0.614	0.158	0.043	0.01
579	0.619	0.159	0.043	0.01
579.5	0.625	0.16	0.044	0.011
580	0.63	0.162	0.044	0.011
580.5	0.635	0.163	0.045	0.011
581	0.64	0.165	0.045	0.011
581.5	0.645	0.166	0.045	0.011
582	0.651	0.167	0.046	0.011
582.5	0.656	0.169	0.046	0.011
583	0.661	0.17	0.047	0.012
583.5	0.666	0.171	0.047	0.012
584	0.672	0.173	0.047	0.012
584.5	0.677	0.174	0.048	0.012
585	0.682	0.175	0.048	0.012
585.5	0.688	0.177	0.049	0.012
586	0.693	0.178	0.049	0.012
586.5	0.698	0.18	0.05	0.012
587	0.704	0.181	0.05	0.012
587.5	0.709	0.183	0.05	0.012
588	0.714	0.184	0.05	0.012
588.5	0.719	0.185	0.05	0.012
589	0.724	0.186	0.051	0.012
589.5	0.729	0.188	0.051	0.012
590	0.735	0.189	0.051	0.012
590.5	0.74	0.19	0.052	0.012
591	0.745	0.191	0.052	0.012
591.5	0.75	0.193	0.052	0.012
592	0.755	0.194	0.053	0.013
592.5	0.76	0.196	0.053	0.013
593	0.764	0.197	0.054	0.013
593.5	0.769	0.198	0.054	0.013
594	0.774	0.199	0.054	0.013
594.5	0.778	0.201	0.054	0.013
595	0.783	0.202	0.055	0.013
595.5	0.788	0.203	0.055	0.013
596	0.792	0.204	0.056	0.013
596.5	0.797	0.205	0.056	0.014
597	0.801	0.206	0.056	0.014
597.5	0.805	0.208	0.057	0.014
598	0.81	0.209	0.057	0.014
598.5	0.814	0.21	0.057	0.014
599	0.818	0.211	0.058	0.014
599.5	0.822	0.212	0.058	0.014
600	0.825	0.213	0.058	0.014
600.5	0.829	0.214	0.059	0.014
601	0.833	0.215	0.059	0.015
601.5	0.836	0.215	0.059	0.015
602	0.839	0.216	0.059	0.015
602.5	0.843	0.217	0.06	0.015
603	0.845	0.218	0.06	0.015
603.5	0.848	0.219	0.06	0.015
604	0.851	0.22	0.06	0.015
604.5	0.854	0.22	0.06	0.015
605	0.856	0.221	0.061	0.015
605.5	0.858	0.221	0.061	0.015
606	0.86	0.222	0.061	0.015
606.5	0.862	0.222	0.061	0.015
607	0.863	0.223	0.061	0.015
607.5	0.864	0.223	0.061	0.015
608	0.865	0.223	0.061	0.015
608.5	0.866	0.223	0.062	0.015
609	0.867	0.224	0.061	0.015
609.5	0.867	0.224	0.062	0.015
610	0.867	0.224	0.061	0.015
610.5	0.867	0.224	0.061	0.016
611	0.866	0.223	0.061	0.016
611.5	0.866	0.223	0.062	0.016
612	0.864	0.223	0.062	0.016
612.5	0.863	0.223	0.062	0.016
613	0.862	0.222	0.061	0.016
613.5	0.86	0.222	0.061	0.015
614	0.857	0.221	0.061	0.015
614.5	0.855	0.22	0.06	0.015
615	0.853	0.22	0.06	0.015
615.5	0.85	0.219	0.06	0.015
616	0.847	0.218	0.06	0.015
616.5	0.844	0.218	0.06	0.015
617	0.841	0.217	0.06	0.015
617.5	0.837	0.216	0.06	0.015
618	0.833	0.215	0.06	0.015
618.5	0.829	0.214	0.059	0.015
619	0.824	0.213	0.059	0.015
619.5	0.819	0.212	0.058	0.015
620	0.814	0.21	0.058	0.015
620.5	0.809	0.209	0.058	0.015
621	0.803	0.207	0.057	0.014
621.5	0.797	0.205	0.057	0.014
622	0.791	0.204	0.056	0.014
622.5	0.785	0.202	0.056	0.014
623	0.778	0.2	0.055	0.014
623.5	0.771	0.199	0.055	0.014
624	0.764	0.197	0.054	0.014
624.5	0.757	0.195	0.054	0.014
625	0.75	0.193	0.053	0.014
625.5	0.742	0.191	0.053	0.014
626	0.735	0.189	0.052	0.013
626.5	0.727	0.187	0.052	0.013
627	0.718	0.185	0.051	0.013
627.5	0.71	0.183	0.05	0.013
628	0.701	0.181	0.05	0.013
628.5	0.693	0.178	0.049	0.012
629	0.684	0.176	0.049	0.012
629.5	0.675	0.174	0.048	0.012
630	0.666	0.171	0.047	0.012
630.5	0.657	0.169	0.047	0.012
631	0.648	0.167	0.046	0.012
631.5	0.639	0.164	0.045	0.012
632	0.63	0.162	0.044	0.011
632.5	0.62	0.159	0.044	0.011
633	0.61	0.157	0.043	0.011
633.5	0.6	0.154	0.042	0.011
634	0.591	0.152	0.041	0.011
634.5	0.581	0.149	0.041	0.01
635	0.571	0.147	0.04	0.01
635.5	0.561	0.144	0.039	0.01
636	0.551	0.141	0.039	0.01
636.5	0.541	0.139	0.038	0.01
637	0.531	0.136	0.037	0.01
637.5	0.521	0.134	0.037	0.01
638	0.512	0.131	0.036	0.009
638.5	0.502	0.128	0.035	0.009
639	0.492	0.126	0.034	0.009
639.5	0.482	0.123	0.034	0.009
640	0.473	0.121	0.033	0.008
640.5	0.463	0.118	0.032	0.008
641	0.454	0.116	0.031	0.008
641.5	0.444	0.113	0.031	0.008
642	0.435	0.111	0.03	0.007
642.5	0.426	0.109	0.029	0.007
643	0.416	0.106	0.029	0.007
643.5	0.407	0.104	0.028	0.007
644	0.398	0.101	0.027	0.007
644.5	0.389	0.099	0.027	0.007
645	0.38	0.097	0.026	0.007
645.5	0.372	0.095	0.026	0.007
646	0.363	0.092	0.025	0.007
646.5	0.354	0.09	0.024	0.006
647	0.345	0.088	0.024	0.006
647.5	0.337	0.085	0.023	0.006
648	0.328	0.083	0.022	0.006
648.5	0.32	0.081	0.022	0.005
649	0.312	0.079	0.021	0.005
649.5	0.304	0.077	0.02	0.005
650	0.295	0.074	0.02	0.005
650.5	0.287	0.072	0.019	0.005
651	0.279	0.07	0.019	0.005
651.5	0.272	0.068	0.018	0.004
652	0.264	0.066	0.018	0.004
652.5	0.256	0.064	0.017	0.004
653	0.249	0.062	0.017	0.004
653.5	0.241	0.06	0.016	0.004
654	0.234	0.058	0.016	0.004
654.5	0.227	0.057	0.015	0.004
655	0.22	0.055	0.015	0.004
655.5	0.213	0.053	0.014	0.004
656	0.206	0.051	0.014	0.003
656.5	0.199	0.049	0.013	0.003
657	0.192	0.047	0.013	0.003
657.5	0.186	0.046	0.012	0.003
658	0.18	0.044	0.012	0.003
658.5	0.174	0.043	0.011	0.002
659	0.168	0.041	0.01	0.002
659.5	0.163	0.04	0.01	0.002
660	0.158	0.038	0.009	0.002
660.5	0.153	0.037	0.009	0.002
661	0.148	0.036	0.009	0.002
661.5	0.144	0.035	0.009	0.003
662	0.14	0.034	0.01	0.003
662.5	0.135	0.033	0.01	0.003
663	0.131	0.032	0.01	0.004
663.5	0.128	0.031	0.01	0.004
664	0.124	0.03	0.01	0.004
664.5	0.12	0.029	0.009	0.004
665	0.116	0.028	0.008	0.003
665.5	0.112	0.027	0.008	0.003
666	0.109	0.027	0.007	0.002
666.5	0.106	0.026	0.007	0.002
667	0.103	0.025	0.006	0.002
667.5	0.1	0.025	0.007	0.002
668	0.096	0.024	0.007	0.002
668.5	0.093	0.023	0.007	0.002
669	0.09	0.023	0.007	0.002
669.5	0.087	0.022	0.006	0.001
670	0.084	0.021	0.005	0.001
670.5	0.081	0.021	0.005	0.001
671	0.078	0.02	0.005	0.001
671.5	0.075	0.019	0.005	0.001
672	0.072	0.019	0.005	0.002
672.5	0.069	0.018	0.005	0.002
673	0.067	0.017	0.005	0.002
673.5	0.064	0.016	0.004	0.001
674	0.062	0.015	0.004	0.001
674.5	0.059	0.015	0.004	0.001
675	0.057	0.014	0.004	0.001
675.5	0.054	0.013	0.003	0.001
676	0.052	0.013	0.003	0.001
676.5	0.05	0.012	0.003	0
677	0.048	0.011	0.003	0
677.5	0.046	0.011	0.002	0
678	0.044	0.011	0.002	0
678.5	0.043	0.01	0.002	0
679	0.041	0.01	0.002	0
679.5	0.039	0.009	0.002	0
680	0.038	0.009	0.002	0
680.5	0.036	0.008	0.002	0
681	0.034	0.008	0.002	0
681.5	0.033	0.008	0.001	0
682	0.032	0.007	0.001	0
682.5	0.03	0.007	0.001	0
683	0.029	0.006	0.001	-0.001
683.5	0.027	0.006	0.001	-0.001
684	0.026	0.006	0.001	-0.001
684.5	0.025	0.006	0.001	-0.001
685	0.024	0.006	0.001	0
685.5	0.023	0.005	0	-0.001
686	0.023	0.005	0.001	0
686.5	0.022	0.006	0.002	0.001
687	0.022	0.006	0.002	0.001
687.5	0.022	0.006	0.003	0.002
688	0.022	0.007	0.003	0.002
688.5	0.021	0.007	0.003	0.002
689	0.02	0.006	0.003	0.002
689.5	0.019	0.006	0.003	0.002
690	0.018	0.006	0.003	0.002
690.5	0.017	0.006	0.003	0.002
691	0.015	0.005	0.002	0.002
691.5	0.014	0.005	0.002	0.002
692	0.013	0.005	0.002	0.001
692.5	0.012	0.004	0.002	0
693	0.012	0.004	0.002	0
693.5	0.011	0.003	0.002	0
694	0.011	0.002	0.001	-0.001
694.5	0.01	0.002	0.001	-0.001
695	0.01	0.002	0	-0.001
695.5	0.009	0.002	0	-0.001
696	0.009	0.002	0	-0.001
696.5	0.008	0.002	0	-0.001
697	0.008	0.001	0	-0.001
697.5	0.008	0.001	0	-0.001
698	0.007	0.001	0	-0.001
698.5	0.007	0.001	0	-0.001
699	0.007	0.001	0	-0.001
699.5	0.006	0.001	0	-0.001
700	0.006	0.001	-0.001	-0.001
700.5	0.005	0.001	-0.001	-0.001
701	0.005	0.001	-0.001	-0.001
701.5	0.005	0.001	-0.001	-0.001
702	0.005	0.001	-0.001	-0.001
702.5	0.005	0.001	0	-0.001
703	0.005	0.001	0	-0.001
703.5	0.004	0.001	0	0
704	0.004	0.001	0	0
704.5	0.004	0.001	0	0
705	0.003	0.001	0	0
705.5	0.003	0.001	-0.001	-0.001
706	0.003	0.001	-0.001	-0.001
706.5	0.003	0.001	-0.001	-0.001
707	0.002	0.001	0	-0.001
707.5	0.002	0.001	0	0
708	0.002	0	0	0
708.5	0.002	0.001	0	0
709	0.002	0.001	0	0
709.5	0.002	0	0	0
710	0.002	0	0	0
710.5	0.001	0	0	0
711	0.001	0	0	0
711.5	0.001	0	0	0
712	0.001	0	0	0
712.5	0.001	0	0	0
713	0.001	0	0	0
713.5	0.001	0	0	0
714	0.001	0	0	0
714.5	0.001	0.001	0	0
715	0.001	0.001	0	0
715.5	0	0	0	0
716	0	0	0	0
716.5	0	0.001	0	0
717	0	0.001	0	0
717.5	0.001	0.001	0	0
718	0.001	0.001	0	0
718.5	0	0	0	0
719	0	0	0	0
719.5	0.003	0.004	0.003	0.003
720	0.006	0.007	0.006	0.006
720.5	0.009	0.01	0.009	0.008
721	0.012	0.013	0.012	0.011
721.5	0.015	0.016	0.015	0.015
722	0.015	0.016	0.015	0.015
722.5	0.015	0.016	0.015	0.015
723	0.016	0.016	0.015	0.015
723.5	0.016	0.016	0.014	0.015
724	0.016	0.016	0.014	0.014
724.5	0.015	0.016	0.014	0.014
725	0.016	0.016	0.014	0.014
725.5	0.014	0.016	0.014	0.013
726	0.014	0.016	0.014	0.013
726.5	0.014	0.017	0.014	0.013
727	0.014	0.016	0.014	0.013
727.5	0.014	0.016	0.014	0.013
728	0.014	0.016	0.014	0.014
728.5	0.014	0.016	0.015	0.014
729	0.014	0.016	0.015	0.014
729.5	0.014	0.016	0.015	0.014
730	0.014	0.016	0.015	0.014
730.5	0.014	0.016	0.015	0.014
731	0.014	0.016	0.014	0.014
731.5	0.014	0.016	0.014	0.014
732	0.014	0.016	0.014	0.014
732.5	0.014	0.016	0.014	0.014
733	0.014	0.016	0.014	0.014
733.5	0.013	0.016	0.014	0.013
734	0.013	0.016	0.014	0.013
734.5	0.014	0.016	0.014	0.013
735	0.014	0.016	0.014	0.014
735.5	0.014	0.016	0.014	0.014
736	0.014	0.016	0.014	0.014
736.5	0.014	0.016	0.014	0.014
737	0.014	0.017	0.014	0.014
737.5	0.014	0.016	0.014	0.014
738	0.014	0.016	0.014	0.014
738.5	0.014	0.016	0.014	0.014
739	0.014	0.017	0.014	0.014
739.5	0.014	0.016	0.014	0.014
740	0.014	0.016	0.014	0.014
740.5	0.014	0.016	0.014	0.014
741	0.014	0.016	0.015	0.014
741.5	0.014	0.016	0.015	0.015
742	0.014	0.016	0.015	0.015
742.5	0.014	0.016	0.015	0.014
743	0.014	0.016	0.015	0.014
743.5	0.013	0.016	0.014	0.014
744	0.013	0.015	0.014	0.013
744.5	0.013	0.016	0.014	0.013
745	0.013	0.016	0.014	0.013
745.5	0.013	0.016	0.014	0.013
746	0.013	0.016	0.014	0.013
746.5	0.013	0.016	0.014	0.013
747	0.013	0.015	0.014	0.013
747.5	0.013	0.015	0.014	0.013
748	0.013	0.015	0.014	0.013
748.5	0.013	0.015	0.014	0.013
749	0.013	0.015	0.014	0.013
749.5	0.013	0.015	0.014	0.013
750	0.013	0.015	0.014	0.013

## Sheet: lnC0-C
Thermal cycles	31-36	26-36	36-41	36-46	36-51	36-56
0	0	0	0	0	0	0
1	0.26977	0.38722	0.49594	0.7001	1.02204	1.35339
2	0.52867	0.66702	0.91284	1.39791	2.01145	2.65417
3	0.73917	0.82981	1.32696	1.9436	2.95838	4.05699
4	0.95091	1.22608	1.7544	2.63675	4.05699	--
5	1.21208	1.54699	2.21116	3.39659	--	--
6	1.40375	1.83287	2.60616	3.9913	--	--
7	1.62338	2.11338	3.02737
8	1.85976	2.44986	3.36384
9	2.11108	2.83552	3.99245
10	2.3462	3.212
11	2.56035	3.47151
12	2.75771	3.50925
13	3.05147	3.99475
14	3.18152
15	3.54616
16	3.76931
17	3.99245
18	--
	--
	--
	--
	--
	--
	--
	--
	--
	--
	--
	--
	--
	--
	--
	--
	--
	--
	--
	--
	--
	--
	--
	--
	--
	--
	--
	--
	--
	--
	--
	--
	--
	--
	--
	--
	--
	--
	--
	--
	--
	--
	--
	--
	--

## Sheet: OH
Magnetic Filed	0	5	10
3469.01	600.95	7889.9	24654.4
3469.11	1041	8444.87	24657.4
3469.21	1280	8118.87	25151.4
3469.31	-250.05	9317.87	24968.4
3469.4	-1268	8886.87	24958.4
3469.5	-48.046	8925.87	23896.4
3469.6	-203.05	7470.9	25232.4
3469.7	699.95	9044.87	24157.4
3469.79	-356.05	9679.87	24390.4
3469.89	553.95	9832.87	24264.4
3469.99	-336.05	9280.87	24451.4
3470.09	-453.05	9067.87	24522.4
3470.19	410.95	8861.87	25151.4
3470.28	-689.05	9482.87	24479.4
3470.38	512.95	10095.9	24547.4
3470.48	-57.046	9132.87	23659.4
3470.58	476.95	8840.87	24708.4
3470.67	574.95	8922.87	25488.4
3470.77	190.95	8965.87	24674.4
3470.87	646.95	8441.87	25721.4
3470.97	1357	9146.87	26038.4
3471.06	995.95	9397.87	26064.4
3471.16	1259	9690.87	25964.4
3471.26	903.95	8749.87	24922.4
3471.36	110.95	9277.87	25159.4
3471.46	924.95	9177.87	24655.4
3471.55	678.95	10085.9	24386.4
3471.65	-583.05	9177.87	23825.4
3471.75	-299.05	8809.87	23881.4
3471.85	-465.05	9466.87	25234.4
3471.94	-302.05	8773.87	24867.4
3472.04	27.954	8980.87	25190.4
3472.14	1226	8765.87	25931.4
3472.24	904.95	8532.87	25042.4
3472.34	561.95	8949.87	25176.4
3472.43	1607	8881.87	24457.4
3472.53	631.95	8427.87	24871.4
3472.63	-349.05	8184.87	23500.4
3472.73	-456.05	9128.87	24556.4
3472.82	732.95	9460.87	25364.4
3472.92	-149.05	9951.87	25082.4
3473.02	-151.05	9106.87	25146.4
3473.12	233.95	8304.87	25418.4
3473.21	858.95	9592.87	24727.4
3473.31	-872.05	10022.9	25519.4
3473.41	-743.05	8986.87	25748.4
3473.51	359.95	8568.87	25496.4
3473.61	-491.05	9277.87	25804.4
3473.7	-10.046	9508.87	24647.4
3473.8	494.95	10176.9	25632.4
3473.9	1145	9246.87	25252.4
3474	583.95	8684.87	24159.4
3474.09	-706.05	9744.87	25861.4
3474.19	-327.05	10282.9	24177.4
3474.29	-1360	9692.87	24852.4
3474.39	-956.05	7832.9	24847.4
3474.49	-230.05	8956.87	24602.4
3474.58	-162.05	9457.87	24494.4
3474.68	911.95	9164.87	25694.4
3474.78	267.95	8664.87	25383.4
3474.88	494.95	9188.87	24566.4
3474.97	324.95	8775.87	24757.4
3475.07	404.95	8383.87	24350.4
3475.17	-126.05	9595.87	24037.4
3475.27	476.95	9396.87	24962.4
3475.36	-513.05	9854.87	25385.4
3475.46	-325.05	9992.87	24781.4
3475.56	125.95	9866.87	24296.4
3475.66	-1339	9035.87	24948.4
3475.76	-776.05	7864.9	24692.4
3475.85	-44.046	8679.87	24619.4
3475.95	588.95	8651.87	25442.4
3476.05	-105.05	9107.87	24197.4
3476.15	-1237	8818.87	24019.4
3476.24	338.95	10277.9	25231.4
3476.34	1257	9600.87	25686.4
3476.44	-422.05	8793.87	24679.4
3476.54	585.95	8799.87	24529.4
3476.64	135.95	8646.87	24444.4
3476.73	30.954	9768.87	23946.4
3476.83	-588.05	9216.87	25206.4
3476.93	-103.05	9030.87	23997.4
3477.03	174.95	7759.9	25482.4
3477.12	-85.046	6998.9	26050.4
3477.22	-795.05	9142.87	24544.4
3477.32	416.95	8814.87	24450.4
3477.42	1104	9188.87	25156.4
3477.51	-329.05	8934.87	24723.4
3477.61	-214.05	8640.87	24608.4
3477.71	-1465	8120.87	25226.4
3477.81	-122.05	10425.9	25731.4
3477.91	-566.05	8538.87	25848.4
3478	-334.05	7885.9	25211.4
3478.1	569.95	8473.87	25123.4
3478.2	-632.05	9284.87	24904.4
3478.3	-620.05	9078.87	25286.4
3478.39	-50.046	8325.87	25857.4
3478.49	-395.05	9450.87	26485.4
3478.59	886.95	9366.87	24482.4
3478.69	997.95	8847.87	23780.4
3478.79	1839	8706.87	24549.4
3478.88	1101	8221.87	25488.4
3478.98	1249	9379.87	24786.4
3479.08	-321.05	9324.87	24063.4
3479.18	990.95	8706.87	24728.4
3479.27	45.954	8736.87	25009.4
3479.37	-644.05	8973.87	24259.4
3479.47	444.95	9550.87	24010.4
3479.57	-618.05	9398.87	23475.4
3479.66	783.95	8829.87	24587.4
3479.76	-933.05	7787.9	25436.4
3479.86	158.95	8513.87	25927.4
3479.96	-995.05	8928.87	25456.4
3480.06	-1365	9575.87	24403.4
3480.15	-703.05	9016.87	24581.4
3480.25	-1569	9688.87	25074.4
3480.35	-58.046	10081.9	25354.4
3480.45	475.95	9060.87	26839.4
3480.54	169.95	8287.87	26137.4
3480.64	-683.05	8367.87	25085.4
3480.74	-487.05	7428.9	24038.4
3480.84	-9.0459	8904.87	25022.4
3480.94	1031	7900.9	25124.4
3481.03	310.95	9089.87	24505.4
3481.13	-127.05	9413.87	25562.4
3481.23	-925.05	9634.87	25911.4
3481.33	-221.05	8530.87	24974.4
3481.42	-1956	9808.87	24612.4
3481.52	154.95	10761.9	24373.4
3481.62	-203.05	9521.87	24671.4
3481.72	-868.05	8863.87	25278.4
3481.81	-607.05	8623.87	26398.4
3481.91	-460.05	7221.9	26109.4
3482.01	-113.05	8796.87	25360.4
3482.11	-260.05	9719.87	26119.4
3482.21	-558.05	9153.87	26506.4
3482.3	-1001	8337.87	26383.4
3482.4	82.954	8270.87	24519.4
3482.5	-221.05	8048.87	25371.4
3482.6	-278.05	8699.87	24494.4
3482.69	-356.05	9514.87	26211.4
3482.79	-276.05	8412.87	26700.4
3482.89	904.95	9964.87	25229.4
3482.99	245.95	10038.9	25917.4
3483.09	287.95	9560.87	26019.4
3483.18	-205.05	9727.87	24913.4
3483.28	-1355	9677.87	25019.4
3483.38	-762.05	9074.87	25441.4
3483.48	-1582	8879.87	25598.4
3483.57	-1323	7917.9	25571.4
3483.67	-1023	8819.87	26011.4
3483.77	-767.05	8662.87	24805.4
3483.87	636.95	8349.87	25100.4
3483.97	883.95	9314.87	25534.4
3484.06	-1056	8351.87	25298.4
3484.16	290.95	8654.87	24962.4
3484.26	872.95	8019.87	23702.4
3484.36	1452	9956.87	24608.4
3484.45	-433.05	9367.87	24713.4
3484.55	1478	9639.87	24266.4
3484.65	1667	10277.9	23791.4
3484.75	1658	9175.87	24123.4
3484.84	542.95	9398.87	24952.4
3484.94	391.95	8099.87	25349.4
3485.04	-252.05	8518.87	24550.4
3485.14	-809.05	9541.87	24575.4
3485.24	-645.05	9402.87	24621.4
3485.33	678.95	8788.87	24450.4
3485.43	470.95	7863.9	24018.4
3485.53	472.95	7526.9	24535.4
3485.63	1359	8852.87	24224.4
3485.72	541.95	8877.87	24538.4
3485.82	-946.05	9152.87	24310.4
3485.92	325.95	8195.87	24496.4
3486.02	101.95	9157.87	25362.4
3486.11	-353.05	10656.9	26068.4
3486.21	-603.05	9516.87	25149.4
3486.31	196.95	8796.87	25695.4
3486.41	594.95	9044.87	25255.4
3486.51	746.95	9057.87	24521.4
3486.6	-1117	8693.87	25010.4
3486.7	-981.05	7941.9	25481.4
3486.8	428.95	8242.87	25758.4
3486.9	679.95	8453.87	24880.4
3486.99	-946.05	9272.87	24029.4
3487.09	-865.05	9135.87	24762.4
3487.19	-199.05	10038.9	24295.4
3487.29	160.95	9612.87	25303.4
3487.39	-314.05	9304.87	25706.4
3487.48	-127.05	8906.87	25604.4
3487.58	-661.05	7873.9	25754.4
3487.68	-521.05	9948.87	27272.4
3487.78	-1031	9474.87	27111.4
3487.87	-67.046	9992.87	28822.4
3487.97	411.95	11333.9	28421.4
3488.07	-252.05	11794.9	30751.4
3488.17	-744.05	12654.9	31141.4
3488.26	-780.05	11313.9	29760.4
3488.36	-294.05	11781.9	30151.4
3488.46	-638.05	10219.9	29466.4
3488.56	355.95	8930.87	27784.4
3488.66	863.95	8403.87	26304.4
3488.75	451.95	8298.87	26151.4
3488.85	447.95	6936.9	24687.4
3488.95	969.95	8130.87	23700.4
3489.05	1140	7047.9	23234.4
3489.14	2103	6885.9	21670.4
3489.24	1001	5770.9	20140.4
3489.34	855.95	6121.9	20711.4
3489.44	1149	7344.9	19615.4
3489.54	2522	6690.9	21058.4
3489.63	1645	5959.9	21949.4
3489.73	728.95	6981.9	21807.4
3489.83	438.95	8045.87	23477.4
3489.93	-243.05	8844.87	23064.4
3490.02	-347.05	8488.87	24066.4
3490.12	-1056	8026.87	24655.4
3490.22	-362.05	8964.87	24281.4
3490.32	-285.05	8401.87	24237.4
3490.41	-195.05	9190.87	24214.4
3490.51	-1137	9534.87	24887.4
3490.61	-14.046	10137.9	24485.4
3490.71	161.95	8593.87	24602.4
3490.81	-712.05	8349.87	24143.4
3490.9	14.954	9289.87	23846.4
3491	-379.05	9516.87	24717.4
3491.1	306.95	9417.87	24923.4
3491.2	-167.05	9054.87	23899.4
3491.29	-506.05	8404.87	25246.4
3491.39	-2500	9296.87	25611.4
3491.49	-854.05	9750.87	25189.4
3491.59	1032	8369.87	25343.4
3491.69	1038	8162.87	26174.4
3491.78	-472.05	9147.87	24593.4
3491.88	134.95	9945.87	24507.4
3491.98	-146.05	9344.87	24270.4
3492.08	550.95	8965.87	23505.4
3492.17	116.95	8726.87	23655.4
3492.27	-807.05	8356.87	24772.4
3492.37	-1138	9041.87	23725.4
3492.47	174.95	9432.87	25145.4
3492.57	-1737	8796.87	25125.4
3492.66	321.95	8951.87	24907.4
3492.76	305.95	8861.87	24244.4
3492.86	-357.05	9583.87	24540.4
3492.96	-179.05	8434.87	24292.4
3493.05	175.95	6692.9	25140.4
3493.15	404.95	7532.9	24031.4
3493.25	177.95	8007.87	23923.4
3493.35	-428.05	7867.9	25099.4
3493.44	-1255	9354.87	26432.4
3493.54	-1195	8497.87	26733.4
3493.64	189.95	9521.87	24611.4
3493.74	117.95	10718.9	25562.4
3493.84	-478.05	8685.87	23367.4
3493.93	244.95	9003.87	23443.4
3494.03	-503.05	9749.87	24761.4
3494.13	-948.05	9867.87	25256.4
3494.23	-10.046	8517.87	25107.4
3494.32	-421.05	9028.87	24112.4
3494.42	212.95	7302.9	24369.4
3494.52	1285	8865.87	24780.4
3494.62	561.95	9495.87	24239.4
3494.72	-1275	9646.87	24673.4
3494.81	-486.05	9407.87	25972.4
3494.91	-550.05	9192.87	26689.4
3495.01	-432.05	9290.87	25422.4
3495.11	-88.046	8895.87	25244.4
3495.2	-139.05	8765.87	25341.4
3495.3	825.95	8492.87	25241.4
3495.4	-586.05	9068.87	24159.4
3495.5	-259.05	8698.87	25892.4
3495.59	-668.05	9601.87	25729.4
3495.69	-339.05	9947.87	24524.4
3495.79	436.95	8476.87	25187.4
3495.89	495.95	8701.87	24229.4
3495.99	-671.05	10017.9	24599.4
3496.08	-181.05	8364.87	24842.4
3496.18	767.95	9091.87	25181.4
3496.28	1063	8819.87	24673.4
3496.38	-366.05	9494.87	24348.4
3496.47	-178.05	9660.87	24496.4
3496.57	-149.05	8149.87	24410.4
3496.67	-575.05	8111.87	25921.4
3496.77	-237.05	8860.87	25408.4
3496.86	1054	8261.87	26095.4
3496.96	343.95	7942.9	25180.4
3497.06	-497.05	7965.9	24526.4
3497.16	-434.05	9012.87	25659.4
3497.26	-407.05	10043.9	25656.4
3497.35	523.95	7455.9	25099.4
3497.45	921.95	8318.87	24119.4
3497.55	995.95	9058.87	26004.4
3497.65	147.95	8898.87	25683.4
3497.74	650.95	8698.87	26531.4
3497.84	-204.05	8810.87	25086.4
3497.94	-102.05	8964.87	25244.4
3498.04	612.95	8750.87	26157.4
3498.14	-780.05	8491.87	25699.4
3498.23	-636.05	8112.87	25147.4
3498.33	-1499	8323.87	24567.4
3498.43	-2406	8191.87	25670.4
3498.53	-890.05	9031.87	26051.4
3498.62	421.95	10240.9	26061.4
3498.72	-520.05	8661.87	26349.4
3498.82	-1579	9756.87	25761.4
3498.92	-748.05	9166.87	25468.4
3499.01	-669.05	8993.87	25037.4
3499.11	-512.05	9773.87	24912.4
3499.21	-717.05	10456.9	24526.4
3499.31	-137.05	9506.87	25349.4
3499.41	-1053	9201.87	26857.4
3499.5	-1105	8212.87	26991.4
3499.6	580.95	8151.87	25369.4
3499.7	-162.05	8932.87	25711.4
3499.8	1236	8853.87	26307.4
3499.89	1122	8836.87	25286.4
3499.99	538.95	8984.87	24485.4
3500.09	564.95	9049.87	25779.4
3500.19	456.95	9413.87	25931.4
3500.29	504.95	9335.87	26684.4
3500.38	-648.05	8378.87	25794.4
3500.48	379.95	8384.87	25590.4
3500.58	1360	8557.87	26688.4
3500.68	1899	9338.87	25189.4
3500.77	793.95	9138.87	25079.4
3500.87	-360.05	8862.87	25604.4
3500.97	7.9541	9732.87	26083.4
3501.07	147.95	9163.87	25575.4
3501.17	679.95	9469.87	25393.4
3501.26	192.95	9989.87	25363.4
3501.36	-275.05	8804.87	25512.4
3501.46	-8.0459	9508.87	25168.4
3501.56	-905.05	8731.87	25145.4
3501.65	-184.05	7371.9	24375.4
3501.75	-460.05	7599.9	24849.4
3501.85	527.95	9729.87	25823.4
3501.95	948.95	9469.87	24866.4
3502.04	1187	9389.87	24744.4
3502.14	1815	9960.87	27296.4
3502.24	1326	9385.87	26976.4
3502.34	-365.05	10417.9	28101.4
3502.44	-684.05	11048.9	28873.4
3502.53	-435.05	11440.9	30985.4
3502.63	-888.05	11354.9	32683.4
3502.73	-2312	12103.9	33010.4
3502.83	-1590	13146.9	34162.4
3502.92	-2277	12966.9	35222
3503.02	-1068	13608.9	34548.4
3503.12	-1501	13018.9	34375.4
3503.22	-1361	13019.9	34057.4
3503.32	-1315	13070.9	31295.4
3503.41	-1004	11370.9	29742.4
3503.51	-729.05	9404.87	27256.4
3503.61	-395.05	8086.87	25071.4
3503.71	422.95	6336.9	22274.4
3503.8	386.95	6212.9	20671.4
3503.9	1161	5438.9	17675.4
3504	917.95	3943.9	17190.4
3504.1	-1.0459	3625.9	15538.4
3504.19	1137	3937.9	15294.4
3504.29	499.95	5420.9	15774.4
3504.39	-146.05	5842.9	16963.4
3504.49	-209.05	7068.9	18155.4
3504.59	-165.05	7511.9	19846.4
3504.68	-604.05	7793.9	20107.4
3504.78	77.954	7536.9	21118.4
3504.88	-146.05	8262.87	24314.4
3504.98	-527.05	8797.87	23788.4
3505.07	-441.05	7799.9	24728.4
3505.17	-71.046	7585.9	25352.4
3505.27	230.95	8193.87	23954.4
3505.37	-260.05	8774.87	24273.4
3505.47	-441.05	8178.87	24643.4
3505.56	-239.05	9651.87	24999.4
3505.66	-166.05	9454.87	24959.4
3505.76	-54.046	9178.87	24289.4
3505.86	-340.05	8640.87	25343.4
3505.95	-1013	9306.87	24593.4
3506.05	-1998	9600.87	25019.4
3506.15	-814.05	9562.87	24517.4
3506.25	-13.046	10262.9	25303.4
3506.34	-387.05	10668.9	25363.4
3506.44	-222.05	10017.9	24826.4
3506.54	-810.05	9088.87	25024.4
3506.64	728.95	9232.87	24847.4
3506.74	576.95	8669.87	24644.4
3506.83	1507	8703.87	24454.4
3506.93	1467	7671.9	24006.4
3507.03	1021	8115.87	24570.4
3507.13	1063	8278.87	24985.4
3507.22	664.95	9062.87	24671.4
3507.32	361.95	8731.87	24756.4
3507.42	931.95	9081.87	25609.4
3507.52	1500	9285.87	25057.4
3507.62	569.95	8852.87	23420.4
3507.71	14.954	7820.9	23822.4
3507.81	170.95	8689.87	25215.4
3507.91	634.95	7868.9	25844.4
3508.01	685.95	7867.9	24215.4
3508.1	-749.05	7915.9	24100.4
3508.2	908.95	8788.87	25294.4
3508.3	876.95	8715.87	24439.4
3508.4	1015	9227.87	24914.4
3508.49	2219	9984.87	24266.4
3508.59	336.95	8622.87	24831.4
3508.69	-1295	7866.9	24847.4
3508.79	-638.05	9369.87	25622.4
3508.89	-494.05	8596.87	25466.4
3508.98	232.95	8751.87	25169.4
3509.08	1061	9249.87	24725.4
3509.18	969.95	9407.87	25630.4
3509.28	981.95	8479.87	25413.4
3509.37	-235.05	7004.9	25517.4
3509.47	754.95	8444.87	25968.4
3509.57	1202	9548.87	25026.4
3509.67	111.95	9054.87	25909.4
3509.77	-843.05	9266.87	25690.4
3509.86	-1383	9654.87	25569.4
3509.96	-303.05	9295.87	25407.4
3510.06	-564.05	9834.87	25795.4
3510.16	355.95	9739.87	25374.4
3510.25	163.95	10650.9	26173.4
3510.35	-27.046	9268.87	25386.4
3510.45	-663.05	10291.9	24624.4
3510.55	1.9541	9951.87	24604.4
3510.64	433.95	7790.9	25144.4
3510.74	333.95	8519.87	24570.4
3510.84	-300.05	8507.87	25487.4
3510.94	439.95	10081.9	25028.4
3511.04	999.95	9215.87	25242.4
3511.13	572.95	8463.87	24877.4
3511.23	-559.05	9015.87	25193.4
3511.33	-1566	8475.87	24666.4
3511.43	-263.05	9330.87	24316.4
3511.52	-168.05	9516.87	24211.4
3511.62	-703.05	9088.87	24038.4
3511.72	881.95	9559.87	24109.4
3511.82	1577	8954.87	25316.4
3511.92	349.95	8911.87	24998.4
3512.01	229.95	7990.9	24076.4
3512.11	205.95	8613.87	24263.4
3512.21	324.95	8879.87	24784.4
3512.31	-272.05	8492.87	24720.4
3512.4	374.95	9012.87	25528.4
3512.5	658.95	8539.87	24116.4
3512.6	20.954	8138.87	24035.4
3512.7	407.95	7888.9	24809.4
3512.79	-543.05	8885.87	24419.4
3512.89	-363.05	9216.87	24688.4
3512.99	-353.05	10024.9	25772.4
3513.09	200.95	9056.87	25420.4
3513.19	-539.05	9474.87	24578.4
3513.28	887.95	9461.87	23671.4
3513.38	957.95	9576.87	24805.4
3513.48	451.95	9942.87	24808.4
3513.58	-482.05	9421.87	24382.4
3513.67	524.95	9467.87	25491.4
3513.77	74.954	8165.87	25070.4
3513.87	-81.046	8697.87	25901.4
3513.97	-219.05	9691.87	25719.4
3514.07	-244.05	8201.87	26012.4
3514.16	-89.046	9235.87	26217.4
3514.26	557.95	10349.9	26059.4
3514.36	501.95	9427.87	24753.4
3514.46	-152.05	9700.87	25571.4
3514.55	-1458	9934.87	26669.4
3514.65	-2036	9824.87	26560.4
3514.75	-1432	9970.87	25858.4
3514.85	-344.05	11033.9	25545.4
3514.94	133.95	9991.87	25288.4
3515.04	-290.05	10504.9	26788.4
3515.14	-727.05	9898.87	26153.4
3515.24	-219.05	8970.87	25026.4
3515.34	-441.05	9936.87	25732.4
3515.43	443.95	9505.87	26060.4
3515.53	523.95	7453.9	25213.4
3515.63	-329.05	8895.87	25664.4
3515.73	92.954	8889.87	24981.4
3515.82	-210.05	9754.87	23734.4
3515.92	112.95	8910.87	23298.4
3516.02	-863.05	9231.87	26138.4
3516.12	-877.05	9198.87	25800.4
3516.22	222.95	9212.87	23936.4
3516.31	594.95	8696.87	24761.4
3516.41	-1.0459	8371.87	24536.4
3516.51	127.95	8620.87	25268.4
3516.61	1026	8533.87	25257.4
3516.7	1059	7008.9	25077.4
3516.8	1309	8595.87	24947.4
3516.9	402.95	9375.87	25231.4
3517	-470.05	9857.87	25268.4
3517.09	304.95	9456.87	25742.4
3517.19	418.95	9446.87	27162.4
3517.29	-819.05	11566.9	26941.4
3517.39	-151.05	14271.9	27772.4
3517.49	-1480	13444.9	29581.4
3517.58	-1285	13621.9	31892.4
3517.68	-921.05	14555.9	33687.4
3517.78	-1245	13163.9	33110.4
3517.88	-1552	12772.9	34815.4
3517.97	-456.05	14126.9	35424
3518.07	611.95	12372.9	35364
3518.17	-257.05	11515.9	33712.4
3518.27	568.95	11501.9	31359.4
3518.37	-328.05	11408.9	29638.4
3518.46	-496.05	9713.87	26635.4
3518.56	554.95	8635.87	23892.4
3518.66	885.95	8137.87	23002.4
3518.76	1046	7002.9	21288.4
3518.85	2568	5436.9	18869.4
3518.95	2412	4851.9	17245.4
3519.05	1579	6213.9	15153.4
3519.15	1041	5327.9	15600.4
3519.24	2110	5934.9	15908.4
3519.34	1527	5051.9	17440.4
3519.44	199.95	5612.9	19909.4
3519.54	-815.05	7128.9	19601.4
3519.64	846.95	7072.9	18995.4
3519.73	1073	7515.9	19662.4
3519.83	-947.05	7297.9	22784.4
3519.93	20.954	9037.87	23996.4
3520.03	-1255	8705.87	24999.4
3520.12	-1303	8276.87	24142.4
3520.22	-815.05	9228.87	24538.4
3520.32	6.9541	8840.87	24970.4
3520.42	85.954	8010.87	25397.4
3520.52	-926.05	9311.87	24640.4
3520.61	-929.05	9525.87	25046.4
3520.71	-901.05	9163.87	24000.4
3520.81	1289	9037.87	23239.4
3520.91	1220	8026.87	23954.4
3521	-681.05	7477.9	24506.4
3521.1	-1012	7531.9	23873.4
3521.2	454.95	7912.9	23709.4
3521.3	1675	10057.9	23420.4
3521.39	973.95	9309.87	25020.4
3521.49	-591.05	9150.87	24961.4
3521.59	14.954	8496.87	24337.4
3521.69	-697.05	8783.87	24809.4
3521.79	-1493	8850.87	25496.4
3521.88	-2335	9415.87	25349.4
3521.98	-437.05	8483.87	25125.4
3522.08	-900.05	8465.87	25446.4
3522.18	-60.046	9569.87	25373.4
3522.27	-303.05	9763.87	24961.4
3522.37	-646.05	8958.87	24268.4
3522.47	235.95	8634.87	25196.4
3522.57	949.95	8153.87	25029.4
3522.67	-123.05	9230.87	24508.4
3522.76	424.95	8148.87	25244.4
3522.86	1040	8809.87	24072.4
3522.96	1411	9143.87	23897.4
3523.06	1367	9544.87	22874.4
3523.15	1328	10316.9	24255.4
3523.25	984.95	8310.87	24617.4
3523.35	526.95	8529.87	23876.4
3523.45	675.95	9184.87	24753.4
3523.54	1184	8973.87	24027.4
3523.64	1732	9236.87	23683.4
3523.74	1182	8187.87	25025.4
3523.84	1281	8172.87	23961.4
3523.94	1099	9783.87	23951.4
3524.03	686.95	9188.87	24954.4
3524.13	1219	9816.87	25656.4
3524.23	609.95	9806.87	26546.4
3524.33	-207.05	9244.87	27285.4
3524.42	583.95	8768.87	24906.4
3524.52	-347.05	8870.87	26029.4
3524.62	871.95	7842.9	26003.4
3524.72	107.95	8271.87	24729.4
3524.82	134.95	7725.9	26056.4
3524.91	-499.05	8921.87	25610.4
3525.01	-304.05	9396.87	25877.4
3525.11	440.95	9301.87	25234.4
3525.21	523.95	8832.87	25004.4
3525.3	-84.046	8747.87	24484.4
3525.4	-827.05	8652.87	25112.4
3525.5	557.95	9325.87	25312.4
3525.6	937.95	8824.87	24739.4
3525.69	-393.05	8181.87	24717.4
3525.79	1467	7745.9	25772.4
3525.89	1287	8354.87	26628.4
3525.99	1716	7407.9	25578.4
3526.09	319.95	8020.87	24810.4
3526.18	1010	8863.87	23960.4
3526.28	-144.05	8709.87	24958.4
3526.38	62.954	8989.87	24758.4
3526.48	-435.05	9668.87	23262.4
3526.57	30.954	8386.87	24671.4
3526.67	803.95	8026.87	25451.4
3526.77	40.954	9424.87	26319.4
3526.87	-933.05	8764.87	25329.4
3526.97	-30.046	8618.87	25246.4
3527.06	977.95	8038.87	25695.4
3527.16	835.95	9330.87	25328.4
3527.26	1606	9290.87	25819.4
3527.36	573.95	10117.9	24685.4
3527.45	-1284	9579.87	24671.4
3527.55	-669.05	9679.87	24936.4
3527.65	84.954	10421.9	24846.4
3527.75	130.95	9020.87	25307.4
3527.84	1914	8330.87	25705.4
3527.94	1256	9508.87	24993.4
3528.04	-108.05	9346.87	25095.4
3528.14	1770	9095.87	24982.4
3528.24	1013	8927.87	24327.4
3528.33	65.954	8042.87	25123.4
3528.43	-840.05	9274.87	25085.4
3528.53	541.95	8891.87	24976.4
3528.63	-289.05	8637.87	25460.4
3528.72	-526.05	9439.87	25051.4
3528.82	189.95	8452.87	24350.4
3528.92	61.954	9522.87	25734.4
3529.02	-404.05	9775.87	26361.4
3529.12	1112	10040.9	24813.4
3529.21	1419	9019.87	25359.4
3529.31	519.95	9347.87	25856.4
3529.41	-291.05	9246.87	25940.4
3529.51	111.95	9816.87	25650.4
3529.6	-795.05	10051.9	25572.4
3529.7	-224.05	10647.9	26498.4
3529.8	-544.05	8930.87	26163.4
3529.9	-521.05	8498.87	26554.4
3529.99	-26.046	9847.87	26043.4
3530.09	102.95	9328.87	25774.4
3530.19	1174	9439.87	25950.4
3530.29	524.95	10138.9	24788.4
3530.39	16.954	8307.87	24930.4
3530.48	-513.05	7907.9	24209.4
3530.58	-815.05	9561.87	25706.4
3530.68	-877.05	9564.87	24898.4
3530.78	-474.05	8190.87	25553.4
3530.87	-467.05	8247.87	25538.4
3530.97	-70.046	8793.87	24999.4
3531.07	-745.05	9633.87	25598.4
3531.17	877.95	8281.87	25314.4
3531.27	1621	8436.87	24892.4
3531.36	163.95	8753.87	24717.4
3531.46	579.95	8700.87	25799.4
3531.56	109.95	8761.87	26009.4
3531.66	-590.05	9226.87	24818.4
3531.75	-580.05	8935.87	24028.4
3531.85	-36.046	8981.87	23999.4
3531.95	681.95	9125.87	24767.4
3532.05	-901.05	8814.87	25954.4
3532.14	-738.05	9652.87	26787.4
3532.24	608.95	10423.9	25542.4
3532.34	134.95	10138.9	26516.4
3532.44	-216.05	11024.9	28023.4
3532.54	-187.05	11840.9	30421.4
3532.63	-241.05	12896.9	30254.4
3532.73	-940.05	11371.9	29632.4
3532.83	-1587	11207.9	30794.4
3532.93	-1752	10359.9	30195.4
3533.02	-611.05	10541.9	28446.4
3533.12	-1278	10164.9	28217.4
3533.22	-1156	9564.87	26447.4
3533.32	1154	8887.87	25667.4
3533.42	632.95	8253.87	25376.4
3533.51	1590	7294.9	23477.4
3533.61	1395	6022.9	22176.4
3533.71	-23.046	6211.9	20283.4
3533.81	726.95	6626.9	20405.4
3533.9	-674.05	5871.9	19357.4
3534	-1656	5099.9	20967.4
3534.1	265.95	7270.9	20291.4
3534.2	52.954	7415.9	21712.4
3534.29	-25.046	7005.9	21983.4
3534.39	-846.05	7951.9	23100.4
3534.49	385.95	7546.9	24333.4
3534.59	529.95	7310.9	24809.4
3534.69	329.95	8599.87	23968.4
3534.78	-744.05	9170.87	25107.4
3534.88	-446.05	8477.87	25404.4
3534.98	-102.05	9255.87	24816.4
3535.08	-138.05	8664.87	23583.4
3535.17	-356.05	8700.87	23200.4
3535.27	-347.05	8707.87	24137.4
3535.37	-24.046	10082.9	25715.4
3535.47	-918.05	11036.9	24925.4
3535.57	-1264	8838.87	25264.4
3535.66	-330.05	8931.87	24220.4
3535.76	-647.05	8232.87	23671.4
3535.86	-298.05	8067.87	25100.4
3535.96	-663.05	7965.9	25344.4
3536.05	-84.046	9679.87	23722.4
3536.15	910.95	9224.87	26112.4
3536.25	-300.05	8204.87	25268.4
3536.35	94.954	9734.87	24395.4
3536.44	95.954	9685.87	24496.4
3536.54	586.95	10167.9	24025.4
3536.64	314.95	8920.87	24235.4
3536.74	491.95	8771.87	25775.4
3536.84	-1200	9992.87	25761.4
3536.93	-1139	9451.87	24447.4
3537.03	-152.05	9349.87	24221.4
3537.13	155.95	9352.87	24516.4
3537.23	-1683	10350.9	24704.4
3537.32	-1780	8955.87	25495.4
3537.42	-1864	9380.87	26626.4
3537.52	-731.05	9175.87	26245.4
3537.62	-827.05	9464.87	25343.4
3537.72	-290.05	9575.87	24865.4
3537.81	368.95	8462.87	25213.4
3537.91	971.95	8833.87	25769.4
3538.01	-254.05	8460.87	24715.4
3538.11	-323.05	7966.9	24733.4
3538.2	-629.05	8297.87	24536.4
3538.3	100.95	8884.87	24435.4
3538.4	494.95	9318.87	24717.4
3538.5	179.95	9229.87	25538.4
3538.59	98.954	8530.87	26207.4
3538.69	556.95	9401.87	25256.4
3538.79	1729	9781.87	24851.4
3538.89	-885.05	8139.87	25008.4
3538.99	-452.05	9107.87	24579.4
3539.08	987.95	8531.87	24239.4
3539.18	20.954	7949.9	23615.4
3539.28	983.95	9125.87	24524.4
3539.38	1319	9078.87	25010.4
3539.47	-252.05	9492.87	25030.4
3539.57	292.95	9149.87	24019.4
3539.67	635.95	10119.9	24383.4
3539.77	701.95	9354.87	25002.4
3539.87	-645.05	9277.87	24110.4
3539.96	-458.05	9489.87	25086.4
3540.06	-1840	7721.9	24310.4
3540.16	-55.046	8625.87	24557.4
3540.26	93.954	8061.87	24277.4
3540.35	356.95	8501.87	24604.4
3540.45	227.95	9975.87	25808.4
3540.55	968.95	7889.9	24598.4
3540.65	-278.05	7710.9	24300.4
3540.74	553.95	10820.9	24913.4
3540.84	-58.046	9617.87	25551.4
3540.94	320.95	10042.9	25710.4
3541.04	1281	8610.87	25042.4
3541.14	-307.05	8621.87	25195.4
3541.23	-680.05	9027.87	24743.4
3541.33	-425.05	8840.87	23778.4
3541.43	410.95	8762.87	25920.4
3541.53	1061	8396.87	25967.4
3541.62	-58.046	9663.87	23962.4
3541.72	783.95	9892.87	24649.4
3541.82	351.95	8536.87	25249.4
3541.92	-267.05	8213.87	24498.4
3542.02	-170.05	9441.87	25187.4
3542.11	1018	9468.87	24018.4
3542.21	30.954	9529.87	24061.4
3542.31	-761.05	7749.9	24028.4
3542.41	-226.05	8244.87	23766.4
3542.5	-909.05	10013.9	23178.4
3542.6	-241.05	9183.87	25076.4
3542.7	696.95	8681.87	23852.4
3542.8	-135.05	9564.87	24211.4
3542.89	-520.05	9537.87	24963.4
3542.99	-987.05	8966.87	25515.4
3543.09	1119	9682.87	25479.4
3543.19	-221.05	8771.87	25844.4
3543.29	-29.046	8428.87	26022.4
3543.38	1043	9395.87	25825.4
3543.48	-862.05	9994.87	23641.4
3543.58	-783.05	9567.87	23654.4
3543.68	362.95	9650.87	24677.4
3543.77	982.95	8857.87	24394.4
3543.87	376.95	8234.87	25305.4
3543.97	-701.05	8470.87	25025.4
3544.07	-159.05	10647.9	25277.4
3544.17	303.95	9530.87	25127.4
3544.26	801.95	9105.87	23835.4
3544.36	-22.046	8284.87	24632.4
3544.46	-107.05	8509.87	24722.4
3544.56	558.95	8950.87	24806.4
3544.65	622.95	8302.87	26980.4
3544.75	-143.05	9089.87	25434.4
3544.85	-840.05	8898.87	25568.4
3544.95	-469.05	8074.87	25790.4
3545.04	-611.05	7598.9	24775.4
3545.14	-141.05	8417.87	24989.4
3545.24	-225.05	9525.87	23804.4
3545.34	635.95	9609.87	23636.4
3545.44	112.95	8308.87	24794.4
3545.53	-75.046	7809.9	24267.4
3545.63	488.95	8733.87	24357.4
3545.73	50.954	10546.9	25437.4
3545.83	-1665	9329.87	26532.4
3545.92	-1306	7583.9	24991.4
3546.02	-859.05	8466.87	25701.4
3546.12	43.954	9672.87	24359.4
3546.22	495.95	9022.87	25219.4
3546.32	-572.05	7861.9	24143.4
3546.41	-819.05	8252.87	23962.4
3546.51	174.95	9621.87	24126.4
3546.61	-531.05	8272.87	24658.4
3546.71	-811.05	9492.87	25292.4
3546.8	-389.05	9821.87	25057.4
3546.9	-47.046	9206.87	24215.4
3547	153.95	8946.87	23503.4
3547.1	-138.05	7683.9	23717.4
3547.19	-1051	9033.87	24231.4
3547.29	-395.05	9896.87	24080.4
3547.39	1188	9878.87	23479.4
3547.49	-809.05	8936.87	24824.4
3547.59	-910.05	8683.87	25383.4
3547.68	-1111	9591.87	25725.4
3547.78	75.954	10673.9	25331.4
3547.88	-629.05	9358.87	24449.4
3547.98	661.95	8486.87	24252.4
3548.07	892.95	9058.87	24460.4
3548.17	1131	8764.87	24434.4
3548.27	21.954	9005.87	25644.4
3548.37	183.95	8148.87	26469.4
3548.47	42.954	8900.87	25273.4
3548.56	334.95	9765.87	25279.4
3548.66	-731.05	9573.87	25404.4
3548.76	-40.046	9274.87	25530.4
3548.86	-343.05	8673.87	24669.4
3548.95	479.95	8725.87	24643.4
3549.05	140.95	9323.87	25496.4
3549.15	-526.05	9108.87	24266.4
3549.25	-1260	8915.87	25345.4
3549.34	-1468	9192.87	23230.4
3549.44	327.95	8998.87	23683.4
3549.54	-560.05	9029.87	25267.4
3549.64	-1305	8885.87	25113.4
3549.74	-749.05	8463.87	25140.4
3549.83	-551.05	8651.87	25115.4
3549.93	-1007	10149.9	25371.4
3550.03	566.95	9215.87	26222.4
3550.13	-634.05	8386.87	25615.4
3550.22	9.9541	8313.87	24877.4
3550.32	-24.046	9062.87	24494.4
3550.42	-291.05	10187.9	25168.4
3550.52	202.95	8601.87	25023.4
3550.62	369.95	9307.87	24242.4
3550.71	-92.046	9396.87	24774.4
3550.81	300.95	10135.9	24452.4
3550.91	821.95	9345.87	23708.4
3551.01	432.95	9059.87	23510.4
3551.1	496.95	8306.87	24705.4
3551.2	184.95	8458.87	24822.4
3551.3	867.95	7195.9	25285.4
3551.4	-37.046	7971.9	24693.4
3551.49	542.95	8344.87	24031.4
3551.59	-300.05	9266.87	25539.4
3551.69	-127.05	9727.87	25382.4
3551.79	326.95	10193.9	25967.4
3551.89	-794.05	9951.87	25589.4
3551.98	-154.05	10129.9	25449.4
3552.08	623.95	8481.87	25014.4
3552.18	909.95	7664.9	25343.4
3552.28	718.95	9159.87	23587.4
3552.37	-921.05	9601.87	24012.4
3552.47	-5.0459	8056.87	23898.4
3552.57	353.95	8105.87	23840.4
3552.67	239.95	8677.87	25079.4
3552.77	53.954	8410.87	24160.4
3552.86	-0.0459	9405.87	23877.4
3552.96	84.954	9073.87	23647.4
3553.06	-385.05	9560.87	23873.4
3553.16	99.954	8324.87	24283.4
3553.25	793.95	9059.87	25023.4
3553.35	-555.05	9267.87	25620.4
3553.45	-712.05	7929.9	25649.4
3553.55	12.954	8810.87	25291.4
3553.64	221.95	8112.87	25722.4
3553.74	92.954	8839.87	25165.4
3553.84	615.95	10101.9	25706.4
3553.94	-96.046	8882.87	25663.4
3554.04	1201	9249.87	25047.4
3554.13	328.95	9782.87	25143.4
3554.23	814.95	9788.87	24543.4
3554.33	634.95	8537.87	25565.4
3554.43	481.95	9413.87	25660.4
3554.52	-306.05	8677.87	25239.4
3554.62	-871.05	7340.9	24242.4
3554.72	-1133	7362.9	24928.4
3554.82	-556.05	8755.87	25640.4
3554.92	-1077	9487.87	24172.4
3555.01	-321.05	9811.87	24675.4
3555.11	-170.05	9013.87	25389.4
3555.21	454.95	8416.87	24858.4
3555.31	-392.05	9413.87	23390.4
3555.4	-320.05	10064.9	25531.4
3555.5	-4.0459	8653.87	25012.4
3555.6	-565.05	8581.87	24213.4
3555.7	513.95	8527.87	25566.4
3555.79	-716.05	8407.87	25412.4
3555.89	412.95	8419.87	25284.4
3555.99	-289.05	8235.87	25204.4
3556.09	-473.05	8570.87	24657.4
3556.19	-589.05	8721.87	24263.4
3556.28	-248.05	9497.87	25601.4
3556.38	17.954	9123.87	24662.4
3556.48	422.95	9301.87	24404.4
3556.58	-133.05	9201.87	25397.4
3556.67	-672.05	9123.87	25106.4
3556.77	-32.046	9516.87	24192.4
3556.87	738.95	8732.87	25466.4
3556.97	-937.05	9633.87	23979.4
3557.07	-1306	8412.87	22921.4
3557.16	624.95	8565.87	24517.4
3557.26	65.954	8158.87	24910.4
3557.36	-827.05	9452.87	25650.4
3557.46	-426.05	8436.87	23804.4
3557.55	-251.05	8572.87	24677.4
3557.65	7.9541	9919.87	25772.4
3557.75	287.95	9919.87	26152.4
3557.85	705.95	9614.87	24691.4
3557.94	1088	10306.9	24631.4
3558.04	115.95	9693.87	25090.4
3558.14	-435.05	9552.87	24321.4
3558.24	61.954	8935.87	24344.4
3558.34	-348.05	8575.87	25369.4
3558.43	-1077	9240.87	25562.4
3558.53	-1469	8653.87	24303.4
3558.63	260.95	8966.87	24308.4
3558.73	979.95	9550.87	24474.4
3558.82	593.95	8493.87	24347.4
3558.92	48.954	8529.87	24881.4
3559.02	-520.05	8429.87	25140.4
3559.12	-1110	8555.87	25174.4
3559.22	-415.05	8314.87	24860.4
3559.31	-879.05	9867.87	25397.4
3559.41	95.954	8960.87	24900.4
3559.51	-1280	8855.87	25438.4
3559.61	-216.05	9260.87	25724.4
3559.7	-871.05	9410.87	25433.4
3559.8	-620.05	9365.87	25218.4
3559.9	27.954	8462.87	23982.4
3560	453.95	8108.87	24698.4
3560.09	164.95	7139.9	24854.4
3560.19	-71.046	8489.87	24381.4
3560.29	96.954	8471.87	24469.4
3560.39	394.95	9051.87	24332.4
3560.49	601.95	10038.9	24582.4
3560.58	-751.05	9692.87	24683.4
3560.68	-919.05	9125.87	24743.4
3560.78	-393.05	9037.87	25307.4
3560.88	-922.05	9965.87	23969.4
3560.97	-853.05	10308.9	25078.4
3561.07	-24.046	8535.87	24291.4
3561.17	-585.05	9646.87	24134.4
3561.27	-43.046	10589.9	25009.4
3561.37	-419.05	9862.87	25588.4
3561.46	-254.05	8461.87	25615.4
3561.56	-161.05	8260.87	24651.4
3561.66	-333.05	8705.87	24717.4
3561.76	498.95	8670.87	25121.4
3561.85	1149	9140.87	24603.4
3561.95	1187	9430.87	23782.4
3562.05	1247	8800.87	25250.4
3562.15	57.954	9577.87	25674.4
3562.24	-886.05	8689.87	25115.4
3562.34	-673.05	8754.87	25121.4
3562.44	1833	9298.87	25529.4
3562.54	1658	8390.87	24506.4
3562.64	-674.05	8883.87	25058.4
3562.73	-1277	9461.87	24021.4
3562.83	-70.046	8189.87	23825.4
3562.93	451.95	9190.87	25156.4
3563.03	-179.05	9791.87	25692.4
3563.12	-952.05	9899.87	24051.4
3563.22	-1417	9351.87	25143.4
3563.32	-1304	10324.9	26096.4
3563.42	-86.046	10065.9	24773.4
3563.52	905.95	10385.9	24577.4
3563.61	1322	9395.87	24752.4
3563.71	928.95	9530.87	24629.4
3563.81	1243	9211.87	25238.4
3563.91	659.95	9304.87	23341.4
3564	633.95	9313.87	23661.4
3564.1	835.95	9175.87	24258.4
3564.2	-462.05	9180.87	24631.4
3564.3	-330.05	9117.87	24194.4
3564.39	139.95	9400.87	25140.4
3564.49	-488.05	9685.87	24645.4
3564.59	653.95	8524.87	25312.4
3564.69	841.95	9407.87	26159.4
3564.79	889.95	10060.9	24924.4
3564.88	-391.05	8812.87	24662.4
3564.98	-1146	9777.87	24044.4
3565.08	-282.05	9616.87	24794.4
3565.18	-841.05	8331.87	26215.4
3565.27	-585.05	6560.9	27623.4
3565.37	-97.046	6532.9	25412.4
3565.47	-189.05	8257.87	25144.4
3565.57	-747.05	9506.87	26316.4
3565.67	-141.05	9639.87	26148.4
3565.76	131.95	10580.9	24866.4
3565.86	-1069	9519.87	25081.4
3565.96	570.95	9641.87	24568.4
3566.06	613.95	9141.87	25423.4
3566.15	-400.05	8590.87	24794.4
3566.25	-790.05	8396.87	24661.4
3566.35	299.95	8897.87	24104.4
3566.45	709.95	9420.87	24699.4
3566.55	589.95	9648.87	25812.4
3566.64	-157.05	9716.87	24682.4
3566.74	2187	9371.87	24465.4
3566.84	345.95	9009.87	24771.4
3566.94	204.95	8265.87	24173.4
3567.03	-153.05	8650.87	25471.4
3567.13	-403.05	7661.9	23846.4
3567.23	-339.05	8141.87	24132.4
3567.33	-54.046	9098.87	24494.4
3567.42	51.954	9893.87	24993.4
3567.52	-202.05	8998.87	24253.4
3567.62	497.95	9288.87	24998.4
3567.72	289.95	9710.87	25534.4
3567.82	346.95	8964.87	25525.4
3567.91	92.954	8665.87	26436.4
3568.01	-164.05	8510.87	26009.4
3568.11	571.95	8337.87	24542.4
3568.21	416.95	8327.87	24160.4
3568.3	-235.05	8131.87	25152.4
3568.4	-1318	9380.87	25192.4
3568.5	222.95	8733.87	24744.4
3568.6	-730.05	8874.87	26037.4
3568.7	-620.05	9619.87	25332.4
3568.79	-822.05	9103.87	24943.4
3568.89	606.95	9674.87	24474.4
3568.99	525.95	9506.87	24749.4

## Sheet: O2
Magnetic Filed	0	5	10
3469.01	-1391.6	9058.6	25871.5
3469.11	-576.6	8085.6	25147.5
3469.21	-236.6	9375.6	25981.5
3469.31	-574.6	9528.6	25324.5
3469.4	61.404	9434.6	25122.5
3469.5	-1027.6	9254.6	24235.5
3469.6	-1085.6	8996.6	25168.5
3469.7	-625.6	8356.6	25149.5
3469.79	-357.6	9153.6	24161.5
3469.89	-189.6	8359.6	23761.5
3469.99	99.404	9977.6	25297.5
3470.09	-164.6	9647.6	25236.5
3470.19	-209.6	8916.6	26449.5
3470.28	-204.6	9343.6	25362.5
3470.38	-677.6	8417.6	25459.5
3470.48	-30.596	8955.6	25412.5
3470.58	788.4	9357.6	23915.5
3470.67	1070.4	9545.6	24917.5
3470.77	534.4	8401.6	24414.5
3470.87	975.4	7869.6	23950.5
3470.97	595.4	9278.6	24172.5
3471.06	-173.6	9329.6	24409.5
3471.16	1018.4	9235.6	24504.5
3471.26	49.404	8957.6	25116.5
3471.36	-1255.6	8251.6	25422.5
3471.46	1459.4	8599.6	24565.5
3471.55	1734.4	9686.6	23551.5
3471.65	783.4	8588.6	25045.5
3471.75	-586.6	7918.6	25900.5
3471.85	1091.4	8888.6	26779.5
3471.94	-1243.6	8297.6	25392.5
3472.04	-591.6	8569.6	24404.5
3472.14	-505.6	8701.6	25306.5
3472.24	-413.6	9077.6	25415.5
3472.34	-91.596	9364.6	24977.5
3472.43	-452.6	8447.6	24325.5
3472.53	600.4	8009.6	24420.5
3472.63	784.4	8961.6	25633.5
3472.73	806.4	8700.6	25133.5
3472.82	489.4	9024.6	25639.5
3472.92	348.4	8811.6	25083.5
3473.02	951.4	9605.6	24585.5
3473.12	-423.6	8257.6	25479.5
3473.21	-296.6	8769.6	25827.5
3473.31	-700.6	9171.6	24837.5
3473.41	1517.4	7356.6	24402.5
3473.51	1105.4	7358.6	24583.5
3473.61	639.4	7935.6	24197.5
3473.7	671.4	9050.6	22966.5
3473.8	980.4	8817.6	23147.5
3473.9	198.4	8467.6	23784.5
3474	-437.6	8879.6	24810.5
3474.09	-320.6	8877.6	24601.5
3474.19	67.404	9512.6	24279.5
3474.29	-656.6	10674.6	25978.5
3474.39	1690.4	8596.6	25394.5
3474.49	456.4	8027.6	24188.5
3474.58	109.4	9396.6	24044.5
3474.68	320.4	8387.6	25156.5
3474.78	-76.596	9301.6	25796.5
3474.88	1035.4	7632.6	24882.5
3474.97	304.4	8343.6	24459.5
3475.07	-1247.6	9197.6	25287.5
3475.17	-772.6	9283.6	25652.5
3475.27	1.4043	9529.6	26189.5
3475.36	1400.4	8561.6	25101.5
3475.46	-283.6	8264.6	25347.5
3475.56	310.4	9818.6	26511.5
3475.66	312.4	9290.6	24872.5
3475.76	-342.6	8988.6	25365.5
3475.85	-496.6	10759.6	25669.5
3475.95	-119.6	10674.6	25200.5
3476.05	120.4	8716.6	25403.5
3476.15	377.4	8487.6	24258.5
3476.24	645.4	8390.6	24613.5
3476.34	37.404	7579.6	25141.5
3476.44	-475.6	8607.6	25049.5
3476.54	-221.6	8403.6	25847.5
3476.64	-942.6	9567.6	22955.5
3476.73	-130.6	7733.6	24238.5
3476.83	1220.4	9551.6	24436.5
3476.93	889.4	9672.6	24467.5
3477.03	186.4	9286.6	25817.5
3477.12	-224.6	8776.6	25263.5
3477.22	509.4	9548.6	25303.5
3477.32	-318.6	8934.6	26164.5
3477.42	-443.6	9480.6	24520.5
3477.51	-299.6	9342.6	25087.5
3477.61	1663.4	8259.6	24258.5
3477.71	173.4	8723.6	24922.5
3477.81	-1098.6	9840.6	25423.5
3477.91	-885.6	9511.6	25042.5
3478	-306.6	8410.6	25904.5
3478.1	728.4	8994.6	25533.5
3478.2	-217.6	8717.6	24920.5
3478.3	-61.596	8638.6	24542.5
3478.39	-207.6	8393.6	25095.5
3478.49	-262.6	9181.6	25443.5
3478.59	181.4	8849.6	26227.5
3478.69	-152.6	9220.6	25878.5
3478.79	-489.6	9111.6	26036.5
3478.88	-132.6	8206.6	25359.5
3478.98	638.4	8064.6	25350.5
3479.08	-83.596	7929.6	25644.5
3479.18	67.404	8536.6	25226.5
3479.27	1234.4	10480.6	25249.5
3479.37	270.4	9194.6	24954.5
3479.47	106.4	8600.6	24543.5
3479.57	-779.6	8606.6	25728.5
3479.66	-837.6	8695.6	25102.5
3479.76	470.4	8700.6	24974.5
3479.86	-1163.6	9457.6	24268.5
3479.96	-1578.6	9496.6	24055.5
3480.06	-735.6	8791.6	23860.5
3480.15	-795.6	8735.6	25251.5
3480.25	-355.6	8543.6	26148.5
3480.35	-355.6	8950.6	26255.5
3480.45	-148.6	8738.6	26093.5
3480.54	837.4	9463.6	25203.5
3480.64	392.4	9042.6	25064.5
3480.74	-1904.6	9369.6	23717.5
3480.84	-835.6	9403.6	23987.5
3480.94	-77.596	8643.6	24452.5
3481.03	-656.6	9636.6	24681.5
3481.13	408.4	10002.6	25251.5
3481.23	553.4	7910.6	23950.5
3481.33	424.4	8578.6	24110.5
3481.42	-603.6	8559.6	25609.5
3481.52	-720.6	9608.6	23958.5
3481.62	96.404	9509.6	24122.5
3481.72	423.4	9939.6	24806.5
3481.81	1136.4	9918.6	24710.5
3481.91	762.4	9717.6	24476.5
3482.01	-456.6	8926.6	23516.5
3482.11	-180.6	7352.6	24597.5
3482.21	234.4	8326.6	24733.5
3482.3	-431.6	9106.6	24740.5
3482.4	-846.6	9050.6	24794.5
3482.5	-244.6	7793.6	25063.5
3482.6	1427.4	7496.6	24560.5
3482.69	-568.6	8860.6	25358.5
3482.79	-461.6	10010.6	24175.5
3482.89	-670.6	8105.6	24335.5
3482.99	-1034.6	8821.6	24638.5
3483.09	-472.6	8229.6	24506.5
3483.18	-271.6	8688.6	24732.5
3483.28	482.4	9748.6	25119.5
3483.38	-1020.6	9206.6	24709.5
3483.48	-201.6	8981.6	25382.5
3483.57	380.4	8610.6	25292.5
3483.67	272.4	8604.6	25486.5
3483.77	120.4	10353.6	26045.5
3483.87	-35.596	9251.6	25897.5
3483.97	583.4	8985.6	25179.5
3484.06	794.4	8743.6	25277.5
3484.16	203.4	9168.6	25781.5
3484.26	-276.6	9340.6	24361.5
3484.36	210.4	9117.6	24168.5
3484.45	530.4	9776.6	24188.5
3484.55	565.4	8238.6	24623.5
3484.65	-596.6	8729.6	23929.5
3484.75	-847.6	9502.6	23991.5
3484.84	-70.596	8387.6	25052.5
3484.94	-1068.6	8454.6	24168.5
3485.04	-17.596	9435.6	25331.5
3485.14	1107.4	9392.6	25023.5
3485.24	664.4	8884.6	24845.5
3485.33	1776.4	8917.6	23946.5
3485.43	254.4	9103.6	25135.5
3485.53	-323.6	9298.6	24961.5
3485.63	-433.6	8703.6	25807.5
3485.72	427.4	8485.6	25479.5
3485.82	-39.596	9264.6	23889.5
3485.92	-359.6	9772.6	24847.5
3486.02	-622.6	9745.6	25635.5
3486.11	-1686.6	9557.6	25643.5
3486.21	-462.6	9450.6	24585.5
3486.31	15.404	7789.6	25520.5
3486.41	-818.6	9064.6	25498.5
3486.51	103.4	9615.6	25493.5
3486.6	-565.6	8439.6	25499.5
3486.7	-674.6	7929.6	26230.5
3486.8	-163.6	8813.6	25285.5
3486.9	-725.6	9065.6	25309.5
3486.99	721.4	9575.6	25537.5
3487.09	888.4	10571.6	24596.5
3487.19	-302.6	8884.6	24742.5
3487.29	-467.6	7895.6	24841.5
3487.39	217.4	9312.6	25489.5
3487.48	-202.6	8990.6	25459.5
3487.58	-193.6	8665.6	24823.5
3487.68	-1197.6	8487.6	25418.5
3487.78	-287.6	9542.6	25252.5
3487.87	609.4	9836.6	26557.5
3487.97	-232.6	9238.6	24912.5
3488.07	663.4	8761.6	25002.5
3488.17	-583.6	9358.6	25631.5
3488.26	1345.4	8958.6	25890.5
3488.36	476.4	8260.6	25425.5
3488.46	-335.6	9150.6	26632.5
3488.56	-539.6	9783.6	26181.5
3488.66	-47.596	10646.6	24516.5
3488.75	224.4	9853.6	25874.5
3488.85	1102.4	9551.6	26019.5
3488.95	-299.6	9492.6	25783.5
3489.05	-222.6	9195.6	25296.5
3489.14	-180.6	9733.6	26294.5
3489.24	259.4	9219.6	27234.5
3489.34	525.4	10306.6	27559.5
3489.44	-64.596	9209.6	26733.5
3489.54	1115.4	9370.6	28053.5
3489.63	-297.6	9823.6	29147.5
3489.73	-412.6	9722.6	28097.5
3489.83	24.404	9663.6	28358.5
3489.93	-182.6	9216.6	28038.5
3490.02	330.4	8301.6	29713.5
3490.12	-85.596	9895.6	29588.5
3490.22	-1387.6	11469.6	29382.5
3490.32	-1806.6	11208.6	29960.5
3490.41	-584.6	9975.6	29150.5
3490.51	434.4	9001.6	28143.5
3490.61	-436.6	9915.6	27381.5
3490.71	-255.6	11311.6	27952.5
3490.81	6.4043	11014.6	27760.5
3490.9	342.4	10333.6	25900.5
3491	602.4	10340.6	28168.5
3491.1	280.4	10092.6	28299.5
3491.2	439.4	10629.6	28539.5
3491.29	-94.596	11813.6	28987.5
3491.39	-125.6	11948.6	30102.5
3491.49	944.4	12803.6	30278.5
3491.59	649.4	12972.6	30607.5
3491.69	-842.6	12184.6	31445.5
3491.78	-858.6	11716.6	31044.5
3491.88	-1285.6	13380.6	30358.5
3491.98	-258.6	13676.6	30349.5
3492.08	-193.6	12141.6	29037.5
3492.17	-389.6	11963.6	30188.5
3492.27	-1009.6	11355.6	28705.5
3492.37	-1065.6	8985.6	26632.5
3492.47	44.404	9802.6	26577.5
3492.57	431.4	10317.6	26538.5
3492.66	428.4	9358.6	26145.5
3492.76	-795.6	9590.6	26091.5
3492.86	-10.596	10064.6	25210.5
3492.96	376.4	8408.6	24954.5
3493.05	212.4	9131.6	24151.5
3493.15	-1645.6	9061.6	24432.5
3493.25	-105.6	8565.6	23570.5
3493.35	-375.6	8563.6	24666.5
3493.44	1004.4	7691.6	27017.5
3493.54	823.4	7936.6	27454.5
3493.64	-1118.6	9914.6	26094.5
3493.74	-342.6	9339.6	25645.5
3493.84	311.4	8115.6	25351.5
3493.93	728.4	8249.6	23377.5
3494.03	814.4	7255.6	22102.5
3494.13	-714.6	6978.6	20463.5
3494.23	459.4	6684.6	18286.5
3494.32	568.4	6047.6	16688.5
3494.42	604.4	5672.6	17673.5
3494.52	163.4	5012.6	17383.5
3494.62	467.4	3415.6	17330.5
3494.72	-333.6	4064.6	16761.5
3494.81	1492.4	4651.6	15620.5
3494.91	754.4	4425.6	15824.5
3495.01	-91.596	4814.6	18282.5
3495.11	-314.6	4709.6	19319.5
3495.2	-758.6	4687.6	19206.5
3495.3	188.4	6986.6	20071.5
3495.4	-594.6	6217.6	20561.5
3495.5	-243.6	6548.6	22273.5
3495.59	-243.6	7625.6	22790.5
3495.69	394.4	7232.6	22895.5
3495.79	32.404	8358.6	23589.5
3495.89	841.4	9171.6	25089.5
3495.99	783.4	9423.6	25014.5
3496.08	-491.6	8553.6	25917.5
3496.18	-1189.6	9023.6	25781.5
3496.28	-477.6	9766.6	25826.5
3496.38	-62.596	9420.6	25031.5
3496.47	-525.6	8157.6	25350.5
3496.57	-505.6	8817.6	24909.5
3496.67	-427.6	9306.6	23875.5
3496.77	327.4	10033.6	26005.5
3496.86	-635.6	9341.6	25245.5
3496.96	-305.6	9216.6	24500.5
3497.06	-1405.6	9559.6	24753.5
3497.16	457.4	9766.6	25511.5
3497.26	335.4	8978.6	25066.5
3497.35	126.4	9840.6	25271.5
3497.45	-339.6	9288.6	24159.5
3497.55	119.4	8376.6	24764.5
3497.65	-935.6	9288.6	23690.5
3497.74	-413.6	8701.6	23559.5
3497.84	-346.6	7619.6	24152.5
3497.94	26.404	8496.6	24026.5
3498.04	-6.5957	9412.6	23370.5
3498.14	424.4	8745.6	23971.5
3498.23	-457.6	9548.6	25075.5
3498.33	-1439.6	10096.6	26114.5
3498.43	-607.6	9132.6	25881.5
3498.53	205.4	9523.6	26058.5
3498.62	-439.6	9601.6	25614.5
3498.72	637.4	9664.6	27076.5
3498.82	578.4	10466.6	27558.5
3498.92	722.4	10506.6	29642.5
3499.01	246.4	10728.6	30293.5
3499.11	704.4	12347.6	30034.5
3499.21	-520.6	12271.6	30075.5
3499.31	282.4	12240.6	30843.5
3499.41	-1323.6	12226.6	32490.5
3499.5	-327.6	12447.6	32687.5
3499.6	490.4	13617.6	32478.5
3499.7	1045.4	14562.6	33955.5
3499.8	510.4	13472.6	33848.5
3499.89	-173.6	13229.6	32488.5
3499.99	352.4	12843.6	32157.5
3500.09	53.404	12849.6	31796.5
3500.19	-571.6	11792.6	30626.5
3500.29	-564.6	10628.6	29910.5
3500.38	40.404	9986.6	28488.5
3500.48	983.4	11112.6	27034.5
3500.58	195.4	10051.6	26453.5
3500.68	639.4	8114.6	26461.5
3500.77	1110.4	8804.6	26436.5
3500.87	96.404	9049.6	26968.5
3500.97	-726.6	9346.6	25771.5
3501.07	-351.6	9750.6	26400.5
3501.17	117.4	9470.6	26804.5
3501.26	-437.6	10435.6	28021.5
3501.36	-293.6	10716.6	28707.5
3501.46	35.404	9888.6	29662.5
3501.56	154.4	10244.6	28456.5
3501.65	356.4	10825.6	28192.5
3501.75	569.4	10828.6	28223.5
3501.85	-47.596	9087.6	26641.5
3501.95	78.404	9021.6	25144.5
3502.04	471.4	7427.6	24111.5
3502.14	260.4	7575.6	22212.5
3502.24	18.404	6957.6	21097.5
3502.34	289.4	5472.6	19073.5
3502.44	634.4	6193.6	18610.5
3502.53	-13.596	5613.6	18959.5
3502.63	100.4	5137.6	19175.5
3502.73	-383.6	5379.6	17445.5
3502.83	-95.596	5077.6	18070.5
3502.92	-151.6	4773.6	18971.5
3503.02	253.4	5412.6	19526.5
3503.12	-429.6	6232.6	19938.5
3503.22	-452.6	5203.6	20182.5
3503.32	-612.6	5662.6	20394.5
3503.41	694.4	6879.6	21358.5
3503.51	-458.6	8201.6	22942.5
3503.61	-116.6	9776.6	24542.5
3503.71	209.4	8751.6	25153.5
3503.8	370.4	9992.6	26003.5
3503.9	257.4	8573.6	27207.5
3504	-662.6	9804.6	27921.5
3504.1	191.4	10503.6	27261.5
3504.19	-212.6	9869.6	27078.5
3504.29	319.4	10385.6	28429.5
3504.39	-71.596	11241.6	29448.5
3504.49	153.4	11476.6	31445.5
3504.59	469.4	12131.6	31265.5
3504.68	-248.6	12436.6	31222.5
3504.78	-1366.6	13046.6	30827.5
3504.88	361.4	13023.6	33645.5
3504.98	481.4	12670.6	31702.5
3505.07	261.4	13101.6	29484.5
3505.17	170.4	12496.6	28764.5
3505.27	692.4	12204.6	25989.5
3505.37	64.404	11453.6	25885.5
3505.47	-410.6	11361.6	25539.5
3505.56	-878.6	9742.6	24179.5
3505.66	62.404	9197.6	23759.5
3505.76	322.4	9013.6	24208.5
3505.86	1565.4	8597.6	23583.5
3505.95	937.4	7888.6	22758.5
3506.05	196.4	8293.6	22457.5
3506.15	-378.6	7229.6	23562.5
3506.25	280.4	8327.6	23862.5
3506.34	456.4	7679.6	24524.5
3506.44	363.4	8383.6	24708.5
3506.54	253.4	9656.6	24707.5
3506.64	216.4	9056.6	25816.5
3506.74	-378.6	9846.6	24918.5
3506.83	313.4	9736.6	24871.5
3506.93	548.4	9911.6	24205.5
3507.03	-48.596	9156.6	22282.5
3507.13	-640.6	7040.6	21285.5
3507.22	328.4	7552.6	20985.5
3507.32	1542.4	6753.6	20928.5
3507.42	1807.4	5269.6	19359.5
3507.52	857.4	6007.6	18554.5
3507.62	280.4	6680.6	17121.5
3507.71	-419.6	4535.6	16811.5
3507.81	-895.6	3441.6	16293.5
3507.91	597.4	4461.6	15749.5
3508.01	-249.6	3736.6	16950.5
3508.1	-748.6	5083.6	18122.5
3508.2	-587.6	4924.6	18517.5
3508.3	486.4	4904.6	18030.5
3508.4	271.4	4664.6	19836.5
3508.49	372.4	6657.6	20717.5
3508.59	275.4	6507.6	20958.5
3508.69	446.4	7068.6	21982.5
3508.79	-433.6	7530.6	22862.5
3508.89	-37.596	8054.6	23410.5
3508.98	-672.6	8334.6	23970.5
3509.08	-321.6	8524.6	24283.5
3509.18	-484.6	8711.6	25011.5
3509.28	528.4	8267.6	25371.5
3509.37	57.404	8304.6	24936.5
3509.47	629.4	8869.6	25009.5
3509.57	905.4	8919.6	25702.5
3509.67	-130.6	8869.6	25933.5
3509.77	815.4	9628.6	25039.5
3509.86	1092.4	8787.6	26722.5
3509.96	800.4	10247.6	25973.5
3510.06	-170.6	9904.6	26197.5
3510.16	-25.596	9624.6	25406.5
3510.25	232.4	9470.6	25395.5
3510.35	-457.6	9800.6	25737.5
3510.45	-390.6	10312.6	25620.5
3510.55	-643.6	9677.6	25408.5
3510.64	303.4	9371.6	24251.5
3510.74	667.4	9068.6	25210.5
3510.84	-748.6	8294.6	24482.5
3510.94	-244.6	7850.6	24903.5
3511.04	-418.6	8070.6	24976.5
3511.13	-918.6	9168.6	25854.5
3511.23	-219.6	8775.6	24127.5
3511.33	-65.596	9423.6	23687.5
3511.43	1473.4	8590.6	23982.5
3511.52	389.4	8596.6	24502.5
3511.62	90.404	9424.6	24846.5
3511.72	-443.6	9340.6	25601.5
3511.82	1036.4	8984.6	26651.5
3511.92	-757.6	9089.6	26832.5
3512.01	-859.6	10258.6	27313.5
3512.11	364.4	10456.6	28252.5
3512.21	-219.6	10608.6	29347.5
3512.31	523.4	10803.6	31230.5
3512.4	272.4	11640.6	32768.5
3512.5	821.4	12492.6	31876.5
3512.6	546.4	13069.6	30883.5
3512.7	-867.6	13668.6	32364.5
3512.79	-407.6	13339.6	33062.5
3512.89	198.4	13206.6	32509.5
3512.99	870.4	13803.6	32400.5
3513.09	656.4	13977.6	32548.5
3513.19	586.4	12850.6	31296.5
3513.28	1271.4	12625.6	30585.5
3513.38	-66.596	11549.6	30370.5
3513.48	-512.6	11443.6	28951.5
3513.58	-27.596	10608.6	28881.5
3513.67	497.4	10046.6	27647.5
3513.77	-97.596	8278.6	27317.5
3513.87	102.4	8663.6	26619.5
3513.97	643.4	9305.6	25425.5
3514.07	139.4	9788.6	24626.5
3514.16	-591.6	9066.6	25151.5
3514.26	1487.4	10239.6	25257.5
3514.36	1124.4	10170.6	26034.5
3514.46	718.4	10596.6	26080.5
3514.55	1340.4	9979.6	26448.5
3514.65	132.4	9873.6	27377.5
3514.75	-345.6	8710.6	27356.5
3514.85	393.4	9987.6	27845.5
3514.94	145.4	10986.6	27127.5
3515.04	784.4	10194.6	24562.5
3515.14	915.4	9289.6	24173.5
3515.24	-322.6	9070.6	23480.5
3515.34	-371.6	8681.6	24037.5
3515.43	25.404	7257.6	24351.5
3515.53	-873.6	5549.6	22344.5
3515.63	-1385.6	5427.6	20647.5
3515.73	-1036.6	5003.6	19713.5
3515.82	-362.6	4943.6	18305.5
3515.92	-1.5957	5416.6	18284.5
3516.02	-5.5957	6002.6	18950.5
3516.12	79.404	4313.6	19149.5
3516.22	-588.6	5812.6	19333.5
3516.31	1157.4	6015.6	20241.5
3516.41	7.4043	5906.6	20389.5
3516.51	-364.6	7757.6	21949.5
3516.61	394.4	8690.6	22292.5
3516.7	270.4	7612.6	22706.5
3516.8	-818.6	9000.6	23785.5
3516.9	67.404	9254.6	23951.5
3517	47.404	8103.6	24477.5
3517.09	-340.6	10026.6	27388.5
3517.19	-395.6	9100.6	26644.5
3517.29	535.4	10367.6	27324.5
3517.39	1000.4	10684.6	29079.5
3517.49	190.4	11481.6	30111.5
3517.58	490.4	11264.6	30502.5
3517.68	639.4	12096.6	30796.5
3517.78	423.4	12577.6	31848.5
3517.88	-202.6	12734.6	31365.5
3517.97	177.4	12502.6	31739.5
3518.07	1085.4	12539.6	31591.5
3518.17	-7.5957	12296.6	31772.5
3518.27	278.4	14069.6	31167.5
3518.37	197.4	13089.6	31490.5
3518.46	535.4	12041.6	29180.5
3518.56	31.404	10206.6	28499.5
3518.66	-549.6	10250.6	28779.5
3518.76	-880.6	10571.6	26735.5
3518.85	-1044.6	10420.6	25951.5
3518.95	-225.6	8285.6	22351.5
3519.05	123.4	7688.6	20992.5
3519.15	-30.596	7872.6	20712.5
3519.24	-518.6	8194.6	20239.5
3519.34	-85.596	7985.6	21756.5
3519.44	-625.6	7840.6	22610.5
3519.54	122.4	7029.6	21380.5
3519.64	-367.6	8141.6	21876.5
3519.73	202.4	6790.6	22721.5
3519.83	731.4	8018.6	24657.5
3519.93	766.4	8341.6	25611.5
3520.03	747.4	8746.6	25559.5
3520.12	237.4	9408.6	24145.5
3520.22	-811.6	9679.6	23970.5
3520.32	-540.6	9015.6	23764.5
3520.42	-1141.6	8377.6	22013.5
3520.52	524.4	8223.6	20715.5
3520.61	1023.4	7067.6	19133.5
3520.71	1152.4	4881.6	19023.5
3520.81	295.4	3889.6	17909.5
3520.91	499.4	4446.6	18331.5
3521	-38.596	5473.6	17634.5
3521.1	454.4	5945.6	17006.5
3521.2	-701.6	5271.6	16680.5
3521.3	-268.6	5409.6	17345.5
3521.39	287.4	4933.6	18737.5
3521.49	168.4	6286.6	17878.5
3521.59	-342.6	6704.6	18903.5
3521.69	882.4	7016.6	19476.5
3521.79	-1494.6	7447.6	20220.5
3521.88	-978.6	6564.6	21425.5
3521.98	-298.6	7473.6	23421.5
3522.08	181.4	8165.6	22917.5
3522.18	10.404	8783.6	21526.5
3522.27	-232.6	8159.6	23132.5
3522.37	503.4	8831.6	23647.5
3522.47	417.4	8583.6	24675.5
3522.57	-502.6	8048.6	24148.5
3522.67	-296.6	9615.6	24489.5
3522.76	-77.596	9307.6	24196.5
3522.86	-220.6	8699.6	23804.5
3522.96	402.4	9345.6	25815.5
3523.06	468.4	9211.6	26473.5
3523.15	723.4	10158.6	25784.5
3523.25	1687.4	10408.6	26088.5
3523.35	970.4	9897.6	25522.5
3523.45	-81.596	9986.6	25207.5
3523.54	-196.6	9293.6	25988.5
3523.64	-636.6	9516.6	26257.5
3523.74	305.4	9608.6	25915.5
3523.84	-574.6	8437.6	25765.5
3523.94	-550.6	9097.6	26404.5
3524.03	-98.596	8181.6	25643.5
3524.13	-575.6	8938.6	25579.5
3524.23	154.4	8801.6	26104.5
3524.33	-246.6	8359.6	26542.5
3524.42	-314.6	8049.6	26166.5
3524.52	-556.6	9361.6	26193.5
3524.62	-1026.6	8365.6	25311.5
3524.72	-663.6	8116.6	23632.5
3524.82	118.4	7612.6	25273.5
3524.91	-85.596	8415.6	25154.5
3525.01	-159.6	8649.6	26608.5
3525.11	-379.6	10370.6	27095.5
3525.21	-124.6	10052.6	26328.5
3525.3	-1817.6	9937.6	27159.5
3525.4	723.4	10806.6	28890.5
3525.5	482.4	9928.6	29492.5
3525.6	81.404	12048.6	30771.5
3525.69	136.4	10965.6	30961.5
3525.79	1323.4	12126.6	32090.5
3525.89	570.4	12543.6	32442.5
3525.99	-439.6	13162.6	33199.5
3526.09	780.4	12656.6	32933.5
3526.18	673.4	13393.6	33681.5
3526.28	168.4	12003.6	33464.5
3526.38	519.4	11104.6	31806.5
3526.48	-1416.6	10806.6	32059.5
3526.57	-1215.6	11149.6	30133.5
3526.67	-914.6	10820.6	29017.5
3526.77	-225.6	10273.6	27803.5
3526.87	-410.6	10531.6	26355.5
3526.97	-500.6	9018.6	25159.5
3527.06	-1952.6	9039.6	24755.5
3527.16	-2251.6	8353.6	25608.5
3527.26	284.4	8613.6	23917.5
3527.36	988.4	8741.6	23465.5
3527.45	991.4	10006.6	26156.5
3527.55	474.4	10062.6	27007.5
3527.65	-619.6	8903.6	26231.5
3527.75	294.4	8047.6	26616.5
3527.84	598.4	9574.6	25518.5
3527.94	263.4	9030.6	24615.5
3528.04	291.4	9282.6	24519.5
3528.14	-312.6	8451.6	24808.5
3528.24	1149.4	7933.6	23527.5
3528.33	1342.4	8160.6	22641.5
3528.43	1210.4	7588.6	20752.5
3528.53	511.4	7168.6	19110.5
3528.63	238.4	6914.6	19645.5
3528.72	414.4	5527.6	18882.5
3528.82	134.4	5093.6	18637.5
3528.92	-109.6	5067.6	18841.5
3529.02	-1244.6	5186.6	19971.5
3529.12	-689.6	5491.6	20638.5
3529.21	-647.6	6088.6	20243.5
3529.31	-452.6	6923.6	20391.5
3529.41	252.4	7200.6	21418.5
3529.51	272.4	6989.6	22340.5
3529.6	104.4	7270.6	22951.5
3529.7	-464.6	6519.6	22444.5
3529.8	-212.6	7059.6	24542.5
3529.9	530.4	6894.6	23743.5
3529.99	49.404	8199.6	23292.5
3530.09	243.4	8656.6	24105.5
3530.19	543.4	9301.6	23042.5
3530.29	-699.6	8195.6	22829.5
3530.39	598.4	7798.6	23311.5
3530.48	-245.6	8582.6	22957.5
3530.58	-1131.6	7549.6	22216.5
3530.68	18.404	7877.6	21996.5
3530.78	851.4	6519.6	21206.5
3530.87	852.4	6087.6	20987.5
3530.97	480.4	7489.6	21723.5
3531.07	-307.6	7701.6	21268.5
3531.17	-31.596	7706.6	19983.5
3531.27	-533.6	8431.6	20851.5
3531.36	-119.6	8362.6	22276.5
3531.46	-1208.6	7705.6	21677.5
3531.56	-317.6	8394.6	22775.5
3531.66	1015.4	7823.6	24139.5
3531.75	-979.6	8289.6	24209.5
3531.85	-1066.6	8392.6	23305.5
3531.95	-181.6	9034.6	24698.5
3532.05	-1283.6	7718.6	24041.5
3532.14	-706.6	7527.6	23686.5
3532.24	-909.6	8774.6	22844.5
3532.34	-848.6	7143.6	24037.5
3532.44	190.4	8284.6	24058.5
3532.54	-99.596	7959.6	24053.5
3532.63	-671.6	8489.6	23491.5
3532.73	-1509.6	8532.6	23185.5
3532.83	-879.6	9322.6	23483.5
3532.93	-383.6	9835.6	24529.5
3533.02	136.4	9179.6	24777.5
3533.12	706.4	8647.6	24573.5
3533.22	-667.6	9415.6	25398.5
3533.32	-1223.6	10490.6	25267.5
3533.42	-125.6	9814.6	25054.5
3533.51	1419.4	9058.6	23074.5
3533.61	239.4	7387.6	24738.5
3533.71	60.404	9051.6	26865.5
3533.81	349.4	8689.6	25297.5
3533.9	-764.6	7997.6	23403.5
3534	-221.6	8371.6	23704.5
3534.1	116.4	8650.6	24168.5
3534.2	-375.6	9492.6	23993.5
3534.29	831.4	9318.6	23872.5
3534.39	348.4	10051.6	24159.5
3534.49	571.4	7465.6	24191.5
3534.59	-555.6	8660.6	25197.5
3534.69	127.4	7658.6	25474.5
3534.78	-19.596	8888.6	24981.5
3534.88	-424.6	8963.6	24648.5
3534.98	15.404	8884.6	24110.5
3535.08	673.4	8904.6	24125.5
3535.17	-339.6	9991.6	25517.5
3535.27	-45.596	9519.6	25772.5
3535.37	-995.6	9329.6	25690.5
3535.47	635.4	8643.6	25071.5
3535.57	1306.4	7773.6	24847.5
3535.66	-484.6	8415.6	24417.5
3535.76	1120.4	7327.6	24729.5
3535.86	538.4	8790.6	24175.5
3535.96	-306.6	9220.6	24102.5
3536.05	-135.6	9304.6	24532.5
3536.15	-593.6	8889.6	24175.5
3536.25	-680.6	9880.6	25120.5
3536.35	-960.6	8706.6	24408.5
3536.44	-659.6	8269.6	26078.5
3536.54	-364.6	7831.6	24938.5
3536.64	-143.6	8972.6	24517.5
3536.74	134.4	8717.6	25165.5
3536.84	-573.6	8758.6	24425.5
3536.93	-1429.6	8713.6	24955.5
3537.03	-1072.6	9464.6	25686.5
3537.13	-446.6	9087.6	25270.5
3537.23	-799.6	8222.6	25309.5
3537.32	421.4	9532.6	24883.5
3537.42	-418.6	9034.6	24653.5
3537.52	-820.6	8728.6	25552.5
3537.62	-413.6	8724.6	24166.5
3537.72	686.4	9308.6	24058.5
3537.81	110.4	9357.6	22880.5
3537.91	-741.6	9081.6	24205.5
3538.01	-1083.6	8774.6	24458.5
3538.11	664.4	8868.6	25016.5
3538.2	801.4	8976.6	24663.5
3538.3	-616.6	9613.6	24209.5
3538.4	-523.6	8946.6	24744.5
3538.5	955.4	8811.6	24655.5
3538.59	1198.4	8984.6	25028.5
3538.69	933.4	9653.6	24742.5
3538.79	493.4	9338.6	24691.5
3538.89	-435.6	9270.6	24946.5
3538.99	-787.6	9300.6	25407.5
3539.08	128.4	9441.6	24725.5
3539.18	808.4	9352.6	24433.5
3539.28	149.4	10494.6	25459.5
3539.38	691.4	9401.6	24981.5
3539.47	911.4	9222.6	25386.5
3539.57	1294.4	8996.6	24813.5
3539.67	414.4	8926.6	25051.5
3539.77	814.4	7735.6	24749.5
3539.87	-474.6	8829.6	25524.5
3539.96	414.4	8672.6	24354.5
3540.06	615.4	8398.6	24553.5
3540.16	652.4	8189.6	25131.5
3540.26	239.4	7925.6	25376.5
3540.35	696.4	8749.6	25726.5
3540.45	-92.596	9339.6	24455.5
3540.55	1090.4	9347.6	24640.5
3540.65	-70.596	9078.6	25029.5
3540.74	-81.596	9521.6	23843.5
3540.84	-1344.6	9871.6	24542.5
3540.94	-291.6	10299.6	25696.5
3541.04	-300.6	8385.6	25619.5
3541.14	288.4	7631.6	24244.5
3541.23	-583.6	8144.6	24570.5
3541.33	-658.6	8522.6	23861.5
3541.43	-855.6	9426.6	23968.5
3541.53	-465.6	9541.6	24731.5
3541.62	511.4	8366.6	24932.5
3541.72	672.4	9031.6	24770.5
3541.82	-417.6	8228.6	25121.5
3541.92	-238.6	8630.6	24948.5
3542.02	-1178.6	9798.6	24620.5
3542.11	-470.6	8832.6	24698.5
3542.21	599.4	9116.6	24099.5
3542.31	-17.596	8492.6	24061.5
3542.41	-111.6	9797.6	24173.5
3542.5	954.4	9191.6	25238.5
3542.6	1753.4	8458.6	24332.5
3542.7	624.4	8711.6	25336.5
3542.8	540.4	8483.6	24607.5
3542.89	46.404	8350.6	24803.5
3542.99	494.4	9771.6	24368.5
3543.09	535.4	8789.6	25637.5
3543.19	11.404	9471.6	24242.5
3543.29	-129.6	9035.6	24607.5
3543.38	-821.6	10005.6	25002.5
3543.48	-475.6	10324.6	25110.5
3543.58	151.4	9867.6	23845.5
3543.68	-646.6	9140.6	24310.5
3543.77	-1170.6	8971.6	25025.5
3543.87	-244.6	8900.6	25933.5
3543.97	834.4	8944.6	26037.5
3544.07	1615.4	8854.6	25716.5
3544.17	55.404	9672.6	25694.5
3544.26	-73.596	9798.6	24476.5
3544.36	1253.4	9792.6	24273.5
3544.46	-51.596	10110.6	24880.5
3544.56	-759.6	9340.6	24464.5
3544.65	-435.6	8848.6	26043.5
3544.75	1050.4	8665.6	25206.5
3544.85	506.4	9128.6	25494.5
3544.95	1324.4	8955.6	24152.5
3545.04	271.4	9196.6	24213.5
3545.14	612.4	8784.6	25133.5
3545.24	750.4	8889.6	25176.5
3545.34	1105.4	8467.6	25174.5
3545.44	82.404	8649.6	24293.5
3545.53	-205.6	7756.6	25626.5
3545.63	243.4	8241.6	25038.5
3545.73	540.4	8450.6	25722.5
3545.83	741.4	8773.6	25812.5
3545.92	-1102.6	8979.6	25421.5
3546.02	-484.6	9026.6	25682.5
3546.12	22.404	9786.6	24977.5
3546.22	89.404	8729.6	25196.5
3546.32	-886.6	9109.6	24857.5
3546.41	812.4	9835.6	24901.5
3546.51	-341.6	9490.6	23766.5
3546.61	152.4	8759.6	24292.5
3546.71	593.4	8702.6	23622.5
3546.8	-791.6	8392.6	25244.5
3546.9	435.4	8878.6	24886.5
3547	294.4	9136.6	25443.5
3547.1	-1006.6	9157.6	24948.5
3547.19	642.4	8531.6	25951.5
3547.29	-732.6	9637.6	26263.5
3547.39	-130.6	10094.6	25731.5
3547.49	613.4	9676.6	26392.5
3547.59	-910.6	9949.6	25631.5
3547.68	-1071.6	8608.6	24629.5
3547.78	822.4	9001.6	24656.5
3547.88	-84.596	9352.6	24439.5
3547.98	-789.6	8650.6	25129.5
3548.07	-178.6	8972.6	25572.5
3548.17	550.4	8960.6	24820.5
3548.27	71.404	9782.6	25855.5
3548.37	555.4	10032.6	27026.5
3548.47	822.4	8770.6	24590.5
3548.56	6.4043	9146.6	24860.5
3548.66	697.4	8839.6	25806.5
3548.76	527.4	9045.6	25824.5
3548.86	159.4	9777.6	24987.5
3548.95	9.4043	8654.6	25861.5
3549.05	1035.4	8068.6	25087.5
3549.15	-900.6	8439.6	24293.5
3549.25	-271.6	9211.6	24398.5
3549.34	-602.6	9777.6	24842.5
3549.44	-288.6	9950.6	26225.5
3549.54	443.4	9336.6	24839.5
3549.64	1116.4	9107.6	24279.5
3549.74	293.4	9591.6	25771.5
3549.83	-545.6	8111.6	25716.5
3549.93	-486.6	9527.6	25874.5
3550.03	816.4	9319.6	24621.5
3550.13	359.4	7491.6	24531.5
3550.22	648.4	7296.6	24425.5
3550.32	975.4	9156.6	24135.5
3550.42	-836.6	9265.6	24346.5
3550.52	-245.6	8894.6	24004.5
3550.62	-891.6	9298.6	24666.5
3550.71	-965.6	9673.6	25001.5
3550.81	-881.6	9065.6	25252.5
3550.91	-663.6	8873.6	24438.5
3551.01	393.4	10149.6	25563.5
3551.1	491.4	9841.6	24505.5
3551.2	-242.6	9475.6	25040.5
3551.3	298.4	9068.6	25773.5
3551.4	647.4	8417.6	25060.5
3551.49	684.4	9418.6	24284.5
3551.59	227.4	7847.6	24369.5
3551.69	-342.6	9022.6	24082.5
3551.79	-1081.6	8625.6	25111.5
3551.89	260.4	9140.6	24402.5
3551.98	-218.6	8849.6	24104.5
3552.08	-602.6	9224.6	24926.5
3552.18	528.4	9336.6	25333.5
3552.28	635.4	9500.6	26616.5
3552.37	1.4043	10406.6	24765.5
3552.47	478.4	9803.6	24541.5
3552.57	960.4	9139.6	25677.5
3552.67	112.4	9052.6	26644.5
3552.77	-118.6	9063.6	26468.5
3552.86	147.4	9094.6	24443.5
3552.96	-1265.6	9554.6	25526.5
3553.06	-734.6	8956.6	26066.5
3553.16	-14.596	8324.6	26274.5
3553.25	-1170.6	9898.6	26901.5
3553.35	-775.6	7970.6	24807.5
3553.45	95.404	8823.6	25171.5
3553.55	-254.6	8688.6	25671.5
3553.64	-65.596	8621.6	26384.5
3553.74	-867.6	7660.6	25091.5
3553.84	603.4	8947.6	24651.5
3553.94	-737.6	9248.6	24441.5
3554.04	-1144.6	9421.6	24967.5
3554.13	-1060.6	9661.6	24099.5
3554.23	-195.6	9125.6	25681.5
3554.33	-457.6	8349.6	25706.5
3554.43	-366.6	8795.6	25727.5
3554.52	471.4	10344.6	24930.5
3554.62	304.4	9712.6	24686.5
3554.72	-376.6	10297.6	24584.5
3554.82	-181.6	9820.6	25890.5
3554.92	73.404	9355.6	24818.5
3555.01	-579.6	8766.6	24954.5
3555.11	1105.4	8474.6	25510.5
3555.21	978.4	8862.6	26427.5
3555.31	983.4	9144.6	26463.5
3555.4	-71.596	9549.6	26469.5
3555.5	152.4	8485.6	25118.5
3555.6	-504.6	8791.6	25325.5
3555.7	774.4	8887.6	24567.5
3555.79	830.4	8706.6	26028.5
3555.89	476.4	8121.6	25407.5
3555.99	316.4	9081.6	23860.5
3556.09	-838.6	8926.6	23592.5
3556.19	-1509.6	9327.6	24083.5
3556.28	-297.6	8985.6	23462.5
3556.38	125.4	9354.6	23784.5
3556.48	-6.5957	8546.6	25062.5
3556.58	-203.6	10802.6	25490.5
3556.67	-826.6	9488.6	25581.5
3556.77	-91.596	9626.6	24693.5
3556.87	-607.6	9025.6	25080.5
3556.97	158.4	9048.6	25325.5
3557.07	-280.6	8770.6	24536.5
3557.16	288.4	9770.6	24047.5
3557.26	213.4	8273.6	24890.5
3557.36	-13.596	8232.6	25050.5
3557.46	-143.6	9122.6	23623.5
3557.55	578.4	8118.6	23321.5
3557.65	-62.596	8690.6	24005.5
3557.75	661.4	9479.6	25447.5
3557.85	422.4	10160.6	25642.5
3557.94	241.4	9877.6	24178.5
3558.04	-909.6	10097.6	23389.5
3558.14	-1871.6	9490.6	24404.5
3558.24	-1415.6	8816.6	24846.5
3558.34	-975.6	7426.6	25522.5
3558.43	-413.6	9021.6	26389.5
3558.53	-1434.6	8946.6	24403.5
3558.63	-462.6	9682.6	24365.5
3558.73	305.4	8729.6	24839.5
3558.82	369.4	10300.6	24822.5
3558.92	-542.6	9642.6	24416.5
3559.02	-557.6	8715.6	24849.5
3559.12	770.4	8763.6	25592.5
3559.22	-201.6	8990.6	26399.5
3559.31	-525.6	9630.6	24376.5
3559.41	430.4	10326.6	24577.5
3559.51	1022.4	8694.6	24333.5
3559.61	225.4	8748.6	24339.5
3559.7	285.4	9428.6	25187.5
3559.8	308.4	9065.6	25132.5
3559.9	343.4	8701.6	24367.5
3560	-43.596	8710.6	24491.5
3560.09	971.4	9443.6	23803.5
3560.19	15.404	9107.6	23841.5
3560.29	736.4	9074.6	24118.5
3560.39	1281.4	9159.6	25141.5
3560.49	629.4	9519.6	25535.5
3560.58	23.404	9154.6	24918.5
3560.68	305.4	9375.6	25614.5
3560.78	-292.6	9231.6	25388.5
3560.88	-781.6	9384.6	24850.5
3560.97	-770.6	9249.6	24352.5
3561.07	-643.6	9233.6	25023.5
3561.17	30.404	9643.6	24815.5
3561.27	-543.6	9280.6	24935.5
3561.37	-439.6	10128.6	25607.5
3561.46	467.4	8554.6	25056.5
3561.56	1044.4	9019.6	25111.5
3561.66	1281.4	9246.6	25670.5
3561.76	64.404	8303.6	24273.5
3561.85	668.4	9071.6	25537.5
3561.95	-364.6	8579.6	26152.5
3562.05	-279.6	8340.6	25137.5
3562.15	143.4	7888.6	25175.5
3562.24	-1226.6	7610.6	23972.5
3562.34	-1200.6	8031.6	23699.5
3562.44	-203.6	8176.6	25615.5
3562.54	91.404	9151.6	24822.5
3562.64	-430.6	8861.6	25146.5
3562.73	-1375.6	9375.6	25039.5
3562.83	-1084.6	9124.6	25377.5
3562.93	-112.6	9600.6	26107.5
3563.03	-1181.6	9774.6	25272.5
3563.12	499.4	9653.6	26134.5
3563.22	-168.6	8443.6	25066.5
3563.32	-126.6	7963.6	24588.5
3563.42	516.4	8431.6	24455.5
3563.52	-181.6	8892.6	25470.5
3563.61	-500.6	8912.6	23915.5
3563.71	203.4	8459.6	24701.5
3563.81	-322.6	9136.6	24822.5
3563.91	-486.6	8932.6	24608.5
3564	-437.6	9399.6	24911.5
3564.1	362.4	9751.6	25478.5
3564.2	974.4	9866.6	24972.5
3564.3	679.4	10579.6	25419.5
3564.39	-272.6	11177.6	24706.5
3564.49	-241.6	8823.6	24372.5
3564.59	-406.6	8524.6	26092.5
3564.69	1142.4	9343.6	24708.5
3564.79	1835.4	9848.6	24178.5
3564.88	1343.4	9338.6	26194.5
3564.98	-73.596	9812.6	25023.5
3565.08	447.4	9071.6	25878.5
3565.18	-371.6	9436.6	25473.5
3565.27	-429.6	9080.6	25771.5
3565.37	-387.6	9406.6	25288.5
3565.47	219.4	8869.6	25996.5
3565.57	1111.4	9451.6	25818.5
3565.67	1311.4	10794.6	25459.5
3565.76	652.4	8661.6	24498.5
3565.86	76.404	8319.6	26112.5
3565.96	258.4	9079.6	25547.5
3566.06	308.4	9081.6	24160.5
3566.15	455.4	9507.6	25118.5
3566.25	17.404	9888.6	25020.5
3566.35	-909.6	8691.6	24917.5
3566.45	676.4	9038.6	25007.5
3566.55	1152.4	9606.6	25827.5
3566.64	1102.4	8174.6	24954.5
3566.74	99.404	8176.6	25155.5
3566.84	-791.6	8457.6	23750.5
3566.94	-483.6	9054.6	23956.5
3567.03	-830.6	7902.6	24382.5
3567.13	-36.596	8480.6	23679.5
3567.23	-201.6	8002.6	24498.5
3567.33	-964.6	9594.6	24352.5
3567.42	-586.6	11155.6	24059.5
3567.52	57.404	9873.6	23672.5
3567.62	612.4	10206.6	25223.5
3567.72	-627.6	9723.6	24270.5
3567.82	-598.6	9345.6	24649.5
3567.91	142.4	9300.6	23442.5
3568.01	70.404	8435.6	23439.5
3568.11	-540.6	8684.6	25575.5
3568.21	524.4	9231.6	24248.5
3568.3	82.404	8264.6	24554.5
3568.4	-945.6	8741.6	24909.5
3568.5	-1352.6	8317.6	24106.5
3568.6	-562.6	8644.6	24951.5
3568.7	852.4	8060.6	24813.5
3568.79	1166.4	7909.6	24702.5
3568.89	-218.6	7993.6	24177.5
3568.99	102.4	8686.6	24762.5
