# Supplementary material for: Pyro-catalysis for tooth whitening via oral temperature fluctuation
Source: Nat Commun. 2022 Jul 29;13:4419. doi: 10.1038/s41467-022-32132-3 (PMC9338087; doi:10.1038/s41467-022-32132-3)
Supplement: Supplementary file 6 — Source data [file 41467_2022_32132_MOESM6_ESM.zip › Source data/main text/Figure 4/CIELab.xlsx]

## Sheet: L
	-10	48.2	46.5	47.8	48.1	49.3
before	10	48.6	46.9	47.3	47.2	47.1
	25	50.2	46.5	49.3	48.9	47.9
	25*	49.5	46.6	46.7	47.9	46.1
	-10	65.3	63.7	66.7	64.9	64.6
after	10	69.8	68.3	67.4	67.9	67.2
	25	76.6	77.3	76.9	79.3	78.5
	25*	48.6	48.3	49.1	50.4	50.9

## Sheet: a
	-10	16.1	15.3	16.3	15.7	16.4
before	10	17.6	18.3	18.6	19.4	18.6
	25	16.3	18.1	17.7	17.1	16.3
	25*	18.9	17.9	18.3	19.4	19.1
	-10	12.3	12.5	13.7	13.2	12.8
after	10	6.2	5.8	5.5	5.9	6
	25	4.6	5	4.9	4.2	4.5
	25*	17.3	16.8	16.4	15.9	17.6
		--	--	--	--	--

## Sheet: b
	-10	42.2	43.2	45.9	43.3	43.4
before	10	38.3	40.4	39.2	41.2	42
	25	41.4	43.5	45.1	41.9	40.2
	25*	41.5	40.2	43.3	45.1	42.2
	-10	40.3	41.3	41.8	40.9	41.1
after	10	36.8	37.9	36.2	38.2	37.2
	25	36.6	36.8	37.2	37.9	35.8
	25*	39.2	38.6	39.8	41.8	38.9

## Sheet: E
	-10	17.6199	17.5297	19.5136	17.1537	15.8852
	10	24.1174	24.909	24.1789	24.8946	24.2035
	25	29.2727	34.1341	31.4326	33.2651	33.0902
	25*	2.94279	2.5807	4.64973	5.42125	6.01498
