# Supplementary material for: Pyro-catalysis for tooth whitening via oral temperature fluctuation
Source: Nat Commun. 2022 Jul 29;13:4419. doi: 10.1038/s41467-022-32132-3 (PMC9338087; doi:10.1038/s41467-022-32132-3)
Supplement: Supplementary file 6 — Source data [file 41467_2022_32132_MOESM6_ESM.zip › Source data/main text/Figure 5/Figure 5.xlsx]

## Sheet: Absorbance
	Thermal cycles
Wavelength	0	1	2	3	4	5	6	7	8	9
450	0.032	0.022	0.015	0.012	0.01	0.008	0.005	0.01	0.003	0.003
451	0.032	0.022	0.015	0.012	0.01	0.008	0.005	0.01	0.003	0.003
452	0.032	0.021	0.015	0.012	0.01	0.008	0.005	0.01	0.003	0.003
453	0.032	0.021	0.015	0.012	0.01	0.008	0.005	0.01	0.003	0.003
454	0.032	0.021	0.016	0.012	0.01	0.008	0.005	0.01	0.004	0.003
455	0.032	0.021	0.016	0.013	0.01	0.008	0.004	0.01	0.004	0.003
456	0.032	0.021	0.015	0.012	0.01	0.008	0.004	0.01	0.003	0.003
457	0.032	0.021	0.015	0.012	0.01	0.008	0.004	0.01	0.003	0.003
458	0.032	0.021	0.015	0.012	0.011	0.008	0.004	0.01	0.003	0.003
459	0.032	0.021	0.015	0.012	0.01	0.008	0.004	0.01	0.003	0.003
460	0.032	0.021	0.015	0.012	0.01	0.008	0.005	0.01	0.003	0.003
461	0.032	0.021	0.015	0.012	0.01	0.008	0.005	0.01	0.004	0.003
462	0.032	0.021	0.015	0.012	0.01	0.008	0.005	0.01	0.003	0.003
463	0.032	0.02	0.015	0.012	0.01	0.008	0.004	0.01	0.003	0.003
464	0.031	0.021	0.015	0.012	0.01	0.008	0.004	0.009	0.003	0.003
465	0.031	0.021	0.015	0.012	0.01	0.008	0.004	0.009	0.003	0.003
466	0.031	0.021	0.015	0.012	0.01	0.008	0.004	0.009	0.003	0.003
467	0.031	0.02	0.015	0.012	0.01	0.008	0.004	0.009	0.003	0.003
468	0.031	0.02	0.015	0.012	0.01	0.008	0.004	0.01	0.003	0.003
469	0.031	0.02	0.014	0.012	0.01	0.008	0.004	0.009	0.003	0.003
470	0.031	0.02	0.014	0.012	0.01	0.008	0.004	0.009	0.003	0.003
471	0.031	0.02	0.014	0.012	0.01	0.008	0.004	0.009	0.003	0.003
472	0.031	0.02	0.014	0.012	0.01	0.008	0.004	0.009	0.003	0.003
473	0.03	0.02	0.014	0.012	0.01	0.008	0.004	0.009	0.003	0.003
474	0.03	0.02	0.014	0.011	0.01	0.008	0.004	0.009	0.003	0.003
475	0.031	0.02	0.014	0.011	0.01	0.008	0.004	0.009	0.003	0.003
476	0.031	0.02	0.014	0.011	0.01	0.007	0.004	0.009	0.003	0.003
477	0.031	0.02	0.014	0.011	0.01	0.007	0.004	0.009	0.003	0.003
478	0.03	0.02	0.014	0.011	0.01	0.007	0.004	0.009	0.003	0.003
479	0.03	0.02	0.014	0.012	0.01	0.008	0.004	0.009	0.003	0.003
480	0.031	0.02	0.014	0.012	0.01	0.008	0.004	0.009	0.003	0.003
481	0.031	0.02	0.014	0.011	0.01	0.008	0.004	0.009	0.003	0.003
482	0.031	0.019	0.014	0.011	0.01	0.007	0.004	0.009	0.003	0.002
483	0.031	0.019	0.014	0.011	0.01	0.007	0.004	0.009	0.003	0.003
484	0.031	0.019	0.014	0.011	0.009	0.007	0.004	0.009	0.003	0.002
485	0.031	0.019	0.014	0.011	0.009	0.007	0.004	0.008	0.003	0.003
486	0.031	0.02	0.014	0.011	0.009	0.007	0.004	0.008	0.003	0.003
487	0.032	0.02	0.014	0.012	0.009	0.007	0.004	0.008	0.003	0.003
488	0.032	0.02	0.014	0.012	0.009	0.007	0.004	0.008	0.003	0.002
489	0.032	0.02	0.014	0.012	0.01	0.008	0.004	0.008	0.003	0.002
490	0.033	0.021	0.015	0.012	0.01	0.008	0.004	0.009	0.003	0.002
491	0.033	0.02	0.015	0.012	0.01	0.008	0.005	0.009	0.003	0.002
492	0.034	0.02	0.015	0.011	0.01	0.007	0.005	0.008	0.003	0.003
493	0.034	0.021	0.015	0.012	0.01	0.007	0.005	0.008	0.003	0.003
494	0.035	0.021	0.015	0.012	0.01	0.007	0.004	0.008	0.003	0.003
495	0.035	0.022	0.015	0.013	0.01	0.008	0.004	0.008	0.003	0.002
496	0.036	0.022	0.016	0.013	0.011	0.009	0.004	0.009	0.003	0.002
497	0.036	0.022	0.016	0.013	0.011	0.009	0.005	0.009	0.003	0.002
498	0.038	0.023	0.016	0.013	0.011	0.008	0.005	0.009	0.004	0.003
499	0.039	0.023	0.016	0.013	0.011	0.008	0.005	0.009	0.004	0.003
500	0.04	0.024	0.017	0.014	0.011	0.009	0.006	0.009	0.004	0.003
501	0.04	0.025	0.017	0.014	0.012	0.009	0.006	0.009	0.004	0.003
502	0.041	0.025	0.017	0.015	0.012	0.009	0.006	0.009	0.004	0.003
503	0.042	0.025	0.018	0.015	0.012	0.009	0.006	0.009	0.004	0.003
504	0.043	0.026	0.018	0.015	0.013	0.009	0.006	0.01	0.004	0.003
505	0.044	0.027	0.018	0.016	0.013	0.01	0.006	0.01	0.004	0.003
506	0.045	0.027	0.019	0.016	0.013	0.01	0.006	0.01	0.004	0.003
507	0.046	0.028	0.019	0.017	0.014	0.01	0.007	0.01	0.004	0.003
508	0.048	0.029	0.02	0.017	0.014	0.01	0.007	0.01	0.004	0.003
509	0.049	0.029	0.02	0.018	0.014	0.011	0.007	0.01	0.005	0.003
510	0.05	0.03	0.021	0.018	0.015	0.011	0.007	0.01	0.005	0.003
511	0.052	0.031	0.021	0.018	0.015	0.011	0.007	0.01	0.005	0.003
512	0.053	0.032	0.022	0.019	0.015	0.011	0.008	0.01	0.005	0.003
513	0.054	0.033	0.022	0.019	0.015	0.012	0.008	0.01	0.005	0.003
514	0.056	0.034	0.023	0.02	0.016	0.012	0.008	0.01	0.005	0.003
515	0.058	0.035	0.024	0.02	0.016	0.012	0.008	0.011	0.005	0.003
516	0.059	0.035	0.024	0.021	0.017	0.013	0.008	0.011	0.005	0.003
517	0.061	0.036	0.025	0.021	0.017	0.013	0.009	0.011	0.005	0.004
518	0.063	0.037	0.026	0.022	0.017	0.013	0.009	0.011	0.005	0.004
519	0.065	0.039	0.026	0.022	0.018	0.014	0.009	0.011	0.005	0.004
520	0.067	0.04	0.027	0.023	0.018	0.014	0.009	0.011	0.006	0.004
521	0.069	0.041	0.028	0.024	0.019	0.014	0.01	0.011	0.006	0.004
522	0.071	0.042	0.029	0.025	0.02	0.015	0.01	0.012	0.006	0.004
523	0.073	0.043	0.03	0.026	0.02	0.015	0.01	0.012	0.007	0.004
524	0.076	0.045	0.03	0.026	0.021	0.015	0.011	0.012	0.007	0.004
525	0.078	0.046	0.031	0.027	0.021	0.016	0.011	0.013	0.007	0.004
526	0.081	0.047	0.032	0.028	0.022	0.017	0.012	0.013	0.007	0.004
527	0.083	0.049	0.033	0.029	0.023	0.017	0.012	0.013	0.007	0.004
528	0.086	0.05	0.034	0.03	0.023	0.017	0.012	0.013	0.008	0.004
529	0.088	0.052	0.035	0.03	0.024	0.018	0.013	0.013	0.008	0.004
530	0.091	0.053	0.036	0.031	0.025	0.018	0.013	0.014	0.008	0.005
531	0.094	0.055	0.037	0.032	0.025	0.019	0.013	0.014	0.008	0.005
532	0.097	0.056	0.038	0.033	0.026	0.019	0.014	0.014	0.009	0.005
533	0.099	0.058	0.039	0.034	0.027	0.02	0.014	0.014	0.009	0.005
534	0.102	0.06	0.04	0.035	0.027	0.02	0.015	0.015	0.009	0.005
535	0.105	0.062	0.041	0.036	0.028	0.021	0.015	0.015	0.009	0.005
536	0.108	0.063	0.043	0.037	0.029	0.021	0.015	0.015	0.009	0.005
537	0.112	0.065	0.044	0.038	0.03	0.022	0.016	0.015	0.01	0.005
538	0.116	0.068	0.045	0.04	0.031	0.023	0.017	0.016	0.01	0.006
539	0.119	0.07	0.047	0.041	0.031	0.024	0.017	0.016	0.011	0.006
540	0.122	0.072	0.048	0.042	0.032	0.024	0.018	0.017	0.011	0.006
541	0.126	0.074	0.05	0.043	0.033	0.025	0.018	0.017	0.011	0.006
542	0.13	0.076	0.051	0.044	0.034	0.026	0.019	0.018	0.012	0.007
543	0.134	0.078	0.052	0.046	0.035	0.027	0.02	0.018	0.012	0.007
544	0.138	0.08	0.054	0.047	0.036	0.027	0.02	0.018	0.012	0.007
545	0.142	0.083	0.055	0.048	0.037	0.028	0.021	0.018	0.013	0.007
546	0.146	0.085	0.057	0.05	0.038	0.029	0.021	0.019	0.013	0.007
547	0.15	0.087	0.059	0.051	0.039	0.029	0.022	0.019	0.013	0.007
548	0.154	0.09	0.06	0.052	0.041	0.03	0.023	0.02	0.014	0.007
549	0.159	0.092	0.062	0.054	0.042	0.031	0.023	0.02	0.014	0.007
550	0.163	0.095	0.063	0.055	0.043	0.032	0.024	0.02	0.014	0.007
551	0.168	0.097	0.065	0.057	0.044	0.033	0.024	0.021	0.015	0.008
552	0.172	0.1	0.067	0.059	0.045	0.033	0.025	0.021	0.015	0.008
553	0.177	0.103	0.069	0.06	0.046	0.034	0.026	0.022	0.016	0.008
554	0.181	0.105	0.07	0.062	0.047	0.035	0.027	0.022	0.016	0.008
555	0.186	0.108	0.072	0.063	0.048	0.036	0.027	0.023	0.016	0.008
556	0.191	0.11	0.074	0.064	0.049	0.037	0.028	0.023	0.017	0.009
557	0.195	0.113	0.075	0.066	0.051	0.038	0.029	0.023	0.017	0.009
558	0.2	0.116	0.077	0.068	0.052	0.039	0.029	0.024	0.017	0.009
559	0.204	0.119	0.079	0.069	0.053	0.04	0.03	0.024	0.018	0.009
560	0.209	0.121	0.081	0.071	0.054	0.04	0.03	0.025	0.018	0.009
561	0.213	0.124	0.082	0.072	0.055	0.041	0.031	0.025	0.019	0.009
562	0.218	0.126	0.084	0.074	0.056	0.042	0.032	0.026	0.019	0.01
563	0.222	0.129	0.086	0.075	0.057	0.043	0.033	0.026	0.019	0.01
564	0.227	0.132	0.088	0.077	0.059	0.044	0.033	0.027	0.02	0.01
565	0.232	0.134	0.089	0.078	0.06	0.045	0.034	0.027	0.02	0.01
566	0.236	0.137	0.091	0.08	0.061	0.045	0.034	0.027	0.021	0.01
567	0.24	0.139	0.093	0.081	0.062	0.046	0.035	0.028	0.021	0.011
568	0.245	0.142	0.094	0.083	0.063	0.047	0.036	0.028	0.021	0.011
569	0.249	0.144	0.096	0.084	0.064	0.048	0.037	0.029	0.022	0.011
570	0.254	0.147	0.098	0.086	0.066	0.049	0.037	0.029	0.022	0.011
571	0.258	0.15	0.099	0.087	0.067	0.049	0.038	0.03	0.022	0.011
572	0.263	0.152	0.101	0.089	0.068	0.05	0.038	0.03	0.023	0.011
573	0.267	0.155	0.103	0.09	0.069	0.051	0.039	0.03	0.023	0.012
574	0.272	0.158	0.105	0.092	0.07	0.052	0.04	0.031	0.024	0.012
575	0.276	0.16	0.106	0.093	0.071	0.053	0.04	0.031	0.024	0.012
576	0.281	0.163	0.108	0.095	0.072	0.053	0.041	0.032	0.025	0.012
577	0.285	0.166	0.11	0.097	0.074	0.054	0.042	0.032	0.025	0.012
578	0.29	0.168	0.112	0.098	0.075	0.055	0.042	0.033	0.025	0.012
579	0.295	0.171	0.114	0.1	0.076	0.056	0.043	0.033	0.026	0.013
580	0.3	0.174	0.116	0.102	0.077	0.057	0.044	0.034	0.026	0.013
581	0.304	0.177	0.117	0.103	0.078	0.058	0.045	0.034	0.026	0.013
582	0.309	0.18	0.119	0.105	0.079	0.059	0.045	0.034	0.027	0.013
583	0.314	0.183	0.121	0.106	0.081	0.06	0.046	0.035	0.027	0.013
584	0.319	0.186	0.123	0.108	0.082	0.061	0.047	0.035	0.028	0.013
585	0.324	0.189	0.125	0.11	0.083	0.062	0.048	0.036	0.028	0.014
586	0.329	0.192	0.127	0.112	0.085	0.063	0.048	0.036	0.029	0.014
587	0.334	0.195	0.129	0.113	0.086	0.064	0.049	0.037	0.029	0.014
588	0.339	0.198	0.131	0.115	0.087	0.065	0.05	0.038	0.03	0.014
589	0.344	0.201	0.133	0.117	0.089	0.066	0.051	0.038	0.03	0.015
590	0.349	0.204	0.135	0.119	0.09	0.067	0.052	0.039	0.031	0.015
591	0.354	0.207	0.137	0.12	0.091	0.068	0.052	0.039	0.031	0.015
592	0.359	0.209	0.139	0.122	0.093	0.069	0.053	0.04	0.031	0.015
593	0.364	0.212	0.141	0.124	0.094	0.07	0.054	0.04	0.032	0.015
594	0.369	0.215	0.142	0.125	0.095	0.07	0.054	0.04	0.032	0.015
595	0.373	0.218	0.144	0.127	0.096	0.071	0.055	0.041	0.033	0.016
596	0.378	0.22	0.146	0.128	0.097	0.072	0.056	0.041	0.033	0.016
597	0.382	0.223	0.148	0.13	0.099	0.073	0.056	0.042	0.033	0.016
598	0.386	0.225	0.149	0.131	0.1	0.074	0.057	0.042	0.034	0.016
599	0.39	0.227	0.15	0.132	0.1	0.074	0.057	0.042	0.034	0.016
600	0.393	0.229	0.152	0.134	0.101	0.075	0.058	0.043	0.034	0.016
601	0.396	0.231	0.153	0.135	0.102	0.075	0.058	0.043	0.035	0.017
602	0.399	0.233	0.154	0.136	0.103	0.076	0.059	0.043	0.035	0.017
603	0.402	0.234	0.155	0.137	0.103	0.076	0.059	0.044	0.035	0.017
604	0.404	0.236	0.156	0.138	0.104	0.077	0.06	0.044	0.035	0.017
605	0.406	0.237	0.157	0.138	0.104	0.077	0.06	0.044	0.035	0.017
606	0.408	0.238	0.158	0.139	0.105	0.078	0.06	0.044	0.035	0.017
607	0.409	0.239	0.158	0.139	0.105	0.078	0.061	0.044	0.036	0.017
608	0.41	0.239	0.158	0.139	0.106	0.078	0.061	0.044	0.036	0.017
609	0.41	0.239	0.159	0.139	0.106	0.078	0.061	0.044	0.036	0.017
610	0.41	0.239	0.159	0.14	0.106	0.078	0.061	0.044	0.036	0.017
611	0.41	0.239	0.159	0.139	0.105	0.078	0.06	0.044	0.036	0.017
612	0.409	0.238	0.158	0.139	0.105	0.078	0.06	0.044	0.035	0.017
613	0.408	0.238	0.157	0.138	0.105	0.078	0.06	0.044	0.035	0.017
614	0.406	0.237	0.157	0.138	0.105	0.077	0.06	0.044	0.035	0.017
615	0.404	0.235	0.156	0.137	0.104	0.077	0.06	0.044	0.035	0.017
616	0.401	0.233	0.155	0.136	0.103	0.076	0.059	0.043	0.035	0.017
617	0.398	0.232	0.153	0.135	0.102	0.076	0.059	0.043	0.034	0.017
618	0.394	0.229	0.152	0.134	0.101	0.075	0.058	0.042	0.034	0.016
619	0.389	0.227	0.15	0.132	0.1	0.074	0.057	0.042	0.034	0.016
620	0.385	0.224	0.148	0.13	0.099	0.073	0.057	0.041	0.033	0.016
621	0.379	0.221	0.147	0.129	0.098	0.072	0.056	0.041	0.033	0.016
622	0.373	0.217	0.144	0.127	0.096	0.071	0.055	0.04	0.032	0.016
623	0.367	0.214	0.142	0.124	0.094	0.07	0.054	0.04	0.032	0.015
624	0.36	0.21	0.139	0.122	0.093	0.068	0.053	0.039	0.031	0.015
625	0.353	0.205	0.136	0.12	0.091	0.067	0.052	0.038	0.031	0.015
626	0.346	0.201	0.133	0.117	0.089	0.066	0.051	0.037	0.03	0.014
627	0.338	0.196	0.13	0.114	0.087	0.064	0.05	0.037	0.029	0.014
628	0.329	0.191	0.127	0.111	0.084	0.063	0.048	0.036	0.029	0.014
629	0.321	0.186	0.124	0.109	0.082	0.061	0.047	0.035	0.028	0.013
630	0.312	0.181	0.12	0.106	0.08	0.059	0.046	0.034	0.027	0.013
631	0.304	0.176	0.117	0.103	0.078	0.058	0.045	0.033	0.026	0.013
632	0.295	0.171	0.113	0.099	0.075	0.056	0.043	0.032	0.025	0.012
633	0.286	0.166	0.11	0.096	0.073	0.054	0.042	0.031	0.025	0.012
634	0.277	0.16	0.106	0.093	0.071	0.053	0.04	0.03	0.024	0.012
635	0.268	0.155	0.103	0.09	0.068	0.051	0.039	0.029	0.023	0.011
636	0.259	0.15	0.099	0.087	0.066	0.049	0.037	0.028	0.022	0.011
637	0.25	0.144	0.096	0.084	0.064	0.047	0.036	0.027	0.022	0.01
638	0.241	0.139	0.092	0.081	0.061	0.046	0.035	0.026	0.021	0.01
639	0.233	0.134	0.089	0.078	0.059	0.044	0.034	0.026	0.02	0.01
640	0.224	0.129	0.085	0.075	0.057	0.042	0.033	0.025	0.019	0.009
641	0.215	0.124	0.082	0.072	0.055	0.041	0.031	0.024	0.019	0.009
642	0.206	0.119	0.079	0.069	0.053	0.039	0.03	0.023	0.018	0.009
643	0.198	0.113	0.075	0.066	0.051	0.037	0.029	0.022	0.017	0.008
644	0.189	0.108	0.072	0.063	0.048	0.036	0.027	0.021	0.016	0.008
645	0.18	0.103	0.069	0.06	0.046	0.034	0.026	0.02	0.016	0.008
646	0.172	0.099	0.066	0.058	0.044	0.033	0.025	0.019	0.015	0.007
647	0.164	0.094	0.063	0.055	0.042	0.031	0.024	0.018	0.014	0.007
648	0.156	0.09	0.059	0.052	0.04	0.029	0.022	0.018	0.014	0.007
649	0.148	0.085	0.056	0.049	0.038	0.028	0.021	0.017	0.013	0.006
650	0.141	0.08	0.053	0.047	0.036	0.027	0.02	0.016	0.012	0.006
651	0.133	0.076	0.051	0.044	0.034	0.025	0.019	0.015	0.011	0.006
652	0.126	0.072	0.048	0.042	0.032	0.024	0.018	0.014	0.011	0.005
653	0.119	0.068	0.045	0.039	0.03	0.022	0.017	0.014	0.01	0.005
654	0.112	0.064	0.043	0.037	0.029	0.021	0.016	0.013	0.009	0.005
655	0.105	0.06	0.04	0.035	0.027	0.02	0.015	0.012	0.009	0.004
656	0.098	0.057	0.038	0.033	0.026	0.019	0.014	0.012	0.008	0.004
657	0.092	0.053	0.035	0.031	0.024	0.018	0.013	0.011	0.008	0.004
658	0.087	0.05	0.033	0.029	0.023	0.017	0.012	0.011	0.008	0.004
659	0.081	0.047	0.031	0.027	0.021	0.016	0.012	0.01	0.007	0.004
660	0.076	0.043	0.029	0.025	0.02	0.014	0.011	0.009	0.006	0.003
661	0.071	0.04	0.027	0.023	0.018	0.014	0.01	0.009	0.006	0.003
662	0.066	0.038	0.025	0.022	0.017	0.013	0.009	0.008	0.005	0.003
663	0.062	0.035	0.024	0.02	0.016	0.012	0.008	0.008	0.005	0.003
664	0.057	0.033	0.022	0.019	0.015	0.011	0.008	0.008	0.005	0.003
665	0.054	0.031	0.021	0.018	0.014	0.01	0.007	0.007	0.005	0.003
666	0.05	0.029	0.019	0.017	0.013	0.01	0.007	0.007	0.004	0.002
667	0.047	0.027	0.018	0.015	0.013	0.009	0.006	0.006	0.004	0.002
668	0.044	0.025	0.017	0.014	0.012	0.008	0.006	0.006	0.004	0.002
669	0.041	0.023	0.016	0.013	0.011	0.008	0.005	0.006	0.003	0.002
670	0.038	0.022	0.015	0.012	0.01	0.007	0.005	0.005	0.003	0.002
671	0.036	0.02	0.014	0.012	0.01	0.007	0.004	0.005	0.003	0.002
672	0.034	0.019	0.013	0.011	0.009	0.007	0.004	0.005	0.003	0.002
673	0.032	0.018	0.012	0.01	0.009	0.006	0.004	0.005	0.003	0.001
674	0.029	0.017	0.011	0.01	0.008	0.006	0.004	0.004	0.002	0.001
675	0.027	0.016	0.01	0.009	0.007	0.005	0.003	0.004	0.002	0.001
676	0.025	0.015	0.01	0.008	0.007	0.005	0.003	0.004	0.002	0.001
677	0.023	0.014	0.009	0.008	0.007	0.005	0.003	0.004	0.002	0.001
678	0.022	0.013	0.009	0.007	0.006	0.004	0.003	0.004	0.002	0.001
679	0.02	0.012	0.008	0.007	0.006	0.004	0.002	0.003	0.001	0.001
680	0.019	0.011	0.007	0.006	0.005	0.004	0.002	0.003	0.001	0.001
681	0.017	0.01	0.007	0.006	0.005	0.004	0.002	0.003	0.001	0.001
682	0.016	0.009	0.006	0.005	0.004	0.003	0.002	0.003	0.001	0.001
683	0.015	0.009	0.006	0.005	0.004	0.003	0.002	0.003	0.001	0.001
684	0.013	0.008	0.005	0.004	0.004	0.003	0.001	0.003	0.001	0.001
685	0.012	0.007	0.005	0.004	0.004	0.002	0.001	0.002	0.001	0
686	0.011	0.007	0.005	0.004	0.003	0.002	0.001	0.002	0.001	0
687	0.011	0.006	0.004	0.003	0.003	0.002	0.001	0.002	0	0.001
688	0.01	0.006	0.004	0.003	0.003	0.002	0.001	0.002	0	0
689	0.009	0.005	0.003	0.003	0.003	0.002	0.001	0.002	0	0
690	0.008	0.005	0.003	0.002	0.003	0.002	0	0.002	0	0
691	0.008	0.005	0.003	0.003	0.003	0.002	0.001	0.002	0	0
692	0.007	0.004	0.003	0.002	0.002	0.001	0.001	0.002	0	0
693	0.006	0.004	0.003	0.002	0.002	0.001	0	0.002	0	0
694	0.006	0.004	0.003	0.002	0.002	0.001	0	0.002	0	0
695	0.006	0.004	0.002	0.002	0.002	0.001	0	0.002	0	0
696	0.005	0.003	0.002	0.002	0.002	0.001	0	0.002	0	0
697	0.005	0.003	0.002	0.002	0.002	0.001	0	0.002	0	0
698	0.004	0.003	0.002	0.001	0.002	0.001	0	0.001	0	0
699	0.004	0.003	0.002	0.001	0.002	0.001	0	0.001	0	0
700	0.004	0.003	0.002	0.001	0.002	0.001	0	0.001	0	0
701	0.004	0.002	0.001	0.001	0.001	0.001	0	0.001	0	0
702	0.003	0.002	0.001	0.001	0.001	0.001	0	0.001	0	0
703	0.003	0.002	0.001	0.001	0.001	0.001	0	0.001	0	0
704	0.003	0.002	0.001	0.001	0.001	0.001	0	0.001	0	0
705	0.002	0.002	0.001	0.001	0.001	0	0	0.001	0	0
706	0.002	0.002	0.001	0.001	0.001	0	0	0.001	0	0
707	0.002	0.002	0.001	0.001	0.001	0.001	0	0.001	0	0
708	0.002	0.001	0.001	0.001	0.001	0.001	0	0.001	0	0
709	0.002	0.001	0.001	0.001	0.001	0.001	0	0.001	0	0
710	0.002	0.001	0.001	0.001	0.001	0.001	0	0.001	0	0
711	0.002	0.001	0.001	0.001	0.001	0	0	0.001	0	0
712	0.001	0.001	0.001	0	0.001	0	0	0.001	0	0
713	0.001	0.001	0	0	0.001	0	0	0.001	0	0
714	0.001	0.001	0.001	0.001	0.001	0	0	0.001	0	0
715	0.001	0.001	0.001	0	0.001	0	0	0.001	0	0
716	0.001	0.001	0	0	0.001	0	0	0.001	0	0
717	0.001	0.001	0	0.001	0.001	0	0	0.001	0	0
718	0.001	0.001	0	0	0.001	0	0	0.001	0	0
719	0.001	0.001	0	0	0.001	0	-0.001	0.001	0	0
720	0.001	0.001	0	0	0.001	0	-0.001	0.001	0	0
721	0	0.001	0	0	0.001	0	-0.001	0.001	0	0
722	0	0.001	0	0	0	0	0	0.001	0	0
723	0.001	0	0	0	0	0	0	0.001	0	0
724	0	0.001	0	0	0.001	0	-0.001	0.001	0	0
725	0	0.001	0	0	0	0	0	0.001	0	0
726	0	0.001	0	0	0	0	0	0	0	0
727	0	0.001	0	0	0	0	0	0.001	-0.001	0
728	0	0	0	0	0	0	-0.001	0.001	-0.001	0
729	0	0.001	0	0	0	0	0	0.001	-0.001	0
730	0	0	0	0	0	0	0	0.001	-0.001	0
731	0	0	0	0	0	0	-0.001	0	-0.001	0
732	0	0	0	0	0	0	-0.001	0.001	-0.001	0
733	0	0	0	0	0	0	0	0.001	0	0
734	0	0	0	0	0	0	0	0.001	0	0
735	0	0	0	0	0	0	0	0	-0.001	0
736	0	0	0	0	0	0	-0.001	0	-0.001	0
737	0	0	0	0	0	-0.001	-0.001	0	-0.001	0
738	-0.001	0	0	0	0	-0.001	-0.001	0	-0.001	0
739	0	0	0	0	0	0	-0.001	0	-0.001	0
740	0	0	0	0	0	0	-0.001	0	-0.001	0
741	0	0	0	0	0	0	0	0	-0.001	0
742	0	0	0	0	0	0	0	0	0	0
743	0	0	0	0	0	0	0	0	-0.001	0
744	0	0	0	0	0	0	-0.001	0	0	0
745	0	0	0	0	0	0	0	0	0	0
746	0	0	0	0	0	0	0	0	0	0
747	0	0	0	0	0	0	0	0	0	0
748	0	0	0	0	0	0	0	0	0	0
749	0	0	0	0	0	0	0	0	0	0
750	0	0	0	0	0	0	0	0	0	0

## Sheet: C-C0
0	1	1	1	1	1
1	0.71309	0.63034	0.58293	0.65459	0.77411
2	0.49988	0.42006	0.4178	0.44203	0.51269
3	0.39804	0.33023	0.30902	0.34473	0.4264
4	0.28076	0.25004	0.2661	0.26812	0.32919
5	0.20937	0.2097	0.19024	0.20048	0.20873
6	0.16065	0.15254	0.16634	0.17459	0.16751
7	0.09566	0.12896	0.10732	0.10111	0.13675
8	0.06502	0.08959	0.0678	0.08625	0.09832
9	0.05048	0.046	0.04146	0.04589	0.0633

## Sheet: OH
								0 times		3 times		10 times
Magnetic Filed	0	5	10					Magnetic Filed		Magnetic Filed		Magnetic Filed
3465	-157.23	7749.6	28421.1					3418.65	-58.4	3465	7229.48	3418.29	28498.3
3465.1	-331.23	8667.63	27440.2					3418.85	233.6	3465.1	7896.48	3418.49	29090.3
3465.2	-1709.2	8925.63	28213.2					3419.04	242.6	3465.2	7975.48	3418.69	29166.3
3465.29	-334.23	8733.63	27958.2					3419.24	-101.4	3465.29	7365.48	3418.88	27944.3
3465.39	684.77	9434.63	28632.2					3419.43	-684.4	3465.39	7666.48	3419.08	28488.3
3465.49	69.774	9776.63	27840.2					3419.63	1256.6	3465.49	8235.48	3419.27	28118.3
3465.59	260.77	8454.63	28873.2					3419.82	20.6	3465.59	8105.48	3419.47	29187.3
3465.68	501.77	8772.63	29047.2					3420.02	-1035.4	3465.68	8364.48	3419.66	29602.3
3465.78	408.77	9748.63	29098.2					3420.22	1089.6	3465.78	6734.5	3419.86	28873.3
3465.88	879.77	10320.6	27974.2					3420.41	-227.4	3465.88	7480.48	3420.05	28353.3
3465.98	578.77	9637.63	29280.2					3420.61	613.6	3465.98	9544.5	3420.25	28728.3
3466.08	685.77	9264.63	29082.2					3420.8	373.6	3466.08	8264.48	3420.44	29268.3
3466.17	760.77	8678.63	28053.2					3421	524.6	3466.17	8482.48	3420.64	28653.3
3466.27	1288.8	8654.63	27537.2					3421.19	-469.4	3466.27	8996.48	3420.84	28446.3
3466.37	1026.8	8348.63	27354.1					3421.39	-5.4004	3466.37	7603.48	3421.03	28970.3
3466.47	1322.8	9789.63	29256.2					3421.58	530.6	3466.47	6701.5	3421.23	27873.3
3466.56	1801.8	9350.63	29984.1					3421.78	-84.4	3466.56	8120.48	3421.42	28363.3
3466.66	1027.8	8900.63	28980.2					3421.97	-112.4	3466.66	7166.48	3421.62	28680.3
3466.76	1062.8	9272.63	28243.2					3422.17	131.6	3466.76	8670.48	3421.81	28806.3
3466.86	-370.23	8693.63	28397.1					3422.36	-1016.4	3466.86	6685.5	3422.01	27331.3
3466.95	-386.23	9131.63	27516.2					3422.56	393.6	3466.95	8133.48	3422.2	27190.3
3467.05	870.77	8427.63	27527.2					3422.76	1100.6	3467.05	7541.48	3422.4	26937.3
3467.15	2368.8	9086.63	28152.2					3422.95	856.6	3467.15	7541.48	3422.59	28379.3
3467.25	1884.8	9188.63	28858.2					3423.15	-322.4	3467.25	8285.48	3422.79	29510.3
3467.35	1543.8	9707.63	27886.2					3423.34	426.6	3467.35	7037.48	3422.99	28066.3
3467.44	813.77	9600.63	27291.1					3423.54	293.6	3467.44	7280.48	3423.18	28607.3
3467.54	-280.23	9603.63	28882.2					3423.73	-210.4	3467.54	8436.48	3423.38	29319.3
3467.64	369.77	8821.63	27299.1					3423.93	-130.4	3467.64	8128.48	3423.57	28693.3
3467.74	891.77	9766.63	27817.2					3424.12	-3.4004	3467.74	8079.48	3423.77	29198.3
3467.83	-329.23	8865.63	29042.2					3424.32	951.6	3467.83	7426.48	3423.96	28916.3
3467.93	248.77	9359.63	27600.2					3424.51	668.6	3467.93	7734.48	3424.16	28626.3
3468.03	387.77	9553.63	27938.2					3424.71	-276.4	3468.03	8296.48	3424.35	28853.3
3468.13	439.77	9625.63	28527.2					3424.91	-43.4	3468.13	7438.48	3424.55	27955.3
3468.23	802.77	9047.63	28239.2					3425.1	935.6	3468.23	8173.48	3424.74	27777.3
3468.32	771.77	8428.63	28836.2					3425.3	880.6	3468.32	9077.5	3424.94	28440.3
3468.42	-1049.2	9386.63	28159.2					3425.49	379.6	3468.42	9064.5	3425.14	27976.3
3468.52	1117.8	8029.63	29083.2					3425.69	-31.4	3468.52	9411.5	3425.33	28118.3
3468.62	888.77	8508.63	28628.2					3425.88	-497.4	3468.62	9141.5	3425.53	27539.3
3468.71	-469.23	9742.63	29743.1					3426.08	-83.4	3468.71	8362.48	3425.72	28088.3
3468.81	-394.23	9330.63	28469.1					3426.27	232.6	3468.81	8281.48	3425.92	28524.3
3468.91	583.77	8957.63	27559.2					3426.47	1209.6	3468.91	8599.48	3426.11	28835.3
3469.01	398.77	8236.63	27735.2					3426.66	130.6	3469.01	7403.48	3426.31	28615.3
3469.11	1840.8	8538.63	27405.2					3426.86	2278.6	3469.11	7800.48	3426.5	29106.3
3469.2	300.77	9025.63	27493.2					3427.06	1557.6	3469.2	7895.48	3426.7	28655.3
3469.3	380.77	8540.63	28144.2					3427.25	1968.6	3469.3	7320.48	3426.89	29072.3
3469.4	-540.23	10087.6	28253.2					3427.45	569.6	3469.4	7251.48	3427.09	28233.3
3469.5	1322.8	9035.63	29106.2					3427.64	512.6	3469.5	8812.48	3427.29	28032.3
3469.59	540.77	8840.63	30487.1					3427.84	56.6	3469.59	6276.5	3427.48	28516.3
3469.69	77.774	10124.6	29013.2					3428.03	418.6	3469.69	8035.48	3427.68	28754.3
3469.79	1611.8	9834.63	28569.2					3428.23	426.6	3469.79	9093.5	3427.87	28868.3
3469.89	215.77	9153.63	28139.2					3428.42	45.6	3469.89	9327.5	3428.07	29058.3
3469.99	493.77	9293.63	29044.2					3428.62	-872.4	3469.99	7606.48	3428.26	29274.3
3470.08	1034.8	9663.63	28210.2					3428.82	759.6	3470.08	7903.48	3428.46	29084.3
3470.18	841.77	8731.63	27500.2					3429.01	88.6	3470.18	9677.5	3428.65	28544.3
3470.28	-437.23	9304.63	28846.2					3429.21	660.6	3470.28	8717.48	3428.85	27291.3
3470.38	18.774	9702.63	29022.2					3429.4	910.6	3470.38	7990.48	3429.04	29227.3
3470.47	-1055.2	9580.63	29916.1					3429.6	-8.4004	3470.47	7692.48	3429.24	29428.3
3470.57	-738.23	10063.6	28881.2					3429.79	185.6	3470.57	7457.48	3429.44	29098.3
3470.67	-417.23	10211.6	27675.2					3429.99	-847.4	3470.67	8305.48	3429.63	27457.3
3470.77	1512.8	10053.6	28846.2					3430.18	362.6	3470.77	9005.5	3429.83	28903.3
3470.87	1435.8	10882.6	28264.2					3430.38	55.6	3470.87	7605.48	3430.02	28827.3
3470.96	-466.23	9647.63	29533.1					3430.57	-370.4	3470.96	7140.48	3430.22	28541.3
3471.06	606.77	9319.63	28988.2					3430.77	646.6	3471.06	6674.5	3430.41	28142.3
3471.16	561.77	9614.63	28546.2					3430.97	744.6	3471.16	6698.5	3430.61	28641.3
3471.26	-682.23	9819.63	27899.2					3431.16	743.6	3471.26	9302.5	3430.8	30305.3
3471.35	-487.23	10267.6	28728.2					3431.36	-201.4	3471.35	8383.48	3431	30005.3
3471.45	-77.226	9318.63	28869.2					3431.55	-1023.4	3471.45	8014.48	3431.19	28053.3
3471.55	169.77	9394.63	30137.1					3431.75	-430.4	3471.55	7997.48	3431.39	28341.3
3471.65	455.77	9022.63	28788.2					3431.94	-1073.4	3471.65	7714.48	3431.59	27970.3
3471.74	-1421.2	9439.63	28092.2					3432.14	-219.4	3471.74	7984.48	3431.78	28710.3
3471.84	170.77	9100.63	28529.2					3432.33	-592.4	3471.84	7511.48	3431.98	28242.3
3471.94	-677.23	8555.63	29226.2					3432.53	-236.4	3471.94	6374.5	3432.17	27512.3
3472.04	-472.23	7904.6	28577.2					3432.72	-715.4	3472.04	7685.48	3432.37	28438.3
3472.14	969.77	8798.63	28823.2					3432.92	-471.4	3472.14	8676.48	3432.56	28531.3
3472.23	1727.8	9442.63	27605.2					3433.11	-469.4	3472.23	8406.48	3432.76	28129.3
3472.33	859.77	10017.6	29188.2					3433.31	-897.4	3472.33	8049.48	3432.95	28369.3
3472.43	1354.8	10338.6	28682.2					3433.51	-496.4	3472.43	8309.48	3433.15	27203.3
3472.53	160.77	8734.63	27661.2					3433.7	-839.4	3472.53	8234.48	3433.34	28094.3
3472.62	-745.23	8119.63	28453.1					3433.9	-906.4	3472.62	7344.48	3433.54	27937.3
3472.72	-78.226	8364.63	27170.1					3434.09	-511.4	3472.72	8734.48	3433.74	28740.3
3472.82	312.77	8140.63	29974.1					3434.29	209.6	3472.82	8005.48	3433.93	27343.3
3472.92	1100.8	7868.6	29123.2					3434.48	-221.4	3472.92	8079.48	3434.13	29662.3
3473.02	639.77	9745.63	27802.2					3434.68	89.6	3473.02	8057.48	3434.32	29999.3
3473.11	126.77	9845.63	28151.2					3434.87	180.6	3473.11	6647.5	3434.52	29009.3
3473.21	-596.23	9698.63	29301.2					3435.07	526.6	3473.21	7488.48	3434.71	27526.3
3473.31	-1143.2	9252.63	28596.2					3435.27	541.6	3473.31	7213.48	3434.91	29115.3
3473.41	2.7744	10435.6	28782.2					3435.46	1085.6	3473.41	8241.48	3435.1	29690.3
3473.5	-600.23	9888.63	28646.2					3435.66	745.6	3473.5	7949.48	3435.3	27988.3
3473.6	501.77	9269.63	27378.1					3435.85	724.6	3473.6	7999.48	3435.49	27469.3
3473.7	-375.23	9501.63	27866.2					3436.05	1314.6	3473.7	7723.48	3435.69	27719.3
3473.8	-1467.2	8994.63	29253.2					3436.24	196.6	3473.8	7051.48	3435.89	27741.3
3473.9	473.77	8511.63	28565.2					3436.44	201.6	3473.9	7503.48	3436.08	28449.3
3473.99	276.77	8794.63	27686.2					3436.63	1827.6	3473.99	8965.48	3436.28	27542.3
3474.09	1050.8	8856.63	29148.2					3436.83	1263.6	3474.09	7672.48	3436.47	26749.3
3474.19	1806.8	7800.6	28914.2					3437.02	-312.4	3474.19	8419.48	3436.67	28346.3
3474.29	1540.8	8708.63	28058.2					3437.22	-100.4	3474.29	8842.48	3436.86	28409.3
3474.38	1748.8	9219.63	28111.2					3437.42	-153.4	3474.38	6877.5	3437.06	27689.3
3474.48	624.77	9057.63	28543.2					3437.61	519.6	3474.48	7530.48	3437.25	28480.3
3474.58	731.77	9156.63	28858.2					3437.81	175.6	3474.58	6851.5	3437.45	28912.3
3474.68	964.77	8785.63	28630.2					3438	1723.6	3474.68	8125.48	3437.64	29059.3
3474.78	200.77	9968.63	28326.1					3438.2	1679.6	3474.78	7821.48	3437.84	27453.3
3474.87	714.77	9421.63	28216.2					3438.39	431.6	3474.87	8181.48	3438.04	28183.3
3474.97	722.77	9073.63	28546.2					3438.59	-1142.4	3474.97	7985.48	3438.23	28243.3
3475.07	-117.23	9164.63	28643.2					3438.78	514.6	3475.07	7037.48	3438.43	28620.3
3475.17	1111.8	10709.6	28524.2					3438.98	552.6	3475.17	8508.48	3438.62	27976.3
3475.26	24.774	10029.6	28328.1					3439.17	-315.4	3475.26	7911.48	3438.82	28643.3
3475.36	-208.23	8709.63	27527.2					3439.37	265.6	3475.36	7304.48	3439.01	28955.3
3475.46	479.77	9003.63	27358.1					3439.57	-505.4	3475.46	7458.48	3439.21	29054.3
3475.56	409.77	8635.63	28020.2					3439.76	-563.4	3475.56	7902.48	3439.4	29806.3
3475.65	1341.8	7621.6	28545.2					3439.96	-757.4	3475.65	7956.48	3439.6	28520.3
3475.75	710.77	7385.6	28188.2					3440.15	74.6	3475.75	7142.48	3439.79	28029.3
3475.85	201.77	8159.63	28444.1					3440.35	739.6	3475.85	8203.48	3439.99	28765.3
3475.95	773.77	8485.63	30153.1					3440.54	230.6	3475.95	8557.48	3440.19	28202.3
3476.05	889.77	9204.63	27522.2					3440.74	1928.6	3476.05	7401.48	3440.38	28499.3
3476.14	-1040.2	9591.63	28433.1					3440.93	-22.4	3476.14	7496.48	3440.58	27996.3
3476.24	578.77	9429.63	27730.2					3441.13	255.6	3476.24	9322.5	3440.77	28324.3
3476.34	327.77	9996.63	27771.2					3441.32	-295.4	3476.34	8609.48	3440.97	28404.3
3476.44	263.77	10264.6	28288.2					3441.52	210.6	3476.44	7862.48	3441.16	28035.3
3476.53	678.77	10137.6	28214.2					3441.72	922.6	3476.53	8530.48	3441.36	27436.3
3476.63	622.77	9258.63	28101.2					3441.91	-607.4	3476.63	6657.5	3441.55	28166.3
3476.73	-689.23	9350.63	28549.2					3442.11	361.6	3476.73	7319.48	3441.75	29694.3
3476.83	-92.226	8111.63	30440.1					3442.3	393.6	3476.83	7943.48	3441.94	29189.3
3476.93	352.77	8253.63	30229.1					3442.5	-20.4	3476.93	8667.48	3442.14	27745.3
3477.02	574.77	9156.63	28861.2					3442.69	-371.4	3477.02	8119.48	3442.34	27689.3
3477.12	911.77	9967.63	28226.2					3442.89	527.6	3477.12	8630.48	3442.53	28184.3
3477.22	-3.2256	9237.63	28553.2					3443.08	1796.6	3477.22	8803.48	3442.73	29011.3
3477.32	1755.8	8738.63	27073.1					3443.28	589.6	3477.32	8266.48	3442.92	27540.3
3477.41	126.77	9242.63	27599.2					3443.47	626.6	3477.41	8384.48	3443.12	29114.3
3477.51	-554.23	8553.63	28875.2					3443.67	-424.4	3477.51	8314.48	3443.31	28630.3
3477.61	339.77	7790.6	28314.1					3443.87	-641.4	3477.61	8651.48	3443.51	28049.3
3477.71	-515.23	7942.6	27965.2					3444.06	-152.4	3477.71	9842.5	3443.7	29391.3
3477.81	669.77	9068.63	28774.2					3444.26	625.6	3477.81	8968.48	3443.9	29127.3
3477.9	1200.8	8754.63	27850.2					3444.45	-329.4	3477.9	8595.48	3444.09	28949.3
3478	259.77	8361.63	28786.2					3444.65	1217.6	3478	8630.48	3444.29	28347.3
3478.1	-689.23	9035.63	28111.2					3444.84	966.6	3478.1	8328.48	3444.49	27851.3
3478.2	1011.8	8798.63	28338.1					3445.04	-81.4	3478.2	8148.48	3444.68	28059.3
3478.29	1130.8	8571.63	29440.1					3445.23	-192.4	3478.29	7781.48	3444.88	29671.3
3478.39	278.77	7851.6	28768.2					3445.43	-355.4	3478.39	7727.48	3445.07	27761.3
3478.49	1576.8	8841.63	27385.1					3445.62	411.6	3478.49	7570.48	3445.27	28492.3
3478.59	1343.8	8529.63	26945.1					3445.82	-19.4	3478.59	7789.48	3445.46	28449.3
3478.69	473.77	8122.63	28933.2					3446.02	187.6	3478.69	8268.48	3445.66	28292.3
3478.78	529.77	9291.63	28615.2					3446.21	797.6	3478.78	8095.48	3445.85	27807.3
3478.88	748.77	8787.63	28741.2					3446.41	349.6	3478.88	8739.48	3446.05	27938.3
3478.98	1225.8	8230.63	27683.2					3446.6	936.6	3478.98	8489.48	3446.24	27820.3
3479.08	745.77	9332.63	30143.1					3446.8	168.6	3479.08	7915.48	3446.44	28921.3
3479.17	981.77	9122.63	28710.2					3446.99	-560.4	3479.17	8417.48	3446.64	27912.3
3479.27	-178.23	9426.63	27861.2					3447.19	344.6	3479.27	8371.48	3446.83	27804.3
3479.37	802.77	7857.6	28516.2					3447.38	1835.6	3479.37	8087.48	3447.03	28600.3
3479.47	890.77	9896.63	28829.2					3447.58	401.6	3479.47	9049.5	3447.22	28335.3
3479.57	746.77	9776.63	28708.2					3447.77	517.6	3479.57	8824.48	3447.42	28757.3
3479.66	-1155.2	10308.6	28561.2					3447.97	852.6	3479.66	8318.48	3447.61	27637.3
3479.76	445.77	9151.63	28391.1					3448.17	362.6	3479.76	7732.48	3447.81	27260.3
3479.86	152.77	9839.63	27608.2					3448.36	504.6	3479.86	7717.48	3448	28427.3
3479.96	724.77	9723.63	28354.1					3448.56	469.6	3479.96	7169.48	3448.2	27155.3
3480.05	-875.23	8667.63	28461.1					3448.75	355.6	3480.05	8163.48	3448.39	28456.3
3480.15	619.77	8829.63	27902.2					3448.95	1008.6	3480.15	8129.48	3448.59	28377.3
3480.25	-442.23	9016.63	28959.2					3449.14	-288.4	3480.25	7457.48	3448.79	28751.3
3480.35	-1392.2	9257.63	29473.1					3449.34	-694.4	3480.35	8330.48	3448.98	28780.3
3480.44	-806.23	9713.63	29414.1					3449.53	-469.4	3480.44	8137.48	3449.18	28714.3
3480.54	516.77	9672.63	28806.2					3449.73	90.6	3480.54	8380.48	3449.37	27652.3
3480.64	1290.8	9647.63	28151.2					3449.92	-1031.4	3480.64	8699.48	3449.57	28095.3
3480.74	748.77	10079.6	28721.2					3450.12	-221.4	3480.74	8033.48	3449.76	28608.3
3480.84	381.77	9742.63	29230.2					3450.32	-47.4	3480.84	8129.48	3449.96	28825.3
3480.93	-101.23	9174.63	29253.2					3450.51	-11.4	3480.93	8809.48	3450.15	28613.3
3481.03	259.77	10080.6	29008.2					3450.71	-116.4	3481.03	8312.48	3450.35	29110.3
3481.13	558.77	9568.63	27842.2					3450.9	1054.6	3481.13	8213.48	3450.54	27667.3
3481.23	-568.23	9651.63	28957.2					3451.1	971.6	3481.23	8971.48	3450.74	27837.3
3481.32	850.77	9184.63	28372.1					3451.29	1049.6	3481.32	7786.48	3450.94	29116.3
3481.42	636.77	9366.63	27434.2					3451.49	342.6	3481.42	7706.48	3451.13	28008.3
3481.52	-251.23	10060.6	29213.2					3451.68	1287.6	3481.52	7402.48	3451.33	27307.3
3481.62	-950.23	9502.63	28891.2					3451.88	854.6	3481.62	8397.48	3451.52	29399.3
3481.72	-486.23	8439.63	28364.1					3452.07	1397.6	3481.72	7973.48	3451.72	28512.3
3481.81	207.77	9146.63	28262.2					3452.27	43.6	3481.81	8376.48	3451.91	27583.3
3481.91	798.77	9044.63	28805.2					3452.47	-326.4	3481.91	7805.48	3452.11	27977.3
3482.01	701.77	8735.63	28615.2					3452.66	256.6	3482.01	7141.48	3452.3	27594.3
3482.11	748.77	8000.63	28930.2					3452.86	1617.6	3482.11	8767.48	3452.5	27729.3
3482.2	-252.23	8363.63	28494.1					3453.05	987.6	3482.2	7740.48	3452.69	27495.3
3482.3	453.77	9856.63	28981.2					3453.25	67.6	3482.3	7397.48	3452.89	27163.3
3482.4	-457.23	9173.63	28755.2					3453.44	-664.4	3482.4	7095.48	3453.09	27517.3
3482.5	374.77	9546.63	29823.1					3453.64	-304.4	3482.5	7903.48	3453.28	27639.3
3482.6	977.77	8743.63	29519.1					3453.83	1507.6	3482.6	7595.48	3453.48	27813.3
3482.69	232.77	8990.63	28407.1					3454.03	145.6	3482.69	7136.48	3453.67	27876.3
3482.79	-180.23	9207.63	28395.1					3454.22	197.6	3482.79	8315.48	3453.87	28165.3
3482.89	1734.8	8785.63	28155.2					3454.42	422.6	3482.89	7753.48	3454.06	28399.3
3482.99	198.77	9577.63	29740.1					3454.62	-216.4	3482.99	6543.5	3454.26	28358.3
3483.08	158.77	8764.63	29187.2					3454.81	950.6	3483.08	8476.48	3454.45	28310.3
3483.18	436.77	8430.63	28639.2					3455.01	646.6	3483.18	7024.48	3454.65	28211.3
3483.28	-43.226	9861.63	27905.2					3455.2	886.6	3483.28	9146.5	3454.84	28526.3
3483.38	-139.23	9033.63	27454.2					3455.4	-37.4	3483.38	8151.48	3455.04	28235.3
3483.48	-1502.2	9571.63	28443.1					3455.59	-765.4	3483.48	6790.5	3455.24	28594.3
3483.57	-768.23	10038.6	27952.2					3455.79	-451.4	3483.57	7561.48	3455.43	28176.3
3483.67	-1321.2	9062.63	27562.2					3455.98	-335.4	3483.67	8971.48	3455.63	27227.3
3483.77	152.77	9220.63	27026.1					3456.18	-404.4	3483.77	8786.48	3455.82	27314.3
3483.87	479.77	9442.63	27612.2					3456.37	839.6	3483.87	6830.5	3456.02	29220.3
3483.96	176.77	9220.63	28772.2					3456.57	67.6	3483.96	8022.48	3456.21	28492.3
3484.06	-300.23	8896.63	28031.2					3456.77	205.6	3484.06	8530.48	3456.41	27832.3
3484.16	415.77	8894.63	28389.1					3456.96	236.6	3484.16	7080.48	3456.6	28134.3
3484.26	-576.23	8380.63	27312.1					3457.16	-1300.4	3484.26	7366.48	3456.8	27651.3
3484.35	-617.23	9557.63	26502.1					3457.35	-509.4	3484.35	8634.48	3456.99	27285.3
3484.45	460.77	8637.63	27507.2					3457.55	-767.4	3484.45	8057.48	3457.19	27657.3
3484.55	104.77	8959.63	28430.1					3457.74	-791.4	3484.55	7780.48	3457.39	28683.3
3484.65	146.77	9165.63	28158.2					3457.94	-144.4	3484.65	7415.48	3457.58	28332.3
3484.75	271.77	9511.63	29629.1					3458.13	-241.4	3484.75	7616.48	3457.78	27669.3
3484.84	548.77	8855.63	28354.1					3458.33	-106.4	3484.84	6925.5	3457.97	27580.3
3484.94	-657.23	9842.63	29115.2					3458.52	-742.4	3484.94	8180.48	3458.17	27393.3
3485.04	-600.23	9353.63	29321.2					3458.72	-232.4	3485.04	7226.48	3458.36	26929.3
3485.14	723.77	9630.63	28503.2					3458.92	131.6	3485.14	9872.5	3458.56	26499.3
3485.23	-60.226	8440.63	27607.2					3459.11	359.6	3485.23	10069.5	3458.75	27872.3
3485.33	-1064.2	9139.63	28985.2					3459.31	-403.4	3485.33	8387.48	3458.95	29220.3
3485.43	-683.23	8894.63	28554.2					3459.5	642.6	3485.43	9218.5	3459.14	27786.3
3485.53	-760.23	8980.63	27381.1					3459.7	194.6	3485.53	9125.5	3459.34	26830.3
3485.63	-108.23	9602.63	27410.2					3459.89	140.6	3485.63	8392.48	3459.54	26909.3
3485.72	495.77	10005.6	28328.1					3460.09	-427.4	3485.72	7972.48	3459.73	29172.3
3485.82	-368.23	8293.63	28661.2					3460.28	-684.4	3485.82	8501.48	3459.93	28386.3
3485.92	720.77	8964.63	28420.1					3460.48	652.6	3485.92	9811.5	3460.12	28107.3
3486.02	627.77	9233.63	26684.1					3460.67	1284.6	3486.02	9637.5	3460.32	27994.3
3486.11	448.77	9275.63	28052.2					3460.87	175.6	3486.11	7397.48	3460.51	28056.3
3486.21	256.77	8027.63	28881.2					3461.07	-787.4	3486.21	8322.48	3460.71	28768.3
3486.31	-242.23	8256.63	29278.2					3461.26	-996.4	3486.31	9419.5	3460.9	28259.3
3486.41	513.77	9190.63	29585.1					3461.46	634.6	3486.41	8210.48	3461.1	27952.3
3486.51	274.77	8561.63	29502.1					3461.65	532.6	3486.51	9826.5	3461.29	26221.3
3486.6	696.77	10158.6	29537.1					3461.85	288.6	3486.6	9388.5	3461.49	27743.3
3486.7	251.77	9717.63	29271.2					3462.04	-939.4	3486.7	9313.5	3461.69	27191.3
3486.8	211.77	8334.63	28847.2					3462.24	-865.4	3486.8	8969.48	3461.88	28167.3
3486.9	963.77	9942.63	30337.1					3462.43	-927.4	3486.9	9997.5	3462.08	28999.3
3486.99	1203.8	10314.6	31296.1					3462.63	-663.4	3486.99	11042.5	3462.27	28963.3
3487.09	1059.8	10485.6	31427.1					3462.82	623.6	3487.09	9823.5	3462.47	27151.3
3487.19	-38.226	10778.6	32476.1					3463.02	341.6	3487.19	9300.5	3462.66	28452.3
3487.29	389.77	11192.6	32474.1					3463.22	1312.6	3487.29	10493.5	3462.86	28402.3
3487.39	-471.23	11205.6	32873.1					3463.41	966.6	3487.39	10394.5	3463.05	27511.3
3487.48	-651.23	10616.6	33559.1					3463.61	-208.4	3487.48	11329.5	3463.25	26655.3
3487.58	1189.8	11604.6	33181.1					3463.8	-538.4	3487.58	10723.5	3463.44	27025.3
3487.68	-194.23	10827.6	32311.1					3464	-880.4	3487.68	9456.5	3463.64	27057.3
3487.78	-57.226	10053.6	31107.1					3464.19	-416.4	3487.78	9163.5	3463.84	27680.3
3487.87	770.77	10473.6	29022.2					3464.39	-282.4	3487.87	9320.5	3464.03	27778.3
3487.97	-1115.2	9565.63	28189.2					3464.58	-672.4	3487.97	9162.5	3464.23	27029.3
3488.07	-719.23	8653.63	28170.2					3464.78	-90.4	3488.07	7910.48	3464.42	28394.3
3488.17	-515.23	7390.6	26548.1					3464.97	-551.4	3488.17	6033.5	3464.62	28914.3
3488.26	-718.23	7198.6	25559.1					3465.17	197.6	3488.26	6765.5	3464.81	28579.3
3488.36	546.77	6848.6	24854.1					3465.37	47.6	3488.36	6256.5	3465.01	27900.3
3488.46	-182.23	5969.6	24728.1					3465.56	816.6	3488.46	5649.5	3465.2	27358.3
3488.56	604.77	6054.6	24830.1					3465.76	-134.4	3488.56	4686.5	3465.4	28703.3
3488.66	-33.226	5734.6	23660.1					3465.95	-158.4	3488.66	5489.5	3465.59	28977.3
3488.75	-185.23	6988.6	23717.1					3466.15	-354.4	3488.75	5378.5	3465.79	27108.3
3488.85	-641.23	6603.6	24837.1					3466.34	-647.4	3488.85	5138.5	3465.99	27164.3
3488.95	612.77	7389.6	25616.1					3466.54	236.6	3488.95	5955.5	3466.18	28348.3
3489.05	498.77	9345.63	25523.1					3466.73	688.6	3489.05	6572.5	3466.38	27875.3
3489.14	1815.8	9094.63	26086.1					3466.93	-448.4	3489.14	8205.48	3466.57	27897.3
3489.24	783.77	9590.63	27330.1					3467.12	-538.4	3489.24	7973.48	3466.77	28819.3
3489.34	987.77	10080.6	27769.2					3467.32	100.6	3489.34	8332.48	3466.96	27625.3
3489.44	-76.226	8938.63	29368.2					3467.52	122.6	3489.44	6687.5	3467.16	27745.3
3489.54	-1484.2	9268.63	27873.2					3467.71	570.6	3489.54	7382.48	3467.35	27317.3
3489.63	-1548.2	8241.63	28769.2					3467.91	828.6	3489.63	7688.48	3467.55	27488.3
3489.73	-787.23	8374.63	29666.1					3468.1	193.6	3489.73	8287.48	3467.74	28111.3
3489.83	-1098.2	9382.63	28307.1					3468.3	385.6	3489.83	8498.48	3467.94	27656.3
3489.93	750.77	9414.63	28642.2					3468.49	-308.4	3489.93	7506.48	3468.14	28675.3
3490.02	-70.226	8770.63	28383.1					3468.69	-303.4	3490.02	7451.48	3468.33	29007.3
3490.12	134.77	8647.63	28758.2					3468.88	-652.4	3490.12	8298.48	3468.53	28679.3
3490.22	392.77	9106.63	28735.2					3469.08	792.6	3490.22	8692.48	3468.72	29467.3
3490.32	74.774	8622.63	28789.2					3469.27	585.6	3490.32	9090.5	3468.92	27788.3
3490.42	-331.23	8400.63	28018.2					3469.47	344.6	3490.42	7798.48	3469.11	27677.3
3490.51	-628.23	8921.63	29524.1					3469.67	463.6	3490.51	7451.48	3469.31	27688.3
3490.61	-377.23	9451.63	26793.1					3469.86	498.6	3490.61	7780.48	3469.5	29082.3
3490.71	815.77	8124.63	26934.1					3470.06	240.6	3490.71	8055.48	3469.7	28201.3
3490.81	163.77	7095.6	27809.2					3470.25	376.6	3490.81	8402.48	3469.89	28374.3
3490.9	-858.23	7857.6	28557.2					3470.45	603.6	3490.9	7569.48	3470.09	28069.3
3491	-235.23	8574.63	29308.2					3470.64	-1096.4	3491	6984.5	3470.29	28038.3
3491.1	215.77	8286.63	28891.2					3470.84	-335.4	3491.1	7244.48	3470.48	26750.3
3491.2	-469.23	9249.63	27184.1					3471.03	-637.4	3491.2	6844.5	3470.68	28133.3
3491.3	374.77	9800.63	27796.2					3471.23	695.6	3491.3	7976.48	3470.87	29109.3
3491.39	-550.23	8889.63	27598.2					3471.42	-407.4	3491.39	7818.48	3471.07	28315.3
3491.49	-752.23	7583.6	28634.2					3471.62	-890.4	3491.49	7982.48	3471.26	27288.3
3491.59	7.7744	6944.6	28420.1					3471.82	-163.4	3491.59	8617.48	3471.46	27735.3
3491.69	567.77	8653.63	27844.2					3472.01	289.6	3491.69	8196.48	3471.65	28436.3
3491.78	174.77	9026.63	27552.2					3472.21	-468.4	3491.78	7151.48	3471.85	27620.3
3491.88	726.77	7569.6	29027.2					3472.4	-371.4	3491.88	6984.5	3472.04	28748.3
3491.98	-57.226	9713.63	28857.2					3472.6	-752.4	3491.98	7439.48	3472.24	27461.3
3492.08	-418.23	10233.6	27927.2					3472.79	-351.4	3492.08	7771.48	3472.44	28805.3
3492.18	-990.23	9730.63	29302.2					3472.99	-1705.4	3492.18	7202.48	3472.63	28360.3
3492.27	-2012.2	9274.63	28502.2					3473.18	-509.4	3492.27	8273.48	3472.83	27001.3
3492.37	-1606.2	9648.63	28392.1					3473.38	-252.4	3492.37	9062.5	3473.02	28359.3
3492.47	-413.23	7455.6	28887.2					3473.57	-1166.4	3492.47	7794.48	3473.22	28745.3
3492.57	1049.8	7963.6	27376.1					3473.77	79.6	3492.57	7614.48	3473.41	27744.3
3492.66	-573.23	9316.63	29449.1					3473.97	1158.6	3492.66	7637.48	3473.61	27778.3
3492.76	-999.23	9808.63	28335.1					3474.16	-1399.4	3492.76	8938.48	3473.8	27798.3
3492.86	-1074.2	8755.63	28058.2					3474.36	-1236.4	3492.86	7769.48	3474	28168.3
3492.96	-182.23	8355.63	27899.2					3474.55	-427.4	3492.96	8597.48	3474.19	26882.3
3493.05	424.77	9079.63	28480.1					3474.75	-326.4	3493.05	9159.5	3474.39	27649.3
3493.15	762.77	9251.63	27570.2					3474.94	350.6	3493.15	9675.5	3474.59	28613.3
3493.25	928.77	10429.6	28839.2					3475.14	452.6	3493.25	8371.48	3474.78	27604.3
3493.35	950.77	10937.6	28210.2					3475.33	252.6	3493.35	8016.48	3474.98	27832.3
3493.45	-770.23	9898.63	29415.1					3475.53	1681.6	3493.45	8981.48	3475.17	27868.3
3493.54	-713.23	9544.63	30059.1					3475.72	1321.6	3493.54	8261.48	3475.37	28099.3
3493.64	-244.23	8570.63	28213.2					3475.92	66.6	3493.64	8944.48	3475.56	29038.3
3493.74	-473.23	10520.6	27504.2					3476.12	-98.4	3493.74	8621.48	3475.76	27446.3
3493.84	429.77	9998.63	27863.2					3476.31	-1786.4	3493.84	7304.48	3475.95	28882.3
3493.93	374.77	9099.63	29258.2					3476.51	-1061.4	3493.93	8310.48	3476.15	28845.3
3494.03	853.77	8733.63	29032.2					3476.7	-1346.4	3494.03	8299.48	3476.34	28185.3
3494.13	812.77	8456.63	28087.2					3476.9	-656.4	3494.13	7974.48	3476.54	28076.3
3494.23	-652.23	9086.63	27720.2					3477.09	-299.4	3494.23	7897.48	3476.74	28453.3
3494.33	-379.23	8434.63	27628.2					3477.29	-659.4	3494.33	7347.48	3476.93	28057.3
3494.42	-1588.2	8403.63	28032.2					3477.48	347.6	3494.42	8122.48	3477.13	27540.3
3494.52	-1083.2	8967.63	27949.2					3477.68	-1099.4	3494.52	7018.48	3477.32	27843.3
3494.62	-580.23	7611.6	29162.2					3477.87	-916.4	3494.62	7538.48	3477.52	26885.3
3494.72	-889.23	7963.6	28847.2					3478.07	-899.4	3494.72	8215.48	3477.71	27396.3
3494.81	-256.23	8175.63	28711.2					3478.27	-673.4	3494.81	7584.48	3477.91	27496.3
3494.91	-276.23	9091.63	28828.2					3478.46	-961.4	3494.91	7612.48	3478.1	28057.3
3495.01	439.77	10111.6	29142.2					3478.66	-928.4	3495.01	8194.48	3478.3	27414.3
3495.11	2057.8	8276.63	29620.1					3478.85	-832.4	3495.11	9252.5	3478.49	28468.3
3495.21	1027.8	10142.6	28366.1					3479.05	-112.4	3495.21	8861.48	3478.69	28468.3
3495.3	-225.23	9743.63	26999.1					3479.24	-275.4	3495.3	8368.48	3478.89	28602.3
3495.4	364.77	8558.63	27234.1					3479.44	-566.4	3495.4	8205.48	3479.08	27669.3
3495.5	377.77	9551.63	27157.1					3479.63	-764.4	3495.5	7495.48	3479.28	27000.3
3495.6	570.77	8551.63	28319.1					3479.83	-162.4	3495.6	6687.5	3479.47	27081.3
3495.69	-236.23	8922.63	28948.2					3480.02	-1666.4	3495.69	6807.5	3479.67	29026.3
3495.79	160.77	8562.63	27347.1					3480.22	-928.4	3495.79	7733.48	3479.86	27336.3
3495.89	59.774	8654.63	27464.2					3480.42	-188.4	3495.89	7755.48	3480.06	26965.3
3495.99	706.77	8830.63	28059.2					3480.61	-81.4	3495.99	7960.48	3480.25	28182.3
3496.09	1350.8	8395.63	28538.2					3480.81	-1040.4	3496.09	8947.48	3480.45	27782.3
3496.18	-116.23	8130.63	28199.2					3481	-457.4	3496.18	9111.5	3480.64	28716.3
3496.28	1022.8	8916.63	27525.2					3481.2	-767.4	3496.28	7132.48	3480.84	27709.3
3496.38	1065.8	8974.63	28022.2					3481.39	279.6	3496.38	7323.48	3481.04	27700.3
3496.48	44.774	9382.63	28637.2					3481.59	290.6	3496.48	8019.48	3481.23	27885.3
3496.57	-60.226	8538.63	28981.2					3481.78	-370.4	3496.57	7728.48	3481.43	27455.3
3496.67	-47.226	7948.6	28428.1					3481.98	-525.4	3496.67	8170.48	3481.62	27762.3
3496.77	-468.23	8980.63	27478.2					3482.17	-735.4	3496.77	7098.48	3481.82	27943.3
3496.87	-437.23	9404.63	27614.2					3482.37	-1319.4	3496.87	8214.48	3482.01	28834.3
3496.96	-429.23	10434.6	28634.2					3482.57	-120.4	3496.96	7801.48	3482.21	28929.3
3497.06	-679.23	10378.6	29844.1					3482.76	311.6	3497.06	8191.48	3482.4	29401.3
3497.16	-125.23	8661.63	28632.2					3482.96	-1078.4	3497.16	8093.48	3482.6	29423.3
3497.26	-747.23	8731.63	29312.2					3483.15	-421.4	3497.26	8249.48	3482.79	28938.3
3497.36	-604.23	9338.63	26915.1					3483.35	-430.4	3497.36	9183.5	3482.99	27987.3
3497.45	186.77	8459.63	28924.2					3483.54	200.6	3497.45	8435.48	3483.19	27944.3
3497.55	-173.23	8796.63	28682.2					3483.74	312.6	3497.55	8476.48	3483.38	28651.3
3497.65	-831.23	9807.63	28733.2					3483.93	-410.4	3497.65	7889.48	3483.58	28222.3
3497.75	-1598.2	9355.63	28358.1					3484.13	-442.4	3497.75	6299.5	3483.77	27365.3
3497.84	-802.23	8228.63	28990.2					3484.32	-999.4	3497.84	7259.48	3483.97	27668.3
3497.94	-749.23	8752.63	28722.2					3484.52	-471.4	3497.94	6519.5	3484.16	27964.3
3498.04	492.77	9721.63	27942.2					3484.72	-80.4	3498.04	7725.48	3484.36	26999.3
3498.14	503.77	10381.6	29585.1					3484.91	-635.4	3498.14	8366.48	3484.55	27365.3
3498.24	920.77	9192.63	29234.2					3485.11	-666.4	3498.24	7146.48	3484.75	26982.3
3498.33	1529.8	9773.63	27996.2					3485.3	1427.6	3498.33	8404.48	3484.94	27892.3
3498.43	1773.8	9963.63	27748.2					3485.5	847.6	3498.43	7790.48	3485.14	29126.3
3498.53	519.77	9221.63	27214.1					3485.69	183.6	3498.53	7527.48	3485.34	28777.3
3498.63	722.77	9340.63	27132.1					3485.89	-360.4	3498.63	7771.48	3485.53	28657.3
3498.72	740.77	10261.6	28136.2					3486.08	1026.6	3498.72	7451.48	3485.73	28068.3
3498.82	-1599.2	8717.63	29568.1					3486.28	476.6	3498.82	8057.48	3485.92	28836.3
3498.92	-525.23	9188.63	28311.1					3486.47	546.6	3498.92	7741.48	3486.12	27876.3
3499.02	-771.23	9572.63	27878.2					3486.67	-882.4	3499.02	8177.48	3486.31	28635.3
3499.12	-154.23	8262.63	28682.2					3486.87	-646.4	3499.12	8707.48	3486.51	29035.3
3499.21	375.77	9742.63	28468.1					3487.06	342.6	3499.21	7056.48	3486.7	30812.3
3499.31	-320.23	9921.63	28845.2					3487.26	736.6	3499.31	7680.48	3486.9	33327.3
3499.41	162.77	9946.63	28742.2					3487.45	379.6	3499.41	7587.48	3487.09	34468.3
3499.51	-179.23	9649.63	27760.2					3487.65	1323.6	3499.51	7778.48	3487.29	37180.3
3499.6	287.77	9129.63	29046.2					3487.84	1640.6	3499.6	7700.48	3487.49	36948.3
3499.7	-8.2256	9033.63	29310.2					3488.04	483.6	3499.7	7481.48	3487.68	35780.3
3499.8	-266.23	8660.63	28106.2					3488.23	-84.4	3499.8	7431.48	3487.88	32458.3
3499.9	394.77	9079.63	28423.1					3488.43	591.6	3499.9	9509.5	3488.07	27301.3
3500	987.77	8763.63	28215.2					3488.62	596.6	3500	8786.48	3488.27	24198.3
3500.09	-314.23	7928.6	26872.1					3488.82	-429.4	3500.09	7647.48	3488.46	21043.3
3500.19	-657.23	9779.63	28058.2					3489.02	-1163.4	3500.19	8081.48	3488.66	18982.3
3500.29	-509.23	9020.63	28719.2					3489.21	-1062.4	3500.29	7565.48	3488.85	19682.3
3500.39	-937.23	7669.6	29599.1					3489.41	288.6	3500.39	7362.48	3489.05	21615.3
3500.48	-2244.2	8693.63	29387.2					3489.6	254.6	3500.48	7578.48	3489.24	25323.3
3500.58	-827.23	9126.63	27640.2					3489.8	918.6	3500.58	8335.48	3489.44	26375.3
3500.68	-413.23	9259.63	28708.2					3489.99	757.6	3500.68	8251.48	3489.64	28355.3
3500.78	-228.23	8186.63	29427.1					3490.19	146.6	3500.78	7889.48	3489.83	28489.3
3500.87	184.77	9574.63	28992.2					3490.38	16.6	3500.87	7310.48	3490.03	28362.3
3500.97	245.77	9927.63	28194.2					3490.58	409.6	3500.97	8236.48	3490.22	28585.3
3501.07	-925.23	8758.63	28716.2					3490.77	1095.6	3501.07	8543.48	3490.42	28394.3
3501.17	-612.23	8476.63	28901.2					3490.97	-524.4	3501.17	9046.5	3490.61	29327.3
3501.27	-426.23	9920.63	27543.2					3491.17	-1692.4	3501.27	9159.5	3490.81	28322.3
3501.36	-1128.2	10259.6	28544.2					3491.36	-1441.4	3501.36	9330.5	3491	28686.3
3501.46	-676.23	9289.63	28984.2					3491.56	94.6	3501.46	8736.48	3491.2	27618.3
3501.56	-108.23	9986.63	30081.1					3491.75	51.6	3501.56	9070.5	3491.39	27516.3
3501.66	-926.23	10786.6	31674.1					3491.95	-1161.4	3501.66	8747.48	3491.59	29440.3
3501.75	-827.23	12387.6	32261.1					3492.14	-172.4	3501.75	10358.5	3491.79	27929.3
3501.85	-1423.2	12754.6	33389.1					3492.34	1259.6	3501.85	11365.5	3491.98	26404.3
3501.95	18.774	12286.6	34456.1					3492.53	-70.4	3501.95	12641.5	3492.18	26666.3
3502.05	52.774	12151.6	36275.1					3492.73	-1772.4	3502.05	13691.5	3492.37	26757.3
3502.15	359.77	14957.6	38671					3492.92	-564.4	3502.15	13602.5	3492.57	26243.3
3502.24	1292.8	14842.6	38452					3493.12	-726.4	3502.24	12492.5	3492.76	27147.3
3502.34	-8.2256	13745.6	38606					3493.32	-85.4	3502.34	12794.5	3492.96	28061.3
3502.44	769.77	12822.6	37076.1					3493.51	-912.4	3502.44	13239.5	3493.15	27783.3
3502.54	-649.23	12349.6	36044.1					3493.71	602.6	3502.54	11955.5	3493.35	27966.3
3502.63	323.77	11512.6	34182.1					3493.9	-1068.4	3502.63	11024.5	3493.54	28019.3
3502.73	-213.23	10040.6	32222.1					3494.1	124.6	3502.73	9559.5	3493.74	27442.3
3502.83	-256.23	9232.63	29769.1					3494.29	-186.4	3502.83	8439.48	3493.94	28507.3
3502.93	147.77	7244.6	28461.1					3494.49	356.6	3502.93	6981.5	3494.13	28204.3
3503.03	169.77	6624.6	25054.1					3494.68	351.6	3503.03	5625.5	3494.33	28435.3
3503.12	660.77	6428.6	22811.1					3494.88	453.6	3503.12	4043.5	3494.52	27882.3
3503.22	-1644.2	4877.6	20812.1					3495.07	566.6	3503.22	2262.5	3494.72	27122.3
3503.32	-1062.2	4358.6	19901.1					3495.27	-581.4	3503.32	3098.5	3494.91	27768.3
3503.42	595.77	4145.6	19735.1					3495.47	-387.4	3503.42	1654.5	3495.11	28634.3
3503.51	-210.23	3953.6	19116.1					3495.66	-1982.4	3503.51	2160.5	3495.3	27125.3
3503.61	-41.226	4583.6	19363.1					3495.86	-1561.4	3503.61	2972.5	3495.5	28521.3
3503.71	282.77	6282.6	20208.1					3496.05	507.6	3503.71	3497.5	3495.69	27366.3
3503.81	-1035.2	6358.6	20672.1					3496.25	150.6	3503.81	4425.5	3495.89	27910.3
3503.91	-452.23	6513.6	22650.1					3496.44	-83.4	3503.91	5045.5	3496.09	28799.3
3504	1032.8	7934.6	24869.1					3496.64	-797.4	3504	5492.5	3496.28	27382.3
3504.1	811.77	9051.63	25769.1					3496.83	589.6	3504.1	6635.5	3496.48	26632.3
3504.2	1115.8	8342.63	25485.1					3497.03	663.6	3504.2	7737.48	3496.67	27634.3
3504.3	-57.226	8723.63	26798.1					3497.22	-693.4	3504.3	6086.5	3496.87	28510.3
3504.39	-1669.2	8663.63	27519.2					3497.42	-614.4	3504.39	6047.5	3497.06	28126.3
3504.49	-1352.2	9503.63	27747.2					3497.62	-1177.4	3504.49	7475.48	3497.26	28915.3
3504.59	-929.23	8169.63	27588.2					3497.81	-801.4	3504.59	9124.5	3497.45	28485.3
3504.69	-460.23	8483.63	26356.1					3498.01	-1337.4	3504.69	7808.48	3497.65	29181.3
3504.78	-554.23	8659.63	27916.2					3498.2	-339.4	3504.78	8220.48	3497.84	28989.3
3504.88	-1122.2	8513.63	27851.2					3498.4	1741.6	3504.88	7829.48	3498.04	27870.3
3504.98	-521.23	7658.6	28316.1					3498.59	608.6	3504.98	7302.48	3498.24	28218.3
3505.08	-714.23	8349.63	28180.2					3498.79	27.6	3505.08	8140.48	3498.43	28625.3
3505.18	332.77	9694.63	28630.2					3498.98	-158.4	3505.18	7539.48	3498.63	29103.3
3505.27	-1113.2	10410.6	27945.2					3499.18	-182.4	3505.27	7226.48	3498.82	28196.3
3505.37	-1179.2	9311.63	28182.2					3499.37	-995.4	3505.37	7774.48	3499.02	28965.3
3505.47	169.77	9059.63	28434.1					3499.57	-1168.4	3505.47	7696.48	3499.21	28692.3
3505.57	-122.23	9213.63	27688.2					3499.77	-496.4	3505.57	7345.48	3499.41	28005.3
3505.66	-260.23	9066.63	27945.2					3499.96	-406.4	3505.66	7975.48	3499.6	28529.3
3505.76	4.7744	8382.63	28146.2					3500.16	-1129.4	3505.76	8894.48	3499.8	28353.3
3505.86	-398.23	8012.63	28491.1					3500.35	-436.4	3505.86	9590.5	3499.99	28492.3
3505.96	-640.23	7921.6	29269.2					3500.55	-242.4	3505.96	8344.48	3500.19	26934.3
3506.06	866.77	7924.6	27996.2					3500.74	924.6	3506.06	7232.48	3500.39	27997.3
3506.15	164.77	9732.63	28283.2					3500.94	845.6	3506.15	7644.48	3500.58	27187.3
3506.25	-198.23	9540.63	29148.2					3501.13	-355.4	3506.25	7488.48	3500.78	28713.3
3506.35	616.77	8823.63	28064.2					3501.33	292.6	3506.35	7315.48	3500.97	28487.3
3506.45	635.77	9477.63	27202.1					3501.52	-1013.4	3506.45	8003.48	3501.17	29781.3
3506.54	793.77	9090.63	27757.2					3501.72	-598.4	3506.54	9206.5	3501.36	30956.3
3506.64	-218.23	7499.6	27681.2					3501.92	-241.4	3506.64	7503.48	3501.56	33184.3
3506.74	-481.23	8944.63	26895.1					3502.11	-103.4	3506.74	7383.48	3501.75	37038.3
3506.84	-488.23	8941.63	26991.1					3502.31	401.6	3506.84	8823.48	3501.95	40137
3506.94	847.77	9521.63	28670.2					3502.5	1449.6	3506.94	7815.48	3502.14	43289
3507.03	135.77	9955.63	29054.2					3502.7	1726.6	3507.03	8767.48	3502.34	43892
3507.13	-2.2256	8513.63	27897.2					3502.89	1763.6	3507.13	7638.48	3502.54	39087
3507.23	-922.23	7982.6	26218.1					3503.09	-207.4	3507.23	7331.48	3502.73	32112.3
3507.33	-1708.2	8575.63	28230.2					3503.28	130.6	3507.33	7728.48	3502.93	24588.3
3507.42	-170.23	9321.63	28546.2					3503.48	224.6	3507.42	8064.48	3503.12	18621.3
3507.52	-262.23	8070.63	28071.2					3503.67	-1043.4	3507.52	8122.48	3503.32	13140
3507.62	-875.23	8962.63	27986.2					3503.87	-2068.4	3507.62	7859.48	3503.51	12643
3507.72	524.77	8015.63	28334.1					3504.07	-1009.4	3507.72	7918.48	3503.71	16562
3507.82	-149.23	8960.63	27209.1					3504.26	-1179.4	3507.82	8622.48	3503.9	20230.3
3507.91	55.774	9856.63	26491.1					3504.46	138.6	3507.91	8913.48	3504.1	22964.3
3508.01	-24.226	8579.63	28829.2					3504.65	-14.4	3508.01	8106.48	3504.3	24584.3
3508.11	567.77	9752.63	28329.1					3504.85	187.6	3508.11	8223.48	3504.49	25933.3
3508.21	394.77	10452.6	29071.2					3505.04	1414.6	3508.21	8803.48	3504.69	26225.3
3508.3	567.77	9634.63	28222.2					3505.24	-840.4	3508.3	8193.48	3504.88	26550.3
3508.4	137.77	10488.6	28227.2					3505.43	-408.4	3508.4	7280.48	3505.08	27876.3
3508.5	-746.23	8835.63	28918.2					3505.63	-176.4	3508.5	8184.48	3505.27	28104.3
3508.6	-245.23	9475.63	28876.2					3505.82	-363.4	3508.6	7694.48	3505.47	29690.3
3508.7	-153.23	9697.63	27957.2					3506.02	-613.4	3508.7	9001.5	3505.66	27896.3
3508.79	198.77	9541.63	28720.2					3506.22	242.6	3508.79	9030.5	3505.86	26557.3
3508.89	-86.226	9658.63	27947.2					3506.41	-4.4004	3508.89	9066.5	3506.05	27205.3
3508.99	-789.23	9127.63	27544.2					3506.61	-704.4	3508.99	7219.48	3506.25	26318.3
3509.09	868.77	8605.63	27525.2					3506.8	1201.6	3509.09	8208.48	3506.45	25332.3
3509.18	-1034.2	8851.63	28354.1					3507	-416.4	3509.18	9054.5	3506.64	26518.3
3509.28	-973.23	9453.63	28615.2					3507.19	-776.4	3509.28	7870.48	3506.84	26651.3
3509.38	-870.23	9202.63	27450.2					3507.39	-642.4	3509.38	7734.48	3507.03	26891.3
3509.48	-313.23	9220.63	29001.2					3507.58	183.6	3509.48	8930.48	3507.23	27098.3
3509.57	1314.8	9602.63	29146.2					3507.78	1185.6	3509.57	8205.48	3507.42	27559.3
3509.67	194.77	8637.63	29928.1					3507.97	460.6	3509.67	7630.48	3507.62	26780.3
3509.77	-834.23	9122.63	28297.2					3508.17	570.6	3509.77	7250.48	3507.81	28551.3
3509.87	84.774	10483.6	29113.2					3508.37	-727.4	3509.87	8138.48	3508.01	28294.3
3509.97	260.77	8772.63	28724.2					3508.56	-1346.4	3509.97	7688.48	3508.2	28229.3
3510.06	664.77	9233.63	28739.2					3508.76	693.6	3510.06	6666.5	3508.4	28977.3
3510.16	-280.23	9417.63	28264.2					3508.95	-142.4	3510.16	6703.5	3508.59	27841.3
3510.26	-512.23	8692.63	27355.1					3509.15	-739.4	3510.26	7327.48	3508.79	28895.3
3510.36	-658.23	7862.6	27452.2					3509.34	834.6	3510.36	9241.5	3508.99	29028.3
3510.45	546.77	8786.63	28263.2					3509.54	1133.6	3510.45	9333.5	3509.18	27736.3
3510.55	-582.23	8158.63	29211.2					3509.73	342.6	3510.55	8300.48	3509.38	29579.3
3510.65	185.77	8911.63	28694.2					3509.93	571.6	3510.65	7530.48	3509.57	29148.3
3510.75	227.77	9498.63	28069.2					3510.12	1055.6	3510.75	7515.48	3509.77	29148.3
3510.85	631.77	9294.63	27747.2					3510.32	2180.6	3510.85	8249.48	3509.96	28720.3
3510.94	1025.8	8558.63	28146.2					3510.52	517.6	3510.94	7165.48	3510.16	28778.3
3511.04	1432.8	8494.63	26829.1					3510.71	-201.4	3511.04	8025.48	3510.35	27399.3
3511.14	1453.8	8645.63	28265.2					3510.91	1484.6	3511.14	7469.48	3510.55	27583.3
3511.24	-325.23	7987.6	28282.2					3511.1	1200.6	3511.24	7613.48	3510.74	28915.3
3511.33	-767.23	8582.63	26706.1					3511.3	-557.4	3511.33	8335.48	3510.94	28313.3
3511.43	-1065.2	8943.63	27436.2					3511.49	-832.4	3511.43	7212.48	3511.14	26787.3
3511.53	-890.23	9599.63	27396.1					3511.69	244.6	3511.53	8435.48	3511.33	26542.3
3511.63	-2271.2	9567.63	27530.2					3511.88	895.6	3511.63	7910.48	3511.53	27567.3
3511.73	-1276.2	8295.63	28171.2					3512.08	-1411.4	3511.73	8201.48	3511.72	28394.3
3511.82	-1305.2	8417.63	27640.2					3512.27	-1788.4	3511.82	7867.48	3511.92	27530.3
3511.92	-1058.2	8527.63	27911.2					3512.47	391.6	3511.92	7534.48	3512.11	26633.3
3512.02	-550.23	8159.63	29023.2					3512.67	-183.4	3512.02	8039.48	3512.31	26167.3
3512.12	195.77	7562.6	30164.1					3512.86	-566.4	3512.12	8068.48	3512.5	26824.3
3512.21	-199.23	8521.63	28632.2					3513.06	-992.4	3512.21	7891.48	3512.7	26657.3
3512.31	-315.23	8789.63	29027.2					3513.25	-551.4	3512.31	7680.48	3512.89	28682.3
3512.41	119.77	10352.6	28997.2					3513.45	205.6	3512.41	7568.48	3513.09	28989.3
3512.51	1397.8	8602.63	29108.2					3513.64	258.6	3512.51	8329.48	3513.29	29277.3
3512.61	2253.8	8351.63	28269.2					3513.84	-327.4	3512.61	8411.48	3513.48	29041.3
3512.7	656.77	8571.63	28823.2					3514.03	-702.4	3512.7	7989.48	3513.68	27821.3
3512.8	1662.8	8968.63	30606.1					3514.23	356.6	3512.8	7574.48	3513.87	28718.3
3512.9	448.77	9009.63	29099.2					3514.42	1062.6	3512.9	8300.48	3514.07	29043.3
3513	982.77	8951.63	27821.2					3514.62	-834.4	3513	7887.48	3514.26	29558.3
3513.09	186.77	9696.63	27618.2					3514.82	-699.4	3513.09	6983.5	3514.46	29206.3
3513.19	-13.226	9021.63	28208.2					3515.01	-377.4	3513.19	8032.48	3514.65	27023.3
3513.29	-852.23	8376.63	28113.2					3515.21	89.6	3513.29	7404.48	3514.85	27076.3
3513.39	769.77	8675.63	28463.1					3515.4	-10.4	3513.39	7706.48	3515.05	27917.3
3513.48	-86.226	8800.63	28570.2					3515.6	-1066.4	3513.48	6351.5	3515.24	27126.3
3513.58	-1464.2	8928.63	28112.2					3515.79	-2522.4	3513.58	6423.5	3515.44	28094.3
3513.68	-2016.2	9534.63	28002.2					3515.99	-1616.4	3513.68	7481.48	3515.63	26845.3
3513.78	-814.23	9355.63	28033.2					3516.18	-91.4	3513.78	8333.48	3515.83	27128.3
3513.88	-20.226	9214.63	27577.2					3516.38	-401.4	3513.88	7869.48	3516.02	28041.3
3513.97	-34.226	9530.63	28631.2					3516.57	-5.4004	3513.97	8009.48	3516.22	28976.3
3514.07	-234.23	9232.63	28685.2					3516.77	-1725.4	3514.07	8478.48	3516.41	31891.3
3514.17	-64.226	8218.63	28340.1					3516.97	725.6	3514.17	8164.48	3516.61	34492.3
3514.27	220.77	8174.63	28441.1					3517.16	1692.6	3514.27	9234.5	3516.8	38326
3514.36	156.77	8731.63	27570.2					3517.36	1020.6	3514.36	9395.5	3517	41454
3514.46	-235.23	8441.63	27908.2					3517.55	-329.4	3514.46	9400.5	3517.2	42210
3514.56	-518.23	8314.63	29697.1					3517.75	-950.4	3514.56	8741.48	3517.39	41138
3514.66	-131.23	8373.63	29666.1					3517.94	-68.4	3514.66	8333.48	3517.59	35346.3
3514.76	-404.23	8790.63	28422.1					3518.14	-283.4	3514.76	7993.48	3517.78	27906.3
3514.85	-629.23	8554.63	28253.2					3518.33	-982.4	3514.85	7631.48	3517.98	19644.3
3514.95	-761.23	9673.63	28010.2					3518.53	-981.4	3514.95	7694.48	3518.17	15191
3515.05	-762.23	10512.6	27567.2					3518.72	-1220.4	3515.05	7809.48	3518.37	13891
3515.15	168.77	10447.6	27633.2					3518.92	-1777.4	3515.15	8448.48	3518.56	13864
3515.24	-827.23	9367.63	28309.1					3519.12	-901.4	3515.24	8645.48	3518.76	15796
3515.34	-724.23	8547.63	28473.1					3519.31	347.6	3515.34	6599.5	3518.95	20000.3
3515.44	-1376.2	9285.63	28908.2					3519.51	-1564.4	3515.44	7791.48	3519.15	23107.3
3515.54	-1481.2	8821.63	29010.2					3519.7	-751.4	3515.54	7254.48	3519.35	25427.3
3515.64	-687.23	8890.63	28589.2					3519.9	64.6	3515.64	7141.48	3519.54	25821.3
3515.73	-666.23	9519.63	28168.2					3520.09	289.6	3515.73	8155.48	3519.74	26838.3
3515.83	-831.23	9109.63	28251.2					3520.29	-1154.4	3515.83	8310.48	3519.93	26891.3
3515.93	-374.23	10443.6	27010.1					3520.48	438.6	3515.93	6652.5	3520.13	26522.3
3516.03	-50.226	9194.63	27198.1					3520.68	-495.4	3516.03	7639.48	3520.32	27904.3
3516.12	-219.23	9514.63	28932.2					3520.87	-660.4	3516.12	7262.48	3520.52	27237.3
3516.22	-119.23	8796.63	29547.1					3521.07	-531.4	3516.22	8284.48	3520.71	27036.3
3516.32	382.77	9212.63	28587.2					3521.27	508.6	3516.32	8609.48	3520.91	26960.3
3516.42	-437.23	9766.63	28616.2					3521.46	733.6	3516.42	8905.48	3521.1	25889.3
3516.52	429.77	10499.6	30355.1					3521.66	660.6	3516.52	8768.48	3521.3	26379.3
3516.61	-196.23	10960.6	30945.1					3521.85	451.6	3516.61	10619.5	3521.5	27871.3
3516.71	52.774	11412.6	33058.1					3522.05	506.6	3516.71	10415.5	3521.69	29177.3
3516.81	1025.8	11815.6	33089.1					3522.24	742.6	3516.81	10312.5	3521.89	28360.3
3516.91	596.77	12800.6	32239.1					3522.44	-260.4	3516.91	11381.5	3522.08	27941.3
3517	552.77	12647.6	35853.1					3522.63	-1117.4	3517	11202.5	3522.28	26839.3
3517.1	226.77	13477.6	37076.1					3522.83	-866.4	3517.1	12630.5	3522.47	26626.3
3517.2	947.77	13533.6	37840.1					3523.02	-992.4	3517.2	12017.5	3522.67	27902.3
3517.3	356.77	12683.6	36426.1					3523.22	-329.4	3517.3	11741.5	3522.86	27004.3
3517.39	-1567.2	12685.6	35248.1					3523.42	-590.4	3517.39	11106.5	3523.06	27020.3
3517.49	162.77	11217.6	35946.1					3523.61	285.6	3517.49	12369.5	3523.25	27219.3
3517.59	470.77	11721.6	34396.1					3523.81	-473.4	3517.59	11636.5	3523.45	28678.3
3517.69	74.774	11337.6	32428.1					3524	-41.4	3517.69	9295.5	3523.65	28527.3
3517.79	334.77	8552.63	29992.1					3524.2	-1330.4	3517.79	8594.48	3523.84	27369.3
3517.88	263.77	8098.63	27574.2					3524.39	221.6	3517.88	8186.48	3524.04	28144.3
3517.98	-1679.2	6951.6	25863.1					3524.59	-601.4	3517.98	7505.48	3524.23	27993.3
3518.08	-1563.2	5623.6	22374.1					3524.78	-200.4	3518.08	5142.5	3524.43	28104.3
3518.18	-1578.2	4846.6	20151.1					3524.98	-1134.4	3518.18	4274.5	3524.62	27076.3
3518.27	129.77	4372.6	20487.1					3525.17	-1192.4	3518.27	3762.5	3524.82	28010.3
3518.37	-1106.2	4733.6	20950.1					3525.37	678.6	3518.37	2862.5	3525.01	27153.3
3518.47	-80.226	4197.6	19470.1					3525.57	946.6	3518.47	3107.5	3525.21	27406.3
3518.57	-620.23	5298.6	20352.1					3525.76	858.6	3518.57	3440.5	3525.4	27776.3
3518.67	187.77	6576.6	21016.1					3525.96	658.6	3518.67	3851.5	3525.6	27651.3
3518.76	250.77	6491.6	23084.1					3526.15	-283.4	3518.76	3505.5	3525.8	27820.3
3518.86	-1715.2	6761.6	23868.1					3526.35	740.6	3518.86	4739.5	3525.99	26702.3
3518.96	-1284.2	7088.6	24008.1					3526.54	-629.4	3518.96	6274.5	3526.19	25976.3
3519.06	993.77	6910.6	24901.1					3526.74	-1326.4	3519.06	7143.48	3526.38	26780.3
3519.15	726.77	8130.63	26987.1					3526.93	-462.4	3519.15	8378.48	3526.58	27926.3
3519.25	-701.23	8891.63	27284.1					3527.13	-96.4	3519.25	6808.5	3526.77	27815.3
3519.35	220.77	9318.63	26872.1					3527.32	-688.4	3519.35	6109.5	3526.97	26896.3
3519.45	1116.8	9267.63	27439.2					3527.52	-309.4	3519.45	6894.5	3527.16	27683.3
3519.55	327.77	9852.63	28160.2					3527.72	-1147.4	3519.55	7940.48	3527.36	28384.3
3519.64	-2350.2	8869.63	28167.2					3527.91	-348.4	3519.64	7557.48	3527.55	26751.3
3519.74	-1839.2	8953.63	28008.2					3528.11	223.6	3519.74	8992.48	3527.75	27391.3
3519.84	-2121.2	8947.63	27657.2					3528.3	-811.4	3519.84	7973.48	3527.95	28476.3
3519.94	-1755.2	9156.63	27792.2					3528.5	-1303.4	3519.94	7061.48	3528.14	27113.3
3520.03	-1011.2	8761.63	28665.2					3528.69	-649.4	3520.03	6951.5	3528.34	27256.3
3520.13	-1039.2	9626.63	28679.2					3528.89	-1558.4	3520.13	7322.48	3528.53	30007.3
3520.23	-6.2256	9952.63	28162.2					3529.08	-806.4	3520.23	7428.48	3528.73	28619.3
3520.33	17.774	9386.63	27866.2					3529.28	-313.4	3520.33	8222.48	3528.92	27909.3
3520.43	763.77	9513.63	28241.2					3529.47	-1040.4	3520.43	8274.48	3529.12	28168.3
3520.52	643.77	9054.63	28659.2					3529.67	-639.4	3520.52	7217.48	3529.31	27797.3
3520.62	-420.23	8222.63	28412.1					3529.87	-904.4	3520.62	7963.48	3529.51	28521.3
3520.72	-1033.2	8470.63	27867.2					3530.06	-307.4	3520.72	7476.48	3529.7	28828.3
3520.82	7.7744	9691.63	28390.1					3530.26	-669.4	3520.82	6575.5	3529.9	27178.3
3520.91	-814.23	9446.63	28744.2					3530.45	-1317.4	3520.91	7326.48	3530.1	28423.3
3521.01	-1486.2	9472.63	27441.2					3530.65	231.6	3521.01	8286.48	3530.29	29947.3
3521.11	-430.23	8619.63	27827.2					3530.84	237.6	3521.11	7798.48	3530.49	27564.3
3521.21	-336.23	9232.63	26959.1					3531.04	-263.4	3521.21	7687.48	3530.68	27739.3
3521.3	-52.226	7793.6	29462.1					3531.23	-2191.4	3521.3	8092.48	3530.88	28244.3
3521.4	-1061.2	8327.63	28462.1					3531.43	-878.4	3521.4	7762.48	3531.07	28329.3
3521.5	-41.226	9120.63	28574.2					3531.62	-1213.4	3521.5	8964.48	3531.27	29617.3
3521.6	-202.23	8233.63	27321.1					3531.82	-864.4	3521.6	8248.48	3531.46	31818.3
3521.7	-901.23	8704.63	27807.2					3532.02	-234.4	3521.7	9042.5	3531.66	33548.3
3521.79	-581.23	8540.63	29113.2					3532.21	1589.6	3521.79	7577.48	3531.85	35288.3
3521.89	-696.23	8970.63	28069.2					3532.41	189.6	3521.89	7933.48	3532.05	35295.3
3521.99	-1177.2	7705.6	26596.1					3532.6	-183.4	3521.99	7401.48	3532.25	33480.3
3522.09	-336.23	8839.63	27133.1					3532.8	390.6	3522.09	7950.48	3532.44	29922.3
3522.18	1052.8	7875.6	27472.2					3532.99	190.6	3522.18	8079.48	3532.64	25846.3
3522.28	939.77	8187.63	28278.2					3533.19	-657.4	3522.28	7768.48	3532.83	22012.3
3522.38	377.77	8777.63	28072.2					3533.38	-141.4	3522.38	7663.48	3533.03	18868.3
3522.48	-201.23	9181.63	27953.2					3533.58	-907.4	3522.48	8586.48	3533.22	19861.3
3522.58	-754.23	9261.63	27699.2					3533.77	-1233.4	3522.58	8704.48	3533.42	20589.3
3522.67	40.774	9327.63	27037.1					3533.97	-676.4	3522.67	9188.5	3533.61	22860.3
3522.77	-986.23	9547.63	28231.2					3534.17	14.6	3522.77	8615.48	3533.81	24582.3
3522.87	-831.23	8667.63	28298.2					3534.36	-784.4	3522.87	9000.5	3534	25741.3
3522.97	-588.23	7650.6	28276.2					3534.56	-123.4	3522.97	8366.48	3534.2	26226.3
3523.06	-866.23	9009.63	28312.1					3534.75	-293.4	3523.06	9337.5	3534.4	27762.3
3523.16	-855.23	10373.6	29771.1					3534.95	472.6	3523.16	8193.48	3534.59	27663.3
3523.26	-1221.2	11150.6	28183.2					3535.14	1782.6	3523.26	8052.48	3534.79	27253.3
3523.36	-1453.2	9831.63	28497.1					3535.34	527.6	3523.36	8851.48	3534.98	28056.3
3523.46	-892.23	9176.63	28127.2					3535.53	-182.4	3523.46	9123.5	3535.18	26950.3
3523.55	-675.23	9134.63	28564.2					3535.73	-1447.4	3523.55	7139.48	3535.37	27719.3
3523.65	543.77	8382.63	29414.1					3535.92	-535.4	3523.65	6930.5	3535.57	28075.3
3523.75	-712.23	7633.6	28929.2					3536.12	-44.4	3523.75	8867.48	3535.76	27656.3
3523.85	-1334.2	8941.63	28404.1					3536.32	-470.4	3523.85	7788.48	3535.96	27643.3
3523.94	-272.23	9329.63	28743.2					3536.51	-431.4	3523.94	7972.48	3536.15	29082.3
3524.04	328.77	9209.63	27759.2					3536.71	-646.4	3524.04	6685.5	3536.35	28305.3
3524.14	-251.23	9601.63	27822.2					3536.9	-227.4	3524.14	6521.5	3536.55	27105.3
3524.24	-1187.2	8637.63	29288.2					3537.1	198.6	3524.24	7806.48	3536.74	27106.3
3524.34	544.77	8486.63	28307.1					3537.29	-103.4	3524.34	7780.48	3536.94	26688.3
3524.43	-212.23	8652.63	27336.1					3537.49	-136.4	3524.43	8039.48	3537.13	27685.3
3524.53	712.77	9766.63	27825.2					3537.68	-539.4	3524.53	9573.5	3537.33	27340.3
3524.63	674.77	8673.63	27398.1					3537.88	-100.4	3524.63	7717.48	3537.52	27164.3
3524.73	-654.23	9229.63	28477.1					3538.07	864.6	3524.73	7798.48	3537.72	28525.3
3524.82	-1636.2	10234.6	28075.2					3538.27	656.6	3524.82	8505.48	3537.91	27423.3
3524.92	-253.23	7910.6	28424.1					3538.47	-371.4	3524.92	8870.48	3538.11	27236.3
3525.02	678.77	9546.63	29073.2					3538.66	512.6	3525.02	8025.48	3538.3	27629.3
3525.12	-672.23	10241.6	28420.1					3538.86	30.6	3525.12	7897.48	3538.5	27610.3
3525.22	-392.23	9444.63	28316.1					3539.05	-116.4	3525.22	7315.48	3538.7	27132.3
3525.31	-1783.2	8215.63	28369.1					3539.25	-2185.4	3525.31	7248.48	3538.89	27161.3
3525.41	-890.23	8211.63	28659.2					3539.44	-1575.4	3525.41	8377.48	3539.09	26831.3
3525.51	529.77	9385.63	28352.1					3539.64	-545.4	3525.51	8095.48	3539.28	26677.3
3525.61	-308.23	9381.63	28262.2					3539.83	1059.6	3525.61	7526.48	3539.48	25979.3
3525.7	-112.23	10049.6	28458.1					3540.03	1206.6	3525.7	7088.48	3539.67	28017.3
3525.8	-722.23	9675.63	28465.1					3540.22	53.6	3525.8	8202.48	3539.87	28193.3
3525.9	225.77	7977.6	27924.2					3540.42	-162.4	3525.9	8667.48	3540.06	27779.3
3526	-212.23	8481.63	29336.2					3540.62	-649.4	3526	8103.48	3540.26	28762.3
3526.09	-634.23	9433.63	27537.2					3540.81	34.6	3526.09	7711.48	3540.45	27711.3
3526.19	-861.23	9575.63	27788.2					3541.01	67.6	3526.19	8207.48	3540.65	26471.3
3526.29	-1383.2	10054.6	28488.1					3541.2	241.6	3526.29	8537.48	3540.85	28973.3
3526.39	373.77	9552.63	28459.1					3541.4	389.6	3526.39	8723.48	3541.04	27477.3
3526.49	-788.23	9430.63	27765.2					3541.59	1005.6	3526.49	7662.48	3541.24	25988.3
3526.58	808.77	9998.63	27990.2					3541.79	478.6	3526.58	7941.48	3541.43	26965.3
3526.68	793.77	9318.63	28433.1					3541.98	-679.4	3526.68	8566.48	3541.63	28122.3
3526.78	1283.8	8302.63	28049.2					3542.18	-1477.4	3526.78	8802.48	3541.82	27732.3
3526.88	413.77	8686.63	27322.1					3542.37	-1307.4	3526.88	8618.48	3542.02	27769.3
3526.97	1306.8	8493.63	28482.1					3542.57	-1050.4	3526.97	8168.48	3542.21	27643.3
3527.07	238.77	8336.63	28554.2					3542.77	157.6	3527.07	7441.48	3542.41	27251.3
3527.17	-433.23	7725.6	27916.2					3542.96	249.6	3527.17	7972.48	3542.6	26173.3
3527.27	-1565.2	8742.63	26729.1					3543.16	-316.4	3527.27	8126.48	3542.8	27022.3
3527.37	-1146.2	8771.63	28775.2					3543.35	-619.4	3527.37	7762.48	3543	27926.3
3527.46	-1676.2	7516.6	29691.1					3543.55	914.6	3527.46	7642.48	3543.19	28463.3
3527.56	-352.23	8771.63	28861.2					3543.74	-1271.4	3527.56	8132.48	3543.39	28859.3
3527.66	724.77	9203.63	27811.2					3543.94	479.6	3527.66	7742.48	3543.58	27601.3
3527.76	-729.23	8679.63	29039.2					3544.13	663.6	3527.76	8339.48	3543.78	26791.3
3527.85	185.77	8637.63	28472.1					3544.33	860.6	3527.85	8388.48	3543.97	27492.3
3527.95	-786.23	9132.63	27960.2					3544.52	238.6	3527.95	8743.48	3544.17	27054.3
3528.05	649.77	8168.63	27896.2					3544.72	-82.4	3528.05	7837.48	3544.36	27695.3
3528.15	419.77	8690.63	28265.2					3544.92	-156.4	3528.15	8117.48	3544.56	27822.3
3528.25	-367.23	7971.6	27952.2					3545.11	188.6	3528.25	7236.48	3544.75	27171.3
3528.34	-365.23	8789.63	28259.2					3545.31	460.6	3528.34	7406.48	3544.95	27978.3
3528.44	-369.23	8462.63	29116.2					3545.5	-341.4	3528.44	8187.48	3545.15	27342.3
3528.54	97.774	8625.63	28603.2					3545.7	237.6	3528.54	8733.48	3545.34	26307.3
3528.64	583.77	9199.63	28699.2					3545.89	593.6	3528.64	8030.48	3545.54	27128.3
3528.73	473.77	9701.63	29507.1					3546.09	285.6	3528.73	7797.48	3545.73	27711.3
3528.83	-530.23	9513.63	28845.2					3546.28	-769.4	3528.83	7548.48	3545.93	27014.3
3528.93	-584.23	8462.63	28850.2					3546.48	-1813.4	3528.93	7719.48	3546.12	27368.3
3529.03	-455.23	8593.63	28331.1					3546.67	546.6	3529.03	8028.48	3546.32	27758.3
3529.13	-640.23	8005.63	28065.2					3546.87	1584.6	3529.13	7608.48	3546.51	26735.3
3529.22	-823.23	8419.63	28317.1					3547.07	118.6	3529.22	8003.48	3546.71	26807.3
3529.32	-1024.2	8091.63	28241.2					3547.26	3.5996	3529.32	8194.48	3546.9	27619.3
3529.42	-660.23	7804.6	28752.2					3547.46	302.6	3529.42	8876.48	3547.1	28115.3
3529.52	134.77	6950.6	27715.2					3547.65	-113.4	3529.52	9081.5	3547.3	27191.3
3529.61	-316.23	9461.63	27466.2					3547.85	323.6	3529.61	8699.48	3547.49	27070.3
3529.71	-1140.2	9361.63	27594.2					3548.04	-76.4	3529.71	8028.48	3547.69	26686.3
3529.81	756.77	8385.63	28809.2					3548.24	-90.4	3529.81	7322.48	3547.88	27097.3
3529.91	-612.23	9304.63	28553.2					3548.43	126.6	3529.91	7675.48	3548.08	27820.3
3530	-210.23	8985.63	28135.2					3548.63	-15.4	3530	9215.5	3548.27	27845.3
3530.1	-179.23	9945.63	29334.2					3548.82	-286.4	3530.1	8074.48	3548.47	26427.3
3530.2	-582.23	9487.63	28295.2					3549.02	-56.4	3530.2	7550.48	3548.66	26883.3
3530.3	-170.23	10292.6	28425.1					3549.22	763.6	3530.3	8947.48	3548.86	27555.3
3530.4	-339.23	9849.63	28909.2					3549.41	-497.4	3530.4	9597.5	3549.05	28785.3
3530.49	-816.23	9416.63	28632.2					3549.61	20.6	3530.49	8594.48	3549.25	28851.3
3530.59	-79.226	9324.63	29362.2					3549.8	400.6	3530.59	7602.48	3549.45	28746.3
3530.69	954.77	9279.63	28174.2					3550	-476.4	3530.69	8115.48	3549.64	28291.3
3530.79	318.77	9279.63	28042.2					3550.19	108.6	3530.79	8424.48	3549.84	27967.3
3530.88	358.77	8273.63	28848.2					3550.39	-526.4	3530.88	8347.48	3550.03	25864.3
3530.98	-826.23	8827.63	28254.2					3550.58	-202.4	3530.98	8274.48	3550.23	27125.3
3531.08	-1340.2	8853.63	28159.2					3550.78	162.6	3531.08	8400.48	3550.42	27172.3
3531.18	-739.23	9154.63	29389.2					3550.97	447.6	3531.18	7357.48	3550.62	27341.3
3531.28	-499.23	10665.6	29265.2					3551.17	743.6	3531.28	7779.48	3550.81	27514.3
3531.37	585.77	10653.6	29561.1					3551.37	1236.6	3531.37	8613.48	3551.01	27963.3
3531.47	2134.8	8483.63	29923.1					3551.56	1304.6	3531.47	9156.5	3551.2	27693.3
3531.57	1223.8	10518.6	29814.1					3551.76	91.6	3531.57	10027.5	3551.4	28532.3
3531.67	660.77	10888.6	31430.1					3551.95	-119.4	3531.67	9326.5	3551.6	27312.3
3531.76	904.77	10215.6	32323.1					3552.15	-863.4	3531.76	10894.5	3551.79	26811.3
3531.86	435.77	11296.6	33222.1					3552.34	-1099.4	3531.86	10723.5	3551.99	27044.3
3531.96	272.77	11366.6	34163.1					3552.54	229.6	3531.96	10535.5	3552.18	27344.3
3532.06	570.77	11864.6	32654.1					3552.73	455.6	3532.06	10834.5	3552.38	27298.3
3532.16	607.77	11468.6	34329.1					3552.93	-138.4	3532.16	9732.5	3552.57	27548.3
3532.25	-578.23	10419.6	34334.1					3553.12	792.6	3532.25	9308.5	3552.77	26732.3
3532.35	-1795.2	9825.63	31228.1					3553.32	257.6	3532.35	9270.5	3552.96	27626.3
3532.45	-861.23	10915.6	30119.1					3553.52	-64.4	3532.45	8516.48	3553.16	28904.3
3532.55	-850.23	10449.6	31096.1					3553.71	-72.4	3532.55	8856.48	3553.35	28407.3
3532.64	366.77	9010.63	29846.1					3553.91	-1165.4	3532.64	9273.5	3553.55	28033.3
3532.74	1479.8	8122.63	28526.2					3554.1	-1686.4	3532.74	10092.5	3553.75	27597.3
3532.84	636.77	7597.6	26798.1					3554.3	274.6	3532.84	7931.48	3553.94	27171.3
3532.94	-505.23	8474.63	25493.1					3554.49	-524.4	3532.94	7297.48	3554.14	28149.3
3533.04	-774.23	8412.63	24791.1					3554.69	349.6	3533.04	6698.5	3554.33	27459.3
3533.13	-459.23	6805.6	24717.1					3554.88	-57.4	3533.13	4943.5	3554.53	28454.3
3533.23	-463.23	6713.6	24108.1					3555.08	-970.4	3533.23	5617.5	3554.72	27458.3
3533.33	-472.23	6847.6	23413.1					3555.27	-1095.4	3533.33	6003.5	3554.92	27242.3
3533.43	172.77	6347.6	24079.1					3555.47	855.6	3533.43	6116.5	3555.11	27078.3
3533.52	638.77	6566.6	25846.1					3555.67	-162.4	3533.52	5802.5	3555.31	27561.3
3533.62	-1630.2	6376.6	25665.1					3555.86	-103.4	3533.62	5728.5	3555.5	28206.3
3533.72	-640.23	6769.6	24813.1					3556.06	-1006.4	3533.72	6586.5	3555.7	28314.3
3533.82	-204.23	7667.6	25956.1					3556.25	-496.4	3533.82	7634.48	3555.9	27643.3
3533.91	-963.23	6363.6	26089.1					3556.45	-401.4	3533.91	8126.48	3556.09	27983.3
3534.01	-1210.2	7849.6	27113.1					3556.64	-445.4	3534.01	7871.48	3556.29	26483.3
3534.11	70.774	8893.63	27318.1					3556.84	-661.4	3534.11	7220.48	3556.48	27146.3
3534.21	-799.23	8023.63	27483.2					3557.03	-842.4	3534.21	7806.48	3556.68	27517.3
3534.31	-57.226	7982.6	28372.1					3557.23	-1389.4	3534.31	7813.48	3556.87	28379.3
3534.4	-306.23	8749.63	28396.1					3557.42	898.6	3534.4	8508.48	3557.07	28237.3
3534.5	495.77	9899.63	27326.1					3557.62	1581.6	3534.5	8573.48	3557.26	27967.3
3534.6	-316.23	8817.63	28246.2					3557.82	101.6	3534.6	7500.48	3557.46	27482.3
3534.7	434.77	8712.63	27561.2					3558.01	747.6	3534.7	7273.48	3557.65	27913.3
3534.79	-697.23	10466.6	28500.2					3558.21	1987.6	3534.79	8276.48	3557.85	27564.3
3534.89	341.77	10022.6	30027.1					3558.4	654.6	3534.89	7661.48	3558.05	27646.3
3534.99	-648.23	8577.63	28979.2					3558.6	450.6	3534.99	8012.48	3558.24	29055.3
3535.09	976.77	8332.63	28801.2					3558.79	518.6	3535.09	8052.48	3558.44	28710.3
3535.19	856.77	8562.63	28176.2					3558.99	325.6	3535.19	7350.48	3558.63	27709.3
3535.28	791.77	9005.63	28207.2					3559.18	1132.6	3535.28	8012.48	3558.83	27270.3
3535.38	894.77	9533.63	28444.1					3559.38	-24.4	3535.38	7961.48	3559.02	27593.3
3535.48	-650.23	9505.63	30035.1					3559.57	796.6	3535.48	8203.48	3559.22	27821.3
3535.58	-130.23	9729.63	28823.2					3559.77	1567.6	3535.58	8644.48	3559.41	27229.3
3535.67	264.77	9332.63	29120.2					3559.97	734.6	3535.67	8105.48	3559.61	27794.3
3535.77	-275.23	8983.63	28462.1					3560.16	1013.6	3535.77	8573.48	3559.8	28236.3
3535.87	-584.23	9886.63	28016.2					3560.36	992.6	3535.87	8303.48	3560	27287.3
3535.97	528.77	8519.63	28302.1					3560.55	-30.4	3535.97	7204.48	3560.2	27909.3
3536.07	-405.23	9314.63	28201.2					3560.75	147.6	3536.07	8764.48	3560.39	27355.3
3536.16	-749.23	8735.63	29006.2					3560.94	175.6	3536.16	8231.48	3560.59	27514.3
3536.26	-1268.2	8918.63	28152.2					3561.14	-696.4	3536.26	8115.48	3560.78	27508.3
3536.36	-482.23	9510.63	27077.1					3561.33	-1222.4	3536.36	8180.48	3560.98	27874.3
3536.46	-927.23	9600.63	29023.2					3561.53	240.6	3536.46	7528.48	3561.17	27912.3
3536.55	162.77	8852.63	28291.2					3561.72	-364.4	3536.55	7020.48	3561.37	27349.3
3536.65	-1126.2	9189.63	27818.2					3561.92	-317.4	3536.65	7519.48	3561.56	27137.3
3536.75	-411.23	8156.63	27645.2					3562.12	133.6	3536.75	8890.48	3561.76	27719.3
3536.85	-11.226	8849.63	29230.2					3562.31	-130.4	3536.85	8124.48	3561.95	27717.3
3536.95	39.774	8032.63	29171.2					3562.51	1098.6	3536.95	7564.48	3562.15	28175.3
3537.04	-292.23	8679.63	27430.2					3562.7	-802.4	3537.04	7837.48	3562.35	28343.3
3537.14	39.774	8603.63	28753.2					3562.9	-285.4	3537.14	8539.48	3562.54	27274.3
3537.24	715.77	8760.63	27962.2					3563.09	-1263.4	3537.24	8310.48	3562.74	25980.3
3537.34	348.77	9673.63	27302.1					3563.29	-165.4	3537.34	8384.48	3562.93	27058.3
3537.43	272.77	8729.63	28537.2					3563.48	-787.4	3537.43	8750.48	3563.13	28107.3
3537.53	496.77	9281.63	28591.2					3563.68	-832.4	3537.53	6664.5	3563.32	28572.3
3537.63	484.77	10019.6	27549.2					3563.87	-420.4	3537.63	7772.48	3563.52	27799.3
3537.73	216.77	8388.63	27637.2					3564.07	234.6	3537.73	7940.48	3563.71	27958.3
3537.82	614.77	9072.63	29015.2					3564.27	-894.4	3537.82	7697.48	3563.91	28006.3
3537.92	486.77	9596.63	28733.2					3564.46	481.6	3537.92	8345.48	3564.1	27479.3
3538.02	-256.23	8996.63	28533.2					3564.66	-1371.4	3538.02	7184.48	3564.3	27912.3
3538.12	115.77	8689.63	28021.2					3564.85	-277.4	3538.12	8954.48	3564.5	28864.3
3538.22	292.77	9052.63	28516.2					3565.05	619.6	3538.22	8459.48	3564.69	27842.3
3538.31	-160.23	8717.63	28372.1					3565.24	451.6	3538.31	7935.48	3564.89	28119.3
3538.41	72.774	7570.6	28746.2					3565.44	1022.6	3538.41	8812.48	3565.08	27645.3
3538.51	1027.8	7424.6	28427.1					3565.63	-742.4	3538.51	7690.48	3565.28	28275.3
3538.61	1749.8	9123.63	28623.2					3565.83	-531.4	3538.61	8727.48	3565.47	28877.3
3538.7	1262.8	9087.63	30208.1					3566.02	194.6	3538.7	7201.48	3565.67	28077.3
3538.8	251.77	9335.63	28563.2					3566.22	-921.4	3538.8	7739.48	3565.86	28290.3
3538.9	-737.23	10143.6	25951.1					3566.42	-1234.4	3538.9	7413.48	3566.06	28606.3
3539	576.77	9081.63	28740.2					3566.61	-845.4	3539	7967.48	3566.25	27584.3
3539.1	-1657.2	7972.6	28417.1					3566.81	-372.4	3539.1	7497.48	3566.45	27369.3
3539.19	-891.23	10322.6	27296.1					3567	401.6	3539.19	6619.5	3566.65	28259.3
3539.29	-149.23	10530.6	29118.2					3567.2	-300.4	3539.29	8564.48	3566.84	27397.3
3539.39	-1243.2	8561.63	28475.1					3567.39	-227.4	3539.39	8262.48	3567.04	28176.3
3539.49	-1187.2	9436.63	29370.2					3567.59	-209.4	3539.49	7487.48	3567.23	27632.3
3539.58	-740.23	8670.63	29030.2					3567.78	484.6	3539.58	7651.48	3567.43	26487.3
3539.68	-229.23	9210.63	28535.2					3567.98	-501.4	3539.68	7647.48	3567.62	28114.3
3539.78	210.77	8417.63	29028.2					3568.17	-722.4	3539.78	7525.48	3567.82	28396.3
3539.88	-452.23	8416.63	28415.1					3568.37	1106.6	3539.88	8283.48	3568.01	27699.3
3539.98	-573.23	8040.63	28171.2					3568.57	45.6	3539.98	7331.48	3568.21	27286.3
3540.07	-49.226	7340.6	27798.2					3568.76	717.6	3540.07	7653.48	3568.4	27301.3
3540.17	-1043.2	8931.63	28282.2					3568.96	148.6	3540.17	8633.48	3568.6	26846.3
3540.27	-947.23	9028.63	26950.1					3569.15	190.6	3540.27	7638.48	3568.8	28417.3
3540.37	137.77	9274.63	27612.2					3569.35	-264.4	3540.37	7300.48	3568.99	29480.3
3540.46	-433.23	9116.63	27523.2					3569.54	-419.4	3540.46	7524.48	3569.19	28113.3
3540.56	-63.226	10244.6	28343.1					3569.74	-22.4	3540.56	8095.48	3569.38	28345.3
3540.66	-975.23	10140.6	28216.2					3569.93	-400.4	3540.66	7970.48	3569.58	27895.3
3540.76	-731.23	9142.63	28973.2					3570.13	-911.4	3540.76	8197.48	3569.77	27331.3
3540.86	210.77	9095.63	29073.2					3570.32	-633.4	3540.86	7226.48	3569.97	28359.3
3540.95	824.77	8813.63	28436.1					3570.52	225.6	3540.95	7752.48	3570.16	27509.3
3541.05	-687.23	8780.63	29635.1					3570.72	501.6	3541.05	8849.48	3570.36	26407.3
3541.15	-98.226	8175.63	29007.2					3570.91	-28.4	3541.15	8508.48	3570.55	26622.3
3541.25	56.774	8523.63	28964.2					3571.11	332.6	3541.25	8566.48	3570.75	28697.3
3541.34	-240.23	8559.63	28723.2					3571.3	-213.4	3541.34	7369.48	3570.95	28866.3
3541.44	106.77	9409.63	29746.1					3571.5	-988.4	3541.44	7612.48	3571.14	27878.3
3541.54	-670.23	8110.63	28339.1					3571.69	-559.4	3541.54	8554.48	3571.34	28090.3
3541.64	-835.23	9340.63	28631.2					3571.89	138.6	3541.64	9636.5	3571.53	27977.3
3541.74	1070.8	8998.63	28974.2					3572.08	599.6	3541.74	9219.5	3571.73	27879.3
3541.83	1777.8	8986.63	27864.2					3572.28	288.6	3541.83	8259.48	3571.92	27874.3
3541.93	-20.226	8270.63	28343.1					3572.47	210.6	3541.93	8362.48	3572.12	28017.3
3542.03	-1039.2	8518.63	28585.2					3572.67	-943.4	3542.03	7499.48	3572.31	27050.3
3542.13	-130.23	8543.63	28123.2					3572.87	-382.4	3542.13	6826.5	3572.51	28003.3
3542.22	-36.226	8884.63	28665.2					3573.06	308.6	3542.22	7874.48	3572.7	27582.3
3542.32	-294.23	8469.63	29020.2					3573.26	638.6	3542.32	9110.5	3572.9	26110.3
3542.42	-245.23	9307.63	28600.2					3573.45	514.6	3542.42	8131.48	3573.1	27347.3
3542.52	957.77	8681.63	27090.1					3573.65	-759.4	3542.52	9248.5	3573.29	26750.3
3542.61	660.77	8521.63	27479.2					3573.84	-643.4	3542.61	9564.5	3573.49	27120.3
3542.71	331.77	8644.63	28074.2					3574.04	358.6	3542.71	8862.48	3573.68	27361.3
3542.81	-886.23	7649.6	27728.2					3574.23	751.6	3542.81	7663.48	3573.88	27495.3
3542.91	-1106.2	10765.6	28933.2					3574.43	-472.4	3542.91	7182.48	3574.07	26885.3
3543.01	325.77	8827.63	29413.1					3574.62	-192.4	3543.01	6926.5	3574.27	27816.3
3543.1	-1082.2	7943.6	29109.2					3574.82	28.6	3543.1	8643.48	3574.46	27752.3
3543.2	-45.226	8704.63	29177.2					3575.02	618.6	3543.2	7837.48	3574.66	26444.3
3543.3	388.77	8517.63	28876.2					3575.21	215.6	3543.3	7438.48	3574.85	27110.3
3543.4	1251.8	8701.63	28687.2					3575.41	3.5996	3543.4	6768.5	3575.05	28424.3
3543.49	-451.23	7605.6	28412.1					3575.6	1111.6	3543.49	8394.48	3575.25	28307.3
3543.59	2202.8	8748.63	28058.2					3575.8	-113.4	3543.59	7914.48	3575.44	27146.3
3543.69	1026.8	8996.63	27719.2					3575.99	650.6	3543.69	6302.5	3575.64	26814.3
3543.79	327.77	8734.63	27534.2					3576.19	291.6	3543.79	7804.48	3575.83	27680.3
3543.89	-384.23	9737.63	28033.2					3576.38	-563.4	3543.89	7573.48	3576.03	27232.3
3543.98	-1451.2	9172.63	29356.2					3576.58	-375.4	3543.98	8133.48	3576.22	27520.3
3544.08	-1445.2	8261.63	28696.2					3576.78	-242.4	3544.08	7927.48	3576.42	26935.3
3544.18	561.77	8791.63	28497.1					3576.97	-485.4	3544.18	6452.5	3576.61	27434.3
3544.28	41.774	7305.6	28167.2					3577.17	290.6	3544.28	6466.5	3576.81	27180.3
3544.37	-1222.2	9095.63	28128.2					3577.36	750.6	3544.37	7723.48	3577	28239.3
3544.47	-1077.2	9292.63	27367.1					3577.56	438.6	3544.47	8145.48	3577.2	27350.3
3544.57	-839.23	10001.6	27997.2					3577.75	244.6	3544.57	7093.48	3577.4	26447.3
3544.67	223.77	9266.63	28427.1					3577.95	115.6	3544.67	8529.48	3577.59	26970.3
3544.77	-560.23	8274.63	28465.1					3578.14	637.6	3544.77	8024.48	3577.79	26544.3
3544.86	-1150.2	8762.63	28472.1					3578.34	812.6	3544.86	7715.48	3577.98	27680.3
3544.96	-575.23	10533.6	28313.1					3578.53	-263.4	3544.96	8323.48	3578.18	27394.3
3545.06	-656.23	9587.63	27407.2					3578.73	-1420.4	3545.06	9324.5	3578.37	27291.3
3545.16	115.77	8996.63	29177.2					3578.93	-2445.4	3545.16	9340.5	3578.57	28225.3
3545.25	590.77	8279.63	28927.2					3579.12	-1166.4	3545.25	9709.5	3578.76	27248.3
3545.35	16.774	7831.6	28155.2					3579.32	415.6	3545.35	8807.48	3578.96	27693.3
3545.45	103.77	8792.63	28936.2					3579.51	-368.4	3545.45	7627.48	3579.15	28092.3
3545.55	526.77	8457.63	27925.2					3579.71	-503.4	3545.55	9157.5	3579.35	28213.3
3545.65	792.77	9159.63	28070.2					3579.9	-601.4	3545.65	8437.48	3579.55	28753.3
3545.74	-746.23	8947.63	29028.2					3580.1	720.6	3545.74	9088.5	3579.74	28011.3
3545.84	-1738.2	8576.63	29167.2					3580.29	-633.4	3545.84	7800.48	3579.94	27972.3
3545.94	1050.8	8354.63	28715.2					3580.49	-386.4	3545.94	7734.48	3580.13	27492.3
3546.04	-438.23	8971.63	28777.2					3580.68	-711.4	3546.04	7308.48	3580.33	27312.3
3546.13	-10.226	9352.63	29021.2					3580.88	-651.4	3546.13	6370.5	3580.52	27989.3
3546.23	943.77	9774.63	28557.2					3581.07	-373.4	3546.23	6876.5	3580.72	28427.3
3546.33	59.774	9732.63	27416.2					3581.27	-462.4	3546.33	7415.48	3580.91	27404.3
3546.43	-43.226	9731.63	28465.1					3581.47	-236.4	3546.43	8002.48	3581.11	26906.3
3546.52	658.77	8971.63	28752.2					3581.66	554.6	3546.52	8697.48	3581.3	27540.3
3546.62	158.77	8596.63	28543.2					3581.86	984.6	3546.62	9516.5	3581.5	28715.3
3546.72	12.774	9209.63	27168.1					3582.05	-1425.4	3546.72	8514.48	3581.7	27773.3
3546.82	998.77	10161.6	27873.2					3582.25	-1027.4	3546.82	7868.48	3581.89	27797.3
3546.92	49.774	8634.63	28387.1					3582.44	-1433.4	3546.92	7701.48	3582.09	27665.3
3547.01	-56.226	8349.63	29268.2					3582.64	-401.4	3547.01	7507.48	3582.28	28003.3
3547.11	143.77	8591.63	27783.2					3582.83	-313.4	3547.11	7972.48	3582.48	28097.3
3547.21	200.77	9811.63	28005.2					3583.03	-501.4	3547.21	9686.5	3582.67	28806.3
3547.31	-861.23	8904.63	28976.2					3583.22	190.6	3547.31	9478.5	3582.87	28816.3
3547.4	-2082.2	9926.63	30126.1					3583.42	-771.4	3547.4	8486.48	3583.06	28067.3
3547.5	-1107.2	9253.63	29182.2					3583.62	-1173.4	3547.5	7591.48	3583.26	27302.3
3547.6	179.77	8606.63	27316.1					3583.81	-677.4	3547.6	8331.48	3583.45	26093.3
3547.7	-541.23	9242.63	27872.2					3584.01	329.6	3547.7	6552.5	3583.65	26512.3
3547.8	-544.23	9086.63	29203.2					3584.2	-306.4	3547.8	6998.5	3583.85	26474.3
3547.89	-1126.2	8132.63	29050.2					3584.4	-662.4	3547.89	8449.48	3584.04	26232.3
3547.99	-93.226	8884.63	27465.2					3584.59	-104.4	3547.99	9150.5	3584.24	26854.3
3548.09	202.77	9498.63	28786.2					3584.79	461.6	3548.09	8214.48	3584.43	26997.3
3548.19	-334.23	8595.63	28688.2					3584.98	-551.4	3548.19	8078.48	3584.63	27414.3
3548.28	-230.23	9147.63	28542.2					3585.18	-341.4	3548.28	6373.5	3584.82	28525.3
3548.38	-366.23	8517.63	28105.2					3585.38	117.6	3548.38	8027.48	3585.02	26067.3
3548.48	681.77	8420.63	27749.2					3585.57	-140.4	3548.48	7809.48	3585.21	26390.3
3548.58	1814.8	9632.63	27416.2					3585.77	-231.4	3548.58	9404.5	3585.41	27323.3
3548.68	-69.226	8658.63	28783.2					3585.96	310.6	3548.68	7537.48	3585.6	27672.3
3548.77	-661.23	8487.63	29257.2					3586.16	-181.4	3548.77	8673.48	3585.8	26781.3
3548.87	-461.23	8231.63	29507.1					3586.35	-2105.4	3548.87	9196.5	3586	27862.3
3548.97	53.774	7840.6	28722.2					3586.55	-534.4	3548.97	9299.5	3586.19	27974.3
3549.07	-872.23	9689.63	28337.1					3586.74	-124.4	3549.07	8507.48	3586.39	29492.3
3549.16	-616.23	9116.63	30044.1					3586.94	-448.4	3549.16	7480.48	3586.58	28348.3
3549.26	658.77	9433.63	30121.1					3587.13	-688.4	3549.26	8652.48	3586.78	27609.3
3549.36	970.77	9266.63	29096.2					3587.33	439.6	3549.36	9218.5	3586.97	26962.3
3549.46	98.774	7802.6	27635.2					3587.53	1964.6	3549.46	8180.48	3587.17	27515.3
3549.56	-450.23	8099.63	28220.2					3587.72	-257.4	3549.56	8159.48	3587.36	27466.3
3549.65	-587.23	8225.63	27533.2					3587.92	1451.6	3549.65	8646.48	3587.56	27066.3
3549.75	-633.23	9284.63	26770.1					3588.11	524.6	3549.75	8651.48	3587.75	28421.3
3549.85	319.77	9082.63	27990.2					3588.31	517.6	3549.85	8555.48	3587.95	27309.3
3549.95	13.774	9093.63	28819.2					3588.5	25.6	3549.95	7647.48	3588.15	27558.3
3550.04	-53.226	9635.63	28882.2					3588.7	266.6	3550.04	7048.48	3588.34	27326.3
3550.14	800.77	8432.63	28620.2					3588.89	34.6	3550.14	6948.5	3588.54	27894.3
3550.24	249.77	8747.63	28147.2					3589.09	1023.6	3550.24	7415.48	3588.73	28468.3
3550.34	250.77	8997.63	28090.2					3589.28	780.6	3550.34	7233.48	3588.93	26945.3
3550.43	843.77	8688.63	28878.2					3589.48	-623.4	3550.43	7968.48	3589.12	28098.3
3550.53	-167.23	8622.63	28176.2					3589.68	-364.4	3550.53	7712.48	3589.32	28881.3
3550.63	-723.23	9359.63	27485.2					3589.87	-287.4	3550.63	8158.48	3589.51	27650.3
3550.73	-1265.2	8250.63	28228.2					3590.07	108.6	3550.73	8168.48	3589.71	27307.3
3550.83	876.77	8837.63	29459.1					3590.26	300.6	3550.83	7612.48	3589.9	27685.3
3550.92	1067.8	8517.63	29258.2					3590.46	86.6	3550.92	7516.48	3590.1	27445.3
3551.02	-182.23	8400.63	29496.1					3590.65	-605.4	3551.02	6957.5	3590.3	28047.3
3551.12	-229.23	9977.63	28844.2					3590.85	292.6	3551.12	8582.48	3590.49	28847.3
3551.22	-1404.2	9261.63	28947.2					3591.04	694.6	3551.22	8771.48	3590.69	27548.3
3551.31	-985.23	9120.63	29496.1					3591.24	1020.6	3551.31	8877.48	3590.88	27609.3
3551.41	-392.23	9362.63	28745.2					3591.43	883.6	3551.41	7968.48	3591.08	27915.3
3551.51	-446.23	9397.63	29299.2					3591.63	636.6	3551.51	7045.48	3591.27	27925.3
3551.61	-999.23	8720.63	29171.2					3591.83	1416.6	3551.61	7920.48	3591.47	27835.3
3551.71	-1046.2	9948.63	28036.2					3592.02	-12.4	3551.71	8263.48	3591.66	28053.3
3551.8	-805.23	7436.6	28086.2					3592.22	9.5996	3551.8	7791.48	3591.86	27803.3
3551.9	87.774	7799.6	27970.2					3592.41	477.6	3551.9	6517.5	3592.05	28398.3
3552	-1526.2	9025.63	28252.2					3592.61	-208.4	3552	6623.5	3592.25	28328.3
3552.1	165.77	7907.6	27674.2					3592.8	192.6	3552.1	7345.48	3592.45	27790.3
3552.19	426.77	8280.63	28755.2					3593	-341.4	3552.19	7474.48	3592.64	28232.3
3552.29	-1296.2	8472.63	28819.2					3593.19	-572.4	3552.29	7275.48	3592.84	29078.3
3552.39	390.77	9671.63	28438.1					3593.39	-58.4	3552.39	7593.48	3593.03	27900.3
3552.49	-35.226	7272.6	28399.1					3593.58	-643.4	3552.49	8529.48	3593.23	27963.3
3552.59	916.77	8211.63	27860.2					3593.78	261.6	3552.59	9321.5	3593.42	29038.3
3552.68	177.77	9307.63	27729.2					3593.98	-653.4	3552.68	8129.48	3593.62	28541.3
3552.78	1197.8	8932.63	26946.1					3594.17	-82.4	3552.78	6961.5	3593.81	29192.3
3552.88	-361.23	8810.63	28502.2					3594.37	-43.4	3552.88	7911.48	3594.01	29013.3
3552.98	-288.23	9559.63	29794.1					3594.56	246.6	3552.98	8136.48	3594.2	27834.3
3553.07	-460.23	9488.63	29369.2					3594.76	533.6	3553.07	7595.48	3594.4	27939.3
3553.17	44.774	8471.63	28863.2					3594.95	188.6	3553.17	8078.48	3594.6	29438.3
3553.27	-592.23	9309.63	29387.2					3595.15	-935.4	3553.27	8006.48	3594.79	28512.3
3553.37	-399.23	8723.63	29026.2					3595.34	-1697.4	3553.37	7304.48	3594.99	28208.3
3553.47	75.774	8210.63	28928.2					3595.54	-789.4	3553.47	8707.48	3595.18	28963.3
3553.56	-716.23	9595.63	29260.2					3595.73	-700.4	3553.56	9114.5	3595.38	28593.3
3553.66	481.77	8921.63	28879.2					3595.93	556.6	3553.66	7911.48	3595.57	28866.3
3553.76	122.77	9025.63	27947.2					3596.13	-174.4	3553.76	7261.48	3595.77	28255.3
3553.86	-358.23	8888.63	28298.2					3596.32	-35.4	3553.86	8554.48	3595.96	28491.3
3553.95	478.77	10680.6	28395.1					3596.52	1603.6	3553.95	7914.48	3596.16	28085.3
3554.05	762.77	9044.63	28883.2					3596.71	895.6	3554.05	7606.48	3596.35	27734.3
3554.15	555.77	7771.6	29047.2					3596.91	-717.4	3554.15	7952.48	3596.55	26761.3
3554.25	12.774	8220.63	28411.1					3597.1	-607.4	3554.25	8769.48	3596.75	27965.3
3554.35	1083.8	9575.63	29382.2					3597.3	-876.4	3554.35	7397.48	3596.94	28671.3
3554.44	9.7744	8811.63	28301.1					3597.49	-216.4	3554.44	6755.5	3597.14	26818.3
3554.54	71.774	10445.6	27720.2					3597.69	1153.6	3554.54	6263.5	3597.33	28081.3
3554.64	446.77	8910.63	27354.1					3597.88	1386.6	3554.64	6260.5	3597.53	28777.3
3554.74	136.77	9604.63	28707.2					3598.08	-535.4	3554.74	8521.48	3597.72	28220.3
3554.83	-24.226	8332.63	28702.2					3598.28	-1115.4	3554.83	8108.48	3597.92	28579.3
3554.93	-384.23	8673.63	28476.1					3598.47	-409.4	3554.93	8089.48	3598.11	28229.3
3555.03	664.77	9299.63	28299.2					3598.67	696.6	3555.03	7042.48	3598.31	28429.3
3555.13	-113.23	8582.63	27891.2					3598.86	1179.6	3555.13	8600.48	3598.5	29218.3
3555.22	-1413.2	9293.63	28441.1					3599.06	-482.4	3555.22	9753.5	3598.7	27995.3
3555.32	-283.23	9685.63	27955.2					3599.25	-5.4004	3555.32	7194.48	3598.9	27742.3
3555.42	1008.8	9467.63	29045.2					3599.45	320.6	3555.42	7517.48	3599.09	28784.3
3555.52	207.77	9672.63	27862.2					3599.64	-670.4	3555.52	8891.48	3599.29	28741.3
3555.62	-190.23	9177.63	29048.2					3599.84	-447.4	3555.62	7800.48	3599.48	27429.3
3555.71	-942.23	7579.6	28761.2					3600.03	512.6	3555.71	7285.48	3599.68	27649.3
3555.81	-473.23	8361.63	29364.2					3600.23	1005.6	3555.81	6823.5	3599.87	27993.3
3555.91	-404.23	9654.63	29108.2					3600.43	-213.4	3555.91	7984.48	3600.07	28069.3
3556.01	343.77	8532.63	28725.2					3600.62	-181.4	3556.01	7329.48	3600.26	28775.3
3556.1	300.77	8843.63	29098.2					3600.82	313.6	3556.1	6933.5	3600.46	28725.3
3556.2	341.77	8788.63	28865.2					3601.01	-22.4	3556.2	8777.48	3600.65	27491.3
3556.3	-225.23	9618.63	28911.2					3601.21	-699.4	3556.3	7725.48	3600.85	27953.3
3556.4	-23.226	8828.63	28454.1					3601.4	-316.4	3556.4	7357.48	3601.05	29265.3
3556.5	-331.23	8685.63	27649.2					3601.6	741.6	3556.5	7196.48	3601.24	28455.3
3556.59	-1324.2	9041.63	28775.2					3601.79	828.6	3556.59	6676.5	3601.44	29263.3
3556.69	-580.23	8501.63	29369.2					3601.99	331.6	3556.69	8301.48	3601.63	28606.3
3556.79	868.77	9900.63	30323.1					3602.18	-195.4	3556.79	7961.48	3601.83	29264.3
3556.89	-670.23	9716.63	29372.2					3602.38	-1171.4	3556.89	8689.48	3602.02	29951.3
3556.98	-83.226	9299.63	29272.2					3602.58	-274.4	3556.98	8117.48	3602.22	28017.3
3557.08	-1254.2	8343.63	28995.2					3602.77	-1046.4	3557.08	8460.48	3602.41	28549.3
3557.18	-295.23	8619.63	27766.2					3602.97	-412.4	3557.18	8710.48	3602.61	28084.3
3557.28	294.77	7905.6	28907.2					3603.16	-486.4	3557.28	7792.48	3602.8	29260.3
3557.38	877.77	8641.63	29371.2					3603.36	-503.4	3557.38	8373.48	3603	28541.3
3557.47	341.77	9894.63	30057.1					3603.55	-1023.4	3557.47	8550.48	3603.2	27574.3
3557.57	-1641.2	8655.63	29399.2					3603.75	39.6	3557.57	9019.5	3603.39	27789.3
3557.67	-890.23	8876.63	28682.2					3603.94	-214.4	3557.67	8501.48	3603.59	28768.3
3557.77	561.77	9724.63	28169.2					3604.14	1162.6	3557.77	7826.48	3603.78	28307.3
3557.86	-116.23	9538.63	28209.2					3604.33	1072.6	3557.86	8386.48	3603.98	27272.3
3557.96	-370.23	8836.63	28341.1					3604.53	185.6	3557.96	7984.48	3604.17	27692.3
3558.06	870.77	9517.63	27640.2					3604.73	-661.4	3558.06	7208.48	3604.37	27993.3
3558.16	736.77	8387.63	28189.2					3604.92	-200.4	3558.16	7737.48	3604.56	28950.3
3558.26	147.77	10039.6	28385.1					3605.12	45.6	3558.26	7848.48	3604.76	29379.3
3558.35	-77.226	10163.6	28277.2					3605.31	1053.6	3558.35	8651.48	3604.95	28330.3
3558.45	398.77	10107.6	28241.2					3605.51	1382.6	3558.45	8107.48	3605.15	27325.3
3558.55	428.77	8973.63	28056.2					3605.7	1411.6	3558.55	7753.48	3605.35	28627.3
3558.65	-138.23	9295.63	28894.2					3605.9	903.6	3558.65	7460.48	3605.54	28323.3
3558.74	-146.23	9302.63	28490.1					3606.09	1276.6	3558.74	8037.48	3605.74	29214.3
3558.84	1182.8	8715.63	27260.1					3606.29	1523.6	3558.84	7145.48	3605.93	29191.3
3558.94	1529.8	8319.63	27350.1					3606.48	463.6	3558.94	6513.5	3606.13	28522.3
3559.04	3453.8	8724.63	28371.1					3606.68	-426.4	3559.04	8982.48	3606.32	28351.3
3559.13	1290.8	7781.6	28312.1					3606.88	346.6	3559.13	7727.48	3606.52	28351.3
3559.23	298.77	7615.6	27624.2					3607.07	-609.4	3559.23	8203.48	3606.71	27636.3
3559.33	744.77	8553.63	27617.2					3607.27	791.6	3559.33	7657.48	3606.91	28311.3
3559.43	696.77	8634.63	26523.1					3607.46	1150.6	3559.43	7849.48	3607.1	28622.3
3559.53	-900.23	9064.63	27188.1					3607.66	-345.4	3559.53	7303.48	3607.3	28004.3
3559.62	1391.8	9006.63	28769.2					3607.85	1110.6	3559.62	7876.48	3607.5	27798.3
3559.72	25.774	8232.63	29618.1					3608.05	806.6	3559.72	8951.48	3607.69	28821.3
3559.82	-633.23	8952.63	28527.2					3608.24	130.6	3559.82	9141.5	3607.89	28657.3
3559.92	-263.23	8347.63	28137.2					3608.44	361.6	3559.92	8591.48	3608.08	28745.3
3560.01	1286.8	8594.63	30165.1					3608.63	-23.4	3560.01	8022.48	3608.28	29129.3
3560.11	947.77	9318.63	29347.2					3608.83	1163.6	3560.11	8466.48	3608.47	28671.3
3560.21	293.77	7686.6	28387.1					3609.03	639.6	3560.21	7898.48	3608.67	27848.3
3560.31	-247.23	9841.63	27556.2					3609.22	761.6	3560.31	8043.48	3608.86	28797.3
3560.41	-467.23	8193.63	27191.1					3609.42	1049.6	3560.41	8249.48	3609.06	29005.3
3560.5	534.77	7864.6	27725.2					3609.61	1159.6	3560.5	7620.48	3609.25	28336.3
3560.6	484.77	8677.63	27752.2					3609.81	364.6	3560.6	7977.48	3609.45	27772.3
3560.7	1139.8	8465.63	28195.2					3610	478.6	3560.7	6877.5	3609.65	28953.3
3560.8	1303.8	9750.63	28760.2					3610.2	1322.6	3560.8	8443.48	3609.84	29330.3
3560.89	571.77	9235.63	29084.2					3610.39	949.6	3560.89	8218.48	3610.04	28851.3
3560.99	360.77	8629.63	29017.2					3610.59	695.6	3560.99	8318.48	3610.23	29073.3
3561.09	1483.8	8593.63	28201.2					3610.78	157.6	3561.09	7224.48	3610.43	28150.3
3561.19	1225.8	9096.63	28379.1					3610.98	985.6	3561.19	8045.48	3610.62	28776.3
3561.29	2015.8	9663.63	29181.2					3611.18	1063.6	3561.29	7898.48	3610.82	29628.3
3561.38	245.77	9319.63	28429.1					3611.37	1071.6	3561.38	7437.48	3611.01	28174.3
3561.48	652.77	8606.63	28371.1					3611.57	215.6	3561.48	8146.48	3611.21	28570.3
3561.58	496.77	8633.63	28066.2					3611.76	608.6	3561.58	8393.48	3611.4	29178.3
3561.68	1111.8	8748.63	28238.2					3611.96	1991.6	3561.68	8522.48	3611.6	28068.3
3561.77	250.77	8253.63	27162.1					3612.15	1089.6	3561.77	9053.5	3611.8	28869.3
3561.87	75.774	8968.63	27048.1					3612.35	854.6	3561.87	7480.48	3611.99	29045.3
3561.97	261.77	8235.63	28610.2					3612.54	873.6	3561.97	6567.5	3612.19	29097.3
3562.07	-280.23	8839.63	28678.2					3612.74	1553.6	3562.07	7707.48	3612.38	29344.3
3562.17	-394.23	9723.63	27609.2					3612.93	1060.6	3562.17	8701.48	3612.58	29486.3
3562.26	635.77	9116.63	26589.1					3613.13	780.6	3562.26	6800.5	3612.77	29941.3
3562.36	45.774	9080.63	27758.2					3613.33	1972.6	3562.36	7669.48	3612.97	28144.3
3562.46	-588.23	8305.63	28296.2					3613.52	469.6	3562.46	7586.48	3613.16	28505.3
3562.56	588.77	7805.6	28602.2					3613.72	-292.4	3562.56	7322.48	3613.36	28425.3
3562.65	-457.23	8802.63	27565.2					3613.91	-859.4	3562.65	7688.48	3613.55	27387.3
3562.75	-4.2256	8729.63	28450.1					3614.11	-229.4	3562.75	7683.48	3613.75	29383.3
3562.85	824.77	8862.63	29021.2					3614.3	1238.6	3562.85	8082.48	3613.95	29404.3
3562.95	1230.8	9516.63	27977.2					3614.5	1021.6	3562.95	9487.5	3614.14	28983.3
3563.05	-57.226	8269.63	29029.2					3614.69	732.6	3563.05	8518.48	3614.34	28566.3
3563.14	60.774	9039.63	27764.2					3614.89	2092.6	3563.14	7831.48	3614.53	28416.3
3563.24	809.77	9101.63	27055.1					3615.08	626.6	3563.24	6903.5	3614.73	30340.3
3563.34	538.77	9452.63	26853.1					3615.28	808.6	3563.34	5991.5	3614.92	28878.3
3563.44	927.77	9291.63	28606.2					3615.48	-1316.4	3563.44	7657.48	3615.12	29165.3
3563.53	1433.8	8288.63	28237.2					3615.67	-724.4	3563.53	7174.48	3615.31	28139.3
3563.63	1411.8	7797.6	28782.2					3615.87	332.6	3563.63	8226.48	3615.51	28437.3
3563.73	794.77	7950.6	28396.1					3616.06	987.6	3563.73	8125.48	3615.7	30032.3
3563.83	444.77	7892.6	28963.2					3616.26	321.6	3563.83	8128.48	3615.9	28775.3
3563.92	425.77	8845.63	28054.2					3616.45	601.6	3563.92	7396.48	3616.1	28735.3
3564.02	277.77	8708.63	27584.2					3616.65	1377.6	3564.02	8314.48	3616.29	27991.3
3564.12	1524.8	7917.6	29945.1					3616.84	1219.6	3564.12	8137.48	3616.49	28736.3
3564.22	1359.8	8760.63	28790.2					3617.04	945.6	3564.22	6989.5	3616.68	26980.3
3564.32	1851.8	8833.63	28322.1					3617.23	1598.6	3564.32	7627.48	3616.88	28479.3
3564.41	1739.8	8770.63	28444.1					3617.43	1801.6	3564.41	7446.48	3617.07	29186.3
3564.51	377.77	8516.63	28921.2					3617.63	1353.6	3564.51	8283.48	3617.27	30706.3
3564.61	837.77	10586.6	27544.2					3617.82	428.6	3564.61	8729.48	3617.46	30334.3
3564.71	39.774	9224.63	28592.2					3618.02	1202.6	3564.71	8402.48	3617.66	29214.3
3564.8	909.77	9289.63	28457.1					3618.21	653.6	3564.8	7687.48	3617.85	29425.3
3564.9	1604.8	7922.6	27919.2					3618.41	687.6	3564.9	8029.48	3618.05	28992.3
3565	299.77	8560.63	28503.2					3618.6	807.6	3565	7842.48	3618.25	28197.3

## Sheet: O2
Magnetic Filed	0	5	10				Magnetic Filed	0 times	3 times	10 times
3418.29	142.89	9483.44	30270.2				3418.29	457.57	10803.6	29174.4
3418.49	-349.11	10570.6	29938.2				3418.49	776.57	10928.6	29142.4
3418.69	224.89	9912.56	29825.2				3418.69	653.57	10290.6	30345.4
3418.88	1870.9	10645.5	30832.2				3418.88	800.57	11380.6	30597.4
3419.08	1204.9	10903.3	29893.2				3419.08	912.57	10744.6	31598.4
3419.27	1244.9	9456.08	30586.2				3419.27	-654.43	10845.6	30924.4
3419.47	1094.9	10798.2	29546.2				3419.47	-585.43	10772.6	29791.4
3419.66	1482.9	10531.8	30213.2				3419.66	56.567	10424.6	28778.4
3419.86	1018.9	10236.6	30262.2				3419.86	1067.6	9900.57	29805.4
3420.05	-84.109	8844.08	29976.2				3420.05	368.57	9821.57	29822.4
3420.25	694.89	10063.8	29827.2				3420.25	847.57	11340.6	29948.4
3420.44	-60.109	11950.2	29932.2				3420.44	1072.6	10048.6	30657.4
3420.64	7.8906	10547.6	30329.2				3420.64	-487.43	9503.57	29504.4
3420.84	855.89	9365.36	30407.2				3420.84	-360.43	10988.6	29503.4
3421.03	703.89	9628.88	30251.2				3421.03	71.567	11662.6	29626.4
3421.23	1705.9	10861.5	30760.2				3421.23	-146.43	10529.6	29927.4
3421.42	1586.9	10425.2	30056.2				3421.42	-306.43	9065.57	30596.4
3421.62	1284.9	8669.84	28228.2				3421.62	-55.433	10175.6	29277.4
3421.81	-69.109	9038.48	30408.2				3421.81	-452.43	10620.6	30829.4
3422.01	635.89	8940.56	31728.2				3422.01	605.57	10645.6	31018.4
3422.2	1131.9	8201.87	30926.2				3422.2	1071.6	9579.57	30879.4
3422.4	686.89	11053	30491.2				3422.4	259.57	10627.6	29689.4
3422.59	-354.11	9286.16	30105.2				3422.59	-351.43	10687.6	29907.4
3422.79	315.89	8622.32	30282.2				3422.79	24.567	9704.57	30119.4
3422.99	1239.9	9209.84	30275.2				3422.99	884.57	9979.57	30097.4
3423.18	790.89	10245.2	30157.2				3423.18	1207.6	9450.57	29628.4
3423.38	695.89	10140.1	29856.2				3423.38	1280.6	10013.6	30083.4
3423.57	1230.9	10933.5	30599.2				3423.57	1348.6	10187.6	30825.4
3423.77	-368.11	9484.88	30382.2				3423.77	-58.433	10749.6	30919.4
3423.96	681.89	9925.52	29544.2				3423.96	1249.6	11450.6	29086.4
3424.16	1736.9	10707.4	29821.2				3424.16	1338.6	10868.6	30049.4
3424.35	696.89	9253.04	32129.2				3424.35	274.57	10284.6	29458.4
3424.55	-919.11	8363.15	30884.2				3424.55	160.57	10551.6	29273.4
3424.74	268.89	9381.2	29997.2				3424.74	515.57	10526.6	29239.4
3424.94	63.891	11148.1	30088.2				3424.94	-268.43	10552.6	30720.4
3425.14	704.89	9837.68	30930.2				3425.14	-62.433	10523.6	30964.4
3425.33	1354.9	10088.2	30664.2				3425.33	193.57	9657.57	30484.4
3425.53	1218.9	9552.56	29678.2				3425.53	1042.6	10364.6	30401.4
3425.72	-323.11	9994.64	29245.2				3425.72	352.57	10699.6	31432.4
3425.92	-63.109	11346.8	28948.2				3425.92	-523.43	9933.57	30639.4
3426.11	1007.9	9827.6	29489.2				3426.11	578.57	10957.6	30457.4
3426.31	342.89	10517.4	30582.2				3426.31	1599.6	11827.6	30181.4
3426.5	1032.9	8989.52	31219.2				3426.5	1364.6	11141.6	29431.4
3426.7	-938.11	9800.24	31729.2				3426.7	386.57	11024.6	29642.4
3426.89	-160.11	11089	30621.2				3426.89	689.57	8586.6	30395.4
3427.09	363.89	9947.12	30217.2				3427.09	947.57	9767.57	30718.4
3427.29	-971.11	9814.64	30041.2				3427.29	160.57	10138.6	30487.4
3427.48	1091.9	11093.4	30914.2				3427.48	-143.43	9027.57	30650.4
3427.68	1344.9	11005.5	30559.2				3427.68	-169.43	10051.6	29222.4
3427.87	-2.1094	10114.2	30430.2				3427.87	-343.43	10178.6	29388.4
3428.07	-476.11	10111.3	29790.2				3428.07	332.57	9128.57	30288.4
3428.26	-183.11	10072.4	29969.2				3428.26	603.57	10056.6	29513.4
3428.46	414.89	9245.84	30576.2				3428.46	1467.6	10640.6	30875.4
3428.65	96.891	7820.27	29659.2				3428.65	726.57	11427.6	30612.4
3428.85	1080.9	6799.31	30800.2				3428.85	864.57	9944.57	30514.4
3429.04	1458.9	8553.23	31411.2				3429.04	1447.6	9624.57	30113.4
3429.24	483.89	10236.6	30617.2				3429.24	182.57	10360.6	30060.4
3429.44	691.89	9826.16	30879.2				3429.44	-419.43	10136.6	30737.4
3429.63	820.89	7566.83	31232.2				3429.63	508.57	10376.6	30202.4
3429.83	633.89	8826.8	30298.2				3429.83	750.57	10271.6	30144.4
3430.02	506.89	10950.8	30436.2				3430.02	-109.43	9992.57	28638.4
3430.22	-588.11	10426.6	30609.2				3430.22	-662.43	10257.6	29683.4
3430.41	168.89	9340.88	30804.2				3430.41	-58.433	10548.6	31338.4
3430.61	1048.9	9086	31402.2				3430.61	-207.43	10886.6	29759.4
3430.8	194.89	10413.7	31067.2				3430.8	-837.43	10975.6	30632.4
3431	206.89	9350.96	30708.2				3431	880.57	9796.57	30895.4
3431.19	164.89	9610.16	30951.2				3431.19	34.567	10022.6	30583.4
3431.39	476.89	10672.9	30139.2				3431.39	535.57	10068.6	30989.4
3431.59	430.89	11567.2	30420.2				3431.59	1006.6	10598.6	30320.4
3431.78	174.89	10655.6	30060.2				3431.78	1029.6	9877.57	30591.4
3431.98	-118.11	10223.6	30474.2				3431.98	671.57	10784.6	29894.4
3432.17	703.89	12013.6	30585.2				3432.17	61.567	10618.6	30713.4
3432.37	-243.11	8746.16	30769.2				3432.37	-767.43	11412.6	29781.4
3432.56	-316.11	8092.43	29414.2				3432.56	586.57	11081.6	30025.4
3432.76	111.89	9705.2	30236.2				3432.76	1016.6	10693.6	30871.4
3432.95	240.89	8956.4	31266.2				3432.95	1287.6	11208.6	30541.4
3433.15	1013.9	7981.55	30617.2				3433.15	-177.43	11515.6	30687.4
3433.34	631.89	7792.91	30324.2				3433.34	-777.43	10666.6	30634.4
3433.54	886.89	9156.56	30527.2				3433.54	-309.43	10975.6	29394.4
3433.74	668.89	10462.6	29906.2				3433.74	115.57	11485.6	29189.4
3433.93	1624.9	9034.16	29987.2				3433.93	374.57	11300.6	31459.4
3434.13	1565.9	9235.76	31052.2				3434.13	403.57	11118.6	31027.4
3434.32	908.89	9867.92	30209.2				3434.32	-597.43	10542.6	29942.4
3434.52	1911.9	9977.36	29665.2				3434.52	350.57	10929.6	29922.4
3434.71	1066.9	9385.52	30345.2				3434.71	287.57	10649.6	31106.4
3434.91	2080.9	10400.7	30467.2				3434.91	-335.43	9941.57	31592.4
3435.1	1308.9	10668.6	31393.2				3435.1	374.57	10739.6	29253.4
3435.3	1465.9	11403	31251.2				3435.3	1562.6	11721.6	30277.4
3435.49	-343.11	11483.6	30450.2				3435.49	784.57	10104.6	29847.4
3435.69	43.891	9388.4	30382.2				3435.69	-793.43	10234.6	29841.4
3435.89	1114.9	8337.23	30472.2				3435.89	-96.433	10923.6	31396.4
3436.08	371.89	9291.92	31449.2				3436.08	1638.6	11186.6	30455.4
3436.28	-860.11	9091.76	31155.2				3436.28	1232.6	10060.6	30469.4
3436.47	-166.11	10210.6	30003.2				3436.47	660.57	9814.57	30302.4
3436.67	830.89	11093.4	29857.2				3436.67	924.57	9923.57	30317.4
3436.86	-595.11	9939.92	30795.2				3436.86	996.57	8914.6	30029.4
3437.06	-1264.1	9693.68	30239.2				3437.06	-315.43	9382.57	29649.4
3437.25	-1019.1	8209.07	29691.2				3437.25	133.57	10021.6	29901.4
3437.45	-1402.1	10040.7	29446.2				3437.45	419.57	11147.6	30875.4
3437.64	389.89	10405	29201.2				3437.64	-356.43	11143.6	30164.4
3437.84	749.89	10190.5	30560.2				3437.84	892.57	9729.57	30729.4
3438.04	996.89	8426.51	30107.2				3438.04	-237.43	10851.6	29254.4
3438.23	597.89	8046.35	30488.2				3438.23	-80.433	10039.6	29233.4
3438.43	1467.9	10743.4	30857.2				3438.43	-300.43	10800.6	30077.4
3438.62	144.89	10611	30174.2				3438.62	61.567	10504.6	30446.4
3438.82	343.89	9571.28	29508.2				3438.82	-421.43	10113.6	29935.4
3439.01	-441.11	10351.8	30242.2				3439.01	-22.433	9716.57	30439.4
3439.21	-100.11	9310.64	30083.2				3439.21	-282.43	9945.57	31515.4
3439.4	166.89	7694.99	30257.2				3439.4	818.57	10607.6	30158.4
3439.6	-5.1094	8275.31	29910.2				3439.6	225.57	10991.6	29435.4
3439.79	20.891	7958.51	30095.2				3439.79	716.57	10782.6	30349.4
3439.99	797.89	10155.9	30911.2				3439.99	492.57	10825.6	30859.4
3440.19	684.89	11997.7	30379.2				3440.19	-756.43	9960.57	31421.4
3440.38	1288.9	9623.12	29455.2				3440.38	604.57	10855.6	30610.4
3440.58	-612.11	10193.4	28965.2				3440.58	-541.43	10191.6	30012.4
3440.77	13.891	10776.6	29556.2				3440.77	-1694.4	9535.57	30221.4
3440.97	-59.109	10779.4	29527.2				3440.97	-501.43	10692.6	30450.4
3441.16	-1097.1	10298.5	29732.2				3441.16	475.57	9317.57	30432.4
3441.36	-785.11	10891.8	30520.2				3441.36	1451.6	9311.57	31485.4
3441.55	744.89	10481.4	30117.2				3441.55	-182.43	10386.6	30845.4
3441.75	1024.9	9032.72	30089.2				3441.75	975.57	11031.6	29725.4
3441.94	385.89	10590.8	29586.2				3441.94	137.57	10054.6	29873.4
3442.14	-567.11	10937.8	29592.2				3442.14	334.57	10683.6	30034.4
3442.34	-537.11	10240.9	29762.2				3442.34	659.57	10698.6	30009.4
3442.53	352.89	8753.36	30344.2				3442.53	698.57	10925.6	30145.4
3442.73	145.89	7702.19	29886.2				3442.73	7.5674	10308.6	30670.4
3442.92	-1103.1	9476.24	29268.2				3442.92	1494.6	10631.6	30310.4
3443.12	-479.11	9607.28	29564.2				3443.12	1266.6	9812.57	30345.4
3443.31	260.89	9859.28	29981.2				3443.31	975.57	10848.6	29795.4
3443.51	-38.109	11058.8	29243.2				3443.51	502.57	11161.6	29685.4
3443.7	-404.11	11126.5	29180.2				3443.7	343.57	9483.57	28766.4
3443.9	90.891	10014.8	29559.2				3443.9	610.57	9630.57	29670.4
3444.09	570.89	8734.64	30824.2				3444.09	652.57	9485.57	30358.4
3444.29	976.89	9865.04	30676.2				3444.29	457.57	10350.6	30559.4
3444.49	1012.9	10969.5	31365.2				3444.49	-25.433	9877.57	30180.4
3444.68	661.89	9798.8	31458.2				3444.68	-917.43	9924.57	29147.4
3444.88	1355.9	9657.68	31405.2				3444.88	-519.43	11139.6	29611.4
3445.07	1488.9	11485.1	30549.2				3445.07	359.57	9389.57	30200.4
3445.27	-556.11	10994	30151.2				3445.27	867.57	9941.57	29854.4
3445.46	-1271.1	9908.24	29580.2				3445.46	661.57	9964.57	29333.4
3445.66	-479.11	10096.9	29905.2				3445.66	1103.6	10023.6	29701.4
3445.85	844.89	10638.3	31037.2				3445.85	1339.6	10509.6	29044.4
3446.05	389.89	9692.24	30594.2				3446.05	225.57	10357.6	30384.4
3446.24	-45.109	7646.03	29206.2				3446.24	-121.43	10246.6	29363.4
3446.44	-333.11	10534.6	31022.2				3446.44	16.567	9910.57	30008.4
3446.64	368.89	9608.72	30060.2				3446.64	-15.433	9635.57	29329.4
3446.83	-877.11	10592.2	30332.2				3446.83	89.567	10780.6	31387.4
3447.03	157.89	10006.2	30035.2				3447.03	-81.433	10297.6	30431.4
3447.22	-297.11	8973.68	29861.2				3447.22	845.57	10137.6	29717.4
3447.42	-1227.1	9454.64	29797.2				3447.42	547.57	10426.6	28841.4
3447.61	400.89	8093.87	30769.2				3447.61	-586.43	10283.6	29869.4
3447.81	201.89	7509.23	30526.2				3447.81	-694.43	10585.6	30452.4
3448	888.89	9430.16	29860.2				3448	155.57	10666.6	29034.4
3448.2	204.89	9175.28	30177.2				3448.2	466.57	9880.57	29076.4
3448.39	285.89	9876.56	30411.2				3448.39	803.57	10297.6	29918.4
3448.59	-71.109	10811.1	29611.2				3448.59	1354.6	9846.57	30359.4
3448.79	-15.109	10298.5	30941.2				3448.79	417.57	10047.6	29657.4
3448.98	67.891	9636.08	30471.2				3448.98	512.57	10888.6	29814.4
3449.18	555.89	10130	29333.2				3449.18	870.57	11049.6	30183.4
3449.37	523.89	11860.9	29981.2				3449.37	838.57	10627.6	28958.4
3449.57	-338.11	10537.5	30944.2				3449.57	70.567	10043.6	29448.4
3449.76	-250.11	8882.96	31100.2				3449.76	299.57	9462.57	30258.4
3449.96	513.89	10348.9	29297.2				3449.96	99.567	9325.57	30377.4
3450.15	602.89	8233.55	29809.2				3450.15	239.57	10789.6	28843.4
3450.35	-835.11	8815.28	30457.2				3450.35	-867.43	10578.6	29995.4
3450.54	-474.11	7559.63	30344.2				3450.54	-262.43	8827.6	30257.4
3450.74	713.89	7653.23	30008.2				3450.74	34.567	10170.6	30285.4
3450.94	54.891	8145.71	30273.2				3450.94	274.57	9925.57	29818.4
3451.13	407.89	8351.63	30266.2				3451.13	315.57	10864.6	29373.4
3451.33	639.89	9676.4	31603.2				3451.33	679.57	10100.6	30429.4
3451.52	653.89	11008.4	29400.2				3451.52	894.57	10697.6	30414.4
3451.72	440.89	10606.6	28415.2				3451.72	894.57	10193.6	29748.4
3451.91	365.89	10891.8	29418.2				3451.91	547.57	9938.57	29851.4
3452.11	287.89	8777.84	29040.2				3452.11	-863.43	9431.57	29226.4
3452.3	1489.9	9346.64	28589.2				3452.3	883.57	9418.57	29892.4
3452.5	821.89	8474.03	29042.2				3452.5	-249.43	9732.57	30109.4
3452.69	629.89	8322.83	30937.2				3452.69	161.57	9642.57	30200.4
3452.89	-418.11	7625.87	30025.2				3452.89	1025.6	10417.6	30887.4
3453.09	-469.11	9158	31328.2				3453.09	1288.6	10295.6	30255.4
3453.28	-981.11	10412.2	30403.2				3453.28	973.57	11388.6	29532.4
3453.48	264.89	9327.92	29992.2				3453.48	1028.6	10002.6	29649.4
3453.67	1411.9	9623.12	29333.2				3453.67	2012.6	9760.57	30418.4
3453.87	1148.9	9533.84	29914.2				3453.87	1959.6	8873.6	29789.4
3454.06	-1142.1	7978.67	29002.2				3454.06	834.57	8652.6	29902.4
3454.26	-548.11	8535.95	30917.2				3454.26	830.57	8888.6	30346.4
3454.45	-654.11	9516.56	30832.2				3454.45	647.57	10521.6	31225.4
3454.65	-30.109	10285.5	30807.2				3454.65	167.57	10224.6	31217.4
3454.84	813.89	9523.76	29732.2				3454.84	-851.43	10138.6	30506.4
3455.04	32.891	9002.48	29272.2				3455.04	-122.43	11239.6	28851.4
3455.24	-100.11	9055.76	28733.2				3455.24	-888.43	10918.6	29977.4
3455.43	202.89	9922.64	29810.2				3455.43	-1053.4	9619.57	29962.4
3455.63	386.89	9183.92	30193.2				3455.63	595.57	9369.57	28999.4
3455.82	830.89	10586.5	30290.2				3455.82	938.57	10249.6	30319.4
3456.02	-272.11	9418.64	29190.2				3456.02	262.57	10238.6	29627.4
3456.21	-248.11	9620.24	30578.2				3456.21	-50.433	10407.6	28920.4
3456.41	419.89	8990.96	29624.2				3456.41	892.57	9936.57	30255.4
3456.6	200.89	8250.83	29765.2				3456.6	734.57	9692.57	29528.4
3456.8	-1123.1	8560.4	30397.2				3456.8	488.57	9991.57	30455.4
3456.99	-702.11	7571.15	28272.2				3456.99	504.57	9519.57	30606.4
3457.19	-265.11	8822.48	28864.2				3457.19	8.5674	10906.6	29371.4
3457.39	271.89	8570.48	30133.2				3457.39	339.57	11199.6	29551.4
3457.58	157.89	8898.8	30245.2				3457.58	-124.43	11412.6	30023.4
3457.78	-212.11	7935.47	30236.2				3457.78	-855.43	10327.6	29417.4
3457.97	-512.11	9065.84	30301.2				3457.97	-766.43	9650.57	30876.4
3458.17	1267.9	9918.32	29428.2				3458.17	-1295.4	9735.57	30067.4
3458.36	329.89	10438.2	28760.2				3458.36	-1533.4	10476.6	29107.4
3458.56	850.89	8779.28	29158.2				3458.56	-20.433	11794.6	30801.4
3458.75	673.89	7766.99	29286.2				3458.75	73.567	10629.6	31413.4
3458.95	779.89	9160.88	31117.2				3458.95	-183.43	10714.6	30440.4
3459.14	180.89	9005.36	31374.2				3459.14	596.57	10352.6	29765.4
3459.34	405.89	8995.28	29809.2				3459.34	-248.43	10669.6	30360.4
3459.54	929.89	9519.44	29708.2				3459.54	519.57	11284.6	30498.4
3459.73	237.89	10397.8	30692.2				3459.73	-105.43	9135.57	30275.4
3459.93	-375.11	9405.68	29840.2				3459.93	92.567	9424.57	30435.4
3460.12	647.89	8668.4	29993.2				3460.12	78.567	10711.6	29193.4
3460.32	-147.11	10683	30124.2				3460.32	-231.43	9647.57	28087.4
3460.51	-845.11	10223.6	30643.2				3460.51	-1084.4	9572.57	28319.4
3460.71	-194.11	7610.03	29891.2				3460.71	-195.43	10668.6	28413.4
3460.9	-128.11	9319.28	29013.2				3460.9	652.57	9580.57	28662.4
3461.1	380.89	10236.6	29685.2				3461.1	213.57	9675.57	29119.4
3461.29	806.89	9759.92	30276.2				3461.29	510.57	9949.57	29313.4
3461.49	426.89	9611.6	30361.2				3461.49	-234.43	9744.57	29285.4
3461.69	-1833.1	10160.2	30399.2				3461.69	164.57	9010.57	30066.4
3461.88	-668.11	9058.64	28460.2				3461.88	-146.43	10675.6	30332.4
3462.08	-131.11	8357.39	29397.2				3462.08	279.57	9342.57	30618.4
3462.27	474.89	9709.52	28803.2				3462.27	575.57	10235.6	30377.4
3462.47	347.89	8338.67	29858.2				3462.47	-424.43	9769.57	28828.4
3462.66	431.89	9339.44	30661.2				3462.66	-129.43	9723.57	28824.4
3462.86	397.89	10148.7	30859.2				3462.86	204.57	9773.57	29158.4
3463.05	70.891	9742.64	30703.2				3463.05	265.57	10492.6	29133.4
3463.25	-689.11	9981.68	30211.2				3463.25	191.57	10166.6	29699.4
3463.44	-1071.1	8295.47	30367.2				3463.44	-367.43	11402.6	30730.4
3463.64	-232.11	9091.76	30432.2				3463.64	-243.43	10624.6	30655.4
3463.84	397.89	9510.8	29711.2				3463.84	683.57	9207.57	31029.4
3464.03	1133.9	10551.9	30195.2				3464.03	-305.43	10761.6	30511.4
3464.23	999.89	11273.4	29257.2				3464.23	-530.43	10949.6	30385.4
3464.42	-912.11	10757.8	30229.2				3464.42	-256.43	10360.6	30241.4
3464.62	-489.11	9865.04	30263.2				3464.62	-717.43	9126.57	31288.4
3464.81	217.89	10312.9	31061.2				3464.81	221.57	10214.6	31078.4
3465.01	-585.11	9194	31612.2				3465.01	243.57	10746.6	29827.4
3465.2	-458.11	9800.24	29967.2				3465.2	-26.433	9531.57	29756.4
3465.4	115.89	10684.4	30266.2				3465.4	1205.6	9042.57	29904.4
3465.59	-29.109	10150.2	29559.2				3465.59	60.567	9607.57	31151.4
3465.79	-373.11	7913.87	28969.2				3465.79	-709.43	8582.6	29746.4
3465.99	1386.9	9618.8	28910.2				3465.99	-284.43	9877.57	29756.4
3466.18	409.89	10256.7	29308.2				3466.18	944.57	9095.57	30826.4
3466.38	-322.11	10380.6	29611.2				3466.38	870.57	9921.57	30171.4
3466.57	-920.11	9299.12	29660.2				3466.57	601.57	9772.57	30353.4
3466.77	-744.11	10236.6	30253.2				3466.77	369.57	9590.57	29101.4
3466.96	-626.11	10095.4	31524.2				3466.96	-283.43	9303.57	29255.4
3467.16	-668.11	10835.6	29665.2				3467.16	40.567	9839.57	29778.4
3467.35	-60.109	8717.36	29257.2				3467.35	25.567	9252.57	29995.4
3467.55	-131.11	9598.64	29822.2				3467.55	1092.6	8811.6	29224.4
3467.74	-376.11	9703.76	29166.2				3467.74	-1542.4	10195.6	30046.4
3467.94	-1010.1	10066.6	29736.2				3467.94	-147.43	10440.6	28474.4
3468.14	-883.11	9237.2	29591.2				3468.14	914.57	10186.6	29074.4
3468.33	-533.11	7998.83	30221.2				3468.33	166.57	10254.6	29802.4
3468.53	-447.11	10767.9	30580.2				3468.53	529.57	9677.57	30650.4
3468.72	-769.11	9391.28	29228.2				3468.72	-153.43	11054.6	29809.4
3468.92	-602.11	8249.39	30096.2				3468.92	-101.43	10685.6	29595.4
3469.11	663.89	7959.95	29734.2				3469.11	-141.43	10145.6	29668.4
3469.31	614.89	8466.83	30120.2				3469.31	-1009.4	10331.6	29483.4
3469.5	-597.11	8629.52	29343.2				3469.5	-1257.4	9341.57	30339.4
3469.7	-1274.1	9091.76	30178.2				3469.7	-801.43	10042.6	31054.4
3469.89	658.89	8557.55	29510.2				3469.89	-724.43	10072.6	28628.4
3470.09	-66.109	10069.5	28177.2				3470.09	-178.43	9933.57	29162.4
3470.29	813.89	9523.76	29805.2				3470.29	-392.43	10005.6	29341.4
3470.48	1286.9	11581.6	29765.2				3470.48	-866.43	11198.6	29854.4
3470.68	699.89	9591.44	30290.2				3470.68	-225.43	10494.6	30675.4
3470.87	411.89	8690	29779.2				3470.87	348.57	9739.57	30088.4
3471.07	717.89	8678.48	29627.2				3471.07	523.57	9793.57	29413.4
3471.26	756.89	10750.6	29599.2				3471.26	81.567	8329.6	30463.4
3471.46	-503.11	10635.4	28909.2				3471.46	-534.43	10322.6	30226.4
3471.65	-1202.1	9352.4	28970.2				3471.65	-201.43	10622.6	30038.4
3471.85	-1514.1	10515.9	28033.2				3471.85	429.57	10191.6	30059.4
3472.04	-16.109	12140.3	29149.2				3472.04	-768.43	9994.57	30845.4
3472.24	438.89	11017	30313.2				3472.24	324.57	10369.6	30917.4
3472.44	-410.11	8582	29068.2				3472.44	1243.6	10695.6	31003.4
3472.63	-1142.1	8867.12	29144.2				3472.63	-19.433	10514.6	30262.4
3472.83	-995.11	9283.28	30179.2				3472.83	69.567	9411.57	30564.4
3473.02	-428.11	9585.68	29863.2				3473.02	-617.43	8369.6	30558.4
3473.22	-161.11	9430.16	29643.2				3473.22	105.57	8723.6	30159.4
3473.41	-1344.1	11392.9	29364.2				3473.41	-766.43	9350.57	30926.4
3473.61	-647.11	10540.4	30176.2				3473.61	654.57	9020.57	30485.4
3473.8	-523.11	9660.56	29385.2				3473.8	-200.43	9993.57	30131.4
3474	-774.11	9653.36	28981.2				3474	783.57	10735.6	29720.4
3474.19	-136.11	9186.8	29792.2				3474.19	1021.6	10148.6	28568.4
3474.39	725.89	8270.99	29388.2				3474.39	260.57	10575.6	28756.4
3474.59	-302.11	7412.75	29782.2				3474.59	-415.43	10054.6	29618.4
3474.78	671.89	10119.9	30450.2				3474.78	-593.43	11251.6	29994.4
3474.98	453.89	10616.7	30227.2				3474.98	-1100.4	10448.6	29783.4
3475.17	202.89	11166.8	30038.2				3475.17	-1323.4	9348.57	29914.4
3475.37	-262.11	9065.84	29797.2				3475.37	-738.43	9166.57	29459.4
3475.56	223.89	8692.88	30035.2				3475.56	740.57	9395.57	28963.4
3475.76	-663.11	9087.44	29872.2				3475.76	1281.6	10670.6	29363.4
3475.95	-193.11	9686.48	29727.2				3475.95	905.57	9379.57	28653.4
3476.15	342.89	8098.19	30082.2				3476.15	-425.43	8513.6	28137.4
3476.34	257.89	8946.32	30126.2				3476.34	365.57	9766.57	29291.4
3476.54	350.89	9313.52	30641.2				3476.54	582.57	9833.57	29975.4
3476.74	-946.11	9431.6	30447.2				3476.74	-566.43	9834.57	30048.4
3476.93	-662.11	9338	29902.2				3476.93	-374.43	9780.57	28663.4
3477.13	178.89	9705.2	29228.2				3477.13	299.57	10123.6	29118.4
3477.32	-24.109	8720.24	29413.2				3477.32	429.57	9555.57	29001.4
3477.52	810.89	9127.76	30280.2				3477.52	-521.43	10005.6	28811.4
3477.71	613.89	8072.27	29373.2				3477.71	-75.433	9922.57	29681.4
3477.91	1209.9	8547.47	30253.2				3477.91	-126.43	8628.6	29257.4
3478.1	1186.9	8114.03	29827.2				3478.1	69.567	9102.57	29534.4
3478.3	-1231.1	8954.96	30274.2				3478.3	-1044.4	8945.6	29610.4
3478.49	-563.11	9935.6	29004.2				3478.49	50.567	8803.6	29447.4
3478.69	-980.11	10206.3	29167.2				3478.69	-640.43	9378.57	28339.4
3478.89	-623.11	9399.92	30733.2				3478.89	-648.43	10116.6	30020.4
3479.08	146.89	9842	28332.2				3479.08	-524.43	10073.6	29785.4
3479.28	-256.11	10919.1	30560.2				3479.28	-516.43	9506.57	29643.4
3479.47	284.89	9484.88	30100.2				3479.47	119.57	8767.6	29441.4
3479.67	-104.11	8612.24	30035.2				3479.67	-197.43	9099.57	29074.4
3479.86	-517.11	9839.12	29832.2				3479.86	-236.43	9213.57	29175.4
3480.06	128.89	11325.2	29312.2				3480.06	-853.43	10017.6	29746.4
3480.25	-373.11	9463.28	30593.2				3480.25	-414.43	10208.6	30791.4
3480.45	60.891	9970.16	30363.2				3480.45	177.57	9580.57	29160.4
3480.64	62.891	8088.11	29090.2				3480.64	-196.43	9346.57	29301.4
3480.84	241.89	8327.15	30626.2				3480.84	-649.43	9022.57	29622.4
3481.04	312.89	9608.72	30793.2				3481.04	123.57	9193.57	29003.4
3481.23	95.891	8582	30077.2				3481.23	475.57	9657.57	29582.4
3481.43	-271.11	10167.4	28586.2				3481.43	178.57	9434.57	29812.4
3481.62	-607.11	8728.88	28894.2				3481.62	1061.6	8833.6	29957.4
3481.82	-775.11	9906.8	30009.2				3481.82	-708.43	9850.57	31259.4
3482.01	-520.11	9359.6	29471.2				3482.01	330.57	12087.6	30384.4
3482.21	-12.109	9821.84	30847.2				3482.21	-1018.4	10467.6	30249.4
3482.4	319.89	8953.52	29938.2				3482.4	241.57	7635.6	30373.4
3482.6	1482.9	8741.84	29684.2				3482.6	1077.6	9658.57	30078.4
3482.79	448.89	10920.6	29104.2				3482.79	1537.6	9172.57	30305.4
3482.99	22.891	10776.6	30024.2				3482.99	1079.6	9949.57	29374.4
3483.19	-870.11	10269.7	30580.2				3483.19	-404.43	9586.57	30562.4
3483.38	-653.11	10587.9	31063.2				3483.38	-587.43	8264.6	30462.4
3483.58	240.89	9535.28	29450.2				3483.58	579.57	9192.57	29998.4
3483.77	-1071.1	9816.08	29486.2				3483.77	-382.43	8367.6	30545.4
3483.97	-273.11	8514.35	29860.2				3483.97	213.57	8893.6	30924.4
3484.16	870.89	10455.4	31028.2				3484.16	-640.43	9238.57	30857.4
3484.36	968.89	9617.36	30080.2				3484.36	-630.43	9044.57	30073.4
3484.55	470.89	9001.04	28501.2				3484.55	-751.43	9488.57	30115.4
3484.75	343.89	10793.8	29805.2				3484.75	-441.43	9293.57	29538.4
3484.94	-19.109	10701.7	29837.2				3484.94	723.57	10091.6	30595.4
3485.14	365.89	10380.6	30498.2				3485.14	523.57	10312.6	30702.4
3485.34	-22.109	8283.95	30630.2				3485.34	65.567	9908.57	29994.4
3485.53	345.89	7864.91	29126.2				3485.53	-20.433	9759.57	29401.4
3485.73	-224.11	8792.24	29737.2				3485.73	-1592.4	9717.57	28822.4
3485.92	477.89	9538.16	29703.2				3485.92	870.57	9729.57	30107.4
3486.12	377.89	10271.1	30608.2				3486.12	832.57	8679.6	29743.4
3486.31	-1244.1	9189.68	30729.2				3486.31	1450.6	9513.57	31129.4
3486.51	-104.11	9529.52	30300.2				3486.51	11.567	10343.6	29737.4
3486.7	254.89	10147.3	31060.2				3486.7	-800.43	9885.57	29470.4
3486.9	-827.11	9441.68	29688.2				3486.9	-1507.4	10022.6	30318.4
3487.09	-1457.1	9073.04	29950.2				3487.09	-66.433	10385.6	29505.4
3487.29	-490.11	9922.64	30529.2				3487.29	-487.43	10450.6	30685.4
3487.49	-905.11	9980.24	29405.2				3487.49	-594.43	10097.6	30257.4
3487.68	-319.11	9287.6	29943.2				3487.68	-718.43	9913.57	28567.4
3487.88	133.89	8342.99	29613.2				3487.88	-891.43	10643.6	29606.4
3488.07	945.89	9067.28	30999.2				3488.07	468.57	11076.6	30681.4
3488.27	1468.9	10744.9	30078.2				3488.27	276.57	11318.6	30768.4
3488.46	636.89	10563.4	30969.2				3488.46	-673.43	10143.6	30913.4
3488.66	588.89	11182.6	31366.2				3488.66	-52.433	9828.57	31528.4
3488.85	444.89	10959.4	33258.2				3488.85	-298.43	11091.6	33495.4
3489.05	532.89	11362.6	36265.2				3489.05	1253.6	12258.6	36563.4
3489.24	1730.9	11994.8	37966.2				3489.24	890.57	12015.6	39396.4
3489.44	814.89	11810.5	39251.2				3489.44	621.57	11489.6	40791
3489.64	502.89	13864	39803.2				3489.64	755.57	12439.6	42033
3489.83	767.89	13444.9	38045.2				3489.83	1639.6	12569.6	42714
3490.03	-475.11	10526	36846.2				3490.03	1650.6	12953.6	38089.4
3490.22	794.89	9088.88	33901.2				3490.22	313.57	12750.6	34875.4
3490.42	537.89	9251.6	31475.2				3490.42	196.57	12373.6	31866.4
3490.61	-155.11	9447.44	30662.2				3490.61	-856.43	12584.6	30247.4
3490.81	-734.11	10734.8	29731.2				3490.81	-298.43	12181.6	30621.4
3491	839.89	11986.2	30857.2				3491	571.57	11899.6	31460.4
3491.2	1038.9	11583	31614.2				3491.2	1010.6	11707.6	34435.4
3491.39	364.89	14116	32952.2				3491.39	-256.43	13320.6	37554.4
3491.59	848.89	13565.9	35193.2				3491.59	921.57	11888.6	37686.4
3491.79	529.89	13416.1	34129.2				3491.79	453.57	11232.6	37325.4
3491.98	-12.109	12671.6	32459.2				3491.98	-955.43	11910.6	36830.4
3492.18	129.89	10626.8	31006.2				3492.18	-1116.4	11791.6	34372.4
3492.37	419.89	9280.4	29250.2				3492.37	-391.43	10738.6	31546.4
3492.57	-190.11	9067.28	29305.2				3492.57	674.57	9509.57	28770.4
3492.76	1180.9	8973.68	29389.2				3492.76	-671.43	9490.57	28742.4
3492.96	591.89	9916.88	30385.2				3492.96	-55.433	10144.6	30164.4
3493.15	-223.11	10528.9	32432.2				3493.15	-286.43	10601.6	30845.4
3493.35	-681.11	10708.9	30423.2				3493.35	-467.43	11115.6	30495.4
3493.54	-897.11	8034.83	27639.2				3493.54	186.57	9295.57	28886.4
3493.74	-499.11	8014.67	24645.2				3493.74	-203.43	6448.6	26741.4
3493.94	-1097.1	7373.87	21472.2				3493.94	-498.43	6790.6	21268.4
3494.13	-303.11	4889.87	19244				3494.13	-631.43	4257.6	17920
3494.33	-325.11	4357.07	17947				3494.33	-334.43	3624.6	14635
3494.52	-132.11	3671.63	18898				3494.52	-591.43	4785.6	14049
3494.72	-63.109	6357.23	20189.2				3494.72	295.57	5033.6	15311
3494.91	43.891	8654	22458.2				3494.91	-727.43	6370.6	16746
3495.11	-673.11	8406.35	24639.2				3495.11	-810.43	6559.6	20333.4
3495.3	-1363.1	8954.96	26787.2				3495.3	-586.43	7465.6	23397.4
3495.5	209.89	7869.23	28814.2				3495.5	96.567	8680.6	24752.4
3495.69	-1170.1	8302.67	29987.2				3495.69	610.57	10001.6	27884.4
3495.89	-719.11	9867.92	29287.2				3495.89	-125.43	9693.57	29347.4
3496.09	456.89	7899.47	30245.2				3496.09	-133.43	10547.6	30308.4
3496.28	785.89	8864.24	30269.2				3496.28	-46.433	10910.6	29496.4
3496.48	-621.11	9934.16	29770.2				3496.48	-245.43	10374.6	29518.4
3496.67	512.89	8774.96	28810.2				3496.67	-405.43	10372.6	27976.4
3496.87	1182.9	8350.19	28235.2				3496.87	428.57	8663.6	28866.4
3497.06	-1278.1	9025.52	29634.2				3497.06	-578.43	8771.6	30701.4
3497.26	-496.11	8697.2	29630.2				3497.26	-266.43	9104.57	30062.4
3497.45	222.89	10168.9	29079.2				3497.45	122.57	8332.6	29566.4
3497.65	491.89	10380.6	30080.2				3497.65	-562.43	8242.6	29484.4
3497.84	-42.109	10281.2	29944.2				3497.84	-1111.4	8855.6	30809.4
3498.04	574.89	9782.96	30990.2				3498.04	-822.43	9553.57	31582.4
3498.24	450.89	11332.4	31471.2				3498.24	42.567	10694.6	31968.4
3498.43	308.89	13285.1	33656.2				3498.43	1220.6	10899.6	33434.4
3498.63	613.89	12048.1	34978.2				3498.63	1444.6	13357.6	34967.4
3498.82	-282.11	13855.3	36960.2				3498.82	292.57	14258.6	37702.4
3499.02	697.89	13008.6	38559.2				3499.02	327.57	13858.6	40987
3499.21	210.89	16254.4	39591.2				3499.21	-467.43	14516.6	44937
3499.41	307.89	14326.2	41369				3499.41	315.57	15823.6	45784
3499.6	-266.11	11920	39399.2				3499.6	437.57	14797.6	44231
3499.8	802.89	11066	36492.2				3499.8	996.57	14329.6	43091
3499.99	994.89	9398.48	32260.2				3499.99	425.57	13405.6	39988.4
3500.19	933.89	8276.75	31564.2				3500.19	291.57	12716.6	36650.4
3500.39	1346.9	10026.3	30274.2				3500.39	-410.43	11875.6	33205.4
3500.58	96.891	10547.6	31246.2				3500.58	260.57	10339.6	31828.4
3500.78	123.89	12297.2	34712.2				3500.78	23.567	11333.6	32860.4
3500.97	-387.11	11570	36787.2				3500.97	854.57	11836.6	35154.4
3501.17	524.89	10409.4	39705.2				3501.17	760.57	12195.6	37894.4
3501.36	728.89	12004.9	39225.2				3501.36	1377.6	13320.6	39349.4
3501.56	455.89	10150.2	34916.2				3501.56	1174.6	12644.6	37542.4
3501.75	1610.9	9734	32577.2				3501.75	-171.43	9455.57	34169.4
3501.95	301.89	7260.11	27140.2				3501.95	163.57	8696.6	29149.4
3502.14	392.89	7491.95	23887.2				3502.14	-18.433	6312.6	24305.4
3502.34	-315.11	7823.15	22134.2				3502.34	715.57	5119.6	22227.4
3502.54	-1102.1	8335.79	22538.2				3502.54	127.57	5500.6	21474.4
3502.73	1035.9	9006.8	22243.2				3502.73	-878.43	5803.6	23482.4
3502.93	748.89	8031.95	24080.2				3502.93	-2065.4	6184.6	24988.4
3503.12	203.89	9899.6	26419.2				3503.12	-568.43	8044.6	27051.4
3503.32	-492.11	10554.8	29392.2				3503.32	8.5674	9285.57	28044.4
3503.51	-1061.1	9326.48	33322.2				3503.51	549.57	10528.6	29170.4
3503.71	-401.11	10491.4	34344.2				3503.71	344.57	11478.6	31237.4
3503.9	60.891	11132.2	35126.2				3503.9	561.57	12472.6	30742.4
3504.1	240.89	11539.8	36498.2				3504.1	346.57	14010.6	31707.4
3504.3	-38.109	12889.1	35478.2				3504.3	474.57	13216.6	33654.4
3504.49	-278.11	11862.4	34557.2				3504.49	254.57	14425.6	36034.4
3504.69	239.89	12259.8	32079.2				3504.69	560.57	13479.6	37374.4
3504.88	249.89	10308.6	27563.2				3504.88	558.57	12653.6	35405.4
3505.08	-1204.1	8979.44	24757.2				3505.08	-979.43	9446.57	32887.4
3505.27	-775.11	7687.79	24226.2				3505.27	-2473.4	8820.6	28379.4
3505.47	-1005.1	7176.59	24302.2				3505.47	-963.43	9689.57	25250.4
3505.66	2.8906	6449.39	25303.2				3505.66	-480.43	8880.6	25340.4
3505.86	-397.11	8073.71	25953.2				3505.86	-541.43	8482.6	25121.4
3506.05	-63.109	7160.75	28812.2				3506.05	84.567	9006.57	26046.4
3506.25	-595.11	8474.03	29856.2				3506.25	-1973.4	9312.57	28151.4
3506.45	-100.11	8413.55	30229.2				3506.45	-653.43	9394.57	29149.4
3506.64	-988.11	8548.91	28672.2				3506.64	-313.43	9875.57	28953.4
3506.84	-1391.1	7071.47	25748.2				3506.84	-1457.4	8542.6	27637.4
3507.03	-1337.1	5801.39	22596.2				3507.03	-1089.4	6688.6	24563.4
3507.23	-701.11	5769.71	20665.2				3507.23	-150.43	5791.6	20038.4
3507.42	-657.11	4355.63	19167				3507.42	-1230.4	4487.6	15168
3507.62	-205.11	4325.39	19188				3507.62	-349.43	3960.6	13195
3507.81	1532.9	5353.55	21328.2				3507.81	-251.43	5323.6	13967
3508.01	651.89	6684.11	22774.2				3508.01	-231.43	4829.6	15916
3508.2	704.89	7578.35	24384.2				3508.2	-1327.4	6428.6	18725
3508.4	850.89	6554.51	25323.2				3508.4	273.57	8189.6	21246.4
3508.59	1962.9	6848.27	27683.2				3508.59	-565.43	8494.6	24969.4
3508.79	290.89	8412.11	28032.2				3508.79	-1317.4	9561.57	25799.4
3508.99	169.89	10672.9	28801.2				3508.99	-167.43	10260.6	26760.4
3509.18	-126.11	11260.4	30274.2				3509.18	-309.43	10234.6	29762.4
3509.38	504.89	9382.64	30758.2				3509.38	319.57	9397.57	29805.4
3509.57	-256.11	10583.6	29991.2				3509.57	341.57	10096.6	29886.4
3509.77	-38.109	10072.4	29717.2				3509.77	-408.43	10660.6	30766.4
3509.96	859.89	10158.8	30599.2				3509.96	438.57	10803.6	30434.4
3510.16	692.89	10186.2	30100.2				3510.16	-28.433	10725.6	29823.4
3510.35	-640.11	9555.44	30733.2				3510.35	665.57	10085.6	30758.4
3510.55	-109.11	10361.8	30192.2				3510.55	1100.6	10241.6	30794.4
3510.74	-531.11	10330.2	30106.2				3510.74	547.57	9416.57	30222.4
3510.94	133.89	10128.6	30836.2				3510.94	-219.43	11568.6	30363.4
3511.14	20.891	9447.44	30264.2				3511.14	-1178.4	11225.6	29057.4
3511.33	188.89	11822	31438.2				3511.33	-464.43	11121.6	31225.4
3511.53	130.89	13112.3	32515.2				3511.53	42.567	11635.6	33373.4
3511.72	450.89	11250.3	35152.2				3511.72	-27.433	12830.6	35587.4
3511.92	1727.9	10801	36739.2				3511.92	536.57	13329.6	36776.4
3512.11	531.89	12606.8	39688.2				3512.11	-487.43	14742.6	39785.4
3512.31	111.89	14458.7	41487				3512.31	1583.6	15291.6	42325
3512.5	262.89	13237.6	40506				3512.5	655.57	15577.6	45285
3512.7	1105.9	13030.2	40153				3512.7	941.57	16622.6	45007
3512.89	706.89	13296.6	38456.2				3512.89	28.567	15187.6	44666
3513.09	178.89	11500.9	35716.2				3513.09	450.57	12494.6	40482
3513.29	568.89	10053.7	31189.2				3513.29	1574.6	11315.6	35719.4
3513.48	-292.11	10190.5	30945.2				3513.48	381.57	10410.6	32056.4
3513.68	690.89	9674.96	30024.2				3513.68	-48.433	10593.6	29610.4
3513.87	969.89	9500.72	30779.2				3513.87	-11.433	10859.6	28373.4
3514.07	-844.11	9225.68	33004.2				3514.07	86.567	10544.6	32284.4
3514.26	-339.11	10436.7	33195.2				3514.26	114.57	11199.6	34418.4
3514.46	-20.109	11339.6	33254.2				3514.46	657.57	12404.6	34580.4
3514.65	-1215.1	10550.5	33340.2				3514.65	-478.43	11477.6	33323.4
3514.85	-521.11	8887.28	33065.2				3514.85	253.57	9383.57	32792.4
3515.05	-534.11	7837.55	31288.2				3515.05	685.57	8637.6	30150.4
3515.24	218.89	6950.51	28332.2				3515.24	427.57	7036.6	27323.4
3515.44	-737.11	8046.35	26518.2				3515.44	37.567	6626.6	23683.4
3515.63	-1297.1	7955.63	23889.2				3515.63	-808.43	5330.6	23008.4
3515.83	-1883.1	9407.12	23798.2				3515.83	-1288.4	5689.6	23921.4
3516.02	-495.11	8743.28	25279.2				3516.02	-1332.4	7038.6	24819.4
3516.22	-776.11	5719.31	26374.2				3516.22	-30.433	7668.6	27348.4
3516.41	-415.11	7837.55	28049.2				3516.41	-357.43	7509.6	30571.4
3516.61	-430.11	8990.96	28462.2				3516.61	585.57	8264.6	31374.4
3516.8	101.89	10363.3	30982.2				3516.8	128.57	10119.6	32160.4
3517	421.89	10115.6	34098.2				3517	-863.43	11129.6	33422.4
3517.2	519.89	10878.8	36659.2				3517.2	427.57	13318.6	35920.4
3517.39	1171.9	10865.8	38579.2				3517.39	-521.43	14343.6	36960.4
3517.59	-409.11	9945.68	38264.2				3517.59	-705.43	14105.6	36982.4
3517.78	-516.11	10612.4	37285.2				3517.78	-1393.4	14057.6	37599.4
3517.98	-368.11	10710.3	35532.2				3517.98	-1597.4	13820.6	37266.4
3518.17	378.89	9448.88	32036.2				3518.17	-793.43	12701.6	35981.4
3518.37	30.891	8338.67	27602.2				3518.37	-998.43	11650.6	33251.4
3518.56	-1660.1	6859.79	23005.2				3518.56	-548.43	9427.57	28583.4
3518.76	-1653.1	7409.87	20793.2				3518.76	-1307.4	6213.6	23542.4
3518.95	-789.11	7157.87	20250.2				3518.95	-2496.4	6073.6	19566
3519.15	-1314.1	7758.35	22038.2				3519.15	-1659.4	6837.6	20051.4
3519.35	-1174.1	8751.92	25530.2				3519.35	-1657.4	7187.6	21822.4
3519.54	-1140.1	8098.19	26792.2				3519.54	-1531.4	8500.6	25634.4
3519.74	-1790.1	9083.12	28495.2				3519.74	-1342.4	8448.6	28220.4
3519.93	-2091.1	8282.51	27477.2				3519.93	-1473.4	8562.6	27473.4
3520.13	-689.11	6100.91	24606.2				3520.13	-529.43	6681.6	24672.4
3520.32	-1485.1	5003.63	22382.2				3520.32	-1199.4	5297.6	20887.4
3520.52	-1776.1	5932.43	20365.2				3520.52	-907.43	4520.6	19173
3520.71	-922.11	4103.63	18817				3520.71	-1063.4	4983.6	16388
3520.91	-79.109	4133.87	18841				3520.91	-230.43	5263.6	13710
3521.1	-183.11	5221.07	21682.2				3521.1	-726.43	5122.6	14597
3521.3	-93.109	5837.39	21627.2				3521.3	742.57	6275.6	15971
3521.5	-692.11	5788.43	24754.2				3521.5	86.567	6588.6	19354
3521.69	-158.11	7723.79	26937.2				3521.69	-1463.4	7320.6	22439.4
3521.89	586.89	10026.3	27610.2				3521.89	-374.43	8337.6	23960.4
3522.08	-79.109	7676.27	27768.2				3522.08	-579.43	8588.6	26766.4
3522.28	69.891	9323.6	28068.2				3522.28	-1229.4	9718.57	28245.4
3522.47	-641.11	8073.71	28695.2				3522.47	-826.43	8601.6	29011.4
3522.67	-1184.1	7342.19	29917.2				3522.67	-864.43	8832.6	29096.4
3522.86	-228.11	8481.23	29499.2				3522.86	-1403.4	8978.6	29419.4
3523.06	-723.11	10075.3	30320.2				3523.06	-332.43	10574.6	29759.4
3523.25	131.89	10223.6	28637.2				3523.25	-80.433	9880.57	29457.4
3523.45	-88.109	10056.6	28932.2				3523.45	-409.43	9423.57	29220.4
3523.65	-213.11	7424.27	29133.2				3523.65	-699.43	9411.57	28979.4
3523.84	221.89	10497.2	30260.2				3523.84	780.57	9917.57	28901.4
3524.04	-897.11	8927.6	29500.2				3524.04	-557.43	10099.6	29425.4
3524.23	-1477.1	10935	30027.2				3524.23	-397.43	11390.6	30541.4
3524.43	-833.11	9741.2	30259.2				3524.43	352.57	10467.6	30794.4
3524.62	-19.109	9289.04	31561.2				3524.62	687.57	11001.6	30077.4
3524.82	-810.11	11273.4	33049.2				3524.82	355.57	11781.6	30448.4
3525.01	-951.11	12205.1	34610.2				3525.01	598.57	12408.6	33893.4
3525.21	-185.11	11727	37720.2				3525.21	414.57	12857.6	36412.4
3525.4	156.89	13390.2	39215.2				3525.4	427.57	13712.6	39999.4
3525.6	-1133.1	15741.7	40662				3525.6	-369.43	14729.6	44727
3525.8	-430.11	13262	40550				3525.8	172.57	14925.6	46202
3525.99	657.89	11992	39676.2				3525.99	334.57	14447.6	46171
3526.19	566.89	12166.2	35999.2				3526.19	-824.43	12716.6	43961
3526.38	-408.11	12399.5	33424.2				3526.38	215.57	12267.6	40786
3526.58	-468.11	9638.96	29986.2				3526.58	676.57	10178.6	35851.4
3526.77	-385.11	9333.68	30034.2				3526.77	481.57	10452.6	32121.4
3526.97	-345.11	8557.55	28954.2				3526.97	-1371.4	10176.6	29781.4
3527.16	-196.11	9113.36	30394.2				3527.16	-854.43	10148.6	29625.4
3527.36	-1672.1	10186.2	31115.2				3527.36	-1340.4	10095.6	30729.4
3527.55	-896.11	9218.48	30636.2				3527.55	450.57	10070.6	31993.4
3527.75	-537.11	9231.44	29934.2				3527.75	-801.43	9877.57	31973.4
3527.95	-456.11	8965.04	28909.2				3527.95	-482.43	8384.6	29143.4
3528.14	448.89	6746.03	24991.2				3528.14	-1775.4	7261.6	26212.4
3528.34	-1386.1	6329.87	25228.2				3528.34	-474.43	6946.6	22465.4
3528.53	-1824.1	6820.91	26196.2				3528.53	-1844.4	6814.6	21961.4
3528.73	-1066.1	9494.96	27801.2				3528.73	-2101.4	5769.6	20575.4
3528.92	-2602.1	8518.67	29155.2				3528.92	334.57	7386.6	21914.4
3529.12	-1891.1	7647.47	28580.2				3529.12	-202.43	8921.6	24341.4
3529.31	-1678.1	8103.95	30014.2				3529.31	-52.433	8900.6	27892.4
3529.51	-817.11	8023.31	29565.2				3529.51	-1003.4	7781.6	28204.4
3529.7	-1535.1	10520.2	29089.2				3529.7	91.567	8526.6	30224.4
3529.9	-739.11	10229.4	27800.2				3529.9	-113.43	8677.6	30802.4
3530.1	-287.11	7127.63	24054.2				3530.1	32.567	8282.6	30785.4
3530.29	-229.11	7360.91	21674.2				3530.29	-1531.4	7359.6	26219.4
3530.49	-536.11	9312.08	20824.2				3530.49	-1188.4	6553.6	21554.4
3530.68	231.89	7153.55	20288.2				3530.68	-327.43	5417.6	19214
3530.88	-541.11	7100.27	21930.2				3530.88	-1046.4	7421.6	17580
3531.07	-1092.1	6640.91	24700.2				3531.07	-767.43	7770.6	18370
3531.27	-947.11	7824.59	24443.2				3531.27	-1275.4	8073.6	19834
3531.46	-612.11	9342.32	24302.2				3531.46	188.57	7718.6	22872.4
3531.66	-333.11	10752.1	26517.2				3531.66	-570.43	8487.6	24947.4
3531.85	-846.11	9683.6	27322.2				3531.85	-229.43	8074.6	26923.4
3532.05	422.89	8455.31	29369.2				3532.05	-286.43	8310.6	27539.4
3532.25	123.89	10010.5	29302.2				3532.25	-880.43	8775.6	28126.4
3532.44	-823.11	10863	29435.2				3532.44	-758.43	8411.6	28904.4
3532.64	-235.11	9483.44	29160.2				3532.64	-201.43	8199.6	29554.4
3532.83	-270.11	8798	30524.2				3532.83	-727.43	9619.57	27911.4
3533.03	-1060.1	8078.03	29531.2				3533.03	-1234.4	9935.57	27806.4
3533.22	-250.11	10170.3	29987.2				3533.22	-1745.4	8704.6	28771.4
3533.42	-2015.1	9770	29939.2				3533.42	-1489.4	9009.57	27742.4
3533.61	-1116.1	10694.5	29390.2				3533.61	-1711.4	10350.6	27908.4
3533.81	-554.11	10163.1	27868.2				3533.81	127.57	9731.57	29548.4
3534	-1640.1	9893.84	29278.2				3534	-205.43	9485.57	28995.4
3534.2	-534.11	10812.6	30255.2				3534.2	286.57	10612.6	29701.4
3534.4	-64.109	10508.7	29390.2				3534.4	26.567	9631.57	29850.4
3534.59	-112.11	10791	30139.2				3534.59	-69.433	10608.6	28992.4
3534.79	596.89	11217.2	30342.2				3534.79	1449.6	9729.57	30009.4
3534.98	451.89	10197.7	29159.2				3534.98	624.57	9521.57	30063.4
3535.18	486.89	11326.6	30814.2				3535.18	-1204.4	9138.57	29106.4
3535.37	-343.11	11899.8	30200.2				3535.37	-1557.4	9900.57	28937.4
3535.57	-518.11	11529.7	29997.2				3535.57	-818.43	10409.6	30168.4
3535.76	1166.9	10400.7	30997.2				3535.76	-115.43	9861.57	29923.4
3535.96	984.89	10439.6	29604.2				3535.96	-859.43	10001.6	29331.4
3536.15	298.89	10911.9	30224.2				3536.15	167.57	9110.57	29950.4
3536.35	-247.11	10239.4	30986.2				3536.35	-439.43	10244.6	29627.4
3536.55	-1608.1	9873.68	29648.2				3536.55	103.57	10742.6	29400.4
3536.74	37.891	9494.96	29875.2				3536.74	1059.6	11150.6	28856.4
3536.94	868.89	11228.7	31057.2				3536.94	-5.4326	9549.57	28560.4
3537.13	725.89	10143	31014.2				3537.13	-702.43	8073.6	29972.4
3537.33	-51.109	10311.4	30034.2				3537.33	-1090.4	9466.57	29726.4
3537.52	-749.11	10946.5	28367.2				3537.52	-792.43	10027.6	29284.4
3537.72	468.89	11655	29091.2				3537.72	194.57	10614.6	29656.4
3537.91	1948.9	12303	30048.2				3537.91	203.57	11072.6	30648.4
3538.11	956.89	9764.24	29486.2				3538.11	-1342.4	9553.57	29867.4
3538.3	-896.11	10305.7	31008.2				3538.3	-79.433	9382.57	29733.4
3538.5	332.89	9489.2	29725.2				3538.5	57.567	9653.57	29993.4
3538.7	367.89	10672.9	30316.2				3538.7	324.57	10720.6	30308.4
3538.89	-184.11	10965.2	30366.2				3538.89	316.57	10354.6	29818.4
3539.09	-483.11	10757.8	29679.2				3539.09	-858.43	11154.6	29961.4
3539.28	-306.11	11469.2	30100.2				3539.28	497.57	10126.6	30635.4
3539.48	174.89	11104.9	30390.2				3539.48	249.57	10138.6	30193.4
3539.67	849.89	9925.52	29660.2				3539.67	-10.433	9820.57	29312.4
3539.87	205.89	9461.84	30107.2				3539.87	-446.43	9091.57	29425.4
3540.06	587.89	10079.6	31290.2				3540.06	47.567	9948.57	30151.4
3540.26	459.89	9458.96	30582.2				3540.26	-52.433	9990.57	30087.4
3540.45	-1427.1	8913.2	30777.2				3540.45	-316.43	9426.57	29756.4
3540.65	-448.11	9682.16	31068.2				3540.65	-660.43	7942.6	28720.4
3540.85	146.89	9615.92	28967.2				3540.85	-373.43	8447.6	30208.4
3541.04	-170.11	10299.9	29748.2				3541.04	-547.43	10300.6	29949.4
3541.24	764.89	7597.07	29641.2				3541.24	-340.43	9617.57	30361.4
3541.43	-622.11	8606.48	29730.2				3541.43	-268.43	9698.57	31458.4
3541.63	-418.11	10454	29160.2				3541.63	-516.43	9487.57	30132.4
3541.82	-59.109	10227.9	30257.2				3541.82	-849.43	8940.6	30135.4
3542.02	-292.11	8082.35	29745.2				3542.02	-1098.4	9908.57	30020.4
3542.21	-224.11	9886.64	29618.2				3542.21	452.57	9696.57	31109.4
3542.41	49.891	10287	29465.2				3542.41	854.57	9423.57	30577.4
3542.6	-215.11	9833.36	27812.2				3542.6	83.567	9933.57	30587.4
3542.8	-148.11	10238	28966.2				3542.8	-139.43	9907.57	30482.4
3543	-692.11	9011.12	30666.2				3543	566.57	9695.57	30132.4
3543.19	-542.11	10252.4	29596.2				3543.19	-520.43	10321.6	28805.4
3543.39	-44.109	9942.8	29374.2				3543.39	376.57	9134.57	29921.4
3543.58	-299.11	10890.3	29837.2				3543.58	440.57	9843.57	29762.4
3543.78	382.89	11634.8	30697.2				3543.78	498.57	9699.57	29351.4
3543.97	-617.11	8622.32	29827.2				3543.97	110.57	9504.57	29141.4
3544.17	-374.11	9918.32	30999.2				3544.17	89.567	9204.57	29927.4
3544.36	-79.109	9739.76	31536.2				3544.36	-853.43	10264.6	31599.4
3544.56	-378.11	9312.08	30878.2				3544.56	-773.43	9863.57	30661.4
3544.75	-753.11	10166	29785.2				3544.75	-680.43	9988.57	30108.4
3544.95	-903.11	10753.5	30086.2				3544.95	-928.43	9216.57	29109.4
3545.15	480.89	10011.9	29987.2				3545.15	-1349.4	9573.57	29934.4
3545.34	30.891	10227.9	30467.2				3545.34	-742.43	9040.57	29918.4
3545.54	17.891	11732.8	28639.2				3545.54	-1275.4	9347.57	30142.4
3545.73	327.89	9986	30168.2				3545.73	-956.43	9209.57	30156.4
3545.93	520.89	9746.96	30933.2				3545.93	-1371.4	8781.6	29855.4
3546.12	-360.11	9427.28	29294.2				3546.12	-422.43	10738.6	29981.4
3546.32	269.89	10330.2	29149.2				3546.32	440.57	10706.6	29993.4
3546.51	-439.11	11345.4	30089.2				3546.51	592.57	10664.6	30283.4
3546.71	-778.11	11005.5	30226.2				3546.71	-557.43	10316.6	30637.4
3546.9	-1540.1	11863.8	29728.2				3546.9	-714.43	9906.57	31156.4
3547.1	-1540.1	9683.6	29962.2				3547.1	103.57	9653.57	30407.4
3547.3	-1073.1	9562.64	30033.2				3547.3	-26.433	9954.57	29822.4
3547.49	-408.11	9663.44	29885.2				3547.49	-71.433	10612.6	27954.4
3547.69	-512.11	11482.2	30047.2				3547.69	-2806.4	10551.6	29414.4
3547.88	-696.11	11577.2	30468.2				3547.88	-1243.4	11016.6	30747.4
3548.08	66.891	11752.9	29273.2				3548.08	-643.43	9459.57	30437.4
3548.27	599.89	9493.52	29530.2				3548.27	-1014.4	10036.6	29996.4
3548.47	-44.109	10317.2	30378.2				3548.47	364.57	10099.6	30211.4
3548.66	-526.11	10609.5	30769.2				3548.66	528.57	10216.6	29765.4
3548.86	14.891	12504.6	30050.2				3548.86	548.57	9717.57	29851.4
3549.05	-309.11	9971.6	29533.2				3549.05	-829.43	9716.57	29299.4
3549.25	-169.11	6996.59	30325.2				3549.25	-466.43	9974.57	29843.4
3549.45	652.89	8674.16	28947.2				3549.45	-1038.4	9458.57	30315.4
3549.64	164.89	8880.08	29951.2				3549.64	-1746.4	9266.57	29922.4
3549.84	-1008.1	9715.28	30522.2				3549.84	-95.433	9370.57	31077.4
3550.03	542.89	9460.4	30063.2				3550.03	735.57	8917.6	30004.4
3550.23	-280.11	10566.3	30734.2				3550.23	-40.433	10097.6	30522.4
3550.42	-1123.1	10886	29886.2				3550.42	-478.43	10566.6	31335.4
3550.62	-132.11	10976.7	30655.2				3550.62	-764.43	8540.6	29557.4
3550.81	114.89	11624.8	29800.2				3550.81	-406.43	10351.6	28961.4
3551.01	86.891	10327.3	29967.2				3551.01	378.57	10559.6	28818.4
3551.2	-873.11	8291.15	29589.2				3551.2	1162.6	10071.6	29439.4
3551.4	-538.11	8213.39	29067.2				3551.4	-1219.4	9492.57	31316.4
3551.6	223.89	8643.92	28280.2				3551.6	-734.43	8290.6	29325.4
3551.79	422.89	8465.39	29689.2				3551.79	-454.43	10764.6	29121.4
3551.99	-339.11	10050.8	29651.2				3551.99	-134.43	8682.6	29432.4
3552.18	969.89	10792.4	30081.2				3552.18	-1776.4	9768.57	30095.4
3552.38	517.89	10099.8	29413.2				3552.38	-476.43	10659.6	29314.4
3552.57	-330.11	9938.48	29878.2				3552.57	817.57	9049.57	28877.4
3552.77	-490.11	9444.56	30539.2				3552.77	1039.6	9025.57	30187.4
3552.96	411.89	10475.6	29963.2				3552.96	-283.43	9670.57	31115.4
3553.16	440.89	9631.76	31062.2				3553.16	-1692.4	9924.57	29443.4
3553.35	784.89	10922	29825.2				3553.35	-965.43	11136.6	29200.4
3553.55	587.89	10685.8	29849.2				3553.55	-17.433	11134.6	29721.4
3553.75	-479.11	8844.08	28947.2				3553.75	1182.6	11070.6	30766.4
3553.94	-195.11	10212.1	29805.2				3553.94	-176.43	10352.6	28954.4
3554.14	-236.11	10215	30933.2				3554.14	-225.43	10133.6	29193.4
3554.33	141.89	9194	30352.2				3554.33	723.57	10186.6	30320.4
3554.53	25.891	11660.8	28508.2				3554.53	-880.43	9660.57	30845.4
3554.72	160.89	11368.4	29287.2				3554.72	-102.43	9172.57	29686.4
3554.92	-240.11	11611.8	29167.2				3554.92	-612.43	9521.57	29348.4
3555.11	-460.11	10127.1	30968.2				3555.11	640.57	9561.57	29779.4
3555.31	-635.11	11715.5	30860.2				3555.31	1330.6	9604.57	31442.4
3555.5	181.89	10734.8	31648.2				3555.5	-155.43	10375.6	30270.4
3555.7	264.89	10353.2	30904.2				3555.7	-377.43	9615.57	31127.4
3555.9	601.89	11032.9	30059.2				3555.9	106.57	9163.57	30369.4
3556.09	1503.9	11516.8	31520.2				3556.09	728.57	9044.57	29846.4
3556.29	853.89	10255.3	29985.2				3556.29	-459.43	9263.57	30750.4
3556.48	-61.109	10379.1	30096.2				3556.48	-426.43	9301.57	29969.4
3556.68	-605.11	9767.12	30185.2				3556.68	689.57	10559.6	29033.4
3556.87	-694.11	9889.52	31015.2				3556.87	0.56738	10097.6	29667.4
3557.07	206.89	9425.84	29937.2				3557.07	-125.43	8594.6	29853.4
3557.26	-1363.1	10295.6	29283.2				3557.26	1399.6	9716.57	29614.4
3557.46	-1076.1	10863	29442.2				3557.46	117.57	9895.57	29829.4
3557.65	-1379.1	11894	29853.2				3557.65	-47.433	10403.6	29820.4
3557.85	-1782.1	10598	29199.2				3557.85	-198.43	10250.6	30442.4
3558.05	-1735.1	9382.64	30359.2				3558.05	-1367.4	9498.57	29138.4
3558.24	-1597.1	11293.5	30253.2				3558.24	-819.43	10315.6	30998.4
3558.44	-2283.1	11179.8	29846.2				3558.44	125.57	9621.57	29357.4
3558.63	224.89	11454.8	30103.2				3558.63	-396.43	10484.6	31298.4
3558.83	-421.11	10893.2	30166.2				3558.83	271.57	9733.57	29896.4
3559.02	-46.109	10531.8	29943.2				3559.02	-286.43	9555.57	30473.4
3559.22	-1480.1	9932.72	30163.2				3559.22	-345.43	9927.57	30382.4
3559.41	-865.11	10906.2	29167.2				3559.41	-1650.4	11263.6	30824.4
3559.61	-656.11	10626.8	30157.2				3559.61	25.567	10989.6	30345.4
3559.8	1462.9	9506.48	30749.2				3559.8	420.57	9007.57	30829.4
3560	820.89	8609.36	30191.2				3560	-118.43	8469.6	29783.4
3560.2	-902.11	8857.04	30327.2				3560.2	81.567	9562.57	31044.4
3560.39	-1133.1	11263.3	30937.2				3560.39	1454.6	9457.57	30426.4
3560.59	-528.11	11529.7	30640.2				3560.59	-262.43	8745.6	29271.4
3560.78	-1249.1	10037.8	29546.2				3560.78	-813.43	9339.57	29919.4
3560.98	-414.11	10287	31310.2				3560.98	-33.433	10582.6	30660.4
3561.17	-23.109	10756.4	30085.2				3561.17	421.57	10235.6	29223.4
3561.37	357.89	9778.64	29971.2				3561.37	256.57	9889.57	29103.4
3561.56	-1009.1	12144.6	30155.2				3561.56	-130.43	9370.57	28521.4
3561.76	-1215.1	10749.2	29334.2				3561.76	-417.43	9213.57	29011.4
3561.95	-1472.1	9767.12	29524.2				3561.95	294.57	9142.57	29697.4
3562.15	-455.11	11189.8	30034.2				3562.15	-645.43	8870.6	29893.4
3562.35	-361.11	10369	30251.2				3562.35	-200.43	8676.6	30498.4
3562.54	-1350.1	10809.7	29921.2				3562.54	-164.43	8925.6	29623.4
3562.74	-924.11	10227.9	30232.2				3562.74	-214.43	10397.6	30619.4
3562.93	-1378.1	10904.7	29507.2				3562.93	-252.43	9645.57	30441.4
3563.13	-676.11	8750.48	29474.2				3563.13	337.57	10193.6	30103.4
3563.32	-713.11	10046.5	28905.2				3563.32	-572.43	10481.6	29564.4
3563.52	-798.11	10383.4	29980.2				3563.52	-413.43	9888.57	29756.4
3563.71	-731.11	10062.3	29837.2				3563.71	-936.43	10235.6	30588.4
3563.91	-1475.1	9961.52	29021.2				3563.91	-1762.4	10572.6	30714.4
3564.1	-462.11	9650.48	30088.2				3564.1	-1113.4	8723.6	29255.4
3564.3	840.89	9931.28	29725.2				3564.3	-860.43	9221.57	28583.4
3564.5	-866.11	9319.28	28977.2				3564.5	667.57	9699.57	29007.4
3564.69	-1344.1	9613.04	30143.2				3564.69	-947.43	9476.57	29101.4
3564.89	-168.11	10023.4	29145.2				3564.89	-1545.4	9546.57	28997.4
3565.08	-1163.1	10484.2	29846.2				3565.08	-203.43	9968.57	30062.4
3565.28	-398.11	11937.2	28877.2				3565.28	-1166.4	10246.6	30526.4
3565.47	-536.11	9611.6	29235.2				3565.47	-399.43	9635.57	30648.4
3565.67	40.891	8573.36	29756.2				3565.67	-1380.4	10358.6	29155.4
3565.86	-1417.1	9038.48	28237.2				3565.86	-308.43	9193.57	29273.4
3566.06	-1040.1	10965.2	30217.2				3566.06	24.567	9388.57	30221.4
3566.25	966.89	10765	30573.2				3566.25	404.57	10272.6	30594.4
3566.45	202.89	10698.8	30189.2				3566.45	-479.43	10404.6	30517.4
3566.65	-78.109	10779.4	28996.2				3566.65	-93.433	11135.6	30427.4
3566.84	130.89	8920.4	29417.2				3566.84	-300.43	9789.57	30262.4
3567.04	229.89	8818.16	28592.2				3567.04	-592.43	9651.57	29590.4
3567.23	-1250.1	9997.52	29161.2				3567.23	-1884.4	10937.6	29354.4
3567.43	-830.11	9028.4	29384.2				3567.43	-838.43	9802.57	30087.4
3567.62	286.89	10258.2	29857.2				3567.62	-1050.4	7889.6	30107.4
3567.82	865.89	8952.08	29593.2				3567.82	-617.43	7967.6	29581.4
3568.01	-652.11	10281.2	29195.2				3568.01	-614.43	9003.57	30212.4
3568.21	-686.11	10969.5	29130.2				3568.21	-653.43	9478.57	30727.4
3568.4	-1155.1	11061.7	29586.2				3568.4	-54.433	10709.6	30739.4
3568.6	-310.11	10383.4	30461.2				3568.6	703.57	8866.6	30731.4
3568.8	559.89	10760.7	29628.2				3568.8	115.57	10287.6	30470.4
3568.99	-424.11	9945.68	28955.2				3568.99	725.57	8989.6	30042.4
3569.19	-808.11	9176.72	28978.2				3569.19	225.57	9821.57	29417.4
3569.38	-1052.1	10587.9	29017.2				3569.38	-1042.4	9884.57	29026.4
3569.58	-173.11	10191.9	29615.2				3569.58	347.57	10399.6	29465.4
3569.77	-247.11	9618.8	29327.2				3569.77	477.57	10340.6	28833.4
3569.97	557.89	9303.44	29058.2				3569.97	457.57	9733.57	29148.4
3570.16	766.89	10886	29566.2				3570.16	-474.43	9674.57	30052.4
3570.36	-79.109	10657	30179.2				3570.36	-1145.4	10173.6	29872.4
3570.55	-455.11	9554	30204.2				3570.55	294.57	10364.6	29980.4
3570.75	-168.11	8887.28	30039.2				3570.75	1006.6	9372.57	28140.4
3570.95	-560.11	8666.96	30669.2				3570.95	-974.43	10753.6	29133.4
3571.14	-781.11	9604.4	30826.2				3571.14	-1194.4	9530.57	28355.4
3571.34	-2341.1	12344.8	30528.2				3571.34	-722.43	9766.57	28297.4
3571.53	-1725.1	10930.6	29568.2				3571.53	-368.43	8350.6	29888.4
3571.73	-1102.1	8203.31	28656.2				3571.73	-1307.4	8722.6	29727.4
3571.92	-137.11	8216.27	28426.2				3571.92	-1802.4	9620.57	29316.4
3572.12	15.891	9755.6	29391.2				3572.12	-578.43	9352.57	29837.4
3572.31	-1750.1	8877.2	29338.2				3572.31	298.57	9604.57	29782.4
3572.51	-1121.1	8605.04	29115.2				3572.51	432.57	10272.6	29889.4
3572.7	-1229.1	9215.6	28726.2				3572.7	81.567	9519.57	29439.4
3572.9	63.891	10907.6	29213.2				3572.9	177.57	9306.57	29198.4
3573.1	-592.11	10903.3	29494.2				3573.1	53.567	9056.57	29823.4
3573.29	-405.11	11282	30254.2				3573.29	293.57	10532.6	31073.4
3573.49	-760.11	10055.1	29690.2				3573.49	151.57	9685.57	29190.4
3573.68	376.89	9731.12	30113.2				3573.68	-500.43	9038.57	29298.4
3573.88	-275.11	8354.51	30706.2				3573.88	-189.43	8985.6	29620.4
3574.07	-619.11	9970.16	29998.2				3574.07	-261.43	9889.57	29101.4
3574.27	-1373.1	10983.9	29705.2				3574.27	-232.43	9461.57	30047.4
3574.46	-1357.1	11840.8	30534.2				3574.46	100.57	9766.57	29901.4
3574.66	-484.11	12072.6	29970.2				3574.66	-346.43	8932.6	30752.4
3574.85	-589.11	10645.5	29950.2				3574.85	-279.43	9878.57	30203.4
3575.05	-735.11	11070.3	30279.2				3575.05	-1075.4	9415.57	29177.4
3575.25	449.89	10468.4	30072.2				3575.25	-465.43	10007.6	28560.4
3575.44	916.89	8710.16	30432.2				3575.44	535.57	10330.6	30327.4
3575.64	535.89	9968.72	29816.2				3575.64	-1726.4	9841.57	30341.4
3575.83	351.89	9905.36	30139.2				3575.83	-600.43	10338.6	29044.4
3576.03	1504.9	10386.3	30262.2				3576.03	-140.43	8839.6	30081.4
3576.22	-191.11	9073.04	30206.2				3576.22	-809.43	9237.57	30047.4
3576.42	-1203.1	9687.92	30215.2				3576.42	-141.43	10631.6	29125.4
3576.61	-990.11	12133.1	30374.2				3576.61	417.57	10427.6	30091.4
3576.81	292.89	11786	30369.2				3576.81	67.567	9616.57	30024.4
3577	238.89	10658.5	29749.2				3577	-319.43	9040.57	30298.4
3577.2	-791.11	8929.04	29783.2				3577.2	-600.43	9847.57	29709.4
3577.4	19.891	9362.48	29807.2				3577.4	-1356.4	9567.57	30184.4
3577.59	-660.11	10383.4	29793.2				3577.59	-710.43	9744.57	30445.4
3577.79	-1211.1	9205.52	27946.2				3577.79	-337.43	8746.6	29618.4
3577.98	183.89	8846.96	29990.2				3577.98	381.57	8797.6	29795.4
3578.18	-196.11	8962.16	30379.2				3578.18	643.57	8539.6	30210.4
3578.37	-745.11	9081.68	29591.2				3578.37	-1026.4	8643.6	30235.4
3578.57	-755.11	6828.11	29532.2				3578.57	365.57	10395.6	29998.4
3578.76	-1170.1	9411.44	28542.2				3578.76	-658.43	10655.6	29617.4
3578.96	-1364.1	10317.2	29205.2				3578.96	-365.43	10352.6	29861.4
3579.15	-719.11	9931.28	28712.2				3579.15	-117.43	9389.57	29002.4
3579.35	-719.11	10210.6	29545.2				3579.35	-1106.4	8585.6	28997.4
3579.55	-1563.1	10164.6	30215.2				3579.55	117.57	9963.57	29411.4
3579.74	-295.11	10834.2	30599.2				3579.74	-429.43	10132.6	28948.4
3579.94	624.89	11184.1	29219.2				3579.94	732.57	10152.6	29922.4
3580.13	-729.11	10331.6	29348.2				3580.13	-656.43	10410.6	30162.4
3580.33	-348.11	8491.31	29728.2				3580.33	379.57	9985.57	30536.4
3580.52	-354.11	9905.36	30237.2				3580.52	-767.43	9629.57	29931.4
3580.72	306.89	11346.8	29613.2				3580.72	-393.43	9876.57	31200.4
3580.91	40.891	10521.7	28966.2				3580.91	879.57	8793.6	30370.4
3581.11	-992.11	11254.6	30295.2				3581.11	365.57	9753.57	30038.4
3581.3	581.89	11084.7	29947.2				3581.3	-206.43	10123.6	30918.4
3581.5	-1264.1	12159	28832.2				3581.5	-1209.4	9608.57	30570.4
3581.7	227.89	11506.7	29279.2				3581.7	-1060.4	8941.6	29972.4
3581.89	307.89	10837	30532.2				3581.89	337.57	9362.57	30884.4
3582.09	-507.11	11384.2	30544.2				3582.09	952.57	9914.57	30555.4
3582.28	-1508.1	10837	29952.2				3582.28	1366.6	8991.6	30460.4
3582.48	-1494.1	9837.68	30237.2				3582.48	245.57	9546.57	28741.4
3582.67	-1294.1	9842	29819.2				3582.67	-1123.4	10712.6	30246.4
3582.87	-465.11	9109.04	29070.2				3582.87	-2523.4	9783.57	30260.4
3583.06	-1082.1	10026.3	29246.2				3583.06	-931.43	10732.6	29805.4
3583.26	111.89	10570.6	29803.2				3583.26	-419.43	10038.6	28586.4
3583.45	893.89	9366.8	29943.2				3583.45	-257.43	8772.6	29440.4
3583.65	-717.11	8996.72	29852.2				3583.65	-35.433	9878.57	32029.4
3583.85	-284.11	9281.84	30173.2				3583.85	890.57	9752.57	30892.4
3584.04	-417.11	9176.72	29225.2				3584.04	142.57	8514.6	29623.4
3584.24	-222.11	10001.8	29955.2				3584.24	-237.43	8698.6	29907.4
3584.43	-267.11	10544.7	29791.2				3584.43	-880.43	9283.57	28829.4
3584.63	162.89	9818.96	29801.2				3584.63	-495.43	8837.6	28822.4
3584.82	227.89	10936.4	30943.2				3584.82	653.57	9178.57	30966.4
3585.02	390.89	10681.5	30393.2				3585.02	260.57	8971.6	30084.4
3585.21	-477.11	10537.5	29045.2				3585.21	-27.433	10264.6	29711.4
3585.41	-144.11	9611.6	29662.2				3585.41	-1449.4	10104.6	30601.4
3585.6	-69.109	10465.5	29007.2				3585.6	-1664.4	10624.6	29498.4
3585.8	-1176.1	10083.9	29000.2				3585.8	-49.433	10262.6	28878.4
3586	-43.109	12187.8	29843.2				3586	-313.43	10608.6	29142.4
3586.19	23.891	12121.6	29450.2				3586.19	596.57	9403.57	30677.4
3586.39	144.89	10636.9	29690.2				3586.39	1071.6	9992.57	29644.4
3586.58	-1252.1	10014.8	30144.2				3586.58	926.57	9320.57	30499.4
3586.78	-252.11	11820.6	29520.2				3586.78	-651.43	9826.57	30870.4
3586.97	1184.9	10822.6	29815.2				3586.97	-403.43	9564.57	30416.4
3587.17	223.89	10189	29699.2				3587.17	-387.43	10383.6	30391.4
3587.36	197.89	10196.2	30049.2				3587.36	-799.43	10199.6	30223.4
3587.56	2302.9	11531.2	29820.2				3587.56	0.56738	11565.6	29997.4
3587.75	1026.9	11935.8	30100.2				3587.75	-1211.4	10542.6	31285.4
3587.95	93.891	9487.76	30867.2				3587.95	65.567	10175.6	30418.4
3588.15	476.89	10664.2	30794.2				3588.15	25.567	10038.6	29845.4
3588.34	-139.11	9731.12	29837.2				3588.34	317.57	10005.6	30208.4
3588.54	67.891	10276.9	29408.2				3588.54	-488.43	10138.6	29208.4
3588.73	929.89	9970.16	30254.2				3588.73	16.567	8936.6	29774.4
3588.93	487.89	10593.7	29339.2				3588.93	173.57	9534.57	31217.4
3589.12	852.89	10891.8	28203.2				3589.12	236.57	10195.6	30843.4
3589.32	965.89	11513.9	29198.2				3589.32	148.57	10109.6	29681.4
3589.51	1318.9	10384.9	29653.2				3589.51	-511.43	9044.57	29460.4
3589.71	1709.9	8353.07	29842.2				3589.71	836.57	9230.57	30988.4
3589.9	-420.11	9662	29083.2				3589.9	-308.43	9733.57	30777.4
3590.1	-804.11	13021.6	29411.2				3590.1	291.57	9695.57	30511.4
3590.3	-1024.1	10014.8	30800.2				3590.3	-163.43	9741.57	30591.4
3590.49	-635.11	10288.4	30081.2				3590.49	-857.43	10568.6	30184.4
3590.69	-866.11	10215	30195.2				3590.69	-17.433	8983.6	29315.4
3590.88	-769.11	9618.8	29822.2				3590.88	-455.43	10850.6	30182.4
3591.08	477.89	9312.08	30110.2				3591.08	-833.43	10628.6	29904.4
3591.27	647.89	9533.84	29314.2				3591.27	336.57	9817.57	29298.4
3591.47	-183.11	9955.76	29233.2				3591.47	519.57	9815.57	30517.4
3591.66	1472.9	8198.99	30234.2				3591.66	328.57	9187.57	31121.4
3591.86	171.89	10541.8	30308.2				3591.86	70.567	10175.6	29674.4
3592.05	-244.11	10122.8	30829.2				3592.05	-837.43	9506.57	30197.4
3592.25	490.89	9650.48	29957.2				3592.25	-955.43	9228.57	29593.4
3592.45	659.89	11470.7	29785.2				3592.45	219.57	8948.6	30074.4
3592.64	820.89	11290.6	29912.2				3592.64	247.57	10273.6	29817.4
3592.84	276.89	10068.1	29694.2				3592.84	1528.6	10069.6	30756.4
3593.03	-200.11	12426.8	30127.2				3593.03	210.57	9039.57	30885.4
3593.23	-428.11	11642	29587.2				3593.23	506.57	9475.57	31930.4
3593.42	-410.11	11135.1	29213.2				3593.42	1116.6	10170.6	30668.4
3593.62	-496.11	11182.6	29787.2				3593.62	-91.433	10612.6	29964.4
3593.81	-85.109	10245.2	30549.2				3593.81	-489.43	10583.6	28820.4
3594.01	504.89	10361.8	29494.2				3594.01	-118.43	10428.6	29900.4
3594.2	-653.11	10773.7	30567.2				3594.2	-726.43	11230.6	29709.4
3594.4	-983.11	10896.1	30555.2				3594.4	-993.43	10928.6	29857.4
3594.6	46.891	11015.6	30718.2				3594.6	-298.43	10462.6	30616.4
3594.79	-1234.1	11034.3	29270.2				3594.79	879.57	10764.6	31374.4
3594.99	-340.11	12493.1	30556.2				3594.99	820.57	10538.6	30126.4
3595.18	400.89	13643.6	30583.2				3595.18	-515.43	10744.6	30268.4
3595.38	244.89	12042.4	30712.2				3595.38	-1098.4	10753.6	30269.4
3595.57	-123.11	10671.4	31543.2				3595.57	-248.43	9862.57	29950.4
3595.77	-48.109	10297	30538.2				3595.77	-321.43	9954.57	30131.4
3595.96	-301.11	11490.8	29788.2				3595.96	-368.43	10522.6	28964.4
3596.16	-366.11	11352.6	29432.2				3596.16	-433.43	10996.6	29881.4
3596.35	-612.11	11536.9	30726.2				3596.35	-485.43	10633.6	30883.4
3596.55	-192.11	10107	31396.2				3596.55	-426.43	10346.6	30556.4
3596.75	833.89	11008.4	31067.2				3596.75	-476.43	8734.6	29828.4
3596.94	671.89	11303.6	30284.2				3596.94	-1031.4	9063.57	30706.4
3597.14	-613.11	10220.7	29854.2				3597.14	-352.43	9998.57	29732.4
3597.33	-129.11	8111.15	30649.2				3597.33	-67.433	9867.57	30636.4
3597.53	505.89	9238.64	31040.2				3597.53	984.57	10013.6	30065.4
3597.72	-557.11	10837	30329.2				3597.72	711.57	10834.6	30675.4
3597.92	643.89	9726.8	30959.2				3597.92	5.5674	10891.6	29607.4
3598.11	1573.9	9546.8	28517.2				3598.11	1227.6	10136.6	29995.4
3598.31	-307.11	8498.51	29940.2				3598.31	1659.6	8860.6	30272.4
3598.5	-50.109	10003.3	29195.2				3598.5	324.57	8683.6	30331.4
3598.7	-542.11	10789.5	29872.2				3598.7	142.57	10329.6	30588.4
3598.9	-413.11	12035.2	30757.2				3598.9	-278.43	9483.57	30154.4
3599.09	423.89	11320.9	30399.2				3599.09	267.57	8754.6	30595.4
3599.29	-735.11	11158.2	29609.2				3599.29	25.567	9719.57	29594.4
3599.48	-287.11	10619.6	29692.2				3599.48	265.57	10897.6	31519.4
3599.68	881.89	13036	29404.2				3599.68	239.57	9618.57	30927.4
3599.87	-972.11	11659.3	28753.2				3599.87	-175.43	10455.6	29367.4
3600.07	-598.11	10814	29662.2				3600.07	760.57	9554.57	29783.4
3600.26	635.89	11647.8	31251.2				3600.26	-460.43	10736.6	29452.4
3600.46	287.89	11127.9	30697.2				3600.46	-164.43	10319.6	30044.4
3600.65	-97.109	11130.8	31142.2				3600.65	1235.6	10158.6	29389.4
3600.85	-81.109	12762.4	30235.2				3600.85	644.57	10282.6	29813.4
3601.05	-187.11	13527	29853.2				3601.05	717.57	10730.6	29744.4
3601.24	1605.9	12104.3	30006.2				3601.24	-186.43	10181.6	30216.4
3601.44	1064.9	11061.7	30959.2				3601.44	327.57	10268.6	30578.4
3601.63	900.89	12498.8	31127.2				3601.63	628.57	10902.6	30012.4
3601.83	281.89	11986.2	31366.2				3601.83	2135.6	9569.57	30545.4
3602.02	786.89	11858	30435.2				3602.02	353.57	9711.57	29572.4
3602.22	607.89	10871.6	29952.2				3602.22	47.567	9888.57	30549.4
3602.41	-779.11	12150.4	30361.2				3602.41	256.57	9664.57	31432.4
3602.61	-820.11	12560.8	31155.2				3602.61	145.57	10722.6	31106.4
3602.8	729.89	11306.5	29460.2				3602.8	698.57	8959.6	30418.4
3603	-19.109	11212.9	29554.2				3603	265.57	10931.6	31593.4
3603.2	650.89	9749.84	31059.2				3603.2	1284.6	11205.6	31219.4
3603.39	714.89	10762.2	30626.2				3603.39	1032.6	9971.57	30535.4
3603.59	1941.9	11693.9	29948.2				3603.59	-767.43	9419.57	30046.4
3603.78	1486.9	11197	29799.2				3603.78	-62.433	10524.6	29876.4
3603.98	484.89	11685.2	30089.2				3603.98	550.57	9437.57	31261.4
3604.17	-42.109	11493.7	29779.2				3604.17	1093.6	10150.6	31102.4
3604.37	-295.11	11365.5	30924.2				3604.37	1263.6	10643.6	30127.4
3604.56	1225.9	11477.9	29163.2				3604.56	1340.6	11353.6	30501.4
3604.76	2238.9	12369.2	29753.2				3604.76	1551.6	11760.6	31562.4
3604.95	1386.9	10716.1	30587.2				3604.95	2106.6	11225.6	30404.4
3605.15	1673.9	10773.7	30929.2				3605.15	871.57	10532.6	31094.4
3605.35	2054.9	10238	30690.2				3605.35	1434.6	10184.6	31683.4
3605.54	28.891	11947.3	30066.2				3605.54	855.57	9875.57	31112.4
3605.74	-1089.1	10102.6	31216.2				3605.74	-198.43	10988.6	29657.4
3605.93	-1095.1	12045.2	31566.2				3605.93	477.57	11291.6	30271.4
3606.13	726.89	11904.1	30927.2				3606.13	91.567	11283.6	30375.4
3606.32	2048.9	11665.1	31046.2				3606.32	314.57	11173.6	30847.4
3606.52	54.891	11142.3	30747.2				3606.52	-210.43	11105.6	30391.4
3606.71	-143.11	11968.9	30794.2				3606.71	1218.6	11411.6	30109.4
3606.91	661.89	10971	29988.2				3606.91	1628.6	11637.6	29793.4
3607.1	340.89	9019.76	30790.2				3607.1	15.567	11871.6	30769.4
3607.3	1322.9	11492.3	30406.2				3607.3	1091.6	10283.6	31648.4
3607.5	115.89	11377	30190.2				3607.5	918.57	10347.6	31262.4
3607.69	840.89	9532.4	30472.2				3607.69	1111.6	11070.6	31983.4
3607.89	32.891	12769.6	30009.2				3607.89	511.57	11151.6	30745.4
3608.08	-784.11	12467.2	29263.2				3608.08	741.57	10264.6	29680.4
3608.28	141.89	11813.4	28558.2				3608.28	976.57	9893.57	30069.4
3608.47	411.89	9867.92	31191.2				3608.47	49.567	10250.6	31043.4
3608.67	-505.11	10248.1	30800.2				3608.67	1570.6	11079.6	31501.4
3608.86	-573.11	11932.9	30235.2				3608.86	1336.6	11851.6	31380.4
3609.06	-412.11	13184.3	31345.2				3609.06	769.57	10499.6	29629.4
3609.25	1626.9	12552.1	31268.2				3609.25	1112.6	11961.6	30335.4
3609.45	218.89	12772.4	30603.2				3609.45	225.57	9769.57	30992.4
3609.65	40.891	12376.4	30157.2				3609.65	-1065.4	9731.57	30808.4
3609.84	1291.9	11714	29535.2				3609.84	-699.43	10075.6	31551.4
3610.04	1098.9	9434.48	31086.2				3610.04	145.57	10379.6	31076.4
3610.23	520.89	10724.7	31965.2				3610.23	241.57	10585.6	30038.4
3610.43	769.89	12726.4	30870.2				3610.43	990.57	11181.6	29920.4
3610.62	-854.11	12784	28930.2				3610.62	1302.6	11103.6	29060.4
3610.82	399.89	12841.6	29424.2				3610.82	1364.6	10645.6	29565.4
3611.01	483.89	12055.3	31436.2				3611.01	1366.6	11173.6	31307.4
3611.21	7.8906	12719.2	31510.2				3611.21	1177.6	10150.6	30698.4
3611.4	-215.11	12192.1	32227.2				3611.4	981.57	11243.6	29666.4
3611.6	44.891	12261.2	30337.2				3611.6	-396.43	10655.6	29448.4
3611.8	1281.9	11647.8	30844.2				3611.8	218.57	11319.6	31554.4
3611.99	103.89	11954.5	30465.2				3611.99	276.57	11099.6	30618.4
3612.19	1246.9	9610.16	30808.2				3612.19	1011.6	10252.6	30318.4
3612.38	762.89	10986.8	30279.2				3612.38	926.57	10371.6	30679.4
3612.58	314.89	11528.3	30477.2				3612.58	-580.43	10196.6	29434.4
3612.77	1490.9	11547	31422.2				3612.77	-224.43	10444.6	29864.4
3612.97	1517.9	11125	30558.2				3612.97	114.57	10675.6	30626.4
3613.16	888.89	10960.9	30527.2				3613.16	386.57	11461.6	30533.4
3613.36	447.89	12500.3	31576.2				3613.36	140.57	11013.6	31524.4
3613.55	-1048.1	12396.6	31638.2				3613.55	1667.6	10871.6	31210.4
3613.75	1061.9	12092.8	30555.2				3613.75	1055.6	11097.6	31364.4
3613.95	1072.9	12082.7	30926.2				3613.95	637.57	10613.6	31340.4
3614.14	883.89	11691	30125.2				3614.14	1397.6	10876.6	31303.4
3614.34	1367.9	11403	30365.2				3614.34	1819.6	10162.6	31304.4
3614.53	1207.9	11862.4	31301.2				3614.53	1667.6	10826.6	31881.4
3614.73	745.89	11881.1	30323.2				3614.73	1090.6	10991.6	30930.4
3614.92	1894.9	13828	30599.2				3614.92	919.57	10778.6	30680.4
3615.12	1769.9	13735.8	32210.2				3615.12	744.57	11499.6	30667.4
3615.31	1309.9	11663.6	30859.2				3615.31	662.57	10615.6	29871.4
3615.51	526.89	12425.4	31646.2				3615.51	1307.6	11859.6	30842.4
3615.7	685.89	14308.9	30997.2				3615.7	-481.43	12021.6	31312.4
3615.9	862.89	13033.1	32253.2				3615.9	-42.433	11661.6	31494.4
3616.1	781.89	12822.8	31520.2				3616.1	1763.6	11119.6	32226.4
3616.29	661.89	11675.2	32209.2				3616.29	1613.6	10519.6	31736.4
3616.49	1818.9	11159.6	30942.2				3616.49	2599.6	10620.6	31479.4
3616.68	1574.9	10861.5	32020.2				3616.68	632.57	10870.6	30187.4
3616.88	1961.9	11012.7	31742.2				3616.88	710.57	10806.6	29310.4
3617.07	933.89	11060.2	31012.2				3617.07	1600.6	11143.6	31611.4
3617.27	1263.9	12775.3	32267.2				3617.27	1209.6	12564.6	31526.4
3617.46	920.89	11986.2	30938.2				3617.46	518.57	10488.6	31260.4
3617.66	2435.9	12991.3	30434.2				3617.66	-525.43	11199.6	31380.4
3617.85	2212.9	11765.9	32270.2				3617.85	1427.6	11660.6	30556.4
3618.05	1808.9	11653.6	32153.2				3618.05	1978.6	11626.6	30240.4
3618.25	1849.9	12619.8	31368.2				3618.25	2409.6	10936.6	30439.4

## Sheet: stability
OH											O2
Magnetic Filed	1	2	3	4	5						Magnetic Filed	1	2	3	4	5
3418.29	-2998.9	22098.5	47020.6	71532	100532						3418.29	1001.1	1098.5	1020.6	531.97	531.97
3418.49	-3494.86	20785.5	46166.7	71468	100468						3418.49	505.14	-214.5	166.65	467.97	467.97
3418.69	-3820.86	19824.5	45820.7	71376	100376						3418.69	179.14	-1175.5	-179.35	375.97	375.97
3418.88	-3736.86	20508.5	46303.7	71348	100348						3418.88	263.14	-491.5	303.65	347.97	347.97
3419.08	-2611.9	22017.5	47362.6	72122	101122						3419.08	1388.1	1017.5	1362.6	1122	1122
3419.27	-2899.9	22026.5	45625.7	71792	100792						3419.27	1100.1	1026.5	-374.35	791.97	791.97
3419.47	-3464.86	21660.5	46627.7	71986	100986						3419.47	535.14	660.5	627.65	985.97	985.97
3419.66	-3249.86	20789.5	47919.6	71323	100323						3419.66	750.14	-210.5	1919.6	322.97	322.97
3419.86	-3566.86	19998.5	46862.7	70787	99787						3419.86	433.14	-1001.5	862.65	-213.03	-213.03
3420.05	-4196.86	20905.5	46181.7	70976	99976						3420.05	-196.86	-94.499	181.65	-24.031	-24.031
3420.25	-5485.9	19190.5	47175.6	70729	99729						3420.25	-1485.9	-1809.5	1175.6	-271.03	-271.03
3420.44	-4501.86	20592.5	46072.6	70847	99847						3420.44	-501.86	-407.5	72.649	-153.03	-153.03
3420.64	-3447.86	22127.5	46195.7	72462	101462						3420.64	552.14	1127.5	195.65	1462	1462
3420.84	-3172.86	21944.5	45857.7	71668	100668						3420.84	827.14	944.5	-142.35	667.97	667.97
3421.03	-2969.9	21816.5	45955.6	72361	101361						3421.03	1030.1	816.5	-44.351	1361	1361
3421.23	-3808.86	20741.5	46136.7	72096	101096						3421.23	191.14	-258.5	136.65	1096	1096
3421.42	-3974.86	21784.5	47341.6	70639	99639						3421.42	25.144	784.5	1341.6	-361.03	-361.03
3421.62	-2798.9	20993.5	47002.6	71219	100219						3421.62	1201.1	-6.499	1002.6	218.97	218.97
3421.81	-2921.9	20853.5	46997.7	72643	101643						3421.81	1078.1	-146.5	997.65	1643	1643
3422.01	-3449.86	23312.5	47729.6	73115	102115						3422.01	550.14	2312.5	1729.6	2115	2115
3422.2	-3436.86	22088.5	47185.6	72283	101283						3422.2	563.14	1088.5	1185.6	1283	1283
3422.4	-3437.86	23259.5	46063.6	71822	100822						3422.4	562.14	2259.5	63.649	821.97	821.97
3422.59	-3226.86	21643.5	46261.7	71587	100587						3422.59	773.14	643.5	261.65	586.97	586.97
3422.79	-4220.86	20607.5	46113.7	71586	100586						3422.79	-220.86	-392.5	113.65	585.97	585.97
3422.99	-4507.86	20846.5	46506.7	72272	101272						3422.99	-507.86	-153.5	506.65	1272	1272
3423.18	-4009.86	19906.5	45970.6	71844	100844						3423.18	-9.8564	-1093.5	-29.351	843.97	843.97
3423.38	-3796.86	20244.5	46154.7	70875	99875						3423.38	203.14	-755.5	154.65	-125.03	-125.03
3423.57	-3356.86	19115.5	45883.7	71969	100969						3423.57	643.14	-1884.5	-116.35	968.97	968.97
3423.77	-3117.86	21332.5	45748.7	71210	100210						3423.77	882.14	332.5	-251.35	209.97	209.97
3423.96	-4071.86	22025.5	46985.7	71714	100714						3423.96	-71.856	1025.5	985.65	713.97	713.97
3424.16	-3915.86	20845.5	46396.7	71391	100391						3424.16	84.144	-154.5	396.65	390.97	390.97
3424.35	-5109.9	20190.5	45830.7	71138	100138						3424.35	-1109.9	-809.5	-169.35	137.97	137.97
3424.55	-3367.86	21661.5	47147.6	70525	99525						3424.55	632.14	661.5	1147.6	-475.03	-475.03
3424.74	-2964.9	21700.5	46137.7	70025	99025						3424.74	1035.1	700.5	137.65	-975.03	-975.03
3424.94	-3398.86	20958.5	46027.6	69697	98697						3424.94	601.14	-41.499	27.649	-1303	-1303
3425.14	-3996.86	21510.5	45440.7	70814	99814						3425.14	3.1436	510.5	-559.35	-186.03	-186.03
3425.33	-4325.86	21411.5	45540.7	71336	100336						3425.33	-325.86	411.5	-459.35	335.97	335.97
3425.53	-4909.86	21761.5	45370.7	70789	99789						3425.53	-909.86	761.5	-629.35	-211.03	-211.03
3425.72	-3845.86	20538.5	46136.7	70838	99838						3425.72	154.14	-461.5	136.65	-162.03	-162.03
3425.92	-3002.86	19820.5	47195.6	71693	100693						3425.92	997.14	-1179.5	1195.6	692.97	692.97
3426.11	-4002.86	21424.5	47070.6	71981	100981						3426.11	-2.8564	424.5	1070.6	980.97	980.97
3426.31	-3786.86	22513.5	48594.6	71909	100909						3426.31	213.14	1513.5	2594.6	908.97	908.97
3426.5	-3013.86	21188.5	47351.6	70312	99312						3426.5	986.14	188.5	1351.6	-688.03	-688.03
3426.7	-3534.86	21315.5	47381.6	71035	100035						3426.7	465.14	315.5	1381.6	34.969	34.969
3426.89	-3553.86	22695.5	46332.7	71896	100896						3426.89	446.14	1695.5	332.65	895.97	895.97
3427.09	-4333.86	20942.5	45705.7	70840	99840						3427.09	-333.86	-57.499	-294.35	-160.03	-160.03
3427.29	-4018.86	21183.5	46738.7	71040	100040						3427.29	-18.856	183.5	738.65	39.969	39.969
3427.48	-3605.86	21516.5	45683.7	70582	99582						3427.48	394.14	516.5	-316.35	-418.03	-418.03
3427.68	-5218.9	22293.5	45523.7	70582	99582						3427.68	-1218.9	1293.5	-476.35	-418.03	-418.03
3427.87	-4141.86	21212.5	45837.7	71922	100922						3427.87	-141.86	212.5	-162.35	921.97	921.97
3428.07	-4366.86	21110.5	45530.7	72069	101069						3428.07	-366.86	110.5	-469.35	1069	1069
3428.26	-4519.86	21775.5	46379.7	71477	100477						3428.26	-519.86	775.5	379.65	476.97	476.97
3428.46	-3048.86	20712.5	46144.7	70542	99542						3428.46	951.14	-287.5	144.65	-458.03	-458.03
3428.65	-2689.9	19965.5	47279.6	72316	101316						3428.65	1310.1	-1034.5	1279.6	1316	1316
3428.85	-3869.86	21025.5	46889.7	70741	99741						3428.85	130.14	25.501	889.65	-259.03	-259.03
3429.04	-3643.86	20469.5	45421.7	71181	100181						3429.04	356.14	-530.5	-578.35	180.97	180.97
3429.24	-4371.86	21318.5	46778.7	70475	99475						3429.24	-371.86	318.5	778.65	-525.03	-525.03
3429.44	-4355.86	19897.5	45988.6	71648	100648						3429.44	-355.86	-1102.5	-11.351	647.97	647.97
3429.63	-3522.86	21015.5	45799.7	71455	100455						3429.63	477.14	15.501	-200.35	454.97	454.97
3429.83	-4114.86	21260.5	46997.7	72352	101352						3429.83	-114.86	260.5	997.65	1352	1352
3430.02	-3685.86	21513.5	46757.7	72315	101315						3430.02	314.14	513.5	757.65	1315	1315
3430.22	-4121.86	22401.5	45323.7	70532	99532						3430.22	-121.86	1401.5	-676.35	-468.03	-468.03
3430.41	-3881.86	20985.5	46489.7	71128	100128						3430.41	118.14	-14.499	489.65	127.97	127.97
3430.61	-4049.86	22372.5	46733.7	70443	99443						3430.61	-49.856	1372.5	733.65	-557.03	-557.03
3430.8	-3695.86	22286.5	45560.7	72522	101522						3430.8	304.14	1286.5	-439.35	1522	1522
3431	-3807.86	21456.5	45825.7	72041	101041						3431	192.14	456.5	-174.35	1041	1041
3431.19	-4281.86	21533.5	46164.7	71211	100211						3431.19	-281.86	533.5	164.65	210.97	210.97
3431.39	-4069.86	21844.5	44389.6	71363	100363						3431.39	-69.856	844.5	-1610.4	362.97	362.97
3431.59	-5167.9	21977.5	45921.6	70659	99659						3431.59	-1167.9	977.5	-78.351	-341.03	-341.03
3431.78	-3071.86	22708.5	46232.7	71033	100033						3431.78	928.14	1708.5	232.65	32.969	32.969
3431.98	-3161.86	21897.5	45943.6	71275	100275						3431.98	838.14	897.5	-56.351	274.97	274.97
3432.17	-4245.86	20082.5	46588.7	70670	99670						3432.17	-245.86	-917.5	588.65	-330.03	-330.03
3432.37	-3579.86	21396.5	45079.7	70123	99123						3432.37	420.14	396.5	-920.35	-877.03	-877.03
3432.56	-2643.9	20802.5	45931.6	70623	99623						3432.56	1356.1	-197.5	-68.351	-377.03	-377.03
3432.76	-2756.9	20370.5	46672.7	70742	99742						3432.76	1243.1	-629.5	672.65	-258.03	-258.03
3432.95	-2832.9	20348.5	45878.7	71578	100578						3432.95	1167.1	-651.5	-121.35	577.97	577.97
3433.15	-4193.86	21293.5	46208.7	70830	99830						3433.15	-193.86	293.5	208.65	-170.03	-170.03
3433.34	-3388.86	20933.5	46813.7	71769	100769						3433.34	611.14	-66.499	813.65	768.97	768.97
3433.54	-4233.86	20488.5	46461.7	71433	100433						3433.54	-233.86	-511.5	461.65	432.97	432.97
3433.74	-3314.86	20819.5	46749.7	71355	100355						3433.74	685.14	-180.5	749.65	354.97	354.97
3433.93	-1699.9	22302.5	46387.7	71537	100537						3433.93	2300.1	1302.5	387.65	536.97	536.97
3434.13	-3166.86	20971.5	45523.7	70430	99430						3434.13	833.14	-28.499	-476.35	-570.03	-570.03
3434.32	-5316.9	21675.5	46429.7	71731	100731						3434.32	-1316.9	675.5	429.65	730.97	730.97
3434.52	-4371.86	20823.5	47176.6	71105	100105						3434.52	-371.86	-176.5	1176.6	104.97	104.97
3434.71	-3204.86	21292.5	47077.6	70958	99958						3434.71	795.14	292.5	1077.6	-42.031	-42.031
3434.91	-3495.86	20933.5	46213.7	70774	99774						3434.91	504.14	-66.499	213.65	-226.03	-226.03
3435.1	-4619.86	21469.5	46351.7	69974	98974						3435.1	-619.86	469.5	351.65	-1026	-1026
3435.3	-3930.86	21591.5	45906.6	69690	98690						3435.3	69.144	591.5	-93.351	-1310	-1310
3435.49	-3187.86	20008.5	46459.7	71090	100090						3435.49	812.14	-991.5	459.65	89.969	89.969
3435.69	-3525.86	20742.5	46201.7	71361	100361						3435.69	474.14	-257.5	201.65	360.97	360.97
3435.89	-3749.86	21516.5	45144.7	71623	100623						3435.89	250.14	516.5	-855.35	622.97	622.97
3436.08	-3154.86	20869.5	45973.6	73129	102129						3436.08	845.14	-130.5	-26.351	2129	2129
3436.28	-3263.86	20979.5	46960.7	73128	102128						3436.28	736.14	-20.499	960.65	2128	2128
3436.47	-3898.86	22316.5	46859.7	72057	101057						3436.47	101.14	1316.5	859.65	1057	1057
3436.67	-4314.86	21305.5	47051.6	71377	100377						3436.67	-314.86	305.5	1051.6	376.97	376.97
3436.86	-4196.86	21346.5	47231.6	71999	100999						3436.86	-196.86	346.5	1231.6	998.97	998.97
3437.06	-2316.9	22055.5	47443.6	70972	99972						3437.06	1683.1	1055.5	1443.6	-28.031	-28.031
3437.25	-2060.9	22056.5	45680.7	71511	100511						3437.25	1939.1	1056.5	-319.35	510.97	510.97
3437.45	-3552.86	22114.5	46074.6	71610	100610						3437.45	447.14	1114.5	74.649	609.97	609.97
3437.64	-4391.86	21337.5	46329.7	70754	99754						3437.64	-391.86	337.5	329.65	-246.03	-246.03
3437.84	-4454.86	21330.5	46110.7	70755	99755						3437.84	-454.86	330.5	110.65	-245.03	-245.03
3438.04	-2548.9	21024.5	46561.7	71159	100159						3438.04	1451.1	24.501	561.65	158.97	158.97
3438.23	-4050.86	20734.5	46391.7	70877	99877						3438.23	-50.856	-265.5	391.65	-123.03	-123.03
3438.43	-3993.86	20502.5	46775.7	71191	100191						3438.43	6.1436	-497.5	775.65	190.97	190.97
3438.62	-2825.9	22013.5	47017.6	71496	100496						3438.62	1174.1	1013.5	1017.6	495.97	495.97
3438.82	-3791.86	20734.5	46520.7	70728	99728						3438.82	208.14	-265.5	520.65	-272.03	-272.03
3439.01	-2562.9	21282.5	46210.7	72647	101647						3439.01	1437.1	282.5	210.65	1647	1647
3439.21	-2893.9	20514.5	47189.6	71146	100146						3439.21	1106.1	-485.5	1189.6	145.97	145.97
3439.4	-3503.86	21634.5	47177.6	70372	99372						3439.4	496.14	634.5	1177.6	-628.03	-628.03
3439.6	-2923.9	21431.5	46645.7	70398	99398						3439.6	1076.1	431.5	645.65	-602.03	-602.03
3439.79	-3185.86	20954.5	47406.6	70885	99885						3439.79	814.14	-45.499	1406.6	-115.03	-115.03
3439.99	-4012.86	21968.5	46253.7	70857	99857						3439.99	-12.856	968.5	253.65	-143.03	-143.03
3440.19	-4081.86	22066.5	45337.7	70494	99494						3440.19	-81.856	1066.5	-662.35	-506.03	-506.03
3440.38	-4531.86	21462.5	45487.7	71380	100380						3440.38	-531.86	462.5	-512.35	379.97	379.97
3440.58	-3408.86	20277.5	45516.7	71767	100767						3440.58	591.14	-722.5	-483.35	766.97	766.97
3440.77	-3462.86	21437.5	46506.7	71366	100366						3440.77	537.14	437.5	506.65	365.97	365.97
3440.97	-3625.86	20693.5	46511.7	70716	99716						3440.97	374.14	-306.5	511.65	-284.03	-284.03
3441.16	-3928.86	21689.5	46447.7	69782	98782						3441.16	71.144	689.5	447.65	-1218	-1218
3441.36	-3403.86	21163.5	45895.7	69710	98710						3441.36	596.14	163.5	-104.35	-1290	-1290
3441.55	-2673.9	22252.5	45524.7	71505	100505						3441.55	1326.1	1252.5	-475.35	504.97	504.97
3441.75	-3946.86	22741.5	45950.6	73693	102693						3441.75	53.144	1741.5	-49.351	2693	2693
3441.94	-3137.86	21752.5	46416.7	71398	100398						3441.94	862.14	752.5	416.65	397.97	397.97
3442.14	-3649.86	21831.5	46010.6	72013	101013						3442.14	350.14	831.5	10.649	1013	1013
3442.34	-3766.86	21180.5	46569.7	72625	101625						3442.34	233.14	180.5	569.65	1625	1625
3442.53	-4386.86	22495.5	46894.7	72375	101375						3442.53	-386.86	1495.5	894.65	1375	1375
3442.73	-4417.86	22129.5	46612.7	71435	100435						3442.73	-417.86	1129.5	612.65	434.97	434.97
3442.92	-4554.86	22081.5	46313.7	71436	100436						3442.92	-554.86	1081.5	313.65	435.97	435.97
3443.12	-3143.86	22302.5	46149.7	72224	101224						3443.12	856.14	1302.5	149.65	1224	1224
3443.31	-3601.86	23232.5	46307.7	72546	101546						3443.31	398.14	2232.5	307.65	1546	1546
3443.51	-4204.86	22028.5	46587.7	72283	101283						3443.51	-204.86	1028.5	587.65	1283	1283
3443.7	-4419.86	22875.5	45943.6	71243	100243						3443.7	-419.86	1875.5	-56.351	242.97	242.97
3443.9	-3843.86	22871.5	45713.7	71619	100619						3443.9	156.14	1871.5	-286.35	618.97	618.97
3444.09	-3673.86	22281.5	47283.6	71387	100387						3444.09	326.14	1281.5	1283.6	386.97	386.97
3444.29	-3198.86	20971.5	46135.7	71731	100731						3444.29	801.14	-28.499	135.65	730.97	730.97
3444.49	-3686.86	20664.5	45870.7	71872	100872						3444.49	313.14	-335.5	-129.35	871.97	871.97
3444.68	-3985.86	19865.5	46031.6	72131	101131						3444.68	14.144	-1134.5	31.649	1131	1131
3444.88	-3621.86	21770.5	46013.6	70036	99036						3444.88	378.14	770.5	13.649	-964.03	-964.03
3445.07	-3707.86	22174.5	47635.6	71910	100910						3445.07	292.14	1174.5	1635.6	909.97	909.97
3445.27	-4132.86	21995.5	46043.6	71315	100315						3445.27	-132.86	995.5	43.649	314.97	314.97
3445.46	-3781.86	20682.5	46375.7	72180	101180						3445.46	218.14	-317.5	375.65	1180	1180
3445.66	-3253.86	21714.5	46295.7	72347	101347						3445.66	746.14	714.5	295.65	1347	1347
3445.85	-3837.86	21485.5	46865.7	70988	99988						3445.85	162.14	485.5	865.65	-12.031	-12.031
3446.05	-3251.86	21921.5	45739.7	71359	100359						3446.05	748.14	921.5	-260.35	358.97	358.97
3446.24	-2240.9	22287.5	45818.7	70883	99883						3446.24	1759.1	1287.5	-181.35	-117.03	-117.03
3446.44	-2251.9	22363.5	45567.7	69548	98548						3446.44	1748.1	1363.5	-432.35	-1452	-1452
3446.64	-3684.86	23269.5	47125.6	70104	99104						3446.64	315.14	2269.5	1125.6	-896.03	-896.03
3446.83	-4580.86	21372.5	46952.7	70331	99331						3446.83	-580.86	372.5	952.65	-669.03	-669.03
3447.03	-4819.86	20486.5	45801.7	71782	100782						3447.03	-819.86	-513.5	-198.35	781.97	781.97
3447.22	-4327.86	19781.5	45367.7	70321	99321						3447.22	-327.86	-1218.5	-632.35	-679.03	-679.03
3447.42	-3147.86	21416.5	46266.7	70264	99264						3447.42	852.14	416.5	266.65	-736.03	-736.03
3447.61	-3245.86	20617.5	46800.7	69949	98949						3447.61	754.14	-382.5	800.65	-1051	-1051
3447.81	-3432.86	19783.5	46827.7	69551	98551						3447.81	567.14	-1216.5	827.65	-1449	-1449
3448	-3845.86	21281.5	45960.6	71324	100324						3448	154.14	281.5	-39.351	323.97	323.97
3448.2	-4625.86	21904.5	46556.7	70877	99877						3448.2	-625.86	904.5	556.65	-123.03	-123.03
3448.39	-4414.86	22434.5	46818.7	71703	100703						3448.39	-414.86	1434.5	818.65	702.97	702.97
3448.59	-4552.86	21928.5	47109.6	69662	98662						3448.59	-552.86	928.5	1109.6	-1338	-1338
3448.79	-4183.86	21094.5	46513.7	70073	99073						3448.79	-183.86	94.501	513.65	-927.03	-927.03
3448.98	-4802.86	20333.5	45893.7	70598	99598						3448.98	-802.86	-666.5	-106.35	-402.03	-402.03
3449.18	-5253.9	19816.5	45353.7	71293	100293						3449.18	-1253.9	-1183.5	-646.35	292.97	292.97
3449.37	-4240.86	20027.5	45152.7	70687	99687						3449.37	-240.86	-972.5	-847.35	-313.03	-313.03
3449.57	-4970.86	21109.5	45215.7	69614	98614						3449.57	-970.86	109.5	-784.35	-1386	-1386
3449.76	-3816.86	20841.5	45888.7	71386	100386						3449.76	183.14	-158.5	-111.35	385.97	385.97
3449.96	-3951.86	20953.5	46604.7	72273	101273						3449.96	48.144	-46.499	604.65	1273	1273
3450.15	-3467.86	20674.5	46372.7	70161	99161						3450.15	532.14	-325.5	372.65	-839.03	-839.03
3450.35	-3734.86	22102.5	46069.6	70772	99772						3450.35	265.14	1102.5	69.649	-228.03	-228.03
3450.54	-3314.86	20939.5	46736.7	71354	100354						3450.54	685.14	-60.499	736.65	353.97	353.97
3450.74	-4132.86	20659.5	46127.7	70280	99280						3450.74	-132.86	-340.5	127.65	-720.03	-720.03
3450.94	-3730.86	21241.5	46063.6	71064	100064						3450.94	269.14	241.5	63.649	63.969	63.969
3451.13	-3733.86	22632.5	45528.7	71855	100855						3451.13	266.14	1632.5	-471.35	854.97	854.97
3451.33	-3301.86	19977.5	46211.7	70970	99970						3451.33	698.14	-1022.5	211.65	-30.031	-30.031
3451.52	-3103.86	19657.5	46390.7	69818	98818						3451.52	896.14	-1342.5	390.65	-1182	-1182
3451.72	-2364.9	21110.5	45949.6	70961	99961						3451.72	1635.1	110.5	-50.351	-39.031	-39.031
3451.91	-3571.86	21925.5	45711.7	71214	100214						3451.91	428.14	925.5	-288.35	213.97	213.97
3452.11	-3541.86	20496.5	45563.7	71103	100103						3452.11	458.14	-503.5	-436.35	102.97	102.97
3452.3	-5375.9	21482.5	45378.7	71128	100128						3452.3	-1375.9	482.5	-621.35	127.97	127.97
3452.5	-5860.9	22694.5	47386.6	71655	100655						3452.5	-1860.9	1694.5	1386.6	654.97	654.97
3452.69	-4087.86	21103.5	46422.7	70624	99624						3452.69	-87.856	103.5	422.65	-376.03	-376.03
3452.89	-5324.9	21573.5	45414.7	70260	99260						3452.89	-1324.9	573.5	-585.35	-740.03	-740.03
3453.09	-3562.86	21242.5	46486.7	71329	100329						3453.09	437.14	242.5	486.65	328.97	328.97
3453.28	-3615.86	21192.5	46347.7	70803	99803						3453.28	384.14	192.5	347.65	-197.03	-197.03
3453.48	-2809.9	21805.5	45822.7	71531	100531						3453.48	1190.1	805.5	-177.35	530.97	530.97
3453.67	-1778.9	22249.5	46587.7	71306	100306						3453.67	2221.1	1249.5	587.65	305.97	305.97
3453.87	-3963.86	20547.5	47143.6	70906	99906						3453.87	36.144	-452.5	1143.6	-94.031	-94.031
3454.06	-3746.86	21561.5	47396.6	71199	100199						3454.06	253.14	561.5	1396.6	198.97	198.97
3454.26	-4233.86	21887.5	47851.6	71185	100185						3454.26	-233.86	887.5	1851.6	184.97	184.97
3454.45	-3446.86	20902.5	47387.6	71674	100674						3454.45	553.14	-97.499	1387.6	673.97	673.97
3454.65	-2750.9	21516.5	47710.6	71909	100909						3454.65	1249.1	516.5	1710.6	908.97	908.97
3454.84	-3613.86	21375.5	46424.7	72652	101652						3454.84	386.14	375.5	424.65	1652	1652
3455.04	-3033.86	21383.5	45303.7	72575	101575						3455.04	966.14	383.5	-696.35	1575	1575
3455.24	-3258.86	21937.5	45840.7	72261	101261						3455.24	741.14	937.5	-159.35	1261	1261
3455.43	-3586.86	19905.5	46440.7	71718	100718						3455.43	413.14	-1094.5	440.65	717.97	717.97
3455.63	-3845.86	20463.5	45470.7	72167	101167						3455.63	154.14	-536.5	-529.35	1167	1167
3455.82	-2685.9	21712.5	46017.6	70915	99915						3455.82	1314.1	712.5	17.649	-85.031	-85.031
3456.02	-4641.86	21299.5	46786.7	71406	100406						3456.02	-641.86	299.5	786.65	405.97	405.97
3456.21	-4643.86	21615.5	45367.7	70254	99254						3456.21	-643.86	615.5	-632.35	-746.03	-746.03
3456.41	-4198.86	21355.5	45899.7	70869	99869						3456.41	-198.86	355.5	-100.35	-131.03	-131.03
3456.6	-4136.86	19950.5	45649.7	72115	101115						3456.6	-136.86	-1049.5	-350.35	1115	1115
3456.8	-3671.86	21731.5	45660.7	71765	100765						3456.8	328.14	731.5	-339.35	764.97	764.97
3456.99	-4376.86	20282.5	46066.6	70718	99718						3456.99	-376.86	-717.5	66.649	-282.03	-282.03
3457.19	-4147.86	21190.5	47585.6	71532	100532						3457.19	-147.86	190.5	1585.6	531.97	531.97
3457.39	-3882.86	22099.5	47799.6	70685	99685						3457.39	117.14	1099.5	1799.6	-315.03	-315.03
3457.58	-4102.86	21681.5	48538.6	71437	100437						3457.58	-102.86	681.5	2538.6	436.97	436.97
3457.78	-3289.86	21210.5	46957.7	71608	100608						3457.78	710.14	210.5	957.65	607.97	607.97
3457.97	-4574.86	21803.5	46875.7	72636	101636						3457.97	-574.86	803.5	875.65	1636	1636
3458.17	-4751.86	19772.5	45717.7	70773	99773						3458.17	-751.86	-1227.5	-282.35	-227.03	-227.03
3458.36	-3868.86	21258.5	45922.6	70947	99947						3458.36	131.14	258.5	-77.351	-53.031	-53.031
3458.56	-4313.86	21297.5	46716.7	70311	99311						3458.56	-313.86	297.5	716.65	-689.03	-689.03
3458.75	-3504.86	20477.5	46493.7	70795	99795						3458.75	495.14	-522.5	493.65	-205.03	-205.03
3458.95	-3006.86	20147.5	46682.7	70792	99792						3458.95	993.14	-852.5	682.65	-208.03	-208.03
3459.14	-4473.86	21386.5	46154.7	70178	99178						3459.14	-473.86	386.5	154.65	-822.03	-822.03
3459.34	-4996.86	20951.5	45874.7	70634	99634						3459.34	-996.86	-48.499	-125.35	-366.03	-366.03
3459.54	-4028.86	20795.5	45626.7	70952	99952						3459.54	-28.856	-204.5	-373.35	-48.031	-48.031
3459.73	-3480.86	21296.5	45603.7	71675	100675						3459.73	519.14	296.5	-396.35	674.97	674.97
3459.93	-3866.86	20952.5	47114.6	71496	100496						3459.93	133.14	-47.499	1114.6	495.97	495.97
3460.12	-5212.9	20144.5	45051.7	71475	100475						3460.12	-1212.9	-855.5	-948.35	474.97	474.97
3460.32	-3466.86	20642.5	46754.7	71762	100762						3460.32	533.14	-357.5	754.65	761.97	761.97
3460.51	-4266.86	20570.5	46581.7	70620	99620						3460.51	-266.86	-429.5	581.65	-380.03	-380.03
3460.71	-4033.86	21896.5	47113.6	71404	100404						3460.71	-33.856	896.5	1113.6	403.97	403.97
3460.9	-4173.86	21116.5	47403.6	71007	100007						3460.9	-173.86	116.5	1403.6	6.9688	6.9688
3461.1	-4501.86	23220.5	45134.7	71238	100238						3461.1	-501.86	2220.5	-865.35	237.97	237.97
3461.29	-3867.86	20855.5	44483.6	71874	100874						3461.29	132.14	-144.5	-1516.4	873.97	873.97
3461.49	-3334.86	20492.5	44159.6	71735	100735						3461.49	665.14	-507.5	-1840.4	734.97	734.97
3461.69	-3422.86	20684.5	45495.7	70597	99597						3461.69	577.14	-315.5	-504.35	-403.03	-403.03
3461.88	-2889.9	20722.5	45746.7	70285	99285						3461.88	1110.1	-277.5	-253.35	-715.03	-715.03
3462.08	-4585.86	20406.5	45455.7	70059	99059						3462.08	-585.86	-593.5	-544.35	-941.03	-941.03
3462.27	-4085.86	20046.5	45031.7	71716	100716						3462.27	-85.856	-953.5	-968.35	715.97	715.97
3462.47	-3857.86	20569.5	45318.7	71545	100545						3462.47	142.14	-430.5	-681.35	544.97	544.97
3462.66	-4091.86	21340.5	45390.7	72378	101378						3462.66	-91.856	340.5	-609.35	1378	1378
3462.86	-6047.9	20569.5	45961.6	72787	101787						3462.86	-2047.9	-430.5	-38.351	1787	1787
3463.05	-4679.86	20782.5	45676.7	72162	101162						3463.05	-679.86	-217.5	-323.35	1162	1162
3463.25	-4072.86	20925.5	46626.7	72781	101781						3463.25	-72.856	-74.499	626.65	1781	1781
3463.44	-3731.86	20967.5	46225.7	72030	101030						3463.44	268.14	-32.499	225.65	1030	1030
3463.64	-3729.86	20729.5	46138.7	71549	100549						3463.64	270.14	-270.5	138.65	548.97	548.97
3463.84	-2858.9	19664.5	45875.7	72973	101973						3463.84	1141.1	-1335.5	-124.35	1973	1973
3464.03	-5199.9	19655.5	46042.6	71603	100603						3464.03	-1199.9	-1344.5	42.649	602.97	602.97
3464.23	-4575.86	21329.5	46173.7	71594	100594						3464.23	-575.86	329.5	173.65	593.97	593.97
3464.42	-3698.86	20216.5	45741.7	71621	100621						3464.42	301.14	-783.5	-258.35	620.97	620.97
3464.62	-3725.86	20272.5	45601.7	71072	100072						3464.62	274.14	-727.5	-398.35	71.969	71.969
3464.81	-3788.86	20892.5	46060.6	70816	99816						3464.81	211.14	-107.5	60.649	-184.03	-184.03
3465.01	-3339.86	21720.5	46846.7	70897	99897						3465.01	660.14	720.5	846.65	-103.03	-103.03
3465.2	-2666.9	20439.5	46903.7	71062	100062						3465.2	1333.1	-560.5	903.65	61.969	61.969
3465.4	-3677.86	20934.5	45628.7	71817	100817						3465.4	322.14	-65.499	-371.35	816.97	816.97
3465.59	-3878.86	21221.5	46187.7	70512	99512						3465.59	121.14	221.5	187.65	-488.03	-488.03
3465.79	-4029.86	21043.5	46237.7	70557	99557						3465.79	-29.856	43.501	237.65	-443.03	-443.03
3465.99	-3817.86	21023.5	45706.7	70712	99712						3465.99	182.14	23.501	-293.35	-288.03	-288.03
3466.18	-3585.86	20654.5	46880.7	71415	100415						3466.18	414.14	-345.5	880.65	414.97	414.97
3466.38	-3087.86	20972.5	47793.6	70868	99868						3466.38	912.14	-27.499	1793.6	-132.03	-132.03
3466.57	-2806.9	21487.5	46551.7	70839	99839						3466.57	1193.1	487.5	551.65	-161.03	-161.03
3466.77	-3894.86	23409.5	47209.6	69671	98671						3466.77	105.14	2409.5	1209.6	-1329	-1329
3466.96	-2491.9	22126.5	46188.7	70562	99562						3466.96	1508.1	1126.5	188.65	-438.03	-438.03
3467.16	-3153.86	21263.5	45404.7	71041	100041						3467.16	846.14	263.5	-595.35	40.969	40.969
3467.35	-4195.86	21395.5	46955.7	69389	98389						3467.35	-195.86	395.5	955.65	-1611	-1611
3467.55	-4137.86	20232.5	46453.7	70811	99811						3467.55	-137.86	-767.5	453.65	-189.03	-189.03
3467.74	-4386.86	19998.5	46889.7	71582	100582						3467.74	-386.86	-1001.5	889.65	581.97	581.97
3467.94	-3168.86	21510.5	47738.6	71749	100749						3467.94	831.14	510.5	1738.6	748.97	748.97
3468.14	-3527.86	21987.5	47278.6	70469	99469						3468.14	472.14	987.5	1278.6	-531.03	-531.03
3468.33	-4222.86	21609.5	47182.6	71280	100280						3468.33	-222.86	609.5	1182.6	279.97	279.97
3468.53	-3732.86	21338.5	47458.6	70913	99913						3468.53	267.14	338.5	1458.6	-87.031	-87.031
3468.72	-4387.86	20243.5	46675.7	71077	100077						3468.72	-387.86	-756.5	675.65	76.969	76.969
3468.92	-3612.86	20865.5	46354.7	71331	100331						3468.92	387.14	-134.5	354.65	330.97	330.97
3469.11	-4703.86	20452.5	45092.7	71655	100655						3469.11	-703.86	-547.5	-907.35	654.97	654.97
3469.31	-4013.86	20843.5	46273.7	71167	100167						3469.31	-13.856	-156.5	273.65	166.97	166.97
3469.5	-3512.86	21341.5	46731.7	71078	100078						3469.5	487.14	341.5	731.65	77.969	77.969
3469.7	-3519.86	21554.5	45028.7	70714	99714						3469.7	480.14	554.5	-971.35	-286.03	-286.03
3469.89	-3757.86	20516.5	45309.7	72082	101082						3469.89	242.14	-483.5	-690.35	1082	1082
3470.09	-4559.86	21895.5	45981.6	70413	99413						3470.09	-559.86	895.5	-18.351	-587.03	-587.03
3470.29	-3863.86	20733.5	46083.6	71678	100678						3470.29	136.14	-266.5	83.649	677.97	677.97
3470.48	-4074.86	22096.5	46232.7	72646	101646						3470.48	-74.856	1096.5	232.65	1646	1646
3470.68	-3557.86	21949.5	46930.7	70802	99802						3470.68	442.14	949.5	930.65	-198.03	-198.03
3470.87	-3864.86	22026.5	48073.6	71115	100115						3470.87	135.14	1026.5	2073.6	114.97	114.97
3471.07	-4011.86	20986.5	46844.7	71319	100319						3471.07	-11.856	-13.499	844.65	318.97	318.97
3471.26	-3966.86	21480.5	46186.7	71145	100145						3471.26	33.144	480.5	186.65	144.97	144.97
3471.46	-4748.86	22022.5	46043.6	70512	99512						3471.46	-748.86	1022.5	43.649	-488.03	-488.03
3471.65	-3656.86	21114.5	46456.7	71273	100273						3471.65	343.14	114.5	456.65	272.97	272.97
3471.85	-4449.86	20165.5	44789.6	70265	99265						3471.85	-449.86	-834.5	-1210.4	-735.03	-735.03
3472.04	-3922.86	20764.5	44614.6	71537	100537						3472.04	77.144	-235.5	-1385.4	536.97	536.97
3472.24	-5099.9	19879.5	46116.7	70779	99779						3472.24	-1099.9	-1120.5	116.65	-221.03	-221.03
3472.44	-5595.9	19409.5	45314.7	70209	99209						3472.44	-1595.9	-1590.5	-685.35	-791.03	-791.03
3472.63	-5828.9	20784.5	45646.7	71632	100632						3472.63	-1828.9	-215.5	-353.35	631.97	631.97
3472.83	-4425.86	20898.5	45256.7	71271	100271						3472.83	-425.86	-101.5	-743.35	270.97	270.97
3473.02	-4064.86	20713.5	45223.7	71250	100250						3473.02	-64.856	-286.5	-776.35	249.97	249.97
3473.22	-4211.86	21193.5	47178.6	71752	100752						3473.22	-211.86	193.5	1178.6	751.97	751.97
3473.41	-4783.86	21580.5	47590.6	70938	99938						3473.41	-783.86	580.5	1590.6	-62.031	-62.031
3473.61	-4645.86	20979.5	46303.7	69916	98916						3473.61	-645.86	-20.499	303.65	-1084	-1084
3473.8	-6141.9	20911.5	45352.7	70358	99358						3473.8	-2141.9	-88.499	-647.35	-642.03	-642.03
3474	-5531.9	20424.5	45979.6	69542	98542						3474	-1531.9	-575.5	-20.351	-1458	-1458
3474.19	-4442.86	20350.5	47266.6	70482	99482						3474.19	-442.86	-649.5	1266.6	-518.03	-518.03
3474.39	-5659.9	22375.5	47363.6	70165	99165						3474.39	-1659.9	1375.5	1363.6	-835.03	-835.03
3474.59	-4566.86	21244.5	46354.7	71175	100175						3474.59	-566.86	244.5	354.65	174.97	174.97
3474.78	-3712.86	20785.5	45686.7	70501	99501						3474.78	287.14	-214.5	-313.35	-499.03	-499.03
3474.98	-3814.86	21073.5	46019.6	70731	99731						3474.98	185.14	73.501	19.649	-269.03	-269.03
3475.17	-3775.86	21546.5	45766.7	71052	100052						3475.17	224.14	546.5	-233.35	51.969	51.969
3475.37	-4842.86	20393.5	46254.7	71418	100418						3475.37	-842.86	-606.5	254.65	417.97	417.97
3475.56	-4000.86	21071.5	45996.6	70500	99500						3475.56	-0.85645	71.501	-3.3506	-500.03	-500.03
3475.76	-3692.86	21559.5	45337.7	70830	99830						3475.76	307.14	559.5	-662.35	-170.03	-170.03
3475.95	-3671.86	20889.5	46543.7	72777	101777						3475.95	328.14	-110.5	543.65	1777	1777
3476.15	-4430.86	20633.5	45491.7	71656	100656						3476.15	-430.86	-366.5	-508.35	655.97	655.97
3476.34	-3806.86	20448.5	45636.7	70050	99050						3476.34	193.14	-551.5	-363.35	-950.03	-950.03
3476.54	-3002.86	21154.5	45325.7	70233	99233						3476.54	997.14	154.5	-674.35	-767.03	-767.03
3476.74	-4329.86	21858.5	45430.7	69845	98845						3476.74	-329.86	858.5	-569.35	-1155	-1155
3476.93	-4538.86	19950.5	45669.7	71336	100336						3476.93	-538.86	-1049.5	-330.35	335.97	335.97
3477.13	-4139.86	20643.5	46293.7	70826	99826						3477.13	-139.86	-356.5	293.65	-174.03	-174.03
3477.32	-3737.86	20870.5	45558.7	70934	99934						3477.32	262.14	-129.5	-441.35	-66.031	-66.031
3477.52	-4097.86	20929.5	45674.7	71672	100672						3477.52	-97.856	-70.499	-325.35	671.97	671.97
3477.71	-3938.86	19973.5	45464.7	71341	100341						3477.71	61.144	-1026.5	-535.35	340.97	340.97
3477.91	-2671.9	19894.5	46664.7	69634	98634						3477.91	1328.1	-1105.5	664.65	-1366	-1366
3478.1	-3386.86	20940.5	45966.6	68873	97873						3478.1	613.14	-59.499	-33.351	-2127	-2127
3478.3	-3535.86	21577.5	45733.7	70776	99776						3478.3	464.14	577.5	-266.35	-224.03	-224.03
3478.49	-3998.86	21428.5	44987.6	71212	100212						3478.49	1.1436	428.5	-1012.4	211.97	211.97
3478.69	-3799.86	20228.5	45875.7	69927	98927						3478.69	200.14	-771.5	-124.35	-1073	-1073
3478.89	-3977.86	21160.5	44688.6	69308	98308						3478.89	22.144	160.5	-1311.4	-1692	-1692
3479.08	-5109.9	21577.5	45955.6	70176	99176						3479.08	-1109.9	577.5	-44.351	-824.03	-824.03
3479.28	-5147.9	20728.5	45909.6	70946	99946						3479.28	-1147.9	-271.5	-90.351	-54.031	-54.031
3479.47	-4239.86	21552.5	46220.7	70274	99274						3479.47	-239.86	552.5	220.65	-726.03	-726.03
3479.67	-4087.86	20005.5	46195.7	71195	100195						3479.67	-87.856	-994.5	195.65	194.97	194.97
3479.86	-3957.86	20872.5	45058.7	72060	101060						3479.86	42.144	-127.5	-941.35	1060	1060
3480.06	-2535.9	21402.5	44684.6	71406	100406						3480.06	1464.1	402.5	-1315.4	405.97	405.97
3480.25	-2471.9	21835.5	46739.7	71198	100198						3480.25	1528.1	835.5	739.65	197.97	197.97
3480.45	-2717.9	20623.5	46662.7	71301	100301						3480.45	1282.1	-376.5	662.65	300.97	300.97
3480.64	-3440.86	21539.5	46871.7	71923	100923						3480.64	559.14	539.5	871.65	922.97	922.97
3480.84	-3936.86	20059.5	45636.7	71078	100078						3480.84	63.144	-940.5	-363.35	77.969	77.969
3481.04	-2380.9	20040.5	45816.7	71669	100669						3481.04	1619.1	-959.5	-183.35	668.97	668.97
3481.23	-1781.9	21123.5	46473.7	72271	101271						3481.23	2218.1	123.5	473.65	1271	1271
3481.43	-2560.9	20313.5	45667.7	70891	99891						3481.43	1439.1	-686.5	-332.35	-109.03	-109.03
3481.62	-3361.86	21150.5	47690.6	71244	100244						3481.62	638.14	150.5	1690.6	243.97	243.97
3481.82	-4125.86	20926.5	46842.7	72452	101452						3481.82	-125.86	-73.499	842.65	1452	1452
3482.01	-3862.86	20645.5	46649.7	70680	99680						3482.01	137.14	-354.5	649.65	-320.03	-320.03
3482.21	-2059.9	20931.5	45927.6	70746	99746						3482.21	1940.1	-68.499	-72.351	-254.03	-254.03
3482.4	-2564.9	22589.5	46598.7	71582	100582						3482.4	1435.1	1589.5	598.65	581.97	581.97
3482.6	-4087.86	22151.5	47579.6	71383	100383						3482.6	-87.856	1151.5	1579.6	382.97	382.97
3482.79	-3048.86	21246.5	46350.7	71828	100828						3482.79	951.14	246.5	350.65	827.97	827.97
3482.99	-2380.9	21896.5	46932.7	71258	100258						3482.99	1619.1	896.5	932.65	257.97	257.97
3483.19	-3828.86	21990.5	46513.7	71154	100154						3483.19	171.14	990.5	513.65	153.97	153.97
3483.38	-3763.86	21596.5	46369.7	70588	99588						3483.38	236.14	596.5	369.65	-412.03	-412.03
3483.58	-3555.86	20759.5	46582.7	71529	100529						3483.58	444.14	-240.5	582.65	528.97	528.97
3483.77	-5042.9	21718.5	47046.6	72126	101126						3483.77	-1042.9	718.5	1046.6	1126	1126
3483.97	-5294.9	20972.5	46263.7	71213	100213						3483.97	-1294.9	-27.499	263.65	212.97	212.97
3484.16	-4156.86	21207.5	46869.7	70470	99470						3484.16	-156.86	207.5	869.65	-530.03	-530.03
3484.36	-3781.86	22472.5	46931.7	70159	99159						3484.36	218.14	1472.5	931.65	-841.03	-841.03
3484.55	-3309.86	20840.5	45679.7	71369	100369						3484.55	690.14	-159.5	-320.35	368.97	368.97
3484.75	-4146.86	20777.5	45167.7	71277	100277						3484.75	-146.86	-222.5	-832.35	276.97	276.97
3484.94	-4631.86	19834.5	45307.7	71985	100985						3484.94	-631.86	-1165.5	-692.35	984.97	984.97
3485.14	-5552.9	20994.5	46302.7	71064	100064						3485.14	-1552.9	-5.499	302.65	63.969	63.969
3485.34	-4263.86	20726.5	45967.6	69259	98259						3485.34	-263.86	-273.5	-32.351	-1741	-1741
3485.53	-3783.86	21469.5	44961.6	70117	99117						3485.53	216.14	469.5	-1038.4	-883.03	-883.03
3485.73	-4881.86	20866.5	44839.6	72062	101062						3485.73	-881.86	-133.5	-1160.4	1062	1062
3485.92	-3094.86	20321.5	46838.7	71737	100737						3485.92	905.14	-678.5	838.65	736.97	736.97
3486.12	-2952.9	20976.5	45282.7	70927	99927						3486.12	1047.1	-23.499	-717.35	-73.031	-73.031
3486.31	-3384.86	21058.5	46373.7	70599	99599						3486.31	615.14	58.501	373.65	-401.03	-401.03
3486.51	-3690.86	21463.5	46047.6	69956	98956						3486.51	309.14	463.5	47.649	-1044	-1044
3486.7	-3230.86	22390.5	47265.6	72273	101273						3486.7	769.14	1390.5	1265.6	1273	1273
3486.9	-196.9	25776.5	50144.6	74457	103457						3486.9	3803.1	4776.5	4144.6	3457	3457
3487.09	1663.1	27301.5	51469.6	76147	105147						3487.09	5663.1	6301.5	5469.6	5147	5147
3487.29	4313.1	28988.5	54231.6	79711	108711						3487.29	8313.1	7988.5	8231.6	8711	8711
3487.49	5255.1	30145.5	55486.6	80277	109277						3487.49	9255.1	9145.5	9486.6	9277	9277
3487.68	4163.1	28989.5	53957.6	77542	106542						3487.68	8163.1	7989.5	7957.6	6542	6542
3487.88	302.1	26566.5	50460.6	74612	103612						3487.88	4302.1	5566.5	4460.6	3612	3612
3488.07	-4581.86	21492.5	46350.7	70200	99200						3488.07	-581.86	492.5	350.65	-800.03	-800.03
3488.27	-6913.9	16681.5	42015.6	66213	95213						3488.27	-2913.9	-4318.5	-3984.4	-4787	-4787
3488.46	-10402.9	14896.5	38950.6	65765	94765						3488.46	-6402.9	-6103.5	-7049.4	-5235	-5235
3488.66	-12383.9	14309.5	39310.6	63879	92879						3488.66	-8383.9	-6690.5	-6689.4	-7121	-7121
3488.85	-10739.9	14662.5	39367.6	63717	92717						3488.85	-6739.9	-6337.5	-6632.4	-7283	-7283
3489.05	-8239.9	17425.5	40955.6	66946	95946						3489.05	-4239.9	-3574.5	-5044.4	-4054	-4054
3489.24	-5188.9	19260.5	42914.6	68501	97501						3489.24	-1188.9	-1739.5	-3085.4	-2499	-2499
3489.44	-4248.86	19993.5	44687.6	69457	98457						3489.44	-248.86	-1006.5	-1312.4	-1543	-1543
3489.64	-4811.86	19354.5	45165.7	70883	99883						3489.64	-811.86	-1645.5	-834.35	-117.03	-117.03
3489.83	-4817.86	19471.5	47323.6	70792	99792						3489.83	-817.86	-1528.5	1323.6	-208.03	-208.03
3490.03	-5184.9	20450.5	46086.6	69874	98874						3490.03	-1184.9	-549.5	86.649	-1126	-1126
3490.22	-5185.9	20415.5	46129.7	69939	98939						3490.22	-1185.9	-584.5	129.65	-1061	-1061
3490.42	-4467.86	21275.5	45091.7	69942	98942						3490.42	-467.86	275.5	-908.35	-1058	-1058
3490.61	-4115.86	19904.5	46021.6	70187	99187						3490.61	-115.86	-1095.5	21.649	-813.03	-813.03
3490.81	-4184.86	21093.5	46555.7	71074	100074						3490.81	-184.86	93.501	555.65	73.969	73.969
3491	-3362.86	20358.5	47047.6	70393	99393						3491	637.14	-641.5	1047.6	-607.03	-607.03
3491.2	-2847.9	20907.5	45687.7	69742	98742						3491.2	1152.1	-92.499	-312.35	-1258	-1258
3491.39	-4816.86	20454.5	44587.6	70509	99509						3491.39	-816.86	-545.5	-1412.4	-491.03	-491.03
3491.59	-5168.9	19572.5	45446.7	69958	98958						3491.59	-1168.9	-1427.5	-553.35	-1042	-1042
3491.79	-5771.9	20219.5	45730.7	69181	98181						3491.79	-1771.9	-780.5	-269.35	-1819	-1819
3491.98	-5234.9	20017.5	46525.7	68996	97996						3491.98	-1234.9	-982.5	525.65	-2004	-2004
3492.18	-4644.86	20950.5	45979.6	69666	98666						3492.18	-644.86	-49.499	-20.351	-1334	-1334
3492.37	-4291.86	20613.5	45542.7	70458	99458						3492.37	-291.86	-386.5	-457.35	-542.03	-542.03
3492.57	-4529.86	20459.5	45566.7	70388	99388						3492.57	-529.86	-540.5	-433.35	-612.03	-612.03
3492.76	-5700.9	19794.5	45485.7	70565	99565						3492.76	-1700.9	-1205.5	-514.35	-435.03	-435.03
3492.96	-4513.86	20189.5	46142.7	71354	100354						3492.96	-513.86	-810.5	142.65	353.97	353.97
3493.15	-4251.86	20277.5	45353.7	70269	99269						3493.15	-251.86	-722.5	-646.35	-731.03	-731.03
3493.35	-3633.86	19869.5	47060.6	71065	100065						3493.35	366.14	-1130.5	1060.6	64.969	64.969
3493.54	-3405.86	21765.5	46660.7	69992	98992						3493.54	594.14	765.5	660.65	-1008	-1008
3493.74	-4778.86	21473.5	45985.6	71721	100721						3493.74	-778.86	473.5	-14.351	720.97	720.97
3493.94	-4372.86	21378.5	46172.7	71052	100052						3493.94	-372.86	378.5	172.65	51.969	51.969
3494.13	-4350.86	21109.5	47230.6	71805	100805						3494.13	-350.86	109.5	1230.6	804.97	804.97
3494.33	-2698.9	20989.5	46470.7	70976	99976						3494.33	1301.1	-10.499	470.65	-24.031	-24.031
3494.52	-3435.86	21249.5	44910.6	70217	99217						3494.52	564.14	249.5	-1089.4	-783.03	-783.03
3494.72	-2645.9	21060.5	45171.7	70990	99990						3494.72	1354.1	60.501	-828.35	-10.031	-10.031
3494.91	-2670.9	20324.5	45564.7	71011	100011						3494.91	1329.1	-675.5	-435.35	10.969	10.969
3495.11	-3811.86	20985.5	45533.7	70868	99868						3495.11	188.14	-14.499	-466.35	-132.03	-132.03
3495.3	-4015.86	20635.5	45316.7	70954	99954						3495.3	-15.856	-364.5	-683.35	-46.031	-46.031
3495.5	-3943.86	21003.5	46545.7	70892	99892						3495.5	56.144	3.501	545.65	-108.03	-108.03
3495.69	-3713.86	20336.5	46537.7	71510	100510						3495.69	286.14	-663.5	537.65	509.97	509.97
3495.89	-3696.86	20232.5	45777.7	70437	99437						3495.89	303.14	-767.5	-222.35	-563.03	-563.03
3496.09	-3719.86	21037.5	44605.6	71196	100196						3496.09	280.14	37.501	-1394.4	195.97	195.97
3496.28	-4804.86	20643.5	44711.6	70312	99312						3496.28	-804.86	-356.5	-1288.4	-688.03	-688.03
3496.48	-4851.86	20649.5	45627.7	70171	99171						3496.48	-851.86	-350.5	-372.35	-829.03	-829.03
3496.67	-4129.86	22171.5	46064.6	69589	98589						3496.67	-129.86	1171.5	64.649	-1411	-1411
3496.87	-4226.86	21935.5	45561.7	70520	99520						3496.87	-226.86	935.5	-438.35	-480.03	-480.03
3497.06	-4802.86	20203.5	45687.7	70824	99824						3497.06	-802.86	-796.5	-312.35	-176.03	-176.03
3497.26	-4878.86	20536.5	46241.7	71719	100719						3497.26	-878.86	-463.5	241.65	718.97	718.97
3497.45	-4545.86	22249.5	47156.6	71130	100130						3497.45	-545.86	1249.5	1156.6	129.97	129.97
3497.65	-4239.86	22030.5	46170.7	70809	99809						3497.65	-239.86	1030.5	170.65	-191.03	-191.03
3497.84	-3329.86	21941.5	46057.6	70971	99971						3497.84	670.14	941.5	57.649	-29.031	-29.031
3498.04	-3026.86	21031.5	46387.7	72714	101714						3498.04	973.14	31.501	387.65	1714	1714
3498.24	-3595.86	21926.5	46606.7	71810	100810						3498.24	404.14	926.5	606.65	809.97	809.97
3498.43	-3080.86	22088.5	46569.7	69582	98582						3498.43	919.14	1088.5	569.65	-1418	-1418
3498.63	-4415.86	21806.5	46816.7	69851	98851						3498.63	-415.86	806.5	816.65	-1149	-1149
3498.82	-3734.86	21080.5	47219.6	71243	100243						3498.82	265.14	80.501	1219.6	242.97	242.97
3499.02	-5567.9	21733.5	47340.6	71389	100389						3499.02	-1567.9	733.5	1340.6	388.97	388.97
3499.21	-4315.86	21965.5	47142.6	72379	101379						3499.21	-315.86	965.5	1142.6	1379	1379
3499.41	-2065.9	22214.5	46286.7	72380	101380						3499.41	1934.1	1214.5	286.65	1380	1380
3499.6	-2309.9	21249.5	47759.6	71942	100942						3499.6	1690.1	249.5	1759.6	941.97	941.97
3499.8	-3024.86	21025.5	46904.7	70887	99887						3499.8	975.14	25.501	904.65	-113.03	-113.03
3499.99	-4327.86	21502.5	46268.7	70287	99287						3499.99	-327.86	502.5	268.65	-713.03	-713.03
3500.19	-4417.86	21055.5	46313.7	70140	99140						3500.19	-417.86	55.501	313.65	-860.03	-860.03
3500.39	-4139.86	21096.5	45983.6	70349	99349						3500.39	-139.86	96.501	-16.351	-651.03	-651.03
3500.58	-3901.86	20673.5	45352.7	71540	100540						3500.58	98.144	-326.5	-647.35	539.97	539.97
3500.78	-3993.86	21646.5	46143.7	69963	98963						3500.78	6.1436	646.5	143.65	-1037	-1037
3500.97	-3652.86	21008.5	48076.6	71762	100762						3500.97	347.14	8.501	2076.6	761.97	761.97
3501.17	-3444.86	22030.5	47130.6	72308	101308						3501.17	555.14	1030.5	1130.6	1308	1308
3501.36	-1167.9	23540.5	47551.6	73337	102337						3501.36	2832.1	2540.5	1551.6	2337	2337
3501.56	1410.1	27401.5	51103.6	76482	105482						3501.56	5410.1	6401.5	5103.6	5482	5482
3501.75	5203.1	29948.5	54326.6	79314	108314						3501.75	9203.1	8948.5	8326.6	8314	8314
3501.95	8823	33310	58381	82760	111760						3501.95	12823	12310	12381	11760	11760
3502.14	10136	35586	59887	85827	114827						3502.14	14136	14586	13887	14827	14827
3502.34	9630	35448	59163	86107	115107						3502.34	13630	14448	13163	15107	15107
3502.54	5642.1	31434	55592.6	80860	109860						3502.54	9642.1	10434	9592.6	9860	9860
3502.73	-472.9	24879.5	49171.6	74007	103007						3502.73	3527.1	3879.5	3171.6	3007	3007
3502.93	-5813.9	18322.5	42756.6	68536	97536						3502.93	-1813.9	-2677.5	-3243.4	-2464	-2464
3503.12	-12250.9	12244.5	35250	61647	90647						3503.12	-8250.9	-8755.5	-10750	-9353	-9353
3503.32	-17851	7807	32495	58618	87618						3503.32	-13851	-13193	-13505	-12382	-12382
3503.51	-19281	7257	32772	57566	86566						3503.51	-15281	-13743	-13228	-13434	-13434
3503.71	-15158	11056.5	34535	59859	88859						3503.71	-11158	-9943.5	-11465	-11141	-11141
3503.9	-11915.9	14262.5	37909.6	62638	91638						3503.9	-7915.9	-6737.5	-8090.4	-8362	-8362
3504.1	-7636.9	16056.5	41270.6	65255	94255						3504.1	-3636.9	-4943.5	-4729.4	-5745	-5745
3504.3	-6763.9	19769.5	44100.6	68156	97156						3504.3	-2763.9	-1230.5	-1899.4	-2844	-2844
3504.49	-4988.86	20451.5	45440.7	68807	97807						3504.49	-988.86	-548.5	-559.35	-2193	-2193
3504.69	-3798.86	21470.5	45407.7	69651	98651						3504.69	201.14	470.5	-592.35	-1349	-1349
3504.88	-3636.86	21277.5	45588.7	70418	99418						3504.88	363.14	277.5	-411.35	-582.03	-582.03
3505.08	-4779.86	21243.5	46263.7	70648	99648						3505.08	-779.86	243.5	263.65	-352.03	-352.03
3505.27	-4304.86	21640.5	46603.7	71019	100019						3505.27	-304.86	640.5	603.65	18.969	18.969
3505.47	-4470.86	20514.5	46741.7	71441	100441						3505.47	-470.86	-485.5	741.65	440.97	440.97
3505.66	-4368.86	19639.5	46115.7	70814	99814						3505.66	-368.86	-1360.5	115.65	-186.03	-186.03
3505.86	-5251.9	19295.5	45318.7	71266	100266						3505.86	-1251.9	-1704.5	-681.35	265.97	265.97
3506.05	-6075.9	19857.5	44561.6	69990	98990						3506.05	-2075.9	-1142.5	-1438.4	-1010	-1010
3506.25	-5153.9	20448.5	44592.6	68386	97386						3506.25	-1153.9	-551.5	-1407.4	-2614	-2614
3506.45	-6084.9	20963.5	45429.7	68771	97771						3506.45	-2084.9	-36.499	-570.35	-2229	-2229
3506.64	-6366.9	19539.5	44915.6	69315	98315						3506.64	-2366.9	-1460.5	-1084.4	-1685	-1685
3506.84	-5796.9	19080.5	45175.7	69591	98591						3506.84	-1796.9	-1919.5	-824.35	-1409	-1409
3507.03	-5614.9	19615.5	43811.6	69270	98270						3507.03	-1614.9	-1384.5	-2188.4	-1730	-1730
3507.23	-4945.86	20926.5	45537.7	69762	98762						3507.23	-945.86	-73.499	-462.35	-1238	-1238
3507.42	-3346.86	20269.5	46683.7	69311	98311						3507.42	653.14	-730.5	683.65	-1689	-1689
3507.62	-4342.86	20245.5	45169.7	69557	98557						3507.62	-342.86	-754.5	-830.35	-1443	-1443
3507.81	-5117.9	20479.5	46116.7	70744	99744						3507.81	-1117.9	-520.5	116.65	-256.03	-256.03
3508.01	-4992.86	20152.5	45518.7	70285	99285						3508.01	-992.86	-847.5	-481.35	-715.03	-715.03
3508.2	-4836.86	20086.5	44692.6	70805	99805						3508.2	-836.86	-913.5	-1307.4	-195.03	-195.03
3508.4	-2754.9	20615.5	45069.7	71335	100335						3508.4	1245.1	-384.5	-930.35	334.97	334.97
3508.59	-3083.86	21223.5	45803.7	70914	99914						3508.59	916.14	223.5	-196.35	-86.031	-86.031
3508.79	-4136.86	21253.5	46212.7	70935	99935						3508.79	-136.86	253.5	212.65	-65.031	-65.031
3508.99	-3322.86	20411.5	46292.7	71954	100954						3508.99	677.14	-588.5	292.65	953.97	953.97
3509.18	-3235.86	20539.5	46158.7	72451	101451						3509.18	764.14	-460.5	158.65	1451	1451
3509.38	-1247.9	21943.5	46665.7	72797	101797						3509.38	2752.1	943.5	665.65	1797	1797
3509.57	-2712.9	22460.5	46803.7	71647	100647						3509.57	1287.1	1460.5	803.65	646.97	646.97
3509.77	-2938.9	22479.5	47618.6	71041	100041						3509.77	1061.1	1479.5	1618.6	40.969	40.969
3509.96	-2579.9	22104.5	46902.7	71799	100799						3509.96	1420.1	1104.5	902.65	798.97	798.97
3510.16	-2312.9	20847.5	47302.6	71350	100350						3510.16	1687.1	-152.5	1302.6	349.97	349.97
3510.35	-3655.86	21923.5	47991.6	70690	99690						3510.35	344.14	923.5	1991.6	-310.03	-310.03
3510.55	-4071.86	22241.5	46786.7	71221	100221						3510.55	-71.856	1241.5	786.65	220.97	220.97
3510.74	-3687.86	22182.5	45801.7	70415	99415						3510.74	312.14	1182.5	-198.35	-585.03	-585.03
3510.94	-5628.9	19516.5	44748.6	69607	98607						3510.94	-1628.9	-1483.5	-1251.4	-1393	-1393
3511.14	-5151.9	18806.5	44863.6	69724	98724						3511.14	-1151.9	-2193.5	-1136.4	-1276	-1276
3511.33	-4498.86	19300.5	43461.6	70176	99176						3511.33	-498.86	-1699.5	-2538.4	-824.03	-824.03
3511.53	-4804.86	20401.5	44317.6	69954	98954						3511.53	-804.86	-598.5	-1682.4	-1046	-1046
3511.72	-4539.86	20252.5	44823.6	70996	99996						3511.72	-539.86	-747.5	-1176.4	-4.0313	-4.0313
3511.92	-4745.86	19733.5	45871.7	71084	100084						3511.92	-745.86	-1266.5	-128.35	83.969	83.969
3512.11	-4135.86	21136.5	45989.6	70357	99357						3512.11	-135.86	136.5	-10.351	-643.03	-643.03
3512.31	-3482.86	22478.5	45561.7	71634	100634						3512.31	517.14	1478.5	-438.35	633.97	633.97
3512.5	-3667.86	21430.5	47366.6	71326	100326						3512.5	332.14	430.5	1366.6	325.97	325.97
3512.7	-3693.86	20212.5	48167.6	70897	99897						3512.7	306.14	-787.5	2167.6	-103.03	-103.03
3512.89	-3671.86	21755.5	46290.7	71420	100420						3512.89	328.14	755.5	290.65	419.97	419.97
3513.09	-3557.86	21416.5	45769.7	71806	100806						3513.09	442.14	416.5	-230.35	805.97	805.97
3513.29	-3006.86	20761.5	46019.6	70967	99967						3513.29	993.14	-238.5	19.649	-33.031	-33.031
3513.48	-2543.9	20569.5	47244.6	70289	99289						3513.48	1456.1	-430.5	1244.6	-711.03	-711.03
3513.68	-3316.86	22336.5	47086.6	69463	98463						3513.68	683.14	1336.5	1086.6	-1537	-1537
3513.87	-3173.86	20820.5	46800.7	70984	99984						3513.87	826.14	-179.5	800.65	-16.031	-16.031
3514.07	-2254.9	22859.5	47919.6	71752	100752						3514.07	1745.1	1859.5	1919.6	751.97	751.97
3514.26	-1695.9	22829.5	46921.7	72751	101751						3514.26	2304.1	1829.5	921.65	1751	1751
3514.46	-2883.9	22112.5	47335.6	71090	100090						3514.46	1116.1	1112.5	1335.6	89.969	89.969
3514.65	-4121.86	21666.5	46473.7	71207	100207						3514.65	-121.86	666.5	473.65	206.97	206.97
3514.85	-4666.86	21353.5	46064.6	70983	99983						3514.85	-666.86	353.5	64.649	-17.031	-17.031
3515.05	-3613.86	20726.5	46095.6	70590	99590						3515.05	386.14	-273.5	95.649	-410.03	-410.03
3515.24	-3615.86	20309.5	45247.7	71108	100108						3515.24	384.14	-690.5	-752.35	107.97	107.97
3515.44	-3847.86	20642.5	45466.7	71128	100128						3515.44	152.14	-357.5	-533.35	127.97	127.97
3515.63	-4458.86	21260.5	45412.7	71122	100122						3515.63	-458.86	260.5	-587.35	121.97	121.97
3515.83	-5754.9	21512.5	45926.6	71989	100989						3515.83	-1754.9	512.5	-73.351	988.97	988.97
3516.02	-3858.86	20220.5	46672.7	72632	101632						3516.02	141.14	-779.5	672.65	1632	1632
3516.22	-2987.9	21920.5	48695.6	73321	102321						3516.22	1012.1	920.5	2695.6	2321	2321
3516.41	-912.9	25959.5	49833.6	73670	102670						3516.41	3087.1	4959.5	3833.6	2670	2670
3516.61	3233.1	28116.5	52695.6	77333	106333						3516.61	7233.1	7116.5	6695.6	6333	6333
3516.8	6538	30864.5	56939	80953	109953						3516.8	10538	9864.5	10939	9953	9953
3517	8247	34476	60433	84949	113949						3517	12247	13476	14433	13949	13949
3517.2	8637	34816	60883	85055	114055						3517.2	12637	13816	14883	14055	14055
3517.39	5843.1	31952	57449	81984	110984						3517.39	9843.1	10952	11449	10984	10984
3517.59	2033.1	27056.5	51162.6	77787	106787						3517.59	6033.1	6056.5	5162.6	6787	6787
3517.78	-4296.86	20781.5	44685.6	71040	100040						3517.78	-296.86	-218.5	-1314.4	39.969	39.969
3517.98	-10050.9	14222.5	39230.6	63978	92978						3517.98	-6050.9	-6777.5	-6769.4	-7022	-7022
3518.17	-15334	9787	33669	58151	87151						3518.17	-11334	-11213	-12331	-12849	-12849
3518.37	-17020	6673	32236	55996	84996						3518.37	-13020	-14327	-13764	-15004	-15004
3518.56	-16728	7162	32319	57092	86092						3518.56	-12728	-13838	-13681	-13908	-13908
3518.76	-14392	10288	36247.6	60216	89216						3518.76	-10392	-10712	-9752.4	-10784	-10784
3518.95	-10223.9	14230.5	39455.6	63341	92341						3518.95	-6223.9	-6769.5	-6544.4	-7659	-7659
3519.15	-9205.9	16748.5	40435.6	66915	95915						3519.15	-5205.9	-4251.5	-5564.4	-4085	-4085
3519.35	-7057.9	19190.5	41935.6	67772	96772						3519.35	-3057.9	-1809.5	-4064.4	-3228	-3228
3519.54	-4030.86	20723.5	43737.6	68892	97892						3519.54	-30.856	-276.5	-2262.4	-2108	-2108
3519.74	-5215.9	20170.5	44664.6	69597	98597						3519.74	-1215.9	-829.5	-1335.4	-1403	-1403
3519.93	-5013.9	20565.5	45212.7	70349	99349						3519.93	-1013.9	-434.5	-787.35	-651.03	-651.03
3520.13	-4695.86	21336.5	44343.6	70733	99733						3520.13	-695.86	336.5	-1656.4	-267.03	-267.03
3520.32	-6130.9	20461.5	46289.7	70882	99882						3520.32	-2130.9	-538.5	289.65	-118.03	-118.03
3520.52	-3966.86	20434.5	45211.7	70069	99069						3520.52	33.144	-565.5	-788.35	-931.03	-931.03
3520.71	-3588.86	19691.5	45059.7	70666	99666						3520.71	411.14	-1308.5	-940.35	-334.03	-334.03
3520.91	-4923.86	20169.5	45088.7	69113	98113						3520.91	-923.86	-830.5	-911.35	-1887	-1887
3521.1	-5863.9	20820.5	45174.7	70127	99127						3521.1	-1863.9	-179.5	-825.35	-873.03	-873.03
3521.3	-4355.86	20958.5	45264.7	71458	100458						3521.3	-355.86	-41.499	-735.35	457.97	457.97
3521.5	-4747.86	20702.5	44626.6	72323	101323						3521.5	-747.86	-297.5	-1373.4	1323	1323
3521.69	-2857.9	20264.5	44387.6	70700	99700						3521.69	1142.1	-735.5	-1612.4	-300.03	-300.03
3521.89	-4319.86	20277.5	44183.6	70302	99302						3521.89	-319.86	-722.5	-1816.4	-698.03	-698.03
3522.08	-5915.9	19601.5	44006.6	71255	100255						3522.08	-1915.9	-1398.5	-1993.4	254.97	254.97
3522.28	-4198.86	21179.5	45113.7	69823	98823						3522.28	-198.86	179.5	-886.35	-1177	-1177
3522.47	-4559.86	21549.5	44962.6	69901	98901						3522.47	-559.86	549.5	-1037.4	-1099	-1099
3522.67	-5182.9	20103.5	45112.7	69475	98475						3522.67	-1182.9	-896.5	-887.35	-1525	-1525
3522.86	-4723.86	18803.5	44997.6	69412	98412						3522.86	-723.86	-2196.5	-1002.4	-1588	-1588
3523.06	-4412.86	20502.5	44829.6	69328	98328						3523.06	-412.86	-497.5	-1170.4	-1672	-1672
3523.25	-4915.86	20737.5	46854.7	70717	99717						3523.25	-915.86	-262.5	854.65	-283.03	-283.03
3523.45	-4073.86	21025.5	45504.7	70888	99888						3523.45	-73.856	25.501	-495.35	-112.03	-112.03
3523.65	-3165.86	20808.5	46008.6	71133	100133						3523.65	834.14	-191.5	8.6494	132.97	132.97
3523.84	-3710.86	20029.5	45493.7	70393	99393						3523.84	289.14	-970.5	-506.35	-607.03	-607.03
3524.04	-3541.86	21402.5	44490.6	70698	99698						3524.04	458.14	402.5	-1509.4	-302.03	-302.03
3524.23	-2731.9	20329.5	44584.6	71363	100363						3524.23	1268.1	-670.5	-1415.4	362.97	362.97
3524.43	-4725.86	21914.5	46549.7	70795	99795						3524.43	-725.86	914.5	549.65	-205.03	-205.03
3524.62	-4759.86	21614.5	45890.7	70616	99616						3524.62	-759.86	614.5	-109.35	-384.03	-384.03
3524.82	-3817.86	20079.5	44080.6	68583	97583						3524.82	182.14	-920.5	-1919.4	-2417	-2417
3525.01	-3173.86	20283.5	45165.7	69694	98694						3525.01	826.14	-716.5	-834.35	-1306	-1306
3525.21	-2983.9	20008.5	45430.7	69772	98772						3525.21	1016.1	-991.5	-569.35	-1228	-1228
3525.4	-4984.86	21502.5	45085.7	71100	100100						3525.4	-984.86	502.5	-914.35	99.969	99.969
3525.6	-5551.9	21147.5	44948.6	71746	100746						3525.6	-1551.9	147.5	-1051.4	745.97	745.97
3525.8	-4933.86	20904.5	44831.6	69733	98733						3525.8	-933.86	-95.499	-1168.4	-1267	-1267
3525.99	-5387.9	21904.5	44935.6	68728	97728						3525.99	-1387.9	904.5	-1064.4	-2272	-2272
3526.19	-4095.86	18818.5	44845.6	69356	98356						3526.19	-95.856	-2181.5	-1154.4	-1644	-1644
3526.38	-4110.86	19728.5	45779.7	69912	98912						3526.38	-110.86	-1271.5	-220.35	-1088	-1088
3526.58	-5041.9	20441.5	45424.7	71287	100287						3526.58	-1041.9	-558.5	-575.35	286.97	286.97
3526.77	-4322.86	20632.5	46286.7	71045	100045						3526.77	-322.86	-367.5	286.65	44.969	44.969
3526.97	-3586.86	20814.5	45883.7	71745	100745						3526.97	413.14	-185.5	-116.35	744.97	744.97
3527.16	-5117.9	21560.5	46561.7	69675	98675						3527.16	-1117.9	560.5	561.65	-1325	-1325
3527.36	-4612.86	20154.5	46266.7	69584	98584						3527.36	-612.86	-845.5	266.65	-1416	-1416
3527.55	-5171.9	19001.5	45649.7	69526	98526						3527.55	-1171.9	-1998.5	-350.35	-1474	-1474
3527.75	-5254.9	20039.5	44947.6	69362	98362						3527.75	-1254.9	-960.5	-1052.4	-1638	-1638
3527.95	-5138.9	21164.5	45101.7	69797	98797						3527.95	-1138.9	164.5	-898.35	-1203	-1203
3528.14	-3483.86	19865.5	46875.7	71464	100464						3528.14	516.14	-1134.5	875.65	463.97	463.97
3528.34	-3667.86	21524.5	47539.6	70464	99464						3528.34	332.14	524.5	1539.6	-536.03	-536.03
3528.53	-2762.9	20952.5	47447.6	71495	100495						3528.53	1237.1	-47.499	1447.6	494.97	494.97
3528.73	-2745.9	20885.5	47587.6	72551	101551						3528.73	1254.1	-114.5	1587.6	1551	1551
3528.92	-2908.9	21085.5	46729.7	72300	101300						3528.92	1091.1	85.501	729.65	1300	1300
3529.12	-3128.86	21669.5	45238.7	71956	100956						3529.12	871.14	669.5	-761.35	955.97	955.97
3529.31	-3821.86	20592.5	45401.7	70721	99721						3529.31	178.14	-407.5	-598.35	-279.03	-279.03
3529.51	-2553.9	19664.5	45839.7	70328	99328						3529.51	1446.1	-1335.5	-160.35	-672.03	-672.03
3529.7	-3244.86	20150.5	45924.6	69940	98940						3529.7	755.14	-849.5	-75.351	-1060	-1060
3529.9	-5093.9	21201.5	44702.6	70760	99760						3529.9	-1093.9	201.5	-1297.4	-240.03	-240.03
3530.1	-4079.86	20032.5	44610.6	71666	100666						3530.1	-79.856	-967.5	-1389.4	665.97	665.97
3530.29	-4872.86	19895.5	46497.7	71075	100075						3530.29	-872.86	-1104.5	497.65	74.969	74.969
3530.49	-5749.9	20465.5	45202.7	70075	99075						3530.49	-1749.9	-534.5	-797.35	-925.03	-925.03
3530.68	-3879.86	20499.5	45955.6	70500	99500						3530.68	120.14	-500.5	-44.351	-500.03	-500.03
3530.88	-4040.86	20354.5	45298.7	71585	100585						3530.88	-40.856	-645.5	-701.35	584.97	584.97
3531.07	-3607.86	20390.5	45950.6	70526	99526						3531.07	392.14	-609.5	-49.351	-474.03	-474.03
3531.27	-2596.9	20559.5	48562.6	71819	100819						3531.27	1403.1	-440.5	2562.6	818.97	818.97
3531.46	-344.9	22662.5	49860.6	74546	103546						3531.46	3655.1	1662.5	3860.6	3546	3546
3531.66	301.1	26690.5	52057.6	77480	106480						3531.66	4301.1	5690.5	6057.6	6480	6480
3531.85	3841.1	28927.5	53556.6	78543	107543						3531.85	7841.1	7927.5	7556.6	7543	7543
3532.05	4810.1	29625.5	53328.6	78346	107346						3532.05	8810.1	8625.5	7328.6	7346	7346
3532.25	1281.1	27992.5	51956.6	76769	105769						3532.25	5281.1	6992.5	5956.6	5769	5769
3532.44	-1473.9	24437.5	48420.6	73548	102548						3532.44	2526.1	3437.5	2420.6	2548	2548
3532.64	-4916.86	18938.5	45005.7	70405	99405						3532.64	-916.86	-2061.5	-994.35	-595.03	-595.03
3532.83	-8677.9	15487.5	41767.6	66482	95482						3532.83	-4677.9	-5512.5	-4232.4	-4518	-4518
3533.03	-10905.9	14757.5	39448.6	62891	91891						3533.03	-6905.9	-6242.5	-6551.4	-8109	-8109
3533.22	-13047.9	12120.5	38393.6	62485	91485						3533.22	-9047.9	-8879.5	-7606.4	-8515	-8515
3533.42	-11915.9	13331.5	39695.6	63387	92387						3533.42	-7915.9	-7668.5	-6304.4	-7613	-7613
3533.61	-10559.9	15440.5	40234.6	65228	94228						3533.61	-6559.9	-5559.5	-5765.4	-5772	-5772
3533.81	-7577.9	17224.5	41939.6	66310	95310						3533.81	-3577.9	-3775.5	-4060.4	-4690	-4690
3534	-6751.9	18706.5	44354.6	68962	97962						3534	-2751.9	-2293.5	-1645.4	-2038	-2038
3534.2	-5041.9	18700.5	45435.7	69857	98857						3534.2	-1041.9	-2299.5	-564.35	-1143	-1143
3534.4	-5344.9	20152.5	44365.6	70148	99148						3534.4	-1344.9	-847.5	-1634.4	-852.03	-852.03
3534.59	-4283.86	22613.5	45292.7	70515	99515						3534.59	-283.86	1613.5	-707.35	-485.03	-485.03
3534.79	-4940.86	21492.5	46949.7	69627	98627						3534.79	-940.86	492.5	949.65	-1373	-1373
3534.98	-5531.9	20455.5	45019.7	70408	99408						3534.98	-1531.9	-544.5	-980.35	-592.03	-592.03
3535.18	-4582.86	21017.5	44861.6	71522	100522						3535.18	-582.86	17.501	-1138.4	521.97	521.97
3535.37	-4921.86	21303.5	46554.7	69864	98864						3535.37	-921.86	303.5	554.65	-1136	-1136
3535.57	-4122.86	20950.5	45689.7	70584	99584						3535.57	-122.86	-49.499	-310.35	-416.03	-416.03
3535.76	-3304.86	20364.5	44915.6	72441	101441						3535.76	695.14	-635.5	-1084.4	1441	1441
3535.96	-4234.86	20864.5	44809.6	71177	100177						3535.96	-234.86	-135.5	-1190.4	176.97	176.97
3536.15	-3656.86	19911.5	45041.7	71189	100189						3536.15	343.14	-1088.5	-958.35	188.97	188.97
3536.35	-4437.86	20366.5	45139.7	71350	100350						3536.35	-437.86	-633.5	-860.35	349.97	349.97
3536.55	-3292.86	20212.5	45645.7	70923	99923						3536.55	707.14	-787.5	-354.35	-77.031	-77.031
3536.74	-3531.86	22015.5	45253.7	70693	99693						3536.74	468.14	1015.5	-746.35	-307.03	-307.03
3536.94	-4126.86	21441.5	45130.7	70198	99198						3536.94	-126.86	441.5	-869.35	-802.03	-802.03
3537.13	-4332.86	20424.5	45829.7	70108	99108						3537.13	-332.86	-575.5	-170.35	-892.03	-892.03
3537.33	-3732.86	20126.5	45827.7	70042	99042						3537.33	267.14	-873.5	-172.35	-958.03	-958.03
3537.52	-4431.86	19648.5	47085.6	70831	99831						3537.52	-431.86	-1351.5	1085.6	-169.03	-169.03
3537.72	-3769.86	19658.5	45232.7	71445	100445						3537.72	230.14	-1341.5	-767.35	444.97	444.97
3537.91	-5172.9	20488.5	45214.7	69527	98527						3537.91	-1172.9	-511.5	-785.35	-1473	-1473
3538.11	-4380.86	20868.5	46569.7	69896	98896						3538.11	-380.86	-131.5	569.65	-1104	-1104
3538.3	-4343.86	21085.5	45419.7	70500	99500						3538.3	-343.86	85.501	-580.35	-500.03	-500.03
3538.5	-4842.86	20656.5	44773.6	71658	100658						3538.5	-842.86	-343.5	-1226.4	657.97	657.97
3538.7	-5328.9	21561.5	44902.6	70169	99169						3538.7	-1328.9	561.5	-1097.4	-831.03	-831.03
3538.89	-5019.9	20480.5	44519.6	69736	98736						3538.89	-1019.9	-519.5	-1480.4	-1264	-1264
3539.09	-4154.86	20954.5	46362.7	70890	99890						3539.09	-154.86	-45.499	362.65	-110.03	-110.03
3539.28	-4608.86	20853.5	45759.7	70683	99683						3539.28	-608.86	-146.5	-240.35	-317.03	-317.03
3539.48	-3316.86	21235.5	46392.7	70355	99355						3539.48	683.14	235.5	392.65	-645.03	-645.03
3539.67	-4893.86	19664.5	44907.6	71324	100324						3539.67	-893.86	-1335.5	-1092.4	323.97	323.97
3539.87	-4270.86	19748.5	46140.7	70879	99879						3539.87	-270.86	-1251.5	140.65	-121.03	-121.03
3540.06	-5017.9	21490.5	45686.7	70881	99881						3540.06	-1017.9	490.5	-313.35	-119.03	-119.03
3540.26	-3851.86	21608.5	45707.7	71384	100384						3540.26	148.14	608.5	-292.35	383.97	383.97
3540.45	-4487.86	20560.5	45246.7	70719	99719						3540.45	-487.86	-439.5	-753.35	-281.03	-281.03
3540.65	-4307.86	20441.5	44843.6	70620	99620						3540.65	-307.86	-558.5	-1156.4	-380.03	-380.03
3540.85	-4123.86	20498.5	46998.7	69305	98305						3540.85	-123.86	-501.5	998.65	-1695	-1695
3541.04	-4006.86	20587.5	45387.7	70318	99318						3541.04	-6.8564	-412.5	-612.35	-682.03	-682.03
3541.24	-4255.86	22131.5	45168.7	71286	100286						3541.24	-255.86	1131.5	-831.35	285.97	285.97
3541.43	-4654.86	20242.5	44496.6	71030	100030						3541.43	-654.86	-757.5	-1503.4	29.969	29.969
3541.63	-4550.86	21040.5	44402.6	71327	100327						3541.63	-550.86	40.501	-1597.4	326.97	326.97
3541.82	-4574.86	21271.5	46044.6	70869	99869						3541.82	-574.86	271.5	44.649	-131.03	-131.03
3542.02	-4356.86	21117.5	45619.7	70562	99562						3542.02	-356.86	117.5	-380.35	-438.03	-438.03
3542.21	-4088.86	19441.5	45082.7	70599	99599						3542.21	-88.856	-1558.5	-917.35	-401.03	-401.03
3542.41	-3934.86	19619.5	45151.7	70179	99179						3542.41	65.144	-1380.5	-848.35	-821.03	-821.03
3542.6	-4607.86	19113.5	46225.7	69816	98816						3542.6	-607.86	-1886.5	225.65	-1184	-1184
3542.8	-4334.86	19412.5	44710.6	70637	99637						3542.8	-334.86	-1587.5	-1289.4	-363.03	-363.03
3543	-3856.86	21361.5	45131.7	70716	99716						3543	143.14	361.5	-868.35	-284.03	-284.03
3543.19	-4889.86	21138.5	45683.7	70624	99624						3543.19	-889.86	138.5	-316.35	-376.03	-376.03
3543.39	-5428.9	21319.5	46350.7	70512	99512						3543.39	-1428.9	319.5	350.65	-488.03	-488.03
3543.58	-4780.86	21458.5	45614.7	71401	100401						3543.58	-780.86	458.5	-385.35	400.97	400.97
3543.78	-3944.86	20246.5	44930.6	70582	99582						3543.78	55.144	-753.5	-1069.4	-418.03	-418.03
3543.97	-3737.86	21146.5	45083.7	70526	99526						3543.97	262.14	146.5	-916.35	-474.03	-474.03
3544.17	-3582.86	21874.5	45620.7	70278	99278						3544.17	417.14	874.5	-379.35	-722.03	-722.03
3544.36	-3904.86	20953.5	46814.7	70736	99736						3544.36	95.144	-46.499	814.65	-264.03	-264.03
3544.56	-3534.86	19765.5	44982.6	70431	99431						3544.56	465.14	-1234.5	-1017.4	-569.03	-569.03
3544.75	-4496.86	21237.5	45501.7	71322	100322						3544.75	-496.86	237.5	-498.35	321.97	321.97
3544.95	-5819.9	22399.5	45554.7	71192	100192						3544.95	-1819.9	1399.5	-445.35	191.97	191.97
3545.15	-4672.86	21623.5	46619.7	71798	100798						3545.15	-672.86	623.5	619.65	797.97	797.97
3545.34	-5126.9	21000.5	46794.7	70825	99825						3545.34	-1126.9	0.50098	794.65	-175.03	-175.03
3545.54	-3745.86	21200.5	46130.7	69778	98778						3545.54	254.14	200.5	130.65	-1222	-1222
3545.73	-4848.86	19904.5	44627.6	70207	99207						3545.73	-848.86	-1095.5	-1372.4	-793.03	-793.03
3545.93	-4061.86	20504.5	45376.7	70952	99952						3545.93	-61.856	-495.5	-623.35	-48.031	-48.031
3546.12	-4815.86	21560.5	46941.7	70606	99606						3546.12	-815.86	560.5	941.65	-394.03	-394.03
3546.32	-4464.86	20949.5	46358.7	71646	100646						3546.32	-464.86	-50.499	358.65	645.97	645.97
3546.51	-5122.9	21680.5	46415.7	71934	100934						3546.51	-1122.9	680.5	415.65	933.97	933.97
3546.71	-5025.9	20927.5	45068.7	70950	99950						3546.71	-1025.9	-72.499	-931.35	-50.031	-50.031
3546.9	-4783.86	20863.5	45203.7	71190	100190						3546.9	-783.86	-136.5	-796.35	189.97	189.97
3547.1	-4519.86	21448.5	45876.7	70331	99331						3547.1	-519.86	448.5	-123.35	-669.03	-669.03
3547.3	-3827.86	21756.5	46082.6	71169	100169						3547.3	172.14	756.5	82.649	168.97	168.97
3547.49	-4574.86	20722.5	45514.7	70963	99963						3547.49	-574.86	-277.5	-485.35	-37.031	-37.031
3547.69	-3362.86	20702.5	46295.7	71546	100546						3547.69	637.14	-297.5	295.65	545.97	545.97
3547.88	-4356.86	21328.5	46717.7	70834	99834						3547.88	-356.86	328.5	717.65	-166.03	-166.03
3548.08	-3105.86	21182.5	47369.6	70965	99965						3548.08	894.14	182.5	1369.6	-35.031	-35.031
3548.27	-3185.86	20362.5	46832.7	69769	98769						3548.27	814.14	-637.5	832.65	-1231	-1231
3548.47	-3726.86	21419.5	46066.6	71656	100656						3548.47	273.14	419.5	66.649	655.97	655.97
3548.66	-4503.86	20965.5	45240.7	71947	100947						3548.66	-503.86	-34.499	-759.35	946.97	946.97
3548.86	-4891.86	21399.5	46641.7	71796	100796						3548.86	-891.86	399.5	641.65	795.97	795.97
3549.05	-5683.9	20696.5	46507.7	72266	101266						3549.05	-1683.9	-303.5	507.65	1266	1266
3549.25	-5240.9	20462.5	47347.6	71866	100866						3549.25	-1240.9	-537.5	1347.6	865.97	865.97
3549.45	-4531.86	19964.5	46388.7	71248	100248						3549.45	-531.86	-1035.5	388.65	247.97	247.97
3549.64	-4076.86	20241.5	44985.6	72214	101214						3549.64	-76.856	-758.5	-1014.4	1214	1214
3549.84	-4861.86	20380.5	45986.6	71578	100578						3549.84	-861.86	-619.5	-13.351	577.97	577.97
3550.03	-5292.9	19691.5	46676.7	70567	99567						3550.03	-1292.9	-1308.5	676.65	-433.03	-433.03
3550.23	-4312.86	20450.5	45292.7	69460	98460						3550.23	-312.86	-549.5	-707.35	-1540	-1540
3550.42	-4012.86	21314.5	44231.6	69187	98187						3550.42	-12.856	314.5	-1768.4	-1813	-1813
3550.62	-3493.86	21355.5	44534.6	72184	101184						3550.62	506.14	355.5	-1465.4	1184	1184
3550.81	-5010.9	20987.5	44265.6	72005	101005						3550.81	-1010.9	-12.499	-1734.4	1005	1005
3551.01	-3869.86	21227.5	45527.7	71306	100306						3551.01	130.14	227.5	-472.35	305.97	305.97
3551.2	-4469.86	22125.5	46236.7	71382	100382						3551.2	-469.86	1125.5	236.65	381.97	381.97
3551.4	-4699.86	21388.5	44881.6	71245	100245						3551.4	-699.86	388.5	-1118.4	244.97	244.97
3551.6	-5226.9	21402.5	44083.6	70427	99427						3551.6	-1226.9	402.5	-1916.4	-573.03	-573.03
3551.79	-4514.86	20234.5	44700.6	70261	99261						3551.79	-514.86	-765.5	-1299.4	-739.03	-739.03
3551.99	-3244.86	20552.5	45028.7	70593	99593						3551.99	755.14	-447.5	-971.35	-407.03	-407.03
3552.18	-2881.9	19400.5	47150.6	71232	100232						3552.18	1118.1	-1599.5	1150.6	231.97	231.97
3552.38	-2944.9	21445.5	47265.6	71767	100767						3552.38	1055.1	445.5	1265.6	766.97	766.97
3552.57	-3457.86	20130.5	46707.7	71628	100628						3552.57	542.14	-869.5	707.65	627.97	627.97
3552.77	-3837.86	20229.5	45598.7	71772	100772						3552.77	162.14	-770.5	-401.35	771.97	771.97
3552.96	-3749.86	20890.5	45814.7	70756	99756						3552.96	250.14	-109.5	-185.35	-244.03	-244.03
3553.16	-2517.9	20897.5	45615.7	70834	99834						3553.16	1482.1	-102.5	-384.35	-166.03	-166.03
3553.35	-4379.86	22285.5	46264.7	71374	100374						3553.35	-379.86	1285.5	264.65	373.97	373.97
3553.55	-5195.9	20934.5	46069.6	69957	98957						3553.55	-1195.9	-65.499	69.649	-1043	-1043
3553.75	-3566.86	22057.5	44797.6	71624	100624						3553.75	433.14	1057.5	-1202.4	623.97	623.97
3553.94	-4252.86	20555.5	46054.6	71532	100532						3553.94	-252.86	-444.5	54.649	531.97	531.97
3554.14	-4924.86	21588.5	45475.7	71286	100286						3554.14	-924.86	588.5	-524.35	285.97	285.97
3554.33	-5169.9	22225.5	44780.6	70328	99328						3554.33	-1169.9	1225.5	-1219.4	-672.03	-672.03
3554.53	-4697.86	20673.5	44864.6	70770	99770						3554.53	-697.86	-326.5	-1135.4	-230.03	-230.03
3554.72	-4122.86	19447.5	45467.7	72387	101387						3554.72	-122.86	-1552.5	-532.35	1387	1387
3554.92	-4135.86	19689.5	44660.6	70008	99008						3554.92	-135.86	-1310.5	-1339.4	-992.03	-992.03
3555.11	-4661.86	20818.5	45071.7	70786	99786						3555.11	-661.86	-181.5	-928.35	-214.03	-214.03
3555.31	-4690.86	21517.5	45595.7	71991	100991						3555.31	-690.86	517.5	-404.35	990.97	990.97
3555.5	-5071.9	21806.5	45019.7	70460	99460						3555.5	-1071.9	806.5	-980.35	-540.03	-540.03
3555.7	-4166.86	21285.5	45344.7	71168	100168						3555.7	-166.86	285.5	-655.35	167.97	167.97
3555.9	-4482.86	20175.5	44817.6	71057	100057						3555.9	-482.86	-824.5	-1182.4	56.969	56.969
3556.09	-4993.86	21243.5	45262.7	70327	99327						3556.09	-993.86	243.5	-737.35	-673.03	-673.03
3556.29	-4379.86	20717.5	44399.6	71916	100916						3556.29	-379.86	-282.5	-1600.4	915.97	915.97
3556.48	-4168.86	20626.5	44583.6	70695	99695						3556.48	-168.86	-373.5	-1416.4	-305.03	-305.03
3556.68	-4679.86	20394.5	44728.6	71189	100189						3556.68	-679.86	-605.5	-1271.4	188.97	188.97
3556.87	-5508.9	19443.5	44192.6	69981	98981						3556.87	-1508.9	-1556.5	-1807.4	-1019	-1019
3557.07	-4411.86	18901.5	45674.7	70370	99370						3557.07	-411.86	-2098.5	-325.35	-630.03	-630.03
3557.26	-3680.86	21466.5	45780.7	69854	98854						3557.26	319.14	466.5	-219.35	-1146	-1146
3557.46	-4609.86	21203.5	45957.6	70398	99398						3557.46	-609.86	203.5	-42.351	-602.03	-602.03
3557.65	-5300.9	20297.5	45258.7	70537	99537						3557.65	-1300.9	-702.5	-741.35	-463.03	-463.03
3557.85	-5791.9	20921.5	44589.6	69960	98960						3557.85	-1791.9	-78.499	-1410.4	-1040	-1040
3558.05	-4690.86	20531.5	46414.7	70980	99980						3558.05	-690.86	-468.5	414.65	-20.031	-20.031
3558.24	-4280.86	20869.5	46257.7	71414	100414						3558.24	-280.86	-130.5	257.65	413.97	413.97
3558.44	-4529.86	21626.5	46475.7	70835	99835						3558.44	-529.86	626.5	475.65	-165.03	-165.03
3558.63	-4049.86	21722.5	46719.7	70932	99932						3558.63	-49.856	722.5	719.65	-68.031	-68.031
3558.83	-3629.86	21483.5	47526.6	70524	99524						3558.83	370.14	483.5	1526.6	-476.03	-476.03
3559.02	-3885.86	21433.5	46243.7	70944	99944						3559.02	114.14	433.5	243.65	-56.031	-56.031
3559.22	-4075.86	20740.5	46179.7	70765	99765						3559.22	-75.856	-259.5	179.65	-235.03	-235.03
3559.41	-3857.86	20827.5	45041.7	71340	100340						3559.41	142.14	-172.5	-958.35	339.97	339.97
3559.61	-3981.86	21148.5	45396.7	70359	99359						3559.61	18.144	148.5	-603.35	-641.03	-641.03
3559.8	-4492.86	21328.5	46087.6	71080	100080						3559.8	-492.86	328.5	87.649	79.969	79.969
3560	-3800.86	20246.5	45662.7	69806	98806						3560	199.14	-753.5	-337.35	-1194	-1194
3560.2	-4003.86	21821.5	45160.7	69796	98796						3560.2	-3.8564	821.5	-839.35	-1204	-1204
3560.39	-4787.86	21376.5	45820.7	70682	99682						3560.39	-787.86	376.5	-179.35	-318.03	-318.03
3560.59	-4039.86	20564.5	46487.7	71154	100154						3560.59	-39.856	-435.5	487.65	153.97	153.97
3560.78	-3923.86	20631.5	45855.7	72824	101824						3560.78	76.144	-368.5	-144.35	1824	1824
3560.98	-4992.86	20120.5	45737.7	72504	101504						3560.98	-992.86	-879.5	-262.35	1504	1504
3561.17	-3505.86	19907.5	45659.7	70943	99943						3561.17	494.14	-1092.5	-340.35	-57.031	-57.031
3561.37	-4277.86	21445.5	45271.7	70988	99988						3561.37	-277.86	445.5	-728.35	-12.031	-12.031
3561.56	-4510.86	21598.5	45740.7	71039	100039						3561.56	-510.86	598.5	-259.35	38.969	38.969
3561.76	-4261.86	21158.5	45159.7	70878	99878						3561.76	-261.86	158.5	-840.35	-122.03	-122.03
3561.95	-3013.86	20838.5	44943.6	69791	98791						3561.95	986.14	-161.5	-1056.4	-1209	-1209
3562.15	-4277.86	20243.5	44682.6	69011	98011						3562.15	-277.86	-756.5	-1317.4	-1989	-1989
3562.35	-3956.86	22728.5	45339.7	69797	98797						3562.35	43.144	1728.5	-660.35	-1203	-1203
3562.54	-3979.86	22247.5	46183.7	70246	99246						3562.54	20.144	1247.5	183.65	-754.03	-754.03
3562.74	-3947.86	20437.5	44964.6	70050	99050						3562.74	52.144	-562.5	-1035.4	-950.03	-950.03
3562.93	-4202.86	20994.5	45913.6	70751	99751						3562.93	-202.86	-5.499	-86.351	-249.03	-249.03
3563.13	-4410.86	20734.5	46406.7	70601	99601						3563.13	-410.86	-265.5	406.65	-399.03	-399.03
3563.32	-3846.86	20193.5	44346.6	70987	99987						3563.32	153.14	-806.5	-1653.4	-13.031	-13.031
3563.52	-3065.86	20516.5	44249.6	70363	99363						3563.52	934.14	-483.5	-1750.4	-637.03	-637.03
3563.71	-3271.86	20649.5	46598.7	70113	99113						3563.71	728.14	-350.5	598.65	-887.03	-887.03
3563.91	-2683.9	20669.5	46770.7	70032	99032						3563.91	1316.1	-330.5	770.65	-968.03	-968.03
3564.1	-4240.86	19376.5	46100.7	70525	99525						3564.1	-240.86	-1623.5	100.65	-475.03	-475.03
3564.3	-5202.9	19701.5	45624.7	70357	99357						3564.3	-1202.9	-1298.5	-375.35	-643.03	-643.03
3564.5	-4890.86	20117.5	45978.6	70298	99298						3564.5	-890.86	-882.5	-21.351	-702.03	-702.03
3564.69	-4398.86	21543.5	45037.7	69865	98865						3564.69	-398.86	543.5	-962.35	-1135	-1135
3564.89	-5093.9	20114.5	44793.6	70911	99911						3564.89	-1093.9	-885.5	-1206.4	-89.031	-89.031
3565.08	-4538.86	20617.5	46021.6	70543	99543						3565.08	-538.86	-382.5	21.649	-457.03	-457.03
3565.28	-3873.86	19292.5	47361.6	70448	99448						3565.28	126.14	-1707.5	1361.6	-552.03	-552.03
3565.47	-3431.86	18952.5	45350.7	70680	99680						3565.47	568.14	-2047.5	-649.35	-320.03	-320.03
3565.67	-4244.86	19896.5	45713.7	71053	100053						3565.67	-244.86	-1103.5	-286.35	52.969	52.969
3565.86	-4692.86	19888.5	46362.7	71512	100512						3565.86	-692.86	-1111.5	362.65	511.97	511.97
3566.06	-5001.9	20965.5	46627.7	70000	99000						3566.06	-1001.9	-34.499	627.65	-1000	-1000
3566.25	-4418.86	20573.5	46226.7	69397	98397						3566.25	-418.86	-426.5	226.65	-1603	-1603
3566.45	-4099.86	20099.5	45554.7	70521	99521						3566.45	-99.856	-900.5	-445.35	-479.03	-479.03
3566.65	-3899.86	20153.5	46095.6	70921	99921						3566.65	100.14	-846.5	95.649	-79.031	-79.031
3566.84	-4701.86	20300.5	44536.6	71075	100075						3566.84	-701.86	-699.5	-1463.4	74.969	74.969
3567.04	-4040.86	20575.5	46355.7	71009	100009						3567.04	-40.856	-424.5	355.65	8.9688	8.9688
3567.23	-4013.86	20824.5	46401.7	71642	100642						3567.23	-13.856	-175.5	401.65	641.97	641.97
3567.43	-4111.86	20263.5	45982.6	72596	101596						3567.43	-111.86	-736.5	-17.351	1596	1596
3567.62	-4197.86	19642.5	46660.7	71741	100741						3567.62	-197.86	-1357.5	660.65	740.97	740.97
3567.82	-4212.86	20233.5	45690.7	71269	100269						3567.82	-212.86	-766.5	-309.35	268.97	268.97
3568.01	-3613.86	19709.5	46865.7	70749	99749						3568.01	386.14	-1290.5	865.65	-251.03	-251.03
3568.21	-4086.86	19131.5	46554.7	72160	101160						3568.21	-86.856	-1868.5	554.65	1160	1160
3568.4	-4511.86	20166.5	46226.7	70703	99703						3568.4	-511.86	-833.5	226.65	-297.03	-297.03
3568.6	-4109.86	20332.5	46739.7	71604	100604						3568.6	-109.86	-667.5	739.65	603.97	603.97
3568.8	-4580.86	19579.5	46258.7	70391	99391						3568.8	-580.86	-1420.5	258.65	-609.03	-609.03
3568.99	-3921.86	19654.5	45927.6	70287	99287						3568.99	78.144	-1345.5	-72.351	-713.03	-713.03
3569.19	-3011.86	20685.5	45138.7	70642	99642						3569.19	988.14	-314.5	-861.35	-358.03	-358.03
3569.38	-4996.86	20872.5	45991.6	70394	99394						3569.38	-996.86	-127.5	-8.3506	-606.03	-606.03
3569.58	-4495.86	20761.5	45390.7	70310	99310						3569.58	-495.86	-238.5	-609.35	-690.03	-690.03
3569.77	-2865.9	21778.5	46720.7	70449	99449						3569.77	1134.1	778.5	720.65	-551.03	-551.03
3569.97	-3480.86	20950.5	45229.7	70018	99018						3569.97	519.14	-49.499	-770.35	-982.03	-982.03
3570.16	-4003.86	21051.5	44721.6	69891	98891						3570.16	-3.8564	51.501	-1278.4	-1109	-1109
3570.36	-4519.86	20488.5	46338.7	71216	100216						3570.36	-519.86	-511.5	338.65	215.97	215.97
3570.55	-2623.9	20564.5	46207.7	70397	99397						3570.55	1376.1	-435.5	207.65	-603.03	-603.03
3570.75	-2894.9	18877.5	46159.7	71193	100193						3570.75	1105.1	-2122.5	159.65	192.97	192.97
3570.95	-4427.86	19855.5	45616.7	71657	100657						3570.95	-427.86	-1144.5	-383.35	656.97	656.97
3571.14	-4746.86	20121.5	45026.7	71705	100705						3571.14	-746.86	-878.5	-973.35	704.97	704.97
3571.34	-4154.86	19727.5	45595.7	71669	100669						3571.34	-154.86	-1272.5	-404.35	668.97	668.97
3571.53	-4291.86	19738.5	45800.7	72395	101395						3571.53	-291.86	-1261.5	-199.35	1395	1395
3571.73	-3923.86	20810.5	46028.6	71111	100111						3571.73	76.144	-189.5	28.649	110.97	110.97
3571.92	-4611.86	19542.5	45611.7	70434	99434						3571.92	-611.86	-1457.5	-388.35	-566.03	-566.03
3572.12	-4918.86	20012.5	45783.7	71541	100541						3572.12	-918.86	-987.5	-216.35	540.97	540.97
3572.31	-4307.86	20273.5	45552.7	71114	100114						3572.31	-307.86	-726.5	-447.35	113.97	113.97
3572.51	-4322.86	19509.5	45456.7	70259	99259						3572.51	-322.86	-1490.5	-543.35	-741.03	-741.03
3572.7	-4230.86	21476.5	45300.7	69838	98838						3572.7	-230.86	476.5	-699.35	-1162	-1162
3572.9	-3468.86	21170.5	45912.6	71470	100470						3572.9	531.14	170.5	-87.351	469.97	469.97
3573.1	-5112.9	20070.5	45599.7	71183	100183						3573.1	-1112.9	-929.5	-400.35	182.97	182.97
3573.29	-4684.86	21065.5	45243.7	70956	99956						3573.29	-684.86	65.501	-756.35	-44.031	-44.031
3573.49	-3277.86	19944.5	46469.7	71348	100348						3573.49	722.14	-1055.5	469.65	347.97	347.97
3573.68	-4067.86	19891.5	44786.6	70087	99087						3573.68	-67.856	-1108.5	-1213.4	-913.03	-913.03
3573.88	-5403.9	20017.5	44585.6	71142	100142						3573.88	-1403.9	-982.5	-1414.4	141.97	141.97
3574.07	-3980.86	20141.5	43704.6	70846	99846						3574.07	19.144	-858.5	-2295.4	-154.03	-154.03
3574.27	-4553.86	20910.5	45718.7	72225	101225						3574.27	-553.86	-89.499	-281.35	1225	1225
3574.46	-2811.9	21112.5	46394.7	70209	99209						3574.46	1188.1	112.5	394.65	-791.03	-791.03
3574.66	-3604.86	20365.5	45407.7	70072	99072						3574.66	395.14	-634.5	-592.35	-928.03	-928.03
3574.85	-4311.86	21005.5	45150.7	71057	100057						3574.85	-311.86	5.501	-849.35	56.969	56.969
3575.05	-4268.86	21343.5	45760.7	70385	99385						3575.05	-268.86	343.5	-239.35	-615.03	-615.03
3575.25	-4817.86	22039.5	46477.7	71258	100258						3575.25	-817.86	1039.5	477.65	257.97	257.97
3575.44	-5553.9	20581.5	46846.7	71463	100463						3575.44	-1553.9	-418.5	846.65	462.97	462.97
3575.64	-5752.9	20673.5	46245.7	70715	99715						3575.64	-1752.9	-326.5	245.65	-285.03	-285.03
3575.83	-4229.86	21030.5	45969.6	70456	99456						3575.83	-229.86	30.501	-30.351	-544.03	-544.03
3576.03	-5315.9	20568.5	45650.7	68269	97269						3576.03	-1315.9	-431.5	-349.35	-2731	-2731
3576.22	-4590.86	21072.5	45348.7	69959	98959						3576.22	-590.86	72.501	-651.35	-1041	-1041
3576.42	-4128.86	21065.5	44512.6	70358	99358						3576.42	-128.86	65.501	-1487.4	-642.03	-642.03
3576.61	-2596.9	19976.5	44551.6	70482	99482						3576.61	1403.1	-1023.5	-1448.4	-518.03	-518.03
3576.81	-3822.86	20245.5	45365.7	69043	98043						3576.81	177.14	-754.5	-634.35	-1957	-1957
3577	-5193.9	21219.5	45599.7	70285	99285						3577	-1193.9	219.5	-400.35	-715.03	-715.03
3577.2	-4105.86	21587.5	46416.7	72389	101389						3577.2	-105.86	587.5	416.65	1389	1389
3577.4	-4138.86	20310.5	46328.7	70466	99466						3577.4	-138.86	-689.5	328.65	-534.03	-534.03
3577.59	-3336.86	20138.5	45996.6	70804	99804						3577.59	663.14	-861.5	-3.3506	-196.03	-196.03
3577.79	-3069.86	21159.5	46381.7	70217	99217						3577.79	930.14	159.5	381.65	-783.03	-783.03
3577.98	-3815.86	21475.5	45421.7	70502	99502						3577.98	184.14	475.5	-578.35	-498.03	-498.03
3578.18	-4159.86	21060.5	45357.7	70823	99823						3578.18	-159.86	60.501	-642.35	-177.03	-177.03
3578.37	-3692.86	20537.5	45674.7	69627	98627						3578.37	307.14	-462.5	-325.35	-1373	-1373
3578.57	-4630.86	19821.5	45189.7	70580	99580						3578.57	-630.86	-1178.5	-810.35	-420.03	-420.03
3578.76	-4607.86	19879.5	44278.6	70422	99422						3578.76	-607.86	-1120.5	-1721.4	-578.03	-578.03
3578.96	-4300.86	21241.5	44229.6	70848	99848						3578.96	-300.86	241.5	-1770.4	-152.03	-152.03
3579.15	-4601.86	21312.5	45552.7	70730	99730						3579.15	-601.86	312.5	-447.35	-270.03	-270.03
3579.35	-5304.9	21711.5	44736.6	71054	100054						3579.35	-1304.9	711.5	-1263.4	53.969	53.969
3579.55	-5195.9	21805.5	44920.6	71698	100698						3579.55	-1195.9	805.5	-1079.4	697.97	697.97
3579.74	-4369.86	20846.5	45048.7	71869	100869						3579.74	-369.86	-153.5	-951.35	868.97	868.97
3579.94	-5461.9	21835.5	45497.7	70307	99307						3579.94	-1461.9	835.5	-502.35	-693.03	-693.03
3580.13	-4764.86	20436.5	45583.7	70695	99695						3580.13	-764.86	-563.5	-416.35	-305.03	-305.03
3580.33	-5656.9	20575.5	45210.7	69700	98700						3580.33	-1656.9	-424.5	-789.35	-1300	-1300
3580.52	-4861.86	21274.5	44767.6	70146	99146						3580.52	-861.86	274.5	-1232.4	-854.03	-854.03
3580.72	-5542.9	20659.5	45142.7	71654	100654						3580.72	-1542.9	-340.5	-857.35	653.97	653.97
3580.91	-5059.9	21686.5	46431.7	70966	99966						3580.91	-1059.9	686.5	431.65	-34.031	-34.031
3581.11	-3676.86	19724.5	46911.7	71615	100615						3581.11	323.14	-1275.5	911.65	614.97	614.97
3581.3	-3525.86	20997.5	46123.7	71708	100708						3581.3	474.14	-2.499	123.65	707.97	707.97
3581.5	-4425.86	20911.5	45094.7	70258	99258						3581.5	-425.86	-88.499	-905.35	-742.03	-742.03
3581.7	-2719.9	21096.5	44535.6	70598	99598						3581.7	1280.1	96.501	-1464.4	-402.03	-402.03
3581.89	-4900.86	21668.5	44220.6	70508	99508						3581.89	-900.86	668.5	-1779.4	-492.03	-492.03
3582.09	-4273.86	20853.5	46950.7	70871	99871						3582.09	-273.86	-146.5	950.65	-129.03	-129.03
3582.28	-3642.86	20638.5	46240.7	70443	99443						3582.28	357.14	-361.5	240.65	-557.03	-557.03
3582.48	-3069.86	20672.5	45029.7	72164	101164						3582.48	930.14	-327.5	-970.35	1164	1164
3582.67	-3107.86	19856.5	46362.7	71115	100115						3582.67	892.14	-1143.5	362.65	114.97	114.97
3582.87	-4052.86	19945.5	45589.7	70448	99448						3582.87	-52.856	-1054.5	-410.35	-552.03	-552.03
3583.06	-5124.9	20343.5	44788.6	70776	99776						3583.06	-1124.9	-656.5	-1211.4	-224.03	-224.03
3583.26	-5717.9	19294.5	46161.7	71285	100285						3583.26	-1717.9	-1705.5	161.65	284.97	284.97
3583.45	-5365.9	20321.5	45591.7	69900	98900						3583.45	-1365.9	-678.5	-408.35	-1100	-1100
3583.65	-5296.9	19831.5	46347.7	70042	99042						3583.65	-1296.9	-1168.5	347.65	-958.03	-958.03
3583.85	-4363.86	21454.5	45403.7	71077	100077						3583.85	-363.86	454.5	-596.35	76.969	76.969
3584.04	-4625.86	21502.5	45801.7	71164	100164						3584.04	-625.86	502.5	-198.35	163.97	163.97
3584.24	-4163.86	20732.5	45457.7	70065	99065						3584.24	-163.86	-267.5	-542.35	-935.03	-935.03
3584.43	-2484.9	20126.5	46420.7	71254	100254						3584.43	1515.1	-873.5	420.65	253.97	253.97
3584.63	-3601.86	20500.5	44392.6	69590	98590						3584.63	398.14	-499.5	-1607.4	-1410	-1410
3584.82	-3909.86	20761.5	44753.6	69932	98932						3584.82	90.144	-238.5	-1246.4	-1068	-1068
3585.02	-4498.86	19482.5	46447.7	71201	100201						3585.02	-498.86	-1517.5	447.65	200.97	200.97
3585.21	-3551.86	20315.5	46723.7	70641	99641						3585.21	448.14	-684.5	723.65	-359.03	-359.03
3585.41	-3922.86	20714.5	46635.7	71203	100203						3585.41	77.144	-285.5	635.65	202.97	202.97
3585.6	-2929.9	20895.5	46555.7	71891	100891						3585.6	1070.1	-104.5	555.65	890.97	890.97
3585.8	-4386.86	21320.5	45456.7	70864	99864						3585.8	-386.86	320.5	-543.35	-136.03	-136.03
3586	-4743.86	21522.5	46153.7	70791	99791						3586	-743.86	522.5	153.65	-209.03	-209.03
3586.19	-4483.86	20022.5	45623.7	71745	100745						3586.19	-483.86	-977.5	-376.35	744.97	744.97
3586.39	-3476.86	21685.5	45141.7	72018	101018						3586.39	523.14	685.5	-858.35	1018	1018
3586.58	-5255.9	20614.5	45759.7	71804	100804						3586.58	-1255.9	-385.5	-240.35	803.97	803.97
3586.78	-4666.86	20911.5	46047.6	70434	99434						3586.78	-666.86	-88.499	47.649	-566.03	-566.03
3586.97	-4428.86	20399.5	44435.6	71863	100863						3586.97	-428.86	-600.5	-1564.4	862.97	862.97
3587.17	-4130.86	20635.5	46837.7	71814	100814						3587.17	-130.86	-364.5	837.65	813.97	813.97
3587.36	-4125.86	21678.5	46416.7	70684	99684						3587.36	-125.86	678.5	416.65	-316.03	-316.03
3587.56	-4449.86	22091.5	45861.7	71061	100061						3587.56	-449.86	1091.5	-138.35	60.969	60.969
3587.75	-4207.86	21447.5	47156.6	70314	99314						3587.75	-207.86	447.5	1156.6	-686.03	-686.03
3587.95	-4253.86	21556.5	47024.6	71313	100313						3587.95	-253.86	556.5	1024.6	312.97	312.97
3588.15	-4204.86	20285.5	45983.6	70999	99999						3588.15	-204.86	-714.5	-16.351	-1.0313	-1.0313
3588.34	-3928.86	20749.5	46356.7	71350	100350						3588.34	71.144	-250.5	356.65	349.97	349.97
3588.54	-4198.86	20076.5	46514.7	72138	101138						3588.54	-198.86	-923.5	514.65	1138	1138
3588.73	-4505.86	20763.5	46163.7	69046	98046						3588.73	-505.86	-236.5	163.65	-1954	-1954
3588.93	-5169.9	20717.5	47149.6	70424	99424						3588.93	-1169.9	-282.5	1149.6	-576.03	-576.03
3589.12	-2989.9	19129.5	45092.7	70594	99594						3589.12	1010.1	-1870.5	-907.35	-406.03	-406.03
3589.32	-3965.86	21162.5	46636.7	70570	99570						3589.32	34.144	162.5	636.65	-430.03	-430.03
3589.51	-4329.86	20474.5	44792.6	71220	100220						3589.51	-329.86	-525.5	-1207.4	219.97	219.97
3589.71	-5267.9	20204.5	45865.7	69729	98729						3589.71	-1267.9	-795.5	-134.35	-1271	-1271
3589.9	-2959.9	20852.5	45866.7	70710	99710						3589.9	1040.1	-147.5	-133.35	-290.03	-290.03
3590.1	-3515.86	20311.5	46033.6	70466	99466						3590.1	484.14	-688.5	33.649	-534.03	-534.03
3590.3	-3219.86	20456.5	46539.7	69874	98874						3590.3	780.14	-543.5	539.65	-1126	-1126
3590.49	-3081.86	21116.5	47562.6	71596	100596						3590.49	918.14	116.5	1562.6	595.97	595.97
3590.69	-3958.86	20449.5	48949.6	70661	99661						3590.69	41.144	-550.5	2949.6	-339.03	-339.03
3590.88	-3771.86	21142.5	47276.6	71069	100069						3590.88	228.14	142.5	1276.6	68.969	68.969
3591.08	-4337.86	20306.5	46276.7	70993	99993						3591.08	-337.86	-693.5	276.65	-7.0313	-7.0313
3591.27	-4647.86	21060.5	45092.7	69789	98789						3591.27	-647.86	60.501	-907.35	-1211	-1211
3591.47	-5637.9	20974.5	45418.7	70275	99275						3591.47	-1637.9	-25.499	-581.35	-725.03	-725.03
3591.66	-4715.86	20564.5	46533.7	71681	100681						3591.66	-715.86	-435.5	533.65	680.97	680.97
3591.86	-3652.86	20246.5	45184.7	70217	99217						3591.86	347.14	-753.5	-815.35	-783.03	-783.03
3592.05	-4147.86	20439.5	45460.7	69205	98205						3592.05	-147.86	-560.5	-539.35	-1795	-1795
3592.25	-3511.86	20753.5	45854.7	70401	99401						3592.25	488.14	-246.5	-145.35	-599.03	-599.03
3592.45	-4931.86	21041.5	45959.6	72295	101295						3592.45	-931.86	41.501	-40.351	1295	1295
3592.64	-5297.9	21918.5	45816.7	72240	101240						3592.64	-1297.9	918.5	-183.35	1240	1240
3592.84	-3489.86	21377.5	44945.6	71690	100690						3592.84	510.14	377.5	-1054.4	689.97	689.97
3593.03	-4354.86	20179.5	45446.7	70131	99131						3593.03	-354.86	-820.5	-553.35	-869.03	-869.03
3593.23	-4071.86	20128.5	45937.6	70822	99822						3593.23	-71.856	-871.5	-62.351	-178.03	-178.03
3593.42	-3966.86	21196.5	45555.7	70686	99686						3593.42	33.144	196.5	-444.35	-314.03	-314.03
3593.62	-4466.86	21916.5	44807.6	71045	100045						3593.62	-466.86	916.5	-1192.4	44.969	44.969
3593.81	-4318.86	20436.5	45514.7	71883	100883						3593.81	-318.86	-563.5	-485.35	882.97	882.97
3594.01	-4748.86	20074.5	45643.7	71638	100638						3594.01	-748.86	-925.5	-356.35	637.97	637.97
3594.2	-3917.86	19284.5	46193.7	71212	100212						3594.2	82.144	-1715.5	193.65	211.97	211.97
3594.4	-4417.86	20514.5	47015.6	70111	99111						3594.4	-417.86	-485.5	1015.6	-889.03	-889.03
3594.6	-4746.86	21161.5	46194.7	69496	98496						3594.6	-746.86	161.5	194.65	-1504	-1504
3594.79	-4845.86	21029.5	45559.7	70587	99587						3594.79	-845.86	29.501	-440.35	-413.03	-413.03
3594.99	-4628.86	21604.5	45866.7	71332	100332						3594.99	-628.86	604.5	-133.35	331.97	331.97
3595.18	-4063.86	20217.5	46389.7	71443	100443						3595.18	-63.856	-782.5	389.65	442.97	442.97
3595.38	-4671.86	21464.5	46877.7	71189	100189						3595.38	-671.86	464.5	877.65	188.97	188.97
3595.57	-3863.86	19901.5	46491.7	69841	98841						3595.57	136.14	-1098.5	491.65	-1159	-1159
3595.77	-4367.86	20812.5	45749.7	70928	99928						3595.77	-367.86	-187.5	-250.35	-72.031	-72.031
3595.96	-4625.86	20374.5	45756.7	70803	99803						3595.96	-625.86	-625.5	-243.35	-197.03	-197.03
3596.16	-2825.9	20456.5	45542.7	70845	99845						3596.16	1174.1	-543.5	-457.35	-155.03	-155.03
3596.35	-3130.86	19872.5	46946.7	71135	100135						3596.35	869.14	-1127.5	946.65	134.97	134.97
3596.55	-3970.86	20139.5	46206.7	70095	99095						3596.55	29.144	-860.5	206.65	-905.03	-905.03
3596.75	-4250.86	20905.5	45473.7	71535	100535						3596.75	-250.86	-94.499	-526.35	534.97	534.97
3596.94	-3843.86	21695.5	45054.7	71120	100120						3596.94	156.14	695.5	-945.35	119.97	119.97
3597.14	-3153.86	21548.5	46086.6	70329	99329						3597.14	846.14	548.5	86.649	-671.03	-671.03
3597.33	-2224.9	20947.5	45521.7	72723	101723						3597.33	1775.1	-52.499	-478.35	1723	1723
3597.53	-3469.86	20074.5	45235.7	71584	100584						3597.53	530.14	-925.5	-764.35	583.97	583.97
3597.72	-3756.86	20207.5	46735.7	71735	100735						3597.72	243.14	-792.5	735.65	734.97	734.97
3597.92	-3494.86	20936.5	45479.7	71865	100865						3597.92	505.14	-63.499	-520.35	864.97	864.97
3598.11	-4892.86	21883.5	46506.7	71633	100633						3598.11	-892.86	883.5	506.65	632.97	632.97
3598.31	-5049.9	20827.5	45998.6	71480	100480						3598.31	-1049.9	-172.5	-1.3506	479.97	479.97
3598.5	-4305.86	19649.5	45425.7	72264	101264						3598.5	-305.86	-1350.5	-574.35	1264	1264
3598.7	-3953.86	20153.5	46343.7	72762	101762						3598.7	46.144	-846.5	343.65	1762	1762
3598.9	-3290.86	22103.5	44994.6	72436	101436						3598.9	709.14	1103.5	-1005.4	1436	1436
3599.09	-3845.86	22774.5	45506.7	71358	100358						3599.09	154.14	1774.5	-493.35	357.97	357.97
3599.29	-4859.86	22296.5	45225.7	71186	100186						3599.29	-859.86	1296.5	-774.35	185.97	185.97
3599.48	-4648.86	21338.5	46255.7	71088	100088						3599.48	-648.86	338.5	255.65	87.969	87.969
3599.68	-4897.86	21417.5	45799.7	71820	100820						3599.68	-897.86	417.5	-200.35	819.97	819.97
3599.87	-5139.9	22447.5	46830.7	71738	100738						3599.87	-1139.9	1447.5	830.65	737.97	737.97
3600.07	-4143.86	21067.5	46249.7	71505	100505						3600.07	-143.86	67.501	249.65	504.97	504.97
3600.26	-4291.86	21596.5	46176.7	71139	100139						3600.26	-291.86	596.5	176.65	138.97	138.97
3600.46	-4128.86	22590.5	45800.7	70962	99962						3600.46	-128.86	1590.5	-199.35	-38.031	-38.031
3600.65	-3955.86	21742.5	45201.7	71602	100602						3600.65	44.144	742.5	-798.35	601.97	601.97
3600.85	-4304.86	19838.5	45408.7	70969	99969						3600.85	-304.86	-1161.5	-591.35	-31.031	-31.031
3601.05	-3530.86	20908.5	45934.6	71169	100169						3601.05	469.14	-91.499	-65.351	168.97	168.97
3601.24	-3339.86	21379.5	46719.7	71557	100557						3601.24	660.14	379.5	719.65	556.97	556.97
3601.44	-4734.86	23301.5	45801.7	71388	100388						3601.44	-734.86	2301.5	-198.35	387.97	387.97
3601.63	-4452.86	21131.5	46468.7	71351	100351						3601.63	-452.86	131.5	468.65	350.97	350.97
3601.83	-4508.86	21521.5	46237.7	72997	101997						3601.83	-508.86	521.5	237.65	1997	1997
3602.02	-4352.86	21738.5	46800.7	71893	100893						3602.02	-352.86	738.5	800.65	892.97	892.97
3602.22	-4394.86	20940.5	47043.6	70924	99924						3602.22	-394.86	-59.499	1043.6	-76.031	-76.031
3602.41	-4052.86	19659.5	46976.7	69731	98731						3602.41	-52.856	-1340.5	976.65	-1269	-1269
3602.61	-4557.86	20735.5	46531.7	70057	99057						3602.61	-557.86	-264.5	531.65	-943.03	-943.03
3602.8	-4030.86	20952.5	45040.7	71275	100275						3602.8	-30.856	-47.499	-959.35	274.97	274.97
3603	-2639.9	21530.5	45221.7	72177	101177						3603	1360.1	530.5	-778.35	1177	1177
3603.2	-3175.86	20946.5	46280.7	70686	99686						3603.2	824.14	-53.499	280.65	-314.03	-314.03
3603.39	-3524.86	19965.5	45482.7	71334	100334						3603.39	475.14	-1034.5	-517.35	333.97	333.97
3603.59	-4184.86	21476.5	45767.7	70977	99977						3603.59	-184.86	476.5	-232.35	-23.031	-23.031
3603.78	-4008.86	20731.5	46067.6	70805	99805						3603.78	-8.8564	-268.5	67.649	-195.03	-195.03
3603.98	-2901.9	21318.5	46033.6	71197	100197						3603.98	1098.1	318.5	33.649	196.97	196.97
3604.17	-4468.86	22723.5	46556.7	70787	99787						3604.17	-468.86	1723.5	556.65	-213.03	-213.03
3604.37	-4966.86	22590.5	45754.7	71636	100636						3604.37	-966.86	1590.5	-245.35	635.97	635.97
3604.56	-4013.86	22366.5	44763.6	71637	100637						3604.56	-13.856	1366.5	-1236.4	636.97	636.97
3604.76	-3556.86	21893.5	45630.7	71805	100805						3604.76	443.14	893.5	-369.35	804.97	804.97
3604.95	-3592.86	21655.5	45606.7	71766	100766						3604.95	407.14	655.5	-393.35	765.97	765.97
3605.15	-3820.86	22248.5	46744.7	71724	100724						3605.15	179.14	1248.5	744.65	723.97	723.97
3605.35	-2825.9	21234.5	45481.7	71162	100162						3605.35	1174.1	234.5	-518.35	161.97	161.97
3605.54	-2732.9	21666.5	45828.7	70086	99086						3605.54	1267.1	666.5	-171.35	-914.03	-914.03
3605.74	-3815.86	22549.5	45227.7	70500	99500						3605.74	184.14	1549.5	-772.35	-500.03	-500.03
3605.93	-2265.9	22421.5	46582.7	70990	99990						3605.93	1734.1	1421.5	582.65	-10.031	-10.031
3606.13	-3376.86	20258.5	45781.7	70824	99824						3606.13	623.14	-741.5	-218.35	-176.03	-176.03
3606.32	-2816.9	20026.5	45386.7	70766	99766						3606.32	1183.1	-973.5	-613.35	-234.03	-234.03
3606.52	-2848.9	21005.5	46296.7	71206	100206						3606.52	1151.1	5.501	296.65	205.97	205.97
3606.71	-3530.86	20991.5	46381.7	69827	98827						3606.71	469.14	-8.499	381.65	-1173	-1173
3606.91	-4167.86	22130.5	47910.6	70347	99347						3606.91	-167.86	1130.5	1910.6	-653.03	-653.03
3607.1	-3852.86	20639.5	47162.6	71675	100675						3607.1	147.14	-360.5	1162.6	674.97	674.97
3607.3	-2582.9	20727.5	47064.6	71685	100685						3607.3	1417.1	-272.5	1064.6	684.97	684.97
3607.5	-4942.86	20728.5	48308.6	71119	100119						3607.5	-942.86	-271.5	2308.6	118.97	118.97
3607.69	-5025.9	21210.5	47483.6	70172	99172						3607.69	-1025.9	210.5	1483.6	-828.03	-828.03
3607.89	-4222.86	21304.5	46022.6	70674	99674						3607.89	-222.86	304.5	22.649	-326.03	-326.03
3608.08	-3237.86	20333.5	46249.7	71275	100275						3608.08	762.14	-666.5	249.65	274.97	274.97
3608.28	-3661.86	21185.5	46706.7	70883	99883						3608.28	338.14	185.5	706.65	-117.03	-117.03
3608.47	-2789.9	22149.5	45604.7	71569	100569						3608.47	1210.1	1149.5	-395.35	568.97	568.97
3608.67	-2484.9	20556.5	47441.6	71541	100541						3608.67	1515.1	-443.5	1441.6	540.97	540.97
3608.86	-3663.86	22631.5	47505.6	71430	100430						3608.86	336.14	1631.5	1505.6	429.97	429.97
3609.06	-4561.86	22462.5	46121.7	71996	100996						3609.06	-561.86	1462.5	121.65	995.97	995.97
3609.25	-3232.86	21820.5	44434.6	72247	101247						3609.25	767.14	820.5	-1565.4	1247	1247
3609.45	-2704.9	22201.5	44878.6	71275	100275						3609.45	1295.1	1201.5	-1121.4	274.97	274.97
3609.65	-3047.86	21035.5	47407.6	70510	99510						3609.65	952.14	35.501	1407.6	-490.03	-490.03
3609.84	-3911.86	20783.5	46801.7	71640	100640						3609.84	88.144	-216.5	801.65	639.97	639.97
3610.04	-4637.86	21247.5	46494.7	71749	100749						3610.04	-637.86	247.5	494.65	748.97	748.97
3610.23	-4372.86	22209.5	45717.7	70621	99621						3610.23	-372.86	1209.5	-282.35	-379.03	-379.03
3610.43	-3692.86	22947.5	45934.6	71801	100801						3610.43	307.14	1947.5	-65.351	800.97	800.97
3610.62	-3357.86	21660.5	45670.7	71695	100695						3610.62	642.14	660.5	-329.35	694.97	694.97
3610.82	-4105.86	21717.5	46670.7	71898	100898						3610.82	-105.86	717.5	670.65	897.97	897.97
3611.01	-2654.9	21435.5	47213.6	71349	100349						3611.01	1345.1	435.5	1213.6	348.97	348.97
3611.21	-4461.86	20804.5	46680.7	71500	100500						3611.21	-461.86	-195.5	680.65	499.97	499.97
3611.4	-2309.9	21120.5	45719.7	72677	101677						3611.4	1690.1	120.5	-280.35	1677	1677
3611.6	-2807.9	22304.5	46149.7	72509	101509						3611.6	1192.1	1304.5	149.65	1509	1509
3611.8	-3314.86	22036.5	46203.7	72753	101753						3611.8	685.14	1036.5	203.65	1753	1753
3611.99	-2797.9	20923.5	45749.7	72513	101513						3611.99	1202.1	-76.499	-250.35	1513	1513
3612.19	-4077.86	21772.5	47393.6	72213	101213						3612.19	-77.856	772.5	1393.6	1213	1213
3612.38	-3098.86	21362.5	46346.7	71148	100148						3612.38	901.14	362.5	346.65	147.97	147.97
3612.58	-4165.86	22046.5	45712.7	71440	100440						3612.58	-165.86	1046.5	-287.35	439.97	439.97
3612.77	-3274.86	21002.5	46814.7	72569	101569						3612.77	725.14	2.501	814.65	1569	1569
3612.97	-2725.9	21450.5	46079.6	71604	100604						3612.97	1274.1	450.5	79.649	603.97	603.97
3613.16	-1753.9	22001.5	46242.7	70571	99571						3613.16	2246.1	1001.5	242.65	-429.03	-429.03
3613.36	-2089.9	20505.5	47979.6	71986	100986						3613.36	1910.1	-494.5	1979.6	985.97	985.97
3613.55	-2503.9	20947.5	47564.6	71707	100707						3613.55	1496.1	-52.499	1564.6	706.97	706.97
3613.75	-4252.86	21063.5	46381.7	71312	100312						3613.75	-252.86	63.501	381.65	311.97	311.97
3613.95	-4308.86	21314.5	44953.6	72189	101189						3613.95	-308.86	314.5	-1046.4	1189	1189
3614.14	-3087.86	21663.5	45430.7	71777	100777						3614.14	912.14	663.5	-569.35	776.97	776.97
3614.34	-3005.86	21261.5	45430.7	72370	101370						3614.34	994.14	261.5	-569.35	1370	1370
3614.53	-2553.9	20366.5	45687.7	71631	100631						3614.53	1446.1	-633.5	-312.35	630.97	630.97
3614.73	-1394.9	21265.5	47154.6	71862	100862						3614.73	2605.1	265.5	1154.6	861.97	861.97
3614.92	-2826.9	20807.5	47847.6	70768	99768						3614.92	1173.1	-192.5	1847.6	-232.03	-232.03
3615.12	-3242.86	20875.5	47693.6	72332	101332						3615.12	757.14	-124.5	1693.6	1332	1332
3615.31	-2257.9	23133.5	46317.7	70607	99607						3615.31	1742.1	2133.5	317.65	-393.03	-393.03
3615.51	-4180.86	21805.5	46431.7	70492	99492						3615.51	-180.86	805.5	431.65	-508.03	-508.03
3615.7	-3825.86	21860.5	46507.7	71785	100785						3615.7	174.14	860.5	507.65	784.97	784.97
3615.9	-3504.86	21459.5	46690.7	72824	101824						3615.9	495.14	459.5	690.65	1824	1824
3616.1	-2720.9	20291.5	47217.6	71774	100774						3616.1	1279.1	-708.5	1217.6	773.97	773.97
3616.29	-2876.9	21572.5	46333.7	71409	100409						3616.29	1123.1	572.5	333.65	408.97	408.97
3616.49	-1952.9	21816.5	46387.7	72878	101878						3616.49	2047.1	816.5	387.65	1878	1878
3616.68	-2630.9	22636.5	45439.7	74158	103158						3616.68	1369.1	1636.5	-560.35	3158	3158
3616.88	-3381.86	22708.5	45148.7	71568	100568						3616.88	618.14	1708.5	-851.35	567.97	567.97
3617.07	-1804.9	21157.5	45807.7	71982	100982						3617.07	2195.1	157.5	-192.35	981.97	981.97
3617.27	-3366.86	21410.5	46737.7	72906	101906						3617.27	633.14	410.5	737.65	1906	1906
3617.46	-4430.86	21876.5	47909.6	72302	101302						3617.46	-430.86	876.5	1909.6	1302	1302
3617.66	-4122.86	22236.5	46808.7	71836	100836						3617.66	-122.86	1236.5	808.65	835.97	835.97
3617.85	-3535.86	21764.5	46068.6	71574	100574						3617.85	464.14	764.5	68.649	573.97	573.97
3618.05	-2983.9	22179.5	47326.6	72169	101169						3618.05	1016.1	1179.5	1326.6	1169	1169
3618.25	-3123.86	22729.5	46418.7	72174	101174						3618.25	876.14	1729.5	418.65	1174	1174
