# Supplementary material for: Pyro-catalysis for tooth whitening via oral temperature fluctuation
Source: Nat Commun. 2022 Jul 29;13:4419. doi: 10.1038/s41467-022-32132-3 (PMC9338087; doi:10.1038/s41467-022-32132-3)
Supplement: Supplementary file 6 — Source data [file 41467_2022_32132_MOESM6_ESM.zip › Source data/main text/Figure 6/hardness.xlsx]

## Sheet: Sheet1
tooth-1							tooth-2							tooth-3
point	origin	stained	whitened				point	origin	stained	whitened				point	origin	stained	whitened
1	333.3	335.1	320.1				1	325.7	334.1	342				1	321.5	332.1	341.1
2	393.8	378.8	365				2	373.5	377.4	369.3				2	373.8	380.2	381.3
3	312.2	295.1	301.9				3	345.7	355.2	334.5				3	327.6	317.9	320.6
4	371.3	391.3	386.3				4	398.4	400.7	390.5				4	387.3	373.3	388.9
5	345.9	355.2	369.1				5	337.2	342.2	352.2				5	353.7	347.6	342.1
