# Supplementary material for: Pyro-catalysis for tooth whitening via oral temperature fluctuation
Source: Nat Commun. 2022 Jul 29;13:4419. doi: 10.1038/s41467-022-32132-3 (PMC9338087; doi:10.1038/s41467-022-32132-3)
Supplement: Supplementary file 6 — Source data [file 41467_2022_32132_MOESM6_ESM.zip › Source data/main text/Figure 7/viability of L-929 cells.xlsx]

## Sheet: Sheet1
day1	0	0.93719	1.17142	0.89174	1.0141	0.96515	1.02459
	0.1	0.80028	0.71993	0.82474	0.73041	0.67801	0.78631
	0.2	0.53827	0.81076	0.93653	1.09374	1.09374	0.8981
	0.3	0.64657	0.69897	0.68849	0.71993	0.94352	0.74089
day2	0	1.05344	1.06694	0.99942	1.05344	0.93865	0.88801
	0.1	1.17666	1.11252	1.19692	1.07032	0.97072	1.0585
	0.2	1.08382	1.12771	1.04837	1.16316	1.08213	1.10576
	0.3	0.88126	0.85088	0.87113	0.84075	0.86944	0.83906
day3	0	0.97492	1.21931	0.89482	0.92333	0.99257	0.99529
	0.1	0.85952	0.82422	1.01566	0.99257	1.01294	0.96352
	0.2	0.98986	1.01022	1.11884	1.17503	0.91239	1.02661
	0.3	0.76448	0.65994	0.66673	0.70746	0.85137	0.76584
