# Supplementary material for: Pyro-catalysis for tooth whitening via oral temperature fluctuation
Source: Nat Commun. 2022 Jul 29;13:4419. doi: 10.1038/s41467-022-32132-3 (PMC9338087; doi:10.1038/s41467-022-32132-3)
Supplement: Supplementary file 6 — Source data [file 41467_2022_32132_MOESM6_ESM.zip › Source data/supporting/S10/Figure S10.xlsx]

## Sheet: Figure S10a
3469.01	979.6	7254.52	25790.9
3469.11	1049.6	7728.52	25445.9
3469.21	536.6	8586.52	24870.9
3469.31	75.598	7625.52	25690.9
3469.4	-83.402	8096.52	26000.9
3469.5	1110.6	8404.52	24342.9
3469.6	1596.6	8546.52	24475.9
3469.7	-478.4	8048.52	25449.9
3469.79	1224.6	7870.52	25102.9
3469.89	1441.6	9200.5	24745.9
3469.99	1192.6	7105.52	23452.9
3470.09	1031.6	8565.52	24094.9
3470.19	99.598	9025.5	24113.9
3470.28	14.598	8146.52	24611.9
3470.38	-688.4	8581.52	23879.9
3470.48	-552.4	8332.52	23780.9
3470.58	-1162.4	9205.5	24672.9
3470.67	-466.4	8356.52	24533.9
3470.77	-923.4	8084.52	25329.9
3470.87	721.6	8245.52	24924.9
3470.97	628.6	7386.52	24215.9
3471.06	70.598	8131.52	24634.9
3471.16	-17.402	7437.52	24421.9
3471.26	-491.4	7826.52	24676.9
3471.36	798.6	7599.52	25928.9
3471.46	1256.6	6965.5	25324.9
3471.55	1302.6	7232.52	25838.9
3471.65	682.6	9662.5	25012.9
3471.75	-345.4	9786.5	24052.9
3471.85	-1035.4	9189.5	23834.9
3471.94	-751.4	9348.5	24610.9
3472.04	1106.6	8734.52	24537.9
3472.14	1414.6	8315.52	24548.9
3472.24	-442.4	9269.5	24687.9
3472.34	461.6	8411.52	25765.9
3472.43	1050.6	6924.5	25572.9
3472.53	-520.4	8324.52	25440.9
3472.63	-158.4	7482.52	25532.9
3472.73	95.598	8606.52	25274.9
3472.82	83.598	8847.52	26281.9
3472.92	778.6	7145.52	24688.9
3473.02	563.6	7649.52	24367.9
3473.12	-288.4	7633.52	24082.9
3473.21	249.6	8092.52	24700.9
3473.31	438.6	7491.52	25198.9
3473.41	636.6	7387.52	25413.9
3473.51	846.6	7692.52	24303.9
3473.61	944.6	8260.52	23997.9
3473.7	-563.4	7680.52	23467.9
3473.8	-81.402	7516.52	24039.9
3473.9	242.6	7465.52	25966.9
3474	-216.4	8265.52	25171.9
3474.09	337.6	8205.52	25101.9
3474.19	1545.6	8506.52	25450.9
3474.29	-165.4	8406.52	26233.9
3474.39	-209.4	7986.52	25717.9
3474.49	-586.4	7758.52	24104.9
3474.58	-1845.4	8511.52	23604.9
3474.68	-263.4	8473.52	25845.9
3474.78	405.6	8335.52	25233.9
3474.88	-1560.4	7989.52	25194.9
3474.97	65.598	7598.52	25463.9
3475.07	1342.6	8078.52	25577.9
3475.17	-579.4	7544.52	25005.9
3475.27	-399.4	8141.52	24688.9
3475.36	370.6	8521.52	24513.9
3475.46	566.6	8762.52	25308.9
3475.56	558.6	8675.52	25456.9
3475.66	1170.6	7250.52	25148.9
3475.76	201.6	7703.52	24445.9
3475.85	-208.4	8426.52	24140.9
3475.95	-872.4	8077.52	24958.9
3476.05	-1070.4	8202.52	25037.9
3476.15	48.598	7289.52	24580.9
3476.24	-552.4	7582.52	24309.9
3476.34	678.6	6620.5	24670.9
3476.44	-714.4	8202.52	24682.9
3476.54	-471.4	7601.52	25968.9
3476.64	-334.4	8203.52	25822.9
3476.73	-757.4	8152.52	26076.9
3476.83	75.598	7944.52	26375.9
3476.93	1233.6	7513.52	25472.9
3477.03	536.6	8183.52	25745.9
3477.12	-728.4	8771.52	25700.9
3477.22	-1296.4	9081.5	25125.9
3477.32	-1746.4	7902.52	24552.9
3477.42	-1025.4	6833.5	23702.9
3477.51	443.6	7703.52	24521.9
3477.61	-1011.4	7365.52	23941.9
3477.71	652.6	7362.52	24966.9
3477.81	-102.4	7112.52	25041.9
3477.91	-59.402	8604.52	25195.9
3478	-490.4	8636.52	26378.9
3478.1	-854.4	6980.5	25666.9
3478.2	411.6	8271.52	25477.9
3478.3	530.6	8352.52	25797.9
3478.39	535.6	8016.52	24740.9
3478.49	-440.4	7973.52	25198.9
3478.59	-75.402	7773.52	25555.9
3478.69	1109.6	6515.5	25431.9
3478.79	590.6	7558.52	24686.9
3478.88	-1458.4	7925.52	25556.9
3478.98	-1598.4	8472.52	26507.9
3479.08	213.6	7007.52	25859.9
3479.18	-632.4	7581.52	26708.9
3479.27	1226.6	8620.52	26256.9
3479.37	-505.4	7928.52	25578.9
3479.47	661.6	6762.5	25765.9
3479.57	1092.6	6904.5	25805.9
3479.66	-216.4	6272.5	25722.9
3479.76	-252.4	6956.5	25590.9
3479.86	-1255.4	8507.52	24867.9
3479.96	-100.4	7557.52	24940.9
3480.06	-1524.4	7695.52	24765.9
3480.15	381.6	8618.52	25761.9
3480.25	550.6	8458.52	26832.9
3480.35	849.6	8290.52	25065.9
3480.45	-600.4	7897.52	24367.9
3480.54	-408.4	7108.52	24455.9
3480.64	-752.4	8326.52	26371.9
3480.74	-349.4	9158.5	25647.9
3480.84	-207.4	7522.52	26514.9
3480.94	-1123.4	7184.52	26102.9
3481.03	-464.4	7430.52	24279.9
3481.13	-951.4	6647.5	25570.9
3481.23	-306.4	8189.52	25510.9
3481.33	505.6	8328.52	25057.9
3481.42	-642.4	9070.5	24736.9
3481.52	-342.4	8807.52	24687.9
3481.62	-213.4	7452.52	23766.9
3481.72	-74.402	7117.52	24842.9
3481.81	-231.4	7418.52	25283.9
3481.91	-392.4	8584.52	24276.9
3482.01	-1361.4	8258.52	24245.9
3482.11	497.6	9083.5	23978.9
3482.21	1363.6	7387.52	24409.9
3482.3	546.6	8887.52	24081.9
3482.4	1332.6	9079.5	25698.9
3482.5	1099.6	8685.52	25480.9
3482.6	1820.6	9748.5	23728.9
3482.69	319.6	8490.52	24327.9
3482.79	309.6	9369.5	25628.9
3482.89	-1344.4	8946.52	25580.9
3482.99	237.6	8081.52	24974.9
3483.09	424.6	7800.52	24786.9
3483.18	99.598	7167.52	25309.9
3483.28	-537.4	8457.52	24530.9
3483.38	-118.4	9580.5	24836.9
3483.48	-800.4	8968.52	24960.9
3483.57	-270.4	7430.52	25657.9
3483.67	174.6	7671.52	25822.9
3483.77	435.6	8335.52	25482.9
3483.87	1136.6	8136.52	24555.9
3483.97	1006.6	8057.52	24578.9
3484.06	335.6	8074.52	24274.9
3484.16	961.6	8296.52	25574.9
3484.26	721.6	7718.52	24478.9
3484.36	-48.402	7605.52	25678.9
3484.45	359.6	7644.52	26422.9
3484.55	190.6	8984.52	25177.9
3484.65	-115.4	8105.52	24383.9
3484.75	895.6	7421.52	24647.9
3484.84	859.6	6764.5	24619.9
3484.94	-6.4023	8693.52	24649.9
3485.04	167.6	7803.52	24256.9
3485.14	-156.4	8141.52	26284.9
3485.24	545.6	7116.52	24936.9
3485.33	832.6	7085.52	24562.9
3485.43	164.6	8264.52	25341.9
3485.53	-300.4	7524.52	25595.9
3485.63	-761.4	7028.52	24542.9
3485.72	-645.4	7825.52	25154.9
3485.82	1125.6	7890.52	25257.9
3485.92	875.6	8055.52	24064.9
3486.02	-130.4	8831.52	23516.9
3486.11	-608.4	7365.52	23829.9
3486.21	-380.4	6767.5	26017.9
3486.31	135.6	8421.52	26395.9
3486.41	794.6	8823.52	25297.9
3486.51	-1384.4	8666.52	26410.9
3486.6	-1463.4	8650.52	25983.9
3486.7	-33.402	7395.52	25563.9
3486.8	262.6	7244.52	24398.9
3486.9	-933.4	8929.52	24672.9
3486.99	-476.4	7280.52	26429.9
3487.09	-494.4	8345.52	25163.9
3487.19	331.6	7545.52	24332.9
3487.29	197.6	7857.52	25069.9
3487.39	689.6	7291.52	25792.9
3487.48	30.598	8732.52	26827.9
3487.58	-223.4	8563.52	27465.9
3487.68	-109.4	8301.52	28592.9
3487.78	-478.4	8225.52	30438.9
3487.87	-221.4	8822.52	32355.9
3487.97	-436.4	8333.52	31336.9
3488.07	-1052.4	9280.5	31507.9
3488.17	-432.4	10637.5	31130.9
3488.26	-139.4	11035.5	29841.9
3488.36	-1615.4	10656.5	27956.9
3488.46	-1608.4	9393.5	27627.9
3488.56	-1521.4	8483.52	26970.9
3488.66	-88.402	9431.5	24646.9
3488.75	-279.4	9178.5	23242.9
3488.85	181.6	9316.5	22474.9
3488.95	-68.402	7703.52	21144.9
3489.05	931.6	7075.52	18512.9
3489.14	1088.6	6339.5	17915.9
3489.24	1441.6	6540.5	18913.9
3489.34	971.6	6070.5	19847.9
3489.44	758.6	6147.5	19635.9
3489.54	20.598	4860.5	20885.9
3489.63	-747.4	5921.5	22927.9
3489.73	-1084.4	6296.5	24462.9
3489.83	-565.4	7476.52	25289.9
3489.93	753.6	6736.5	25503.9
3490.02	164.6	7377.52	24716.9
3490.12	63.598	7128.52	25779.9
3490.22	260.6	7759.52	25738.9
3490.32	19.598	8594.52	25446.9
3490.41	-1617.4	7900.52	25450.9
3490.51	640.6	8053.52	24978.9
3490.61	1260.6	8526.52	26525.9
3490.71	702.6	8827.52	26665.9
3490.81	227.6	7257.52	24166.9
3490.9	263.6	7613.52	25649.9
3491	919.6	7807.52	25634.9
3491.1	932.6	6896.5	25088.9
3491.2	272.6	7524.52	26388.9
3491.29	19.598	7485.52	25677.9
3491.39	-871.4	8756.52	23979.9
3491.49	1953.6	7691.52	24032.9
3491.59	811.6	8578.52	25785.9
3491.69	178.6	7218.52	25777.9
3491.78	-1071.4	7775.52	25404.9
3491.88	66.598	8761.52	24137.9
3491.98	-390.4	9050.5	24849.9
3492.08	38.598	8062.52	23827.9
3492.17	790.6	7692.52	23904.9
3492.27	396.6	6537.5	24181.9
3492.37	99.598	7491.52	23891.9
3492.47	-470.4	6833.5	23527.9
3492.57	-564.4	6823.5	23391.9
3492.66	-981.4	7919.52	23176.9
3492.76	-223.4	8715.52	23574.9
3492.86	352.6	8534.52	24018.9
3492.96	546.6	7381.52	23421.9
3493.05	829.6	8254.52	25450.9
3493.15	408.6	8309.52	27065.9
3493.25	-634.4	7344.52	25635.9
3493.35	-365.4	7844.52	23725.9
3493.44	995.6	9017.5	24941.9
3493.54	1572.6	7386.52	25136.9
3493.64	-327.4	7879.52	24691.9
3493.74	18.598	7252.52	25838.9
3493.84	526.6	6350.5	24798.9
3493.93	-177.4	8626.52	23750.9
3494.03	-154.4	8517.52	25333.9
3494.13	-1387.4	9364.5	25761.9
3494.23	-882.4	7900.52	24756.9
3494.32	-577.4	8813.52	24505.9
3494.42	-964.4	7304.52	24509.9
3494.52	-1353.4	8338.52	25230.9
3494.62	-281.4	7753.52	25500.9
3494.72	-728.4	7360.52	24775.9
3494.81	-162.4	8469.52	25057.9
3494.91	5.5977	8083.52	24738.9
3495.01	-563.4	8290.52	25060.9
3495.11	-336.4	7541.52	24031.9
3495.2	400.6	8485.52	25198.9
3495.3	1051.6	6894.5	24806.9
3495.4	-465.4	7209.52	25880.9
3495.5	-156.4	7951.52	26690.9
3495.59	-863.4	8044.52	25457.9
3495.69	-1511.4	7658.52	25459.9
3495.79	-300.4	6990.5	25709.9
3495.89	-70.402	6122.5	25212.9
3495.99	52.598	7192.52	25081.9
3496.08	324.6	8590.52	25153.9
3496.18	-41.402	7306.52	24178.9
3496.28	1111.6	8892.52	24361.9
3496.38	13.598	7476.52	24769.9
3496.47	183.6	8477.52	25421.9
3496.57	-543.4	8014.52	26896.9
3496.67	-239.4	7635.52	25088.9
3496.77	-884.4	6524.5	25957.9
3496.86	-60.402	6996.5	24805.9
3496.96	-766.4	6323.5	24563.9
3497.06	-338.4	7852.52	24431.9
3497.16	409.6	7497.52	24487.9
3497.26	-569.4	7151.52	24022.9
3497.35	-42.402	7818.52	24343.9
3497.45	-72.402	8750.52	25348.9
3497.55	-478.4	8048.52	26028.9
3497.65	382.6	7706.52	24932.9
3497.74	726.6	6568.5	24891.9
3497.84	79.598	7247.52	24230.9
3497.94	-265.4	7856.52	24889.9
3498.04	4.5977	7737.52	25745.9
3498.14	-939.4	8156.52	25947.9
3498.23	303.6	8322.52	25154.9
3498.33	345.6	8799.52	24521.9
3498.43	57.598	8623.52	24440.9
3498.53	-277.4	8876.52	24582.9
3498.62	-270.4	7198.52	25101.9
3498.72	-1235.4	7544.52	25195.9
3498.82	276.6	8270.52	25552.9
3498.92	-303.4	9113.5	25732.9
3499.01	-1309.4	6969.5	25525.9
3499.11	-593.4	9031.5	25839.9
3499.21	1870.6	7573.52	25063.9
3499.31	405.6	8535.52	25277.9
3499.41	-112.4	8767.52	26343.9
3499.5	853.6	8114.52	26476.9
3499.6	1561.6	6566.5	26255.9
3499.7	314.6	7594.52	24546.9
3499.8	536.6	7608.52	23932.9
3499.89	679.6	8101.52	24361.9
3499.99	882.6	7497.52	25376.9
3500.09	-1022.4	7641.52	27019.9
3500.19	-392.4	7804.52	25995.9
3500.29	-298.4	7588.52	25916.9
3500.38	244.6	7909.52	25678.9
3500.48	825.6	8470.52	25653.9
3500.58	-44.402	8485.52	25551.9
3500.68	210.6	7578.52	24993.9
3500.77	843.6	7129.52	25808.9
3500.87	1263.6	7792.52	25023.9
3500.97	75.598	8183.52	26133.9
3501.07	312.6	7775.52	24481.9
3501.17	-494.4	7853.52	24686.9
3501.26	-927.4	8545.52	25092.9
3501.36	-758.4	7590.52	25428.9
3501.46	1313.6	7350.52	24968.9
3501.56	856.6	7588.52	25713.9
3501.65	-160.4	7261.52	25712.9
3501.75	75.598	8187.52	25240.9
3501.85	105.6	8358.52	25409.9
3501.95	841.6	8077.52	25629.9
3502.04	143.6	7651.52	26621.9
3502.14	374.6	8271.52	27320.9
3502.24	204.6	8368.52	29202.9
3502.34	-865.4	8407.52	30366.9
3502.44	-636.4	10277.5	33225.9
3502.53	-1349.4	9682.5	34383.9
3502.63	-1913.4	9727.5	35587
3502.73	-1011.4	9434.5	37633
3502.83	-365.4	11919.5	37500
3502.92	-1133.4	11826.5	37505
3503.02	-265.4	13075.5	35250
3503.12	-413.4	12855.5	34371.9
3503.22	-791.4	11153.5	30255.9
3503.32	-229.4	12475.5	28122.9
3503.41	1044.6	10721.5	25082.9
3503.51	-21.402	9409.5	22717.9
3503.61	-347.4	7555.52	20537.9
3503.71	-1081.4	8840.52	19181.9
3503.8	837.6	7791.52	14327
3503.9	1357.6	5346.5	13939
3504	-1112.4	5411.5	12807
3504.1	-418.4	3426.5	13384
3504.19	674.6	2989.5	14633
3504.29	628.6	3242.5	16775.9
3504.39	-998.4	4694.5	19220.9
3504.49	154.6	4853.5	20628.9
3504.59	98.598	5792.5	21970.9
3504.68	-998.4	6139.5	22845.9
3504.78	-750.4	6941.5	23938.9
3504.88	254.6	6539.5	24394.9
3504.98	-176.4	7186.52	24482.9
3505.07	-558.4	7442.52	24916.9
3505.17	-1487.4	8300.52	24713.9
3505.27	857.6	7418.52	24401.9
3505.37	-662.4	5782.5	25223.9
3505.47	-810.4	7287.52	23602.9
3505.56	-488.4	7797.52	23635.9
3505.66	-923.4	6285.5	25807.9
3505.76	-77.402	7784.52	25509.9
3505.86	-213.4	8598.52	24218.9
3505.95	241.6	8665.52	24130.9
3506.05	624.6	8418.52	25891.9
3506.15	267.6	9453.5	25032.9
3506.25	373.6	8604.52	25444.9
3506.34	650.6	7623.52	26130.9
3506.44	1202.6	9005.5	24773.9
3506.54	-865.4	8977.52	23803.9
3506.64	-1783.4	8029.52	24642.9
3506.74	161.6	8090.52	25032.9
3506.83	1514.6	8113.52	24093.9
3506.93	199.6	8751.52	24470.9
3507.03	-229.4	8161.52	24775.9
3507.13	-195.4	7570.52	25339.9
3507.22	-409.4	7937.52	24716.9
3507.32	-689.4	7854.52	23966.9
3507.42	-625.4	7491.52	24914.9
3507.52	1027.6	7573.52	23899.9
3507.62	675.6	8230.52	23528.9
3507.71	968.6	7803.52	24990.9
3507.81	-188.4	8060.52	25026.9
3507.91	556.6	7416.52	24969.9
3508.01	969.6	7316.52	24972.9
3508.1	1429.6	8499.52	24995.9
3508.2	944.6	8414.52	24379.9
3508.3	-419.4	8146.52	25410.9
3508.4	502.6	7710.52	24758.9
3508.49	681.6	8441.52	25115.9
3508.59	267.6	7942.52	23759.9
3508.69	1106.6	8023.52	23490.9
3508.79	472.6	7313.52	23372.9
3508.89	987.6	8285.52	25843.9
3508.98	892.6	9134.5	25289.9
3509.08	-609.4	9569.5	24546.9
3509.18	-1133.4	9020.5	24487.9
3509.28	-251.4	7437.52	24447.9
3509.37	-21.402	7474.52	24861.9
3509.47	-214.4	7386.52	25252.9
3509.57	-94.402	6984.5	24981.9
3509.67	111.6	7517.52	24644.9
3509.77	-142.4	6929.5	24974.9
3509.86	-302.4	7180.52	25871.9
3509.96	467.6	7501.52	25042.9
3510.06	127.6	9149.5	24130.9
3510.16	-668.4	8797.52	24538.9
3510.25	-319.4	9465.5	25978.9
3510.35	-539.4	8617.52	25258.9
3510.45	348.6	9438.5	25178.9
3510.55	493.6	7693.52	24663.9
3510.64	225.6	7660.52	24741.9
3510.74	-1473.4	7959.52	24224.9
3510.84	176.6	8863.52	25356.9
3510.94	-1021.4	8799.52	25596.9
3511.04	-504.4	8201.52	25335.9
3511.13	-425.4	8078.52	24751.9
3511.23	216.6	7884.52	24358.9
3511.33	-1009.4	8505.52	24743.9
3511.43	361.6	7657.52	23879.9
3511.52	427.6	7527.52	25033.9
3511.62	442.6	7433.52	24155.9
3511.72	803.6	7421.52	25084.9
3511.82	-716.4	8914.52	25487.9
3511.92	-606.4	7247.52	24858.9
3512.01	-108.4	7312.52	24814.9
3512.11	683.6	8441.52	24846.9
3512.21	658.6	7152.52	24165.9
3512.31	280.6	8067.52	24043.9
3512.4	-753.4	7777.52	24588.9
3512.5	-643.4	6955.5	26969.9
3512.6	1010.6	8063.52	25214.9
3512.7	707.6	7365.52	23855.9
3512.79	411.6	7604.52	25124.9
3512.89	-142.4	7031.52	24379.9
3512.99	360.6	8258.52	24488.9
3513.09	21.598	6970.5	25221.9
3513.19	-416.4	7494.52	25479.9
3513.28	-168.4	7853.52	25670.9
3513.38	0.59766	7628.52	25547.9
3513.48	-640.4	7934.52	26078.9
3513.58	-1302.4	8380.52	25474.9
3513.67	209.6	8042.52	26099.9
3513.77	-22.402	8792.52	26731.9
3513.87	-843.4	9165.5	25451.9
3513.97	617.6	9008.5	25858.9
3514.07	329.6	7579.52	24588.9
3514.16	593.6	8025.52	25313.9
3514.26	110.6	7743.52	25023.9
3514.36	-34.402	6882.5	25626.9
3514.46	460.6	8004.52	24846.9
3514.55	1325.6	7999.52	25918.9
3514.65	1481.6	7471.52	25672.9
3514.75	845.6	7369.52	25687.9
3514.85	-409.4	8406.52	25858.9
3514.94	-728.4	8305.52	25589.9
3515.04	-354.4	8221.52	27014.9
3515.14	-1001.4	7592.52	27101.9
3515.24	-291.4	8277.52	26067.9
3515.34	-373.4	8832.52	25591.9
3515.43	-862.4	7577.52	24502.9
3515.53	-517.4	8688.52	23866.9
3515.63	-684.4	7227.52	23709.9
3515.73	-37.402	7723.52	24854.9
3515.82	-284.4	8102.52	24244.9
3515.92	226.6	8359.52	25391.9
3516.02	-244.4	8838.52	24058.9
3516.12	-499.4	8917.52	25107.9
3516.22	988.6	8734.52	25899.9
3516.31	1112.6	7595.52	25861.9
3516.41	67.598	8189.52	24786.9
3516.51	473.6	7248.52	25659.9
3516.61	1125.6	8431.52	24231.9
3516.7	-34.402	7526.52	24500.9
3516.8	-562.4	7036.52	25636.9
3516.9	-973.4	6914.5	27048.9
3517	-384.4	7502.52	26849.9
3517.09	-287.4	7576.52	26973.9
3517.19	97.598	7316.52	28783.9
3517.29	-356.4	8566.52	29947.9
3517.39	-371.4	10556.5	31949.9
3517.49	955.6	10975.5	33629.9
3517.58	-854.4	10680.5	35815
3517.68	-1136.4	11251.5	37438
3517.78	-24.402	10558.5	37995
3517.88	7.5977	11265.5	36578
3517.97	-1136.4	13062.5	35320
3518.07	-1647.4	13381.5	33444.9
3518.17	537.6	11816.5	30623.9
3518.27	-111.4	10997.5	27344.9
3518.37	-511.4	10726.5	25038.9
3518.46	32.598	9476.5	22084.9
3518.56	-158.4	8562.52	19808.9
3518.66	873.6	6534.5	18535.9
3518.76	428.6	6275.5	15976.9
3518.85	1625.6	5257.5	14926
3518.95	1283.6	4328.5	13031
3519.05	1857.6	5001.5	13808
3519.15	2630.6	4641.5	14984
3519.24	1861.6	2932.5	16723.9
3519.34	369.6	3448.5	18608.9
3519.44	432.6	4023.5	19163.9
3519.54	1575.6	4337.5	20408.9
3519.64	1181.6	5661.5	20688.9
3519.73	407.6	6012.5	22672.9
3519.83	1759.6	6513.5	22711.9
3519.93	1062.6	6019.5	22629.9
3520.03	-410.4	7006.52	23210.9
3520.12	38.598	7943.52	24390.9
3520.22	558.6	6575.5	26078.9
3520.32	172.6	7782.52	24943.9
3520.42	457.6	8205.52	25249.9
3520.52	-124.4	7302.52	25033.9
3520.61	38.598	7439.52	24714.9
3520.71	-289.4	6602.5	24842.9
3520.81	-490.4	6570.5	24798.9
3520.91	-1039.4	7544.52	24225.9
3521	-372.4	7392.52	24195.9
3521.1	-511.4	6940.5	24483.9
3521.2	-562.4	8005.52	24468.9
3521.3	-143.4	7286.52	24137.9
3521.39	-663.4	8179.52	25015.9
3521.49	-152.4	7784.52	25477.9
3521.59	-352.4	6345.5	24526.9
3521.69	-483.4	8661.52	24521.9
3521.79	504.6	8905.52	25163.9
3521.88	-892.4	8497.52	25384.9
3521.98	604.6	7049.52	24086.9
3522.08	783.6	7771.52	24546.9
3522.18	-694.4	8552.52	23457.9
3522.27	874.6	7828.52	24587.9
3522.37	-587.4	7971.52	24856.9
3522.47	-1395.4	8813.52	24866.9
3522.57	1824.6	7812.52	24705.9
3522.67	1309.6	6695.5	23131.9
3522.76	645.6	7876.52	24074.9
3522.86	574.6	8412.52	24002.9
3522.96	1435.6	7135.52	24750.9
3523.06	1004.6	7219.52	24605.9
3523.15	1093.6	7200.52	24285.9
3523.25	444.6	9349.5	24199.9
3523.35	1471.6	8003.52	24890.9
3523.45	556.6	7767.52	24417.9
3523.54	-1.4023	7805.52	25728.9
3523.64	1276.6	8666.52	24156.9
3523.74	778.6	9081.5	24509.9
3523.84	669.6	9201.5	24866.9
3523.94	241.6	8946.52	25034.9
3524.03	-32.402	8236.52	24721.9
3524.13	-1070.4	8734.52	26080.9
3524.23	-414.4	7300.52	25151.9
3524.33	126.6	7632.52	25166.9
3524.42	1403.6	7542.52	25074.9
3524.52	-216.4	7459.52	24619.9
3524.62	-1056.4	8123.52	24601.9
3524.72	-496.4	7589.52	25683.9
3524.82	-1120.4	8205.52	24713.9
3524.91	-401.4	7832.52	24189.9
3525.01	-1325.4	8678.52	24882.9
3525.11	-592.4	8545.52	24596.9
3525.21	-1433.4	8452.52	25857.9
3525.3	-513.4	8210.52	24784.9
3525.4	-413.4	7822.52	24623.9
3525.5	242.6	7782.52	23717.9
3525.6	93.598	8461.52	23984.9
3525.69	338.6	8010.52	24830.9
3525.79	282.6	7700.52	25683.9
3525.89	-1003.4	9570.5	25834.9
3525.99	-717.4	9838.5	25204.9
3526.09	-518.4	7171.52	24965.9
3526.18	76.598	6895.5	25194.9
3526.28	489.6	7119.52	24084.9
3526.38	-451.4	8889.52	24460.9
3526.48	898.6	8314.52	25436.9
3526.57	366.6	8558.52	24404.9
3526.67	-237.4	9358.5	23529.9
3526.77	35.598	8159.52	24102.9
3526.87	-818.4	8393.52	23317.9
3526.97	-1002.4	6064.5	24009.9
3527.06	-1265.4	7756.52	24733.9
3527.16	-40.402	8401.52	25290.9
3527.26	-547.4	7610.52	24563.9
3527.36	-758.4	7535.52	24313.9
3527.45	-160.4	7587.52	25012.9
3527.55	-33.402	7826.52	24720.9
3527.65	196.6	8434.52	24294.9
3527.75	-103.4	8154.52	24243.9
3527.84	197.6	7457.52	24066.9
3527.94	-392.4	8077.52	25199.9
3528.04	-817.4	8080.52	24337.9
3528.14	111.6	8194.52	25834.9
3528.24	-869.4	8382.52	25180.9
3528.33	-183.4	8659.52	25414.9
3528.43	-491.4	7813.52	24743.9
3528.53	-762.4	7045.52	24089.9
3528.63	390.6	7787.52	25314.9
3528.72	-559.4	8807.52	24648.9
3528.82	-1620.4	7970.52	24546.9
3528.92	-1207.4	8446.52	25376.9
3529.02	-111.4	9288.5	25682.9
3529.12	85.598	7780.52	25849.9
3529.21	-1808.4	7759.52	25574.9
3529.31	-1034.4	7808.52	24718.9
3529.41	-354.4	7911.52	26242.9
3529.51	-838.4	8555.52	26341.9
3529.6	-6.4023	8320.52	24917.9
3529.7	365.6	7885.52	25032.9
3529.8	287.6	8025.52	25719.9
3529.9	-548.4	8804.52	26682.9
3529.99	188.6	7023.52	25924.9
3530.09	-406.4	7504.52	26767.9
3530.19	-545.4	6742.5	25632.9
3530.29	-118.4	6988.5	25132.9
3530.39	706.6	7042.52	24817.9
3530.48	437.6	7798.52	25513.9
3530.58	92.598	7873.52	23957.9
3530.68	-260.4	8283.52	25079.9
3530.78	-354.4	8475.52	25977.9
3530.87	391.6	8790.52	25251.9
3530.97	440.6	9002.5	24489.9
3531.07	103.6	8129.52	24526.9
3531.17	1131.6	7911.52	25642.9
3531.27	725.6	8933.52	25702.9
3531.36	-31.402	7557.52	25083.9
3531.46	724.6	8241.52	24860.9
3531.56	272.6	7576.52	24211.9
3531.66	218.6	8541.52	24856.9
3531.75	1142.6	9034.5	25024.9
3531.85	183.6	8226.52	24203.9
3531.95	631.6	7517.52	25366.9
3532.05	904.6	7739.52	27527.9
3532.14	-36.402	7658.52	28833.9
3532.24	-309.4	7686.52	28775.9
3532.34	962.6	8023.52	29697.9
3532.44	370.6	9144.5	29918.9
3532.54	-46.402	10511.5	31438.9
3532.63	-1827.4	10434.5	32029.9
3532.73	-595.4	9791.5	30382.9
3532.83	-461.4	10731.5	30736.9
3532.93	-711.4	11620.5	29255.9
3533.02	-1072.4	9665.5	26944.9
3533.12	-727.4	9726.5	24507.9
3533.22	-27.402	8732.52	23329.9
3533.32	41.598	7940.52	22316.9
3533.42	372.6	8831.52	20087.9
3533.51	-166.4	8361.52	20406.9
3533.61	691.6	7033.52	18456.9
3533.71	1329.6	7527.52	18362.9
3533.81	-1307.4	6149.5	18749.9
3533.9	-866.4	5326.5	18660.9
3534	391.6	5540.5	18997.9
3534.1	403.6	7490.52	20853.9
3534.2	-66.402	6897.5	21175.9
3534.29	685.6	5387.5	22846.9
3534.39	465.6	6369.5	23336.9
3534.49	56.598	6214.5	24680.9
3534.59	-787.4	6093.5	24932.9
3534.69	-692.4	7045.52	23943.9
3534.78	537.6	8097.52	24874.9
3534.88	1231.6	7069.52	24087.9
3534.98	81.598	7705.52	25030.9
3535.08	-495.4	7808.52	25527.9
3535.17	-217.4	8173.52	25372.9
3535.27	-1064.4	8008.52	24741.9
3535.37	272.6	6888.5	26931.9
3535.47	-417.4	9521.5	25599.9
3535.57	631.6	8947.52	24663.9
3535.66	742.6	8927.52	25605.9
3535.76	25.598	7944.52	25860.9
3535.86	-374.4	8704.52	25814.9
3535.96	79.598	9323.5	25796.9
3536.05	-1167.4	7937.52	26145.9
3536.15	-281.4	8478.52	24533.9
3536.25	-533.4	8267.52	25079.9
3536.35	21.598	8154.52	24498.9
3536.44	-639.4	8986.52	25615.9
3536.54	-668.4	8970.52	25185.9
3536.64	211.6	9066.5	24425.9
3536.74	463.6	8788.52	24258.9
3536.84	-649.4	7911.52	23394.9
3536.93	181.6	8757.52	25393.9
3537.03	-195.4	8441.52	24702.9
3537.13	-834.4	8428.52	24458.9
3537.23	-1318.4	8333.52	25004.9
3537.32	227.6	7619.52	23958.9
3537.42	-487.4	8706.52	24471.9
3537.52	-486.4	8839.52	24358.9
3537.62	-588.4	8134.52	24036.9
3537.72	-2621.4	7620.52	25125.9
3537.81	-431.4	7681.52	26144.9
3537.91	-309.4	7557.52	26085.9
3538.01	-573.4	7215.52	25091.9
3538.11	-45.402	7638.52	24393.9
3538.2	-1152.4	8795.52	25849.9
3538.3	-727.4	7945.52	25097.9
3538.4	-1245.4	8239.52	24895.9
3538.5	-2893.4	8168.52	25669.9
3538.59	-1436.4	8225.52	24425.9
3538.69	630.6	8577.52	24868.9
3538.79	-1420.4	9263.5	24405.9
3538.89	-285.4	8901.52	24283.9
3538.99	71.598	8816.52	26003.9
3539.08	-201.4	8408.52	25257.9
3539.18	1010.6	7185.52	24762.9
3539.28	719.6	8270.52	25076.9
3539.38	1983.6	8904.52	24206.9
3539.47	1334.6	7641.52	23313.9
3539.57	353.6	6501.5	24930.9
3539.67	1139.6	8453.52	25662.9
3539.77	47.598	7898.52	24294.9
3539.87	-421.4	9423.5	24876.9
3539.96	597.6	8312.52	24599.9
3540.06	775.6	7321.52	24126.9
3540.16	1800.6	8826.52	25390.9
3540.26	361.6	8412.52	24928.9
3540.35	802.6	8827.52	25870.9
3540.45	-223.4	8753.52	24295.9
3540.55	-946.4	9259.5	23681.9
3540.65	993.6	8337.52	23865.9
3540.74	353.6	7493.52	24028.9
3540.84	708.6	8330.52	25440.9
3540.94	618.6	8205.52	25129.9
3541.04	-136.4	9447.5	24148.9
3541.14	830.6	8289.52	22971.9
3541.23	501.6	7656.52	25182.9
3541.33	-41.402	7621.52	24715.9
3541.43	114.6	7659.52	24937.9
3541.53	365.6	8146.52	24940.9
3541.62	688.6	8211.52	24915.9
3541.72	1255.6	9106.5	25898.9
3541.82	1470.6	8081.52	25720.9
3541.92	607.6	7831.52	25173.9
3542.02	-8.4023	8235.52	25572.9
3542.11	373.6	8116.52	24733.9
3542.21	532.6	8905.52	24741.9
3542.31	112.6	8088.52	24501.9
3542.41	742.6	8938.52	24317.9
3542.5	-371.4	9432.5	25867.9
3542.6	40.598	7628.52	25194.9
3542.7	985.6	7801.52	25631.9
3542.8	54.598	7917.52	25508.9
3542.89	574.6	6838.5	25386.9
3542.99	-159.4	8073.52	25708.9
3543.09	813.6	7785.52	25512.9
3543.19	-214.4	7316.52	23024.9
3543.29	-983.4	8348.52	24749.9
3543.38	-932.4	8614.52	26569.9
3543.48	804.6	7592.52	25788.9
3543.58	1460.6	7172.52	24868.9
3543.68	-181.4	7540.52	24828.9
3543.77	-662.4	6819.5	24459.9
3543.87	-1106.4	6885.5	25378.9
3543.97	-981.4	8530.52	24922.9
3544.07	-732.4	7933.52	24371.9
3544.17	433.6	8159.52	24272.9
3544.26	-291.4	7936.52	24755.9
3544.36	-957.4	7928.52	24748.9
3544.46	708.6	8565.52	24797.9
3544.56	86.598	8277.52	24610.9
3544.65	-1289.4	7790.52	24874.9
3544.75	-937.4	7618.52	25302.9
3544.85	1218.6	8581.52	25798.9
3544.95	2027.6	8601.52	25807.9
3545.04	466.6	8691.52	25326.9
3545.14	244.6	7470.52	24295.9
3545.24	462.6	9235.5	24359.9
3545.34	-278.4	9398.5	24315.9
3545.44	-1662.4	7500.52	25017.9
3545.53	-113.4	8176.52	24473.9
3545.63	-116.4	8473.52	24772.9
3545.73	-735.4	7283.52	25864.9
3545.83	-230.4	7887.52	24655.9
3545.92	-610.4	8892.52	25253.9
3546.02	-276.4	8780.52	25754.9
3546.12	-301.4	7716.52	24703.9
3546.22	-82.402	8475.52	25355.9
3546.32	269.6	6952.5	25635.9
3546.41	-267.4	8023.52	24466.9
3546.51	9.5977	8935.52	24577.9
3546.61	635.6	8067.52	24740.9
3546.71	758.6	8361.52	24795.9
3546.8	-289.4	8361.52	25068.9
3546.9	926.6	8168.52	24005.9
3547	-655.4	7393.52	25112.9
3547.1	84.598	8315.52	25222.9
3547.19	-477.4	8969.52	25520.9
3547.29	-310.4	8094.52	25421.9
3547.39	738.6	8259.52	24356.9
3547.49	158.6	7744.52	24801.9
3547.59	230.6	8824.52	24649.9
3547.68	105.6	7626.52	24241.9
3547.78	-213.4	7765.52	24768.9
3547.88	86.598	7555.52	24510.9
3547.98	237.6	7410.52	25494.9
3548.07	-1022.4	7685.52	24391.9
3548.17	-617.4	7926.52	23761.9
3548.27	-833.4	8089.52	24285.9
3548.37	-458.4	8682.52	25042.9
3548.47	-556.4	8033.52	24866.9
3548.56	-1118.4	8693.52	24963.9
3548.66	201.6	7634.52	25297.9
3548.76	823.6	7155.52	25492.9
3548.86	2166.6	7950.52	24675.9
3548.95	-274.4	7871.52	23862.9
3549.05	1228.6	8381.52	25316.9
3549.15	929.6	8730.52	25902.9
3549.25	-908.4	7391.52	26631.9
3549.34	-791.4	8327.52	25023.9
3549.44	-346.4	9159.5	24797.9
3549.54	113.6	8886.52	25575.9
3549.64	-33.402	7870.52	24831.9
3549.74	-409.4	7820.52	24568.9
3549.83	-306.4	8275.52	24992.9
3549.93	1166.6	7191.52	26128.9
3550.03	1197.6	7485.52	24859.9
3550.13	494.6	7792.52	26060.9
3550.22	-339.4	9274.5	24981.9
3550.32	-590.4	8248.52	25216.9
3550.42	-775.4	8695.52	24728.9
3550.52	-834.4	8542.52	25123.9
3550.62	-281.4	7369.52	25422.9
3550.71	-0.40234	7949.52	25832.9
3550.81	-321.4	8113.52	24877.9
3550.91	536.6	8062.52	24327.9
3551.01	180.6	7414.52	24432.9
3551.1	-349.4	9280.5	24364.9
3551.2	-35.402	8552.52	24668.9
3551.3	22.598	8354.52	24279.9
3551.4	778.6	8896.52	25518.9
3551.49	-657.4	7355.52	24552.9
3551.59	-23.402	7715.52	25642.9
3551.69	747.6	7304.52	25331.9
3551.79	-535.4	7812.52	24360.9
3551.89	-1710.4	7950.52	25228.9
3551.98	-1607.4	6692.5	24867.9
3552.08	-210.4	8204.52	25165.9
3552.18	398.6	8696.52	25841.9
3552.28	202.6	7931.52	23761.9
3552.37	-1313.4	8132.52	24971.9
3552.47	-1078.4	7814.52	23816.9
3552.57	-603.4	7783.52	24400.9
3552.67	-313.4	7772.52	24474.9
3552.77	312.6	6808.5	25464.9
3552.86	-348.4	7419.52	24970.9
3552.96	-387.4	6462.5	24616.9
3553.06	-229.4	7584.52	24654.9
3553.16	-556.4	8554.52	24859.9
3553.25	-1237.4	7304.52	24763.9
3553.35	44.598	7767.52	25575.9
3553.45	-343.4	7863.52	24771.9
3553.55	190.6	7263.52	24830.9
3553.64	312.6	8123.52	25328.9
3553.74	741.6	8398.52	24946.9
3553.84	1711.6	9112.5	25218.9
3553.94	1510.6	8644.52	25472.9
3554.04	642.6	7740.52	25187.9
3554.13	658.6	7917.52	25322.9
3554.23	829.6	7095.52	25435.9
3554.33	283.6	8668.52	25128.9
3554.43	-26.402	8718.52	24354.9
3554.52	-716.4	8128.52	25082.9
3554.62	-116.4	8656.52	25275.9
3554.72	-1497.4	7568.52	24487.9
3554.82	-660.4	7559.52	24442.9
3554.92	854.6	7281.52	25292.9
3555.01	656.6	7689.52	24767.9
3555.11	-481.4	8570.52	24130.9
3555.21	-131.4	7403.52	24625.9
3555.31	-579.4	6931.5	25825.9
3555.4	-192.4	7717.52	26466.9
3555.5	-711.4	7861.52	26232.9
3555.6	-706.4	8909.52	25252.9
3555.7	-1191.4	8894.52	24639.9
3555.79	-1286.4	8918.52	24639.9
3555.89	-755.4	8573.52	24575.9
3555.99	45.598	7800.52	25256.9
3556.09	511.6	8927.52	25221.9
3556.19	682.6	8265.52	25105.9
3556.28	-129.4	7269.52	25095.9
3556.38	-475.4	7856.52	25038.9
3556.48	-1124.4	7783.52	25068.9
3556.58	-27.402	8794.52	25124.9
3556.67	1206.6	7857.52	24891.9
3556.77	495.6	8102.52	24868.9
3556.87	760.6	7861.52	24044.9
3556.97	-118.4	7597.52	24649.9
3557.07	1205.6	8559.52	24859.9
3557.16	232.6	7809.52	25529.9
3557.26	657.6	9018.5	26289.9
3557.36	563.6	8260.52	24611.9
3557.46	137.6	7409.52	24383.9
3557.55	-578.4	8521.52	24465.9
3557.65	685.6	8658.52	24474.9
3557.75	232.6	9130.5	24921.9
3557.85	-251.4	8685.52	24731.9
3557.94	641.6	7393.52	24871.9
3558.04	547.6	8333.52	25606.9
3558.14	-476.4	7929.52	25159.9
3558.24	-903.4	8489.52	24883.9
3558.34	-713.4	7474.52	24616.9
3558.43	-886.4	8548.52	24971.9
3558.53	169.6	7997.52	24166.9
3558.63	-281.4	6954.5	24127.9
3558.73	372.6	8222.52	24997.9
3558.82	569.6	7126.52	24947.9
3558.92	206.6	8036.52	24628.9
3559.02	-818.4	8640.52	24727.9
3559.12	-464.4	7352.52	24732.9
3559.22	18.598	8277.52	25424.9
3559.31	230.6	8263.52	25362.9
3559.41	1030.6	8761.52	24723.9
3559.51	237.6	7876.52	25224.9
3559.61	176.6	7677.52	24432.9
3559.7	-446.4	8511.52	25005.9
3559.8	151.6	7739.52	26018.9
3559.9	1255.6	9115.5	24786.9
3560	-225.4	8165.52	25497.9
3560.09	-12.402	7244.52	26035.9
3560.19	907.6	7427.52	26144.9
3560.29	598.6	8148.52	24637.9
3560.39	-168.4	8497.52	24280.9
3560.49	-223.4	7973.52	24318.9
3560.58	-60.402	7864.52	24007.9
3560.68	-134.4	7732.52	24473.9
3560.78	34.598	7510.52	26419.9
3560.88	-625.4	6834.5	26716.9
3560.97	-422.4	8635.52	26016.9
3561.07	-567.4	8526.52	24414.9
3561.17	196.6	7645.52	24797.9
3561.27	-739.4	9294.5	24478.9
3561.37	-978.4	8665.52	24346.9
3561.46	-564.4	9061.5	24958.9
3561.56	474.6	8129.52	24913.9
3561.66	1274.6	8518.52	24511.9
3561.76	1583.6	8677.52	24452.9
3561.85	938.6	9141.5	24779.9
3561.95	243.6	8330.52	25126.9
3562.05	274.6	8452.52	25535.9
3562.15	36.598	6965.5	24766.9
3562.24	153.6	7199.52	24380.9
3562.34	943.6	7513.52	24715.9
3562.44	933.6	8745.52	23639.9
3562.54	-401.4	7121.52	25752.9
3562.64	959.6	7625.52	25314.9
3562.73	497.6	8053.52	25605.9
3562.83	917.6	8287.52	25041.9
3562.93	485.6	8725.52	24875.9
3563.03	-285.4	8354.52	25587.9
3563.12	-85.402	7513.52	25379.9
3563.22	-118.4	6947.5	24658.9
3563.32	-478.4	7391.52	25826.9
3563.42	-261.4	7980.52	25074.9
3563.52	447.6	7022.52	25394.9
3563.61	-126.4	8060.52	26631.9
3563.71	-356.4	7961.52	25507.9
3563.81	203.6	6558.5	25271.9
3563.91	-901.4	8155.52	25468.9
3564	57.598	8512.52	24277.9
3564.1	492.6	7859.52	23733.9
3564.2	311.6	8790.52	25419.9
3564.3	-445.4	8013.52	25493.9
3564.39	-607.4	6771.5	25405.9
3564.49	-376.4	7177.52	25027.9
3564.59	-221.4	8298.52	25575.9
3564.69	-639.4	8190.52	24932.9
3564.79	133.6	8261.52	24597.9
3564.88	-192.4	7665.52	24657.9
3564.98	-374.4	7651.52	24816.9
3565.08	-193.4	7355.52	24834.9
3565.18	1164.6	8351.52	24811.9
3565.27	-271.4	8767.52	24825.9
3565.37	-1072.4	7686.52	24523.9
3565.47	-575.4	7888.52	24813.9
3565.57	659.6	8780.52	25322.9
3565.67	-413.4	7960.52	24653.9
3565.76	64.598	7187.52	25671.9
3565.86	87.598	6906.5	24513.9
3565.96	18.598	7469.52	24429.9
3566.06	3.5977	8239.52	24698.9
3566.15	-288.4	7594.52	25020.9
3566.25	38.598	7959.52	24355.9
3566.35	-515.4	7949.52	24655.9
3566.45	-384.4	7441.52	24180.9
3566.55	-1480.4	6320.5	25291.9
3566.64	60.598	7072.52	24846.9
3566.74	1311.6	7955.52	25485.9
3566.84	179.6	7791.52	24160.9
3566.94	37.598	7381.52	24068.9
3567.03	915.6	6776.5	25948.9
3567.13	-557.4	6603.5	25474.9
3567.23	-217.4	7898.52	25568.9
3567.33	936.6	7335.52	24764.9
3567.42	596.6	7295.52	24527.9
3567.52	1043.6	8291.52	25349.9
3567.62	1028.6	8288.52	25626.9
3567.72	784.6	8498.52	25507.9
3567.82	-760.4	8624.52	24479.9
3567.91	131.6	8032.52	24299.9
3568.01	-864.4	8207.52	24064.9
3568.11	-1383.4	7526.52	24114.9
3568.21	-248.4	7854.52	23800.9
3568.3	1849.6	7703.52	24904.9
3568.4	938.6	7825.52	24708.9
3568.5	159.6	7341.52	24355.9
3568.6	-104.4	8605.52	24693.9
3568.7	-627.4	8631.52	23979.9
3568.79	762.6	8435.52	24079.9
3568.89	-203.4	7253.52	25029.9
3568.99	-867.4	9037.5	24599.9

## Sheet: Figure S10b
3469.01	-1583.5	7726.68	23199.4
3469.11	-366.52	8266.68	22610.4
3469.21	-1148.5	7672.68	23284.4
3469.31	-370.52	7334.68	23161.4
3469.4	-666.52	8131.68	23286.4
3469.5	70.477	8675.68	22659.4
3469.6	273.48	7407.68	23744.4
3469.7	512.48	7264.68	23426.4
3469.79	1201.5	7744.68	22898.4
3469.89	-361.52	8131.68	22273.4
3469.99	-60.523	7374.68	23222.4
3470.09	-409.52	8196.68	23586.4
3470.19	275.48	7495.68	23991.4
3470.28	-277.52	7800.68	24162.4
3470.38	368.48	6850.7	23482.4
3470.48	60.477	7147.68	23973.4
3470.58	-271.52	7771.68	22865.4
3470.67	-761.52	8704.68	24435.4
3470.77	526.48	7730.68	24470.4
3470.87	-669.52	6283.7	24470.4
3470.97	752.48	7712.68	24697.4
3471.06	947.48	8375.68	23510.4
3471.16	-277.52	9656.7	24278.4
3471.26	174.48	9291.7	24503.4
3471.36	-705.52	8445.68	23340.4
3471.46	-1104.5	8236.68	22902.4
3471.55	-800.52	8133.68	24428.4
3471.65	-1346.5	7384.68	23031.4
3471.75	-200.52	8792.68	23916.4
3471.85	1258.5	8369.68	23157.4
3471.94	420.48	7515.68	23814.4
3472.04	-292.52	6748.7	24385.4
3472.14	390.48	7895.68	24620.4
3472.24	112.48	7125.68	24002.4
3472.34	266.48	7985.69	24908.4
3472.43	406.48	7856.68	24771.4
3472.53	291.48	7209.68	23414.4
3472.63	176.48	7558.68	25562.4
3472.73	-676.52	6461.7	23268.4
3472.82	-1295.5	6935.7	23303.4
3472.92	-504.52	7199.68	23967.4
3473.02	317.48	7967.69	23602.4
3473.12	-507.52	7721.68	23136.4
3473.21	-18.523	8178.68	23064.4
3473.31	-794.52	7427.68	22968.4
3473.41	-710.52	6978.7	23133.4
3473.51	-1235.5	7637.68	22984.4
3473.61	-467.52	8202.68	23190.4
3473.7	1151.5	8441.68	23128.4
3473.8	1066.5	8162.68	22607.4
3473.9	-458.52	8716.68	23009.4
3474	460.48	7953.69	23009.4
3474.09	604.48	7526.68	24306.4
3474.19	-427.52	7593.68	24498.4
3474.29	-275.52	8592.68	23458.4
3474.39	-702.52	8824.68	23251.4
3474.49	340.48	6884.7	23091.4
3474.58	43.477	6289.7	23686.4
3474.68	-1312.5	7864.68	24524.4
3474.78	-216.52	8833.68	24552.4
3474.88	-12.523	8476.68	23490.4
3474.97	366.48	7656.68	23956.4
3475.07	-208.52	7866.68	23617.4
3475.17	-635.52	8122.68	24056.4
3475.27	180.48	7086.68	25268.4
3475.36	-453.52	8480.68	23422.4
3475.46	-17.523	8830.68	24851.4
3475.56	-106.52	8575.68	24327.4
3475.66	60.477	8296.68	23938.4
3475.76	-483.52	8451.68	23083.4
3475.85	-1120.5	8350.68	23393.4
3475.95	-167.52	7040.68	23773.4
3476.05	57.477	7820.68	24665.4
3476.15	94.477	7537.68	24489.4
3476.24	-27.523	7262.68	24172.4
3476.34	1156.5	7174.68	23974.4
3476.44	357.48	7778.68	23254.4
3476.54	-134.52	7390.68	24690.4
3476.64	895.48	7888.68	22393.4
3476.73	-188.52	7770.68	24196.4
3476.83	-593.52	7966.69	25488.4
3476.93	656.48	8825.68	24234.4
3477.03	308.48	8987.68	24234.4
3477.12	-346.52	8190.68	23946.4
3477.22	-43.523	8784.68	24293.4
3477.32	-80.523	8010.69	24233.4
3477.42	-70.523	7490.68	23318.4
3477.51	1008.5	7704.68	24338.4
3477.61	-594.52	7369.68	24852.4
3477.71	127.48	6886.7	24696.4
3477.81	826.48	8225.68	23207.4
3477.91	133.48	8045.69	23470.4
3478	-195.52	6909.7	23924.4
3478.1	-705.52	8338.68	23915.4
3478.2	222.48	8895.68	24121.4
3478.3	686.48	8206.68	23556.4
3478.39	-541.52	6797.7	24183.4
3478.49	-287.52	7587.68	24312.4
3478.59	-976.52	8337.68	24215.4
3478.69	16.477	8050.69	23282.4
3478.79	264.48	7994.68	25077.4
3478.88	-184.52	7488.68	23898.4
3478.98	202.48	6998.7	24534.4
3479.08	-516.52	7010.68	24894.4
3479.18	-624.52	8043.69	23405.4
3479.27	-842.52	7489.68	24853.4
3479.37	-825.52	7879.68	23754.4
3479.47	-823.52	8547.68	24058.4
3479.57	-665.52	8183.68	24112.4
3479.66	-60.523	8372.68	23752.4
3479.76	325.48	8050.69	23463.4
3479.86	-215.52	6785.7	24818.4
3479.96	-993.52	7294.68	23551.4
3480.06	-146.52	7553.68	23487.4
3480.15	402.48	8202.68	24180.4
3480.25	-738.52	8562.68	24667.4
3480.35	171.48	7735.68	24268.4
3480.45	-372.52	8462.68	23243.4
3480.54	-1631.5	8871.68	23887.4
3480.64	-719.52	9341.7	24544.4
3480.74	-814.52	7351.68	25375.4
3480.84	-264.52	7847.68	24738.4
3480.94	-273.52	7854.68	24274.4
3481.03	-294.52	7309.68	24180.4
3481.13	-1095.5	7457.68	24642.4
3481.23	578.48	8414.68	25521.4
3481.33	775.48	7724.68	24165.4
3481.42	-100.52	9002.7	24067.4
3481.52	-140.52	7959.69	23873.4
3481.62	450.48	7283.68	23729.4
3481.72	-606.52	8636.68	24012.4
3481.81	-963.52	7655.68	23817.4
3481.91	-259.52	7983.69	23386.4
3482.01	242.48	8148.68	23809.4
3482.11	-1397.5	7758.68	24152.4
3482.21	-187.52	8202.68	24425.4
3482.3	921.48	8576.68	24522.4
3482.4	659.48	8487.68	24192.4
3482.5	-1128.5	8017.69	23973.4
3482.6	-741.52	6995.7	23703.4
3482.69	-353.52	6806.7	23851.4
3482.79	-736.52	8419.68	23625.4
3482.89	-918.52	8403.68	23344.4
3482.99	16.477	8504.68	24208.4
3483.09	349.48	8264.68	23989.4
3483.18	-511.52	7976.69	23264.4
3483.28	-608.52	8601.68	23940.4
3483.38	-130.52	6822.7	23115.4
3483.48	328.48	8246.68	24553.4
3483.57	-725.52	7392.68	24191.4
3483.67	-1250.5	7371.68	24094.4
3483.77	79.477	8365.68	24050.4
3483.87	-150.52	6824.7	24914.4
3483.97	37.477	6851.7	23993.4
3484.06	-573.52	8640.68	23511.4
3484.16	-86.523	7923.69	23349.4
3484.26	361.48	9463.7	23552.4
3484.36	317.48	8588.68	24620.4
3484.45	460.48	7778.68	22568.4
3484.55	923.48	8333.68	22291.4
3484.65	-92.523	6933.7	24391.4
3484.75	-489.52	7142.68	24180.4
3484.84	-212.52	7107.68	24286.4
3484.94	169.48	7396.68	22843.4
3485.04	-130.52	8001.68	22969.4
3485.14	-157.52	8915.68	22966.4
3485.24	-295.52	8793.68	24598.4
3485.33	630.48	8162.68	24463.4
3485.43	295.48	6358.7	23233.4
3485.53	-809.52	7198.68	23089.4
3485.63	-1587.5	8332.68	25054.4
3485.72	-236.52	8596.68	24199.4
3485.82	-340.52	7179.68	24711.4
3485.92	450.48	8132.68	23786.4
3486.02	503.48	6967.7	23912.4
3486.11	-121.52	7043.68	23665.4
3486.21	376.48	9026.7	24215.4
3486.31	-1203.5	9028.7	24966.4
3486.41	110.48	8211.68	24082.4
3486.51	1044.5	6970.7	23871.4
3486.6	-688.52	6814.7	23888.4
3486.7	-1316.5	7763.68	24120.4
3486.8	-536.52	8330.68	24227.4
3486.9	-706.52	7334.68	23788.4
3486.99	-1565.5	8099.69	25759.4
3487.09	-457.52	8157.68	24700.4
3487.19	143.48	6700.7	24582.4
3487.29	-274.52	7262.68	24517.4
3487.39	-390.52	6879.7	24926.4
3487.48	1038.5	7007.68	24534.4
3487.58	547.48	7712.68	24681.4
3487.68	1310.5	8049.69	24511.4
3487.78	270.48	6405.7	24806.4
3487.87	-77.523	8446.68	24407.4
3487.97	-515.52	8030.69	24576.4
3488.07	-814.52	8837.68	24242.4
3488.17	-904.52	9319.7	24027.4
3488.26	-26.523	7247.68	24779.4
3488.36	-359.52	8152.68	24136.4
3488.46	-1265.5	6951.7	22681.4
3488.56	-145.52	7615.68	23735.4
3488.66	991.48	9006.7	24182.4
3488.75	203.48	8384.68	24315.4
3488.85	473.48	8218.68	25266.4
3488.95	-608.52	8377.68	26586.4
3489.05	-806.52	7578.68	26799.4
3489.14	1241.5	7733.68	27196.4
3489.24	1177.5	9051.7	27137.4
3489.34	-638.52	10028.7	27672.4
3489.44	-76.523	7547.68	27449.4
3489.54	-555.52	9813.7	28175.4
3489.63	-995.52	9630.7	29507.4
3489.73	-1099.5	9232.7	29953.4
3489.83	81.477	10065.7	30275.4
3489.93	-158.52	9673.7	31076.4
3490.02	14.477	9586.7	29897.4
3490.12	770.48	9149.7	30077.4
3490.22	154.48	8393.68	30935.4
3490.32	-596.52	9583.7	30216.4
3490.41	-550.52	9789.7	29568.4
3490.51	-722.52	9313.7	29224.4
3490.61	-1602.5	9484.7	28608.4
3490.71	-337.52	9172.7	26960.4
3490.81	-837.52	9117.7	26613.4
3490.9	-909.52	9512.7	27571.4
3491	765.48	10129.7	27425.4
3491.1	-474.52	10813.7	27566.4
3491.2	394.48	11047.7	28745.4
3491.29	-811.52	10269.7	28271.4
3491.39	149.48	11434.7	30054.4
3491.49	-400.52	13151.7	29726.4
3491.59	-870.52	12435.7	30705.4
3491.69	-635.52	12442.7	32106.4
3491.78	-732.52	12537.7	31830.4
3491.88	72.477	11404.7	31745.4
3491.98	-598.52	12607.7	31678.4
3492.08	-317.52	11681.7	32507.4
3492.17	-1255.5	12054.7	31327.4
3492.27	-1875.5	11994.7	30736.4
3492.37	-912.52	11434.7	29949.4
3492.47	-727.52	10906.7	29295.4
3492.57	78.477	8724.68	25951.4
3492.66	600.48	8219.68	24974.4
3492.76	416.48	7241.68	24006.4
3492.86	1283.5	7329.68	23491.4
3492.96	-608.52	7074.68	23585.4
3493.05	-181.52	7436.68	22253.4
3493.15	68.477	8292.68	22475.4
3493.25	281.48	9050.7	23698.4
3493.35	-222.52	7299.68	23465.4
3493.44	-1527.5	7979.69	24466.4
3493.54	-961.52	8750.68	24647.4
3493.64	-1129.5	8403.68	25449.4
3493.74	-982.52	8146.68	24598.4
3493.84	-1192.5	8033.69	24399.4
3493.93	-557.52	7754.68	23321.4
3494.03	704.48	6414.7	22171.4
3494.13	1822.5	4820.7	21051.4
3494.23	-249.52	3499.7	18043.4
3494.32	721.48	3178.7	16279.4
3494.42	-490.52	3292.7	14458.4
3494.52	732.48	1847.7	12245
3494.62	-1839.5	1370.7	10411
3494.72	-491.52	3359.7	10465
3494.81	163.48	3418.7	10610
3494.91	-988.52	2845.7	10194
3495.01	-1240.5	3658.7	11715
3495.11	283.48	3006.7	12787
3495.2	398.48	3960.7	12501
3495.3	606.48	5136.7	14516.4
3495.4	-674.52	6030.7	16512.4
3495.5	129.48	6201.7	18607.4
3495.59	1442.5	5996.7	18083.4
3495.69	908.48	7394.68	19885.4
3495.79	-46.523	7356.68	20570.4
3495.89	-649.52	6177.7	21720.4
3495.99	51.477	7227.68	23330.4
3496.08	445.48	7571.68	23207.4
3496.18	9.4766	7940.69	23586.4
3496.28	-57.523	8127.68	23993.4
3496.38	852.48	8979.68	23893.4
3496.47	318.48	7624.68	24854.4
3496.57	-99.523	7213.68	25398.4
3496.67	66.477	8381.68	23969.4
3496.77	112.48	8133.68	24214.4
3496.86	239.48	8088.69	23426.4
3496.96	830.48	7819.68	24247.4
3497.06	348.48	8556.68	24533.4
3497.16	1154.5	8095.69	23818.4
3497.26	-43.523	7410.68	24200.4
3497.35	-310.52	7737.68	24361.4
3497.45	454.48	6680.7	23820.4
3497.55	101.48	7320.68	23353.4
3497.65	-777.52	8151.68	22868.4
3497.74	-494.52	7674.68	23436.4
3497.84	-1403.5	7715.68	22625.4
3497.94	-814.52	6836.7	22812.4
3498.04	1002.5	7552.68	21653.4
3498.14	-648.52	7595.68	22421.4
3498.23	-244.52	8677.68	23047.4
3498.33	-339.52	8395.68	22798.4
3498.43	-618.52	8334.68	24386.4
3498.53	-1298.5	8933.68	24488.4
3498.62	-647.52	8798.68	25188.4
3498.72	-939.52	8419.68	25314.4
3498.82	-885.52	9199.7	27079.4
3498.92	-522.52	9661.7	28845.4
3499.01	531.48	11053.7	29181.4
3499.11	-262.52	11667.7	28122.4
3499.21	16.477	12268.7	30092.4
3499.31	-240.52	12602.7	31081.4
3499.41	822.48	12011.7	33627.4
3499.5	-834.52	12580.7	34887
3499.6	-242.52	13241.7	35629
3499.7	644.48	13721.7	37239
3499.8	310.48	13198.7	37761
3499.89	559.48	12951.7	37132
3499.99	1677.5	12307.7	36692
3500.09	2571.5	12516.7	35864
3500.19	745.48	12270.7	32850.4
3500.29	758.48	10930.7	32635.4
3500.38	596.48	10175.7	31620.4
3500.48	-590.52	8926.68	29463.4
3500.58	-471.52	8953.68	28537.4
3500.68	884.48	8723.68	26922.4
3500.77	611.48	8365.68	25703.4
3500.87	467.48	8290.68	25291.4
3500.97	-33.523	8169.68	24976.4
3501.07	211.48	9369.7	26564.4
3501.17	384.48	9209.7	26382.4
3501.26	-421.52	8940.68	26854.4
3501.36	210.48	9735.7	28631.4
3501.46	99.477	9730.7	30137.4
3501.56	-66.523	9947.7	29430.4
3501.65	-158.52	9950.7	30797.4
3501.75	-497.52	9860.7	30930.4
3501.85	108.48	8118.68	30542.4
3501.95	-778.52	7339.68	28503.4
3502.04	-758.52	6598.7	26521.4
3502.14	220.48	5710.7	24286.4
3502.24	245.48	5108.7	21120.4
3502.34	23.477	5078.7	19663.4
3502.44	34.477	4095.7	17227.4
3502.53	31.477	4555.7	15189.4
3502.63	229.48	2313.7	13102
3502.73	-382.52	3094.7	14580.4
3502.83	517.48	3385.7	14312.4
3502.92	486.48	3252.7	14254.4
3503.02	-966.52	3533.7	14818.4
3503.12	-998.52	4345.7	14855.4
3503.22	-1148.5	4177.7	15456.4
3503.32	-835.52	4835.7	15829.4
3503.41	-430.52	4805.7	16753.4
3503.51	468.48	7247.68	17606.4
3503.61	302.48	6898.7	19615.4
3503.71	709.48	6816.7	22969.4
3503.8	323.48	8597.68	24139.4
3503.9	-120.52	8403.68	25895.4
3504	330.48	9774.7	27181.4
3504.1	-77.523	9387.7	28272.4
3504.19	-987.52	9858.7	28835.4
3504.29	-18.523	11364.7	30312.4
3504.39	-550.52	11009.7	29470.4
3504.49	-171.52	11888.7	30351.4
3504.59	254.48	11420.7	31027.4
3504.68	257.48	11866.7	32366.4
3504.78	363.48	12101.7	32860.4
3504.88	-356.52	12148.7	33030.4
3504.98	284.48	11486.7	33671.4
3505.07	815.48	12407.7	34153
3505.17	1008.5	10911.7	33322.4
3505.27	963.48	9894.7	30493.4
3505.37	1475.5	9433.7	28672.4
3505.47	-186.52	8970.68	26423.4
3505.56	-483.52	9813.7	26120.4
3505.66	-33.523	8416.68	23548.4
3505.76	1594.5	7993.68	22760.4
3505.86	879.48	6681.7	20564.4
3505.95	-1248.5	7305.68	20531.4
3506.05	-179.52	6844.7	22450.4
3506.15	-1620.5	7032.68	21329.4
3506.25	255.48	7189.68	20864.4
3506.34	690.48	9153.7	21028.4
3506.44	-187.52	7384.68	22212.4
3506.54	142.48	7145.68	23699.4
3506.64	71.477	8452.68	24660.4
3506.74	-319.52	8040.69	24492.4
3506.83	-391.52	7217.68	25162.4
3506.93	-1117.5	7201.68	24458.4
3507.03	-17.523	7996.68	23698.4
3507.13	-1461.5	7357.68	22203.4
3507.22	-107.52	5945.7	21552.4
3507.32	-425.52	5723.7	19426.4
3507.42	-1615.5	4823.7	17370.4
3507.52	962.48	3724.7	15674.4
3507.62	807.48	4470.7	14222.4
3507.71	1509.5	4210.7	12224
3507.81	-42.523	2055.7	11523
3507.91	-120.52	2377.7	11057
3508.01	1217.5	2761.7	11713
3508.1	693.48	3356.7	12296
3508.2	-753.52	2980.7	11439
3508.3	-320.52	3295.7	13186
3508.4	-285.52	4263.7	13671
3508.49	-495.52	5591.7	16106.4
3508.59	44.477	7575.68	15921.4
3508.69	480.48	6434.7	18296.4
3508.79	-113.52	6178.7	18433.4
3508.89	421.48	6479.7	19064.4
3508.98	345.48	6882.7	19971.4
3509.08	-286.52	7963.69	21619.4
3509.18	351.48	6724.7	22566.4
3509.28	1657.5	6810.7	22793.4
3509.37	257.48	7708.68	22762.4
3509.47	49.477	7062.68	23241.4
3509.57	410.48	8315.68	23184.4
3509.67	-620.52	7832.68	23624.4
3509.77	637.48	8477.68	23890.4
3509.86	-1409.5	7577.68	25611.4
3509.96	-1277.5	7851.68	25201.4
3510.06	386.48	6608.7	25295.4
3510.16	-404.52	7114.68	24562.4
3510.25	-348.52	8783.68	24677.4
3510.35	319.48	9428.7	24917.4
3510.45	60.477	9338.7	24702.4
3510.55	1500.5	8990.68	24975.4
3510.64	-603.52	7839.68	24920.4
3510.74	220.48	7375.68	24826.4
3510.84	-9.5234	7859.68	23613.4
3510.94	299.48	7334.68	23196.4
3511.04	971.48	8329.68	23541.4
3511.13	696.48	8555.68	22917.4
3511.23	549.48	8733.68	22259.4
3511.33	32.477	8207.68	23221.4
3511.43	370.48	8182.68	23012.4
3511.52	388.48	7779.68	22667.4
3511.62	986.48	8648.68	22955.4
3511.72	726.48	8328.68	23630.4
3511.82	436.48	8156.68	24179.4
3511.92	-1094.5	7979.69	24750.4
3512.01	-181.52	8648.68	24942.4
3512.11	444.48	9602.7	27446.4
3512.21	1013.5	10383.7	28544.4
3512.31	414.48	10904.7	29565.4
3512.4	-220.52	10755.7	31729.4
3512.5	663.48	11163.7	31839.4
3512.6	1398.5	11913.7	33753.4
3512.7	-476.52	13272.7	35093
3512.79	1048.5	12570.7	36376
3512.89	152.48	13545.7	36097
3512.99	874.48	13918.7	36539
3513.09	68.477	12022.7	37415
3513.19	-216.52	12826.7	37745
3513.28	1260.5	11779.7	35329
3513.38	-1162.5	10468.7	33554.4
3513.48	-444.52	9392.7	32821.4
3513.58	59.477	9385.7	31431.4
3513.67	-202.52	8168.68	29849.4
3513.77	-327.52	7650.68	27197.4
3513.87	377.48	8501.68	25815.4
3513.97	-975.52	7438.68	25195.4
3514.07	-1429.5	7398.68	24507.4
3514.16	446.48	8043.69	22843.4
3514.26	283.48	9183.7	24294.4
3514.36	756.48	8765.68	25576.4
3514.46	1012.5	8978.68	26866.4
3514.55	863.48	7701.68	26669.4
3514.65	1260.5	8310.68	26659.4
3514.75	403.48	8633.68	27029.4
3514.85	103.48	8813.68	27109.4
3514.94	-460.52	8508.68	27678.4
3515.04	-744.52	8581.68	27166.4
3515.14	258.48	8228.68	26907.4
3515.24	48.477	7184.68	25859.4
3515.34	1227.5	6259.7	24630.4
3515.43	539.48	5813.7	23054.4
3515.53	623.48	5060.7	21829.4
3515.63	497.48	5465.7	19254.4
3515.73	-423.52	5123.7	20187.4
3515.82	149.48	4167.7	18646.4
3515.92	878.48	4518.7	17063.4
3516.02	-409.52	3381.7	15261.4
3516.12	-813.52	4583.7	14496.4
3516.22	-386.52	4364.7	15964.4
3516.31	-973.52	4338.7	16049.4
3516.41	-487.52	6221.7	16446.4
3516.51	-120.52	5066.7	17219.4
3516.61	-696.52	5684.7	18499.4
3516.7	-308.52	6712.7	19973.4
3516.8	-564.52	8038.69	21461.4
3516.9	123.48	7471.68	21515.4
3517	-105.52	7708.68	22799.4
3517.09	-643.52	7746.68	24615.4
3517.19	-1604.5	7381.68	23838.4
3517.29	-707.52	8293.68	25103.4
3517.39	-791.52	9429.7	27261.4
3517.49	71.477	10712.7	29071.4
3517.58	322.48	11695.7	30055.4
3517.68	576.48	11672.7	32471.4
3517.78	-811.52	12218.7	33956.4
3517.88	-743.52	12154.7	35084
3517.97	-546.52	13305.7	35838
3518.07	341.48	12987.7	35086
3518.17	-214.52	11756.7	35463
3518.27	972.48	11608.7	35145
3518.37	654.48	12065.7	33642.4
3518.46	-54.523	9852.7	33512.4
3518.56	208.48	10568.7	32517.4
3518.66	-1296.5	10060.7	30718.4
3518.76	-541.52	9475.7	28325.4
3518.85	1074.5	8734.68	25865.4
3518.95	882.48	8910.68	22751.4
3519.05	-1147.5	8610.68	22597.4
3519.15	-670.52	6946.7	19755.4
3519.24	371.48	5104.7	18179.4
3519.34	835.48	6200.7	17556.4
3519.44	276.48	5715.7	17634.4
3519.54	-464.52	6320.7	17264.4
3519.64	-1719.5	6405.7	18654.4
3519.73	-796.52	6871.7	19492.4
3519.83	-1168.5	6863.7	20526.4
3519.93	38.477	6490.7	21665.4
3520.03	426.48	6267.7	23341.4
3520.12	-230.52	7513.68	23443.4
3520.22	-416.52	8605.68	22823.4
3520.32	-876.52	6633.7	22667.4
3520.42	-574.52	7451.68	21263.4
3520.52	786.48	5603.7	21451.4
3520.61	1315.5	5375.7	19983.4
3520.71	866.48	4619.7	16362.4
3520.81	362.48	3382.7	15560.4
3520.91	176.48	3562.7	12771
3521	32.477	3690.7	13343
3521.1	1061.5	2402.7	12984
3521.2	701.48	3092.7	12403
3521.3	388.48	3092.7	10530
3521.39	8.4766	4519.7	11294
3521.49	1117.5	4438.7	11986
3521.59	809.48	3796.7	13991
3521.69	753.48	4081.7	14838.4
3521.79	552.48	4572.7	16752.4
3521.88	295.48	4675.7	16746.4
3521.98	390.48	5683.7	18186.4
3522.08	884.48	5934.7	19575.4
3522.18	593.48	7338.68	20286.4
3522.27	160.48	7069.68	21175.4
3522.37	1142.5	7379.68	22068.4
3522.47	448.48	6764.7	21108.4
3522.57	-934.52	7476.68	22305.4
3522.67	740.48	8737.68	22637.4
3522.76	179.48	8310.68	22626.4
3522.86	183.48	7684.68	23104.4
3522.96	-1399.5	7660.68	23145.4
3523.06	-527.52	8340.68	23231.4
3523.15	947.48	8561.68	23474.4
3523.25	-437.52	7662.68	23235.4
3523.35	-1080.5	8058.69	23299.4
3523.45	-274.52	8317.68	25399.4
3523.54	-871.52	7363.68	25465.4
3523.64	-1033.5	7629.68	25314.4
3523.74	-152.52	8507.68	25174.4
3523.84	-70.523	8906.68	25304.4
3523.94	315.48	7700.68	24807.4
3524.03	321.48	7862.68	24832.4
3524.13	-42.523	9529.7	24978.4
3524.23	-49.523	9098.7	23898.4
3524.33	-666.52	8427.68	23253.4
3524.42	-898.52	7825.68	25329.4
3524.52	180.48	8020.69	24950.4
3524.62	-618.52	8954.68	25069.4
3524.72	434.48	9169.7	25597.4
3524.82	47.477	8454.68	24820.4
3524.91	316.48	9774.7	24848.4
3525.01	3.4766	9675.7	24516.4
3525.11	-473.52	8344.68	25253.4
3525.21	-251.52	8295.68	26066.4
3525.3	-268.52	8492.68	26203.4
3525.4	-427.52	10894.7	26319.4
3525.5	1060.5	10786.7	26982.4
3525.6	161.48	10584.7	28927.4
3525.69	675.48	10416.7	31502.4
3525.79	-474.52	10995.7	32393.4
3525.89	-795.52	11047.7	33511.4
3525.99	-136.52	12103.7	34582
3526.09	-886.52	12663.7	35616
3526.18	-587.52	13022.7	36444
3526.28	-895.52	13262.7	37001
3526.38	250.48	13192.7	36595
3526.48	425.48	11885.7	35987
3526.57	495.48	11966.7	35385
3526.67	629.48	11427.7	33461.4
3526.77	462.48	10974.7	31979.4
3526.87	-131.52	8549.68	29554.4
3526.97	413.48	8355.68	28773.4
3527.06	-771.52	6892.7	27106.4
3527.16	-637.52	6670.7	24298.4
3527.26	399.48	8209.68	24114.4
3527.36	372.48	7850.68	22479.4
3527.45	666.48	8525.68	24033.4
3527.55	1376.5	7806.68	24286.4
3527.65	1052.5	7076.68	25364.4
3527.75	-239.52	6751.7	25748.4
3527.84	-400.52	6991.7	25417.4
3527.94	497.48	7586.68	26889.4
3528.04	-1006.5	7302.68	26333.4
3528.14	-393.52	8566.68	25054.4
3528.24	59.477	6867.7	23522.4
3528.33	310.48	5825.7	22413.4
3528.43	24.477	5641.7	21199.4
3528.53	-593.52	5101.7	19511.4
3528.63	-13.523	4748.7	18517.4
3528.72	-235.52	5269.7	17864.4
3528.82	117.48	3962.7	15906.4
3528.92	-932.52	3746.7	15122.4
3529.02	-726.52	3204.7	15237.4
3529.12	-352.52	3871.7	16272.4
3529.21	581.48	6035.7	17362.4
3529.31	224.48	3840.7	18384.4
3529.41	484.48	5663.7	18206.4
3529.51	548.48	6032.7	18539.4
3529.6	109.48	5416.7	18795.4
3529.7	729.48	6994.7	20817.4
3529.8	531.48	7931.69	21710.4
3529.9	-428.52	7410.68	22233.4
3529.99	-821.52	7281.68	21370.4
3530.09	221.48	6991.7	21349.4
3530.19	-368.52	7901.69	21572.4
3530.29	-672.52	6836.7	22984.4
3530.39	336.48	7566.68	23141.4
3530.48	827.48	6525.7	21135.4
3530.58	956.48	7815.68	20118.4
3530.68	1339.5	7120.68	19687.4
3530.78	219.48	7181.68	19251.4
3530.87	-223.52	6757.7	18313.4
3530.97	-356.52	6479.7	17381.4
3531.07	-492.52	6043.7	17505.4
3531.17	583.48	6521.7	17796.4
3531.27	1467.5	7801.68	18172.4
3531.36	796.48	8034.69	17667.4
3531.46	5.4766	6961.7	18889.4
3531.56	-170.52	8003.68	19288.4
3531.66	21.477	7167.68	20039.4
3531.75	195.48	7251.68	21230.4
3531.85	-91.523	7650.68	21039.4
3531.95	-926.52	6635.7	22292.4
3532.05	376.48	7208.68	21066.4
3532.14	-62.523	7775.68	22180.4
3532.24	-413.52	8651.68	22600.4
3532.34	578.48	8764.68	23412.4
3532.44	-14.523	7618.68	22900.4
3532.54	392.48	7265.68	23489.4
3532.63	146.48	6800.7	23336.4
3532.73	741.48	7221.68	21495.4
3532.83	1.4766	8187.68	23052.4
3532.93	-101.52	7815.68	23989.4
3533.02	-95.523	7583.68	24588.4
3533.12	967.48	8060.69	24366.4
3533.22	609.48	8359.68	24957.4
3533.32	96.477	7336.68	23719.4
3533.42	-350.52	8270.68	22664.4
3533.51	-452.52	7276.68	23521.4
3533.61	-684.52	8085.69	23327.4
3533.71	-476.52	7140.68	23111.4
3533.81	-545.52	8125.68	23154.4
3533.9	990.48	7290.68	22345.4
3534	-50.523	8343.68	23615.4
3534.1	-336.52	8605.68	23968.4
3534.2	618.48	8891.68	24630.4
3534.29	-201.52	8171.68	22922.4
3534.39	-1109.5	7495.68	23965.4
3534.49	-1293.5	8379.68	24086.4
3534.59	762.48	9321.7	24206.4
3534.69	-1130.5	8896.68	23209.4
3534.78	411.48	8307.68	24537.4
3534.88	-120.52	8031.69	25021.4
3534.98	-47.523	7148.68	23261.4
3535.08	372.48	8682.68	23531.4
3535.17	-1023.5	7855.68	24425.4
3535.27	-406.52	8132.68	23765.4
3535.37	37.477	8461.68	23733.4
3535.47	-1100.5	8173.68	23964.4
3535.57	285.48	9106.7	25085.4
3535.66	501.48	8193.68	24885.4
3535.76	-320.52	8086.69	24569.4
3535.86	-976.52	8104.68	23849.4
3535.96	-1254.5	8778.68	24840.4
3536.05	323.48	8108.68	24353.4
3536.15	-242.52	8065.69	24294.4
3536.25	565.48	8701.68	22056.4
3536.35	1018.5	8791.68	24164.4
3536.44	253.48	7214.68	23264.4
3536.54	-1023.5	7678.68	23127.4
3536.64	-163.52	7942.69	22732.4
3536.74	-821.52	8347.68	22912.4
3536.84	-823.52	7152.68	23948.4
3536.93	-742.52	8132.68	24271.4
3537.03	-17.523	8118.68	23406.4
3537.13	1090.5	8182.68	23663.4
3537.23	-259.52	8284.68	23613.4
3537.32	244.48	8010.69	23356.4
3537.42	-112.52	6993.7	23116.4
3537.52	722.48	7886.68	23134.4
3537.62	288.48	8410.68	23329.4
3537.72	-257.52	8203.68	24547.4
3537.81	335.48	7959.69	23740.4
3537.91	-249.52	8167.68	24338.4
3538.01	-506.52	8410.68	23333.4
3538.11	-789.52	8821.68	23017.4
3538.2	-248.52	8322.68	23914.4
3538.3	-493.52	8957.68	22487.4
3538.4	737.48	8414.68	23418.4
3538.5	1173.5	9041.7	23838.4
3538.59	-428.52	8265.68	23710.4
3538.69	-706.52	7062.68	24349.4
3538.79	1192.5	8666.68	22853.4
3538.89	201.48	9180.7	24822.4
3538.99	66.477	7282.68	24469.4
3539.08	-285.52	7526.68	24102.4
3539.18	53.477	9038.7	24188.4
3539.28	-91.523	7861.68	23655.4
3539.38	-368.52	8091.69	24344.4
3539.47	-625.52	7624.68	24288.4
3539.57	218.48	8033.69	23887.4
3539.67	-1228.5	8555.68	23969.4
3539.77	-724.52	8651.68	24790.4
3539.87	774.48	8194.68	24068.4
3539.96	-294.52	9712.7	24497.4
3540.06	-485.52	9372.7	24541.4
3540.16	212.48	8339.68	24701.4
3540.26	1293.5	8992.68	23897.4
3540.35	-526.52	8723.68	23248.4
3540.45	-229.52	9258.7	22539.4
3540.55	-394.52	7829.68	23997.4
3540.65	-245.52	7651.68	24952.4
3540.74	-29.523	8091.69	24069.4
3540.84	850.48	7957.69	23309.4
3540.94	1038.5	7955.69	24332.4
3541.04	-269.52	7260.68	24697.4
3541.14	998.48	9131.7	24351.4
3541.23	684.48	7580.68	24191.4
3541.33	-307.52	7420.68	23938.4
3541.43	1682.5	7524.68	24219.4
3541.53	606.48	8524.68	24266.4
3541.62	296.48	9458.7	25085.4
3541.72	-202.52	8692.68	23696.4
3541.82	-154.52	8353.68	23833.4
3541.92	163.48	7590.68	23321.4
3542.02	-397.52	7742.68	23899.4
3542.11	298.48	7905.69	23901.4
3542.21	-4.5234	8449.68	25248.4
3542.31	230.48	7765.68	25048.4
3542.41	374.48	8658.68	23833.4
3542.5	-418.52	7688.68	24068.4
3542.6	651.48	7695.68	23517.4
3542.7	-150.52	7524.68	23175.4
3542.8	5.4766	7467.68	24761.4
3542.89	861.48	7403.68	23566.4
3542.99	-267.52	9191.7	22240.4
3543.09	-470.52	8918.68	22898.4
3543.19	585.48	7283.68	24017.4
3543.29	67.477	7501.68	23881.4
3543.38	-178.52	8108.68	23090.4
3543.48	-12.523	7680.68	23412.4
3543.58	701.48	7501.68	24635.4
3543.68	-581.52	7766.68	23531.4
3543.77	21.477	8940.68	24256.4
3543.87	-28.523	9140.7	24653.4
3543.97	-448.52	7085.68	24340.4
3544.07	-1133.5	8278.68	23367.4
3544.17	-470.52	9245.7	23791.4
3544.26	-559.52	8737.68	23715.4
3544.36	573.48	9563.7	24179.4
3544.46	1212.5	7727.68	25019.4
3544.56	558.48	8229.68	23773.4
3544.65	194.48	9073.7	24289.4
3544.75	-88.523	8479.68	23831.4
3544.85	583.48	8084.69	23506.4
3544.95	1830.5	8324.68	23419.4
3545.04	1557.5	8309.68	24168.4
3545.14	387.48	7118.68	25198.4
3545.24	-4.5234	8037.69	24719.4
3545.34	220.48	7226.68	24402.4
3545.44	1030.5	8016.69	24610.4
3545.53	120.48	8234.68	24525.4
3545.63	128.48	7759.68	22445.4
3545.73	-45.523	7496.68	23495.4
3545.83	450.48	7738.68	23346.4
3545.92	-517.52	7864.68	22782.4
3546.02	-431.52	8093.69	23626.4
3546.12	-566.52	8126.68	24597.4
3546.22	28.477	7872.68	24917.4
3546.32	-246.52	7724.68	23970.4
3546.41	904.48	7630.68	22745.4
3546.51	297.48	8558.68	24334.4
3546.61	1959.5	7885.68	24432.4
3546.71	336.48	7655.68	24101.4
3546.8	472.48	7109.68	23166.4
3546.9	-664.52	7369.68	24301.4
3547	-617.52	9019.7	24107.4
3547.1	782.48	8867.68	24438.4
3547.19	224.48	7866.68	23349.4
3547.29	24.477	8624.68	23752.4
3547.39	703.48	10015.7	23496.4
3547.49	392.48	9430.7	24092.4
3547.59	238.48	7534.68	23841.4
3547.68	-161.52	7131.68	23189.4
3547.78	195.48	9440.7	23687.4
3547.88	-81.523	8606.68	24535.4
3547.98	499.48	8311.68	23928.4
3548.07	115.48	7916.69	23564.4
3548.17	-626.52	8711.68	23101.4
3548.27	627.48	7277.68	23039.4
3548.37	-72.523	7681.68	23373.4
3548.47	-444.52	7657.68	24497.4
3548.56	44.477	8811.68	23314.4
3548.66	-219.52	8929.68	24079.4
3548.76	-202.52	8538.68	24617.4
3548.86	525.48	9061.7	23144.4
3548.95	-519.52	8059.69	23733.4
3549.05	489.48	8084.69	24043.4
3549.15	484.48	8062.69	24079.4
3549.25	-168.52	8627.68	23068.4
3549.34	811.48	8515.68	23602.4
3549.44	169.48	8420.68	23463.4
3549.54	426.48	8118.68	24020.4
3549.64	146.48	7860.68	23834.4
3549.74	421.48	7907.69	23715.4
3549.83	-77.523	7304.68	24443.4
3549.93	-700.52	7565.68	23409.4
3550.03	720.48	8235.68	24227.4
3550.13	213.48	8221.68	24318.4
3550.22	76.477	8013.69	23909.4
3550.32	69.477	8932.68	22559.4
3550.42	-1065.5	8644.68	22490.4
3550.52	-1015.5	8036.69	23417.4
3550.62	-895.52	8441.68	24036.4
3550.71	-1059.5	8369.68	22717.4
3550.81	-853.52	7841.68	21884.4
3550.91	38.477	7332.68	23201.4
3551.01	728.48	7764.68	24112.4
3551.1	851.48	7109.68	23351.4
3551.2	-421.52	7486.68	24182.4
3551.3	207.48	7577.68	24264.4
3551.4	9.4766	7890.68	24310.4
3551.49	998.48	8684.68	23719.4
3551.59	582.48	7790.68	24052.4
3551.69	-264.52	7286.68	23555.4
3551.79	-323.52	7985.69	23743.4
3551.89	-1193.5	8333.68	24378.4
3551.98	-298.52	8293.68	23490.4
3552.08	594.48	8252.68	22933.4
3552.18	320.48	7912.69	24274.4
3552.28	-276.52	7232.68	23369.4
3552.37	617.48	8793.68	23258.4
3552.47	294.48	8178.68	23983.4
3552.57	-83.523	8325.68	23886.4
3552.67	-190.52	8201.68	23313.4
3552.77	701.48	9193.7	23950.4
3552.86	700.48	7840.68	23095.4
3552.96	-44.523	7301.68	23957.4
3553.06	115.48	7974.69	23845.4
3553.16	-1108.5	7285.68	23700.4
3553.25	-84.523	7299.68	24266.4
3553.35	-854.52	6988.7	23875.4
3553.45	-99.523	7932.69	23087.4
3553.55	1402.5	7213.68	23482.4
3553.64	-14.523	7303.68	24068.4
3553.74	-71.523	7296.68	24664.4
3553.84	745.48	8555.68	24194.4
3553.94	290.48	8163.68	24369.4
3554.04	989.48	8274.68	24461.4
3554.13	345.48	8892.68	23689.4
3554.23	-320.52	8570.68	23415.4
3554.33	-220.52	7874.68	24762.4
3554.43	520.48	7283.68	24807.4
3554.52	411.48	7806.68	25259.4
3554.62	1244.5	8038.69	24727.4
3554.72	1354.5	8595.68	24329.4
3554.82	697.48	8430.68	23911.4
3554.92	414.48	7661.68	24562.4
3555.01	-1306.5	7309.68	24503.4
3555.11	587.48	7696.68	24909.4
3555.21	595.48	8777.68	24006.4
3555.31	-245.52	7960.69	24535.4
3555.4	-851.52	8149.68	24042.4
3555.5	-1647.5	8686.68	24391.4
3555.6	44.477	8624.68	23004.4
3555.7	34.477	8159.68	23757.4
3555.79	610.48	8609.68	23675.4
3555.89	610.48	7995.68	23303.4
3555.99	1149.5	8226.68	23258.4
3556.09	353.48	8493.68	23534.4
3556.19	215.48	8903.68	23808.4
3556.28	-97.523	9323.7	23018.4
3556.38	-295.52	7452.68	23081.4
3556.48	367.48	8637.68	24634.4
3556.58	322.48	7891.68	23146.4
3556.67	-292.52	8401.68	24327.4
3556.77	-1098.5	7523.68	23962.4
3556.87	-788.52	8069.69	23492.4
3556.97	-546.52	8184.68	24415.4
3557.07	304.48	8991.68	24819.4
3557.16	886.48	7535.68	24681.4
3557.26	402.48	8153.68	23560.4
3557.36	1447.5	8566.68	24188.4
3557.46	184.48	8531.68	24569.4
3557.55	271.48	7334.68	25859.4
3557.65	-377.52	8180.68	25001.4
3557.75	-1151.5	9040.7	23409.4
3557.85	-96.523	7483.68	24858.4
3557.94	-1231.5	8139.68	23637.4
3558.04	-1206.5	8218.68	23453.4
3558.14	-473.52	9441.7	24247.4
3558.24	-17.523	8839.68	23910.4
3558.34	-922.52	8752.68	24017.4
3558.43	384.48	8347.68	23733.4
3558.53	1207.5	8071.69	23704.4
3558.63	-431.52	8897.68	23324.4
3558.73	-318.52	7881.68	23845.4
3558.82	920.48	8807.68	25234.4
3558.92	352.48	7289.68	23554.4
3559.02	1120.5	6664.7	22913.4
3559.12	381.48	8405.68	24034.4
3559.22	-806.52	9018.7	23941.4
3559.31	-742.52	8440.68	24132.4
3559.41	313.48	8235.68	23613.4
3559.51	286.48	8340.68	24552.4
3559.61	-646.52	7249.68	24674.4
3559.7	-1246.5	7627.68	24191.4
3559.8	164.48	8268.68	24407.4
3559.9	747.48	7307.68	24186.4
3560	346.48	7808.68	24233.4
3560.09	564.48	7393.68	24562.4
3560.19	200.48	7438.68	23308.4
3560.29	379.48	8460.68	23979.4
3560.39	-146.52	8483.68	24055.4
3560.49	-80.523	7785.68	23532.4
3560.58	-563.52	7504.68	23129.4
3560.68	608.48	7011.68	22172.4
3560.78	-208.52	8191.68	23114.4
3560.88	416.48	7453.68	23701.4
3560.97	724.48	7221.68	22873.4
3561.07	324.48	8319.68	23780.4
3561.17	921.48	7371.68	24281.4
3561.27	13.477	7751.68	24845.4
3561.37	548.48	8251.68	24249.4
3561.46	831.48	8553.68	24086.4
3561.56	1099.5	8240.68	22198.4
3561.66	576.48	8941.68	23414.4
3561.76	1197.5	7878.68	23850.4
3561.85	1724.5	7789.68	22953.4
3561.95	1496.5	7636.68	23498.4
3562.05	2143.5	7304.68	23986.4
3562.15	1022.5	8177.68	24566.4
3562.24	718.48	7506.68	23081.4
3562.34	971.48	8332.68	24773.4
3562.44	-1129.5	8943.68	24211.4
3562.54	-76.523	8498.68	24103.4
3562.64	-7.5234	9164.7	23366.4
3562.73	-1083.5	8663.68	24214.4
3562.83	197.48	8691.68	23275.4
3562.93	963.48	8224.68	23775.4
3563.03	-666.52	7560.68	23085.4
3563.12	-3.5234	8659.68	22692.4
3563.22	-535.52	8443.68	23485.4
3563.32	-103.52	7619.68	22712.4
3563.42	654.48	6854.7	23753.4
3563.52	942.48	7597.68	25038.4
3563.61	-79.523	7632.68	24701.4
3563.71	880.48	7372.68	25434.4
3563.81	1178.5	7713.68	24274.4
3563.91	1213.5	8155.68	24503.4
3564	503.48	8269.68	24494.4
3564.1	17.477	8477.68	24576.4
3564.2	-731.52	7756.68	23905.4
3564.3	-1004.5	8244.68	24231.4
3564.39	-642.52	7935.69	24610.4
3564.49	-221.52	8654.68	23393.4
3564.59	602.48	6918.7	23554.4
3564.69	254.48	7863.68	23813.4
3564.79	-204.52	7993.68	24337.4
3564.88	-502.52	6942.7	23577.4
3564.98	-299.52	8864.68	23349.4
3565.08	552.48	8854.68	24298.4
3565.18	-514.52	7548.68	23194.4
3565.27	-30.523	7682.68	24604.4
3565.37	-681.52	7365.68	24414.4
3565.47	244.48	8414.68	24047.4
3565.57	784.48	8223.68	23727.4
3565.67	-229.52	7416.68	22915.4
3565.76	-404.52	8664.68	23283.4
3565.86	-508.52	8323.68	23291.4
3565.96	171.48	8408.68	23947.4
3566.06	1078.5	7818.68	24778.4
3566.15	1054.5	8410.68	23333.4
3566.25	993.48	8028.69	23053.4
3566.35	-509.52	7376.68	24611.4
3566.45	106.48	7197.68	23183.4
3566.55	174.48	7099.68	24217.4
3566.64	392.48	8201.68	24532.4
3566.74	1400.5	6765.7	24098.4
3566.84	855.48	8084.69	24443.4
3566.94	83.477	8558.68	23259.4
3567.03	550.48	7147.68	24791.4
3567.13	-773.52	7484.68	24528.4
3567.23	-141.52	7174.68	23644.4
3567.33	-1100.5	7673.68	23241.4
3567.42	-48.523	7116.68	23308.4
3567.52	362.48	8310.68	23753.4
3567.62	-756.52	8472.68	23584.4
3567.72	19.477	7954.69	23649.4
3567.82	945.48	8190.68	24115.4
3567.91	805.48	8592.68	23257.4
3568.01	466.48	8022.69	24191.4
3568.11	707.48	7698.68	24354.4
3568.21	524.48	7919.69	24097.4
3568.3	712.48	7471.68	24850.4
3568.4	851.48	8660.68	24574.4
3568.5	-186.52	8598.68	23266.4
3568.6	-578.52	8440.68	22784.4
3568.7	67.477	8509.68	23401.4
3568.79	-605.52	9217.7	23115.4
3568.89	-189.52	8819.68	24180.4
3568.99	-567.52	7826.68	24262.4
