# Supplementary material for: Pyro-catalysis for tooth whitening via oral temperature fluctuation
Source: Nat Commun. 2022 Jul 29;13:4419. doi: 10.1038/s41467-022-32132-3 (PMC9338087; doi:10.1038/s41467-022-32132-3)
Supplement: Supplementary file 6 — Source data [file 41467_2022_32132_MOESM6_ESM.zip › Source data/supporting/S11/Figure S11.xlsx]

## Sheet: Figure S11a
3465	-157.24	7467.36	28021.1
3465.1	-1353.24	7792.98	29093.1
3465.2	-1613.24	7783.26	29484.1
3465.29	565.8	8048.13	27256.1
3465.39	-280.24	8408.58	27988.1
3465.49	-690.243	7409.85	27015.1
3465.59	-446.24	8005.2	28229.1
3465.68	722.8	8425.59	28207.1
3465.78	1442.8	8003.58	27788.1
3465.88	1179.8	8334.87	29055.1
3465.98	1137.8	7696.59	27275.1
3466.08	-365.24	7178.19	26924.1
3466.17	634.8	7642.32	27858.1
3466.27	-918.24	8119.41	28651.1
3466.37	-931.24	7380.69	28355.1
3466.47	588.8	7863.45	28836.1
3466.56	-226.24	7361.25	27832.1
3466.66	-763.24	6984.6	27240.1
3466.76	-384.24	7100.43	29292.1
3466.86	794.8	7161.99	28678.1
3466.95	-392.24	6879.3	28331.1
3467.05	447.8	6896.31	27909.1
3467.15	1064.8	7886.94	28602.1
3467.25	-2063.2	6845.28	27625.1
3467.35	-931.24	7562.13	28416.1
3467.44	-541.243	7549.17	27640.1
3467.54	52.76	7567.8	27766.1
3467.64	-949.24	7787.31	27967.1
3467.74	-949.24	8174.49	27949.1
3467.83	142.76	7470.6	29311.1
3467.93	-344.24	7856.97	29243.1
3468.03	260.76	7965.51	29677.1
3468.13	-266.24	7611.54	28809.1
3468.23	-369.24	8319.48	28070.1
3468.32	-140.24	7890.18	27438.1
3468.42	-50.24	7245.42	28812.1
3468.52	-325.24	7371.78	27820.1
3468.62	-655.243	8173.68	28434.1
3468.71	-243.24	8542.21	28738.1
3468.81	-126.24	7715.22	28993.1
3468.91	147.76	7341.81	28940.1
3469.01	-1050.24	8370.51	28657.1
3469.11	-763.24	8728.51	28106.1
3469.2	-1150.24	8209.32	28179.1
3469.3	-640.243	7524.06	28393.1
3469.4	-1091.24	7083.42	28251.1
3469.5	-408.24	7068.84	28973.1
3469.59	-79.24	7076.13	28100.1
3469.69	499.8	7582.38	27357.1
3469.79	-482.24	6477.52	28463.1
3469.89	-625.243	8758.48	28833.1
3469.99	-171.24	8503.33	27849.1
3470.08	-731.24	7506.24	28087.1
3470.18	38.76	7129.59	27751.1
3470.28	269.76	7528.11	27394.1
3470.38	-42.24	6773.17	27453.1
3470.47	-813.24	8040.84	27041.1
3470.57	-296.24	7961.46	28504.1
3470.67	-721.24	7915.29	28778.1
3470.77	-415.24	7976.85	28284.1
3470.87	-928.24	8267.64	27446.1
3470.96	-74.24	7289.97	27512.1
3471.06	-398.24	7571.85	28394.1
3471.16	-854.24	7797.03	28130.1
3471.26	-901.24	8175.3	28982.1
3471.35	-565.243	7852.92	28503.1
3471.45	-119.24	8084.58	27859.1
3471.55	98.76	7414.71	28779.1
3471.65	467.8	8353.5	28368.1
3471.74	-316.24	8323.53	29583.1
3471.84	-480.24	6682.45	27903.1
3471.94	827.8	6484.81	28803.1
3472.04	325.76	6860.67	28458.1
3472.14	-392.24	7135.26	27970.1
3472.23	-998.24	7752.48	28079.1
3472.33	-433.24	8088.63	28762.1
3472.43	769.8	7936.35	29531.1
3472.53	460.8	8521.96	28865.1
3472.62	-752.24	7596.96	27142.1
3472.72	84.76	8210.13	28564.1
3472.82	-142.24	7362.06	27990.1
3472.92	11.76	7434.96	27172.1
3473.02	512.8	7780.83	28762.1
3473.11	-685.243	7277.01	28380.1
3473.21	-193.24	8002.77	29034.1
3473.31	-1052.24	8602.15	28896.1
3473.41	-949.24	8399.67	28441.1
3473.5	724.8	8585.14	27963.1
3473.6	-212.24	8050.56	27968.1
3473.7	-1472.24	8418.3	27412.1
3473.8	-1542.24	6634.66	26983.1
3473.9	-439.24	7676.34	27817.1
3473.99	-2085.2	8550.31	27388.1
3474.09	-2136.2	9078.43	28186.1
3474.19	-384.24	7897.47	29207.1
3474.29	-1061.24	8735.8	28198.1
3474.38	-1096.24	7384.74	28074.1
3474.48	-1161.24	7828.62	27756.1
3474.58	-1892.2	7025.91	27407.1
3474.68	-1677.2	7302.93	27689.1
3474.78	-460.24	8264.4	28259.1
3474.87	-550.243	7968.75	28213.1
3474.97	-732.24	7738.71	27845.1
3475.07	-866.24	7733.85	27827.1
3475.17	306.76	8716.36	27763.1
3475.26	-1176.24	8409.39	27588.1
3475.36	518.8	6966.78	27873.1
3475.46	-503.24	7721.7	28398.1
3475.56	-461.24	8120.22	28369.1
3475.65	-581.243	7096.38	27025.1
3475.75	-850.24	6672.73	27095.1
3475.85	-1909.2	7358.82	27752.1
3475.95	-1290.24	7592.91	28136.1
3476.05	343.76	8108.88	29700.1
3476.14	511.8	7416.33	28803.1
3476.24	-1027.24	7859.4	27963.1
3476.34	-113.24	8346.21	28530.1
3476.44	-288.24	7157.94	27988.1
3476.53	-455.24	7185.48	27805.1
3476.63	-864.24	7694.16	28386.1
3476.73	-528.243	6937.62	26846.1
3476.83	-651.243	6974.07	28696.1
3476.93	-881.24	7481.94	28687.1
3477.02	-214.24	6440.26	28199.1
3477.12	750.8	6572.29	27607.1
3477.22	-625.243	6453.22	28251.1
3477.32	-1351.24	6098.44	27884.1
3477.41	-890.24	7318.32	27848.1
3477.51	634.8	8655.61	28448.1
3477.61	384.8	8347.83	28236.1
3477.71	-256.24	8667.76	27912.1
3477.81	-870.24	7791.36	27966.1
3477.9	-469.24	8487.13	28304.1
3478	-469.24	8412.63	27812.1
3478.1	-448.24	6875.25	25718.1
3478.2	-903.24	7920.96	26067.1
3478.29	-583.243	7799.46	28145.1
3478.39	-906.24	7447.11	28103.1
3478.49	-681.243	7073.7	27520.1
3478.59	-1174.24	7285.92	28219.1
3478.69	-1208.24	7661.76	28335.1
3478.78	-1684.2	8247.39	28690.1
3478.88	-1063.24	6835.56	28631.1
3478.98	-910.24	7628.55	28311.1
3479.08	-1239.24	7688.49	27717.1
3479.17	-1237.24	8159.1	26701.1
3479.27	-840.24	7120.68	28610.1
3479.37	24.76	7961.46	26815.1
3479.47	-1631.2	7885.32	27807.1
3479.57	-1353.24	7402.56	27037.1
3479.66	-978.24	7428.48	26801.1
3479.76	-1143.24	6753.73	27925.1
3479.86	-1346.24	8790.07	28494.1
3479.96	-1071.24	8046.51	27781.1
3480.05	-1745.2	7231.65	27531.1
3480.15	-2215.2	7533.78	27555.1
3480.25	-807.24	6890.64	28152.1
3480.35	-969.24	7326.42	27651.1
3480.44	-1235.24	7413.9	27378.1
3480.54	-293.24	7767.06	28113.1
3480.64	-1242.24	7713.6	28453.1
3480.74	-967.24	7307.79	27433.1
3480.84	-309.24	7647.18	28205.1
3480.93	209.76	8616.73	28645.1
3481.03	740.8	8347.83	28466.1
3481.13	-787.24	7425.24	27999.1
3481.23	-690.243	6675.97	28074.1
3481.32	-790.24	6560.95	27931.1
3481.42	-1578.24	6650.86	27942.1
3481.52	-282.24	8582.71	27891.1
3481.62	-234.24	7493.28	27100.1
3481.72	-282.24	7157.13	27369.1
3481.81	-756.24	7428.48	28235.1
3481.91	-1098.24	7689.3	28196.1
3482.01	-1139.24	6744.01	28959.1
3482.11	-481.24	7353.96	27704.1
3482.2	-543.243	8047.32	27917.1
3482.3	-518.24	9192.64	27830.1
3482.4	-182.24	8226.33	27710.1
3482.5	1047.8	7886.13	28004.1
3482.6	-40.24	8123.46	27854.1
3482.69	-204.24	7390.41	27324.1
3482.79	-243.24	7051.83	28617.1
3482.89	82.76	8617.54	27935.1
3482.99	-1385.24	7947.69	28720.1
3483.08	-154.24	7336.95	28356.1
3483.18	472.8	6744.01	28157.1
3483.28	564.8	8361.6	27304.1
3483.38	-776.24	8321.1	27620.1
3483.48	-481.24	7873.98	28709.1
3483.57	57.76	7447.92	28303.1
3483.67	-573.243	6982.98	26960.1
3483.77	526.8	7578.33	26835.1
3483.87	-498.24	7447.11	28282.1
3483.96	-114.24	8433.69	28890.1
3484.06	879.8	8027.88	28358.1
3484.16	-859.24	7131.21	27584.1
3484.26	-1317.24	6900.36	29462.1
3484.35	-2079.2	7154.7	28476.1
3484.45	-1772.2	7867.5	27204.1
3484.55	809.8	7633.41	28276.1
3484.65	-1342.24	8249.01	28826.1
3484.75	-95.24	7577.52	27897.1
3484.84	271.76	7315.08	27779.1
3484.94	-267.24	7174.95	28008.1
3485.04	69.76	7578.33	28591.1
3485.14	-644.243	7500.57	28577.1
3485.23	-859.24	7180.62	28598.1
3485.33	-516.24	7404.18	27982.1
3485.43	-706.243	7804.32	27141.1
3485.53	907.8	7856.97	28657.1
3485.63	1086.8	6699.46	28375.1
3485.72	-102.24	7022.67	27748.1
3485.82	-1517.24	7950.93	27588.1
3485.92	-1621.2	8157.48	27598.1
3486.02	-1818.2	8079.72	28095.1
3486.11	-720.24	7782.45	27372.1
3486.21	-1010.24	7166.85	28590.1
3486.31	-1451.24	7627.74	28957.1
3486.41	-1663.2	8185.83	29195.1
3486.51	292.76	8658.85	28230.1
3486.6	-285.24	8351.88	29282.1
3486.7	-504.24	7899.9	29433.1
3486.8	-357.24	8863.78	29394.1
3486.9	-322.24	7738.71	30952.1
3486.99	-1555.24	7661.76	32247.1
3487.09	-1330.24	8352.69	31749.1
3487.19	-318.24	8102.4	34118.1
3487.29	-570.243	8700.97	33652.1
3487.39	-168.24	9827.68	32780.1
3487.48	-19.24	10778.6	34268.1
3487.58	-1124.24	9677.02	33859.1
3487.68	-75.24	9604.12	32042.1
3487.78	-728.24	9538.51	30733.1
3487.87	-1373.24	9041.17	31029.1
3487.97	-1448.24	9255.82	30086.1
3488.07	-1224.24	9406.48	27702.1
3488.17	-1204.24	9831.73	25834.1
3488.26	-877.24	7454.4	25296.1
3488.36	-909.24	6088.72	24548.1
3488.46	-1387.24	5860.3	25472.1
3488.56	-1293.24	5578.42	23798.1
3488.66	175.76	5537.11	22678.1
3488.75	640.8	5274.67	23286.1
3488.85	-449.24	5358.1	23929.1
3488.95	-2097.2	6286.36	24782.1
3489.05	-1016.24	5788.21	25291.1
3489.14	-511.24	6241.81	25765.1
3489.24	611.8	6405.43	27499.1
3489.34	-266.24	7225.98	28340.1
3489.44	108.76	7492.47	28248.1
3489.54	-403.24	7993.86	28682.1
3489.63	5.76	7700.64	29021.1
3489.73	-1214.24	8888.89	29084.1
3489.83	-1605.24	8074.86	28479.1
3489.93	-1214.24	7631.79	27854.1
3490.02	-1584.24	7583.19	28184.1
3490.12	-1714.2	6671.11	27860.1
3490.22	-1352.24	7601.82	27715.1
3490.32	-1693.2	7038.87	28781.1
3490.42	-387.24	7745.19	28340.1
3490.51	-1025.24	7625.31	28249.1
3490.61	-475.24	7246.23	29017.1
3490.71	-939.24	6906.84	27798.1
3490.81	-167.24	8265.21	27600.1
3490.9	-1335.24	7255.95	29031.1
3491	-1656.2	6755.35	29088.1
3491.1	129.76	7703.07	28334.1
3491.2	-282.24	7213.02	28903.1
3491.3	-228.24	6776.41	28654.1
3491.39	-62.24	7174.14	27539.1
3491.49	188.76	7995.48	28026.1
3491.59	438.8	7224.36	28308.1
3491.69	-287.24	8109.69	29112.1
3491.78	299.76	8544.64	29217.1
3491.88	-1508.24	8072.43	28802.1
3491.98	-1645.2	7358.82	28474.1
3492.08	-1850.2	6991.89	27964.1
3492.18	-1180.24	7609.11	27154.1
3492.27	-1915.2	6587.68	28812.1
3492.37	-1466.24	6859.05	27084.1
3492.47	87.76	7276.2	26873.1
3492.57	-81.24	7601.01	27676.1
3492.66	-570.243	7898.28	27496.1
3492.76	-872.24	7696.59	27554.1
3492.86	-779.24	7409.85	27254.1
3492.96	-200.24	7728.18	28081.1
3493.05	-238.24	7748.43	28157.1
3493.15	109.76	8682.34	27854.1
3493.25	-514.24	7663.38	28456.1
3493.35	-930.24	7933.11	28734.1
3493.45	-572.243	7352.34	27694.1
3493.54	-1013.24	7355.58	28196.1
3493.64	-1952.2	8179.35	28305.1
3493.74	-2375.2	8433.69	28700.1
3493.84	-1015.24	7851.3	28353.1
3493.93	-1324.24	8057.04	28142.1
3494.03	-925.24	7988.19	28304.1
3494.13	-2122.2	7827	29212.1
3494.23	-1305.24	8611.06	27234.1
3494.33	-1525.24	8453.11	28346.1
3494.42	-938.24	9333.58	28104.1
3494.52	87.76	8366.46	26859.1
3494.62	91.76	7791.36	26728.1
3494.72	-934.24	7941.21	26783.1
3494.81	-1444.24	7447.11	28163.1
3494.91	-1107.24	7827.81	28127.1
3495.01	-918.24	6395.71	28804.1
3495.11	-403.24	6359.26	27590.1
3495.21	-1614.24	7223.55	28550.1
3495.3	-1612.24	6961.92	27648.1
3495.4	-1696.2	7754.1	29007.1
3495.5	-1175.24	7316.7	27878.1
3495.6	-377.24	7487.61	27797.1
3495.69	-1265.24	7263.24	29834.1
3495.79	-877.24	7323.99	29279.1
3495.89	641.8	7972.8	27654.1
3495.99	-556.243	8226.33	28473.1
3496.09	-511.24	7644.75	27595.1
3496.18	-1280.24	8291.13	27552.1
3496.28	-791.24	8278.17	28888.1
3496.38	-1615.24	7128.78	27458.1
3496.48	-1808.2	7385.55	27193.1
3496.57	462.8	8241.72	28339.1
3496.67	725.8	8040.84	27915.1
3496.77	-275.24	7297.26	28602.1
3496.87	-1360.24	6956.25	28485.1
3496.96	-561.243	7918.53	28319.1
3497.06	-1044.24	7468.98	28670.1
3497.16	-1088.24	7783.26	28160.1
3497.26	-778.24	7495.71	28663.1
3497.36	39.76	7469.79	28100.1
3497.45	-917.24	7383.12	27998.1
3497.55	-979.24	7624.5	28353.1
3497.65	-898.24	7234.89	29331.1
3497.75	-425.24	7342.62	28872.1
3497.84	-649.243	7428.48	27671.1
3497.94	-567.243	7984.95	28230.1
3498.04	-687.243	7696.59	27592.1
3498.14	-259.24	7624.5	27558.1
3498.24	-1802.2	7303.74	29377.1
3498.33	-1984.2	7984.14	28305.1
3498.43	150.76	8432.88	27729.1
3498.53	-90.24	8039.22	29726.1
3498.63	-1385.24	7724.94	28271.1
3498.72	-108.24	7161.99	27680.1
3498.82	-985.24	6723.76	28068.1
3498.92	-120.24	6917.37	28619.1
3499.02	-688.243	7036.44	28515.1
3499.12	-1985.2	6573.1	29096.1
3499.21	-980.24	7598.58	29323.1
3499.31	346.76	8705.02	28839.1
3499.41	1604.8	8139.66	30341.1
3499.51	975.8	8288.7	29092.1
3499.6	-518.24	8507.38	28609.1
3499.7	-582.243	7772.73	28829.1
3499.8	-418.24	7164.42	27691.1
3499.9	-706.243	7344.24	27319.1
3500	-863.24	7797.03	27863.1
3500.09	-477.24	6994.32	28097.1
3500.19	-1170.24	7613.97	28825.1
3500.29	-1476.24	6991.89	28423.1
3500.39	-1682.2	6644.38	28776.1
3500.48	-1296.24	7869.93	28113.1
3500.58	-1990.2	8106.45	28919.1
3500.68	-969.24	7827	27588.1
3500.78	-1157.24	8448.25	26791.1
3500.87	427.8	7843.2	28061.1
3500.97	-147.24	7193.58	29459.1
3501.07	412.8	6928.71	29158.1
3501.17	-780.24	7098.81	28311.1
3501.27	-53.24	8819.23	28042.1
3501.36	-754.24	9120.55	28996.1
3501.46	-1066.24	8292.75	29146.1
3501.56	-1776.2	8463.64	29377.1
3501.66	-2566.2	8867.83	30817.1
3501.75	64.76	9248.53	31931.1
3501.85	-242.24	9758.83	31812.1
3501.95	-815.24	9397.57	33085.1
3502.05	-1009.24	10067.4	35299.1
3502.15	128.76	12043	37047.1
3502.24	-680.243	12448	37904.1
3502.34	-1121.24	11545.7	39386
3502.44	-398.24	11293	36891.1
3502.54	-62.24	11913.4	35295.1
3502.63	1004.8	11415.3	35846.1
3502.73	-485.24	11273.5	32493.1
3502.83	-837.24	10705.7	29789.1
3502.93	-1892.2	9708.61	27761.1
3503.03	-2260.2	8418.3	25056.1
3503.12	-2355.2	7344.24	22896.1
3503.22	-1393.24	6049.84	22139.1
3503.32	-2387.2	5212.3	20173.1
3503.42	-2306.2	3891.19	19502.1
3503.51	-2544.2	1811.11	18625.1
3503.61	-2497.2	3372.79	19324.1
3503.71	-3015.2	3108.73	20430.1
3503.81	-2096.2	3340.39	22006.1
3503.91	-688.243	4352.08	22887.1
3504	-1183.24	4631.53	23878.1
3504.1	-991.24	4031.32	25653.1
3504.2	-402.24	5606.77	25971.1
3504.3	-1263.24	7155.51	26765.1
3504.39	873.8	6904.41	26646.1
3504.49	32.76	7517.58	26997.1
3504.59	-776.24	7671.48	28974.1
3504.69	-81.24	7768.68	28439.1
3504.78	1078.8	7082.61	28727.1
3504.88	-184.24	7356.39	28192.1
3504.98	-113.24	7063.17	27287.1
3505.08	-202.24	7549.98	27761.1
3505.18	493.8	7428.48	27464.1
3505.27	518.8	7016.19	28639.1
3505.37	-556.243	7586.43	27805.1
3505.47	-447.24	8249.01	27612.1
3505.57	-424.24	6721.33	28231.1
3505.66	-1563.24	7811.61	28203.1
3505.76	-1649.2	7353.96	26974.1
3505.86	-735.24	6731.05	27006.1
3505.96	-916.24	7299.69	27999.1
3506.06	148.76	6955.44	27922.1
3506.15	270.76	7255.95	27347.1
3506.25	-859.24	8311.38	27914.1
3506.35	-927.24	7548.36	29368.1
3506.45	-1428.24	7543.5	29320.1
3506.54	-378.24	7148.22	28785.1
3506.64	382.8	7281.06	28194.1
3506.74	204.76	8258.73	28384.1
3506.84	-1345.24	7923.39	28715.1
3506.94	-2311.2	5902.42	27364.1
3507.03	-617.243	7288.35	28215.1
3507.13	368.76	7280.25	28399.1
3507.23	-30.24	7247.04	28999.1
3507.33	-1144.24	7313.46	27746.1
3507.42	-1496.24	8521.96	28114.1
3507.52	-462.24	8065.14	28394.1
3507.62	-365.24	7851.3	28640.1
3507.72	-381.24	7177.38	28122.1
3507.82	-924.24	7442.25	29151.1
3507.91	-522.243	7778.4	29034.1
3508.01	39.76	7318.32	29013.1
3508.11	201.76	7336.95	29353.1
3508.21	512.8	7122.3	29189.1
3508.3	-175.24	6733.48	28914.1
3508.4	-975.24	7755.72	26952.1
3508.5	-1903.2	7063.17	27185.1
3508.6	-1256.24	7107.72	27290.1
3508.7	-1405.24	7287.54	28366.1
3508.79	-1024.24	8029.5	28614.1
3508.89	-607.243	8167.2	28392.1
3508.99	-1600.24	8848.39	29022.1
3509.09	-837.24	7394.46	28814.1
3509.18	-1303.24	7220.31	29202.1
3509.28	-2261.2	7783.26	27619.1
3509.38	-703.243	7568.61	28161.1
3509.48	-371.24	8634.55	28397.1
3509.57	-1339.24	7758.96	29056.1
3509.67	-786.24	7353.15	29112.1
3509.77	-776.24	7734.66	28575.1
3509.87	1340.8	7631.79	28413.1
3509.97	399.8	8038.41	28705.1
3510.06	-1082.24	8268.45	26920.1
3510.16	-197.24	7978.47	28018.1
3510.26	-953.24	7479.51	27616.1
3510.36	-504.24	8748.76	27512.1
3510.45	-962.24	8811.13	28661.1
3510.55	-519.243	8485.51	29968.1
3510.65	-700.243	7448.73	28904.1
3510.75	-765.24	7865.07	27166.1
3510.85	-372.24	7890.99	28524.1
3510.94	-16.24	7425.24	27806.1
3511.04	1737.8	7157.94	27251.1
3511.14	72.76	7191.15	27512.1
3511.24	163.76	7741.14	28460.1
3511.33	-1045.24	7591.29	28615.1
3511.43	-1076.24	7966.32	27550.1
3511.53	-1041.24	7221.12	27407.1
3511.63	-1911.2	7537.02	27498.1
3511.73	-1747.2	7036.44	26805.1
3511.82	-488.24	7831.05	27409.1
3511.92	-1459.24	7107.72	27880.1
3512.02	-1525.24	6755.35	28577.1
3512.12	-745.24	7417.14	27940.1
3512.21	-120.24	7383.12	28864.1
3512.31	-1493.24	7453.59	27597.1
3512.41	-1779.2	7217.88	28584.1
3512.51	-473.24	7427.67	28715.1
3512.61	36.76	6638.71	28595.1
3512.7	-177.24	6814.48	27595.1
3512.8	-1506.24	7174.95	28293.1
3512.9	-1589.24	7767.06	29262.1
3513	-311.24	8180.16	28176.1
3513.09	-1293.24	7926.63	27748.1
3513.19	-430.24	8051.37	28622.1
3513.29	-1109.24	7822.14	29447.1
3513.39	-970.24	7525.68	30186.1
3513.48	-720.24	7937.16	28915.1
3513.58	-1928.2	6884.97	28858.1
3513.68	-255.24	7664.19	28535.1
3513.78	-720.24	8106.45	27767.1
3513.88	-764.24	8148.57	28065.1
3513.97	398.8	7272.15	27445.1
3514.07	-785.24	8576.23	28052.1
3514.17	-1207.24	8027.07	28564.1
3514.27	-1567.24	8346.21	28573.1
3514.36	-771.24	8347.02	29093.1
3514.46	-1050.24	7767.06	28542.1
3514.56	-945.24	8415.06	28416.1
3514.66	-961.24	7920.15	28037.1
3514.76	-1408.24	7516.77	27409.1
3514.85	-1498.24	8068.38	27123.1
3514.95	-795.24	8218.23	27936.1
3515.05	-1338.24	7105.29	28939.1
3515.15	-1761.2	8001.15	27242.1
3515.24	-2076.2	8449.06	27824.1
3515.34	-2221.2	7295.64	28759.1
3515.44	-1838.2	7042.11	27778.1
3515.54	-468.24	6633.85	26674.1
3515.64	672.8	6526.12	26894.1
3515.73	338.76	6706.75	27028.1
3515.83	-977.24	7423.62	27693.1
3515.93	-1604.24	6938.43	28449.1
3516.03	-211.24	7336.14	28803.1
3516.12	423.8	8169.63	28382.1
3516.22	455.8	8059.47	28516.1
3516.32	936.8	7115.82	28511.1
3516.42	-1441.24	7101.24	29262.1
3516.52	-2069.2	8749.57	29727.1
3516.61	-850.24	8440.17	30124.1
3516.71	134.76	8279.79	30933.1
3516.81	-1064.24	9183.73	33096.1
3516.91	52.76	9035.5	32864.1
3517	1541.8	10140.3	35885.1
3517.1	294.76	10825.6	35974.1
3517.2	-418.24	12115.9	37119.1
3517.3	750.8	11471.2	37599.1
3517.39	-84.24	12668.3	37457.1
3517.49	226.76	11468.7	34959.1
3517.59	199.76	10858.8	33600.1
3517.69	-638.243	10394.7	30265.1
3517.79	27.76	9626.8	29388.1
3517.88	-163.24	8028.69	26889.1
3517.98	-1497.24	7628.55	25890.1
3518.08	-1931.2	6115.45	22076.1
3518.18	-784.24	5201.77	21159.1
3518.27	-412.24	3659.53	20342.1
3518.37	-994.24	2370.01	19377.1
3518.47	-552.243	2405.65	18577.1
3518.57	-344.24	3894.43	19505.1
3518.67	-73.24	2888.41	19952.1
3518.76	-1279.24	3886.33	21912.1
3518.86	-1057.24	3425.44	22308.1
3518.96	-236.24	4942.57	24013.1
3519.06	-711.243	5287.63	24401.1
3519.15	519.8	5690.2	24435.1
3519.25	455.8	5853.82	26592.1
3519.35	-924.24	6358.45	26776.1
3519.45	-1936.2	7009.71	27685.1
3519.55	-1562.24	7626.12	27012.1
3519.64	-2277.2	8148.57	27612.1
3519.74	-1115.24	7999.53	27790.1
3519.84	-1103.24	7609.11	28295.1
3519.94	-1326.24	7955.79	28574.1
3520.03	-2371.2	7748.43	28536.1
3520.13	-925.24	6859.05	27826.1
3520.23	-1368.24	7400.13	29184.1
3520.33	-2492.2	7430.91	27367.1
3520.43	-1829.2	7341	27943.1
3520.52	-1104.24	8395.62	28000.1
3520.62	-1118.24	8579.47	28118.1
3520.72	-1249.24	7117.44	28298.1
3520.82	-1855.2	7083.42	27929.1
3520.91	-1087.24	7281.87	28521.1
3521.01	-356.24	6970.02	28465.1
3521.11	-571.243	6988.65	28461.1
3521.21	-563.243	6891.45	26964.1
3521.3	108.76	7733.04	28030.1
3521.4	-489.24	8136.42	27390.1
3521.5	-583.243	8798.17	28154.1
3521.6	-373.24	7070.46	27059.1
3521.7	288.76	7444.68	27771.1
3521.79	-384.24	7668.24	28309.1
3521.89	691.8	8053.8	28285.1
3521.99	2269.8	8840.29	27933.1
3522.09	326.76	8419.92	27384.1
3522.18	965.8	6726.19	26700.1
3522.28	-594.243	6560.95	28214.1
3522.38	-1086.24	7468.98	27624.1
3522.48	-942.24	6943.29	27859.1
3522.58	-1034.24	7886.13	27830.1
3522.67	-2295.2	6841.23	27672.1
3522.77	-2656.2	6806.38	28682.1
3522.87	-1761.2	6918.99	27694.1
3522.97	-531.243	6945.72	28010.1
3523.06	-48.24	6555.28	28001.1
3523.16	-1241.24	7297.26	29463.1
3523.26	-1816.2	8036.79	27962.1
3523.36	-1012.24	9151.33	27180.1
3523.46	-157.24	7762.2	27588.1
3523.55	-1133.24	7490.04	28326.1
3523.65	-2119.2	8185.02	27611.1
3523.75	-2612.2	8389.14	29555.1
3523.85	-1617.24	7358.82	28303.1
3523.94	-426.24	8030.31	28144.1
3524.04	-1225.24	9306.04	28842.1
3524.14	-1463.24	7612.35	27944.1
3524.24	-1803.2	8393.19	27938.1
3524.34	334.76	8448.25	27688.1
3524.43	-811.24	8534.92	27706.1
3524.53	-63.24	7525.68	28156.1
3524.63	135.76	7818.09	27471.1
3524.73	-1983.2	7728.18	28929.1
3524.82	-1320.24	7900.71	29371.1
3524.92	-963.24	6731.86	28707.1
3525.02	-1612.24	7878.84	28027.1
3525.12	-1729.2	7937.16	27981.1
3525.22	-1490.24	7412.28	27206.1
3525.31	-703.243	7699.83	27349.1
3525.41	-1214.24	6658.15	27992.1
3525.51	-48.24	7100.43	26653.1
3525.61	620.8	7392.03	28590.1
3525.7	264.76	7166.04	29187.1
3525.8	-1807.2	7690.92	28435.1
3525.9	-1459.24	7161.18	28484.1
3526	-11.24	6913.32	28177.1
3526.09	-740.24	6855	27396.1
3526.19	-1544.24	7596.96	28049.1
3526.29	-681.243	7879.65	28425.1
3526.39	-737.24	8304.9	29394.1
3526.49	-1433.24	8455.54	28263.1
3526.58	-47.24	8696.11	27885.1
3526.68	-291.24	7519.2	27652.1
3526.78	-531.243	7834.29	28455.1
3526.88	-746.24	7400.13	29262.1
3526.97	-571.243	7351.53	28655.1
3527.07	-555.243	7732.23	27994.1
3527.17	-1758.2	6675.97	28785.1
3527.27	-1271.24	6804.76	28416.1
3527.37	-340.24	8136.42	27999.1
3527.46	993.8	7699.83	27957.1
3527.56	105.76	7933.92	27107.1
3527.66	-777.24	8236.86	27361.1
3527.76	-972.24	7029.96	27663.1
3527.85	-344.24	6892.26	28559.1
3527.95	-732.24	8189.07	28369.1
3528.05	-1136.24	7606.68	27808.1
3528.15	-359.24	7418.76	28782.1
3528.25	363.76	7247.04	28808.1
3528.34	408.8	6576.34	28944.1
3528.44	-1253.24	7041.3	29675.1
3528.54	-845.24	7947.69	28629.1
3528.64	-526.243	8186.64	28124.1
3528.73	-480.24	8232.81	28313.1
3528.83	-1021.24	7741.14	28659.1
3528.93	-289.24	7749.24	29104.1
3529.03	-665.243	7767.06	28894.1
3529.13	89.76	7055.07	28094.1
3529.22	-961.24	7307.79	28638.1
3529.32	-989.24	7737.9	29058.1
3529.42	-1853.2	7285.11	28419.1
3529.52	-1194.24	8022.21	27137.1
3529.61	-715.243	7399.32	27418.1
3529.71	-288.24	8060.28	27794.1
3529.81	-991.24	8953.69	27099.1
3529.91	-1149.24	8793.31	27427.1
3530	-561.243	8197.98	28419.1
3530.1	-692.243	7672.29	28352.1
3530.2	280.76	7255.14	27752.1
3530.3	308.76	7472.22	27274.1
3530.4	849.8	7978.47	27384.1
3530.49	1090.8	8637.79	27948.1
3530.59	461.8	8167.2	27041.1
3530.69	-1412.24	7754.91	28284.1
3530.79	21.76	7554.84	28453.1
3530.88	-278.24	7055.07	27799.1
3530.98	-1403.24	7746	28071.1
3531.08	-1107.24	7638.27	28554.1
3531.18	-1306.24	7125.54	27807.1
3531.28	-781.24	6640.33	29196.1
3531.37	-387.24	6925.47	28551.1
3531.47	15.76	8191.5	28957.1
3531.57	-438.24	9178.87	30159.1
3531.67	101.76	8655.61	31585.1
3531.76	-1736.2	9019.3	30538.1
3531.86	-2094.2	9382.99	31269.1
3531.96	-416.24	9924.88	31417.1
3532.06	-1606.24	10563.2	32739.1
3532.16	-1672.2	9608.98	34033.1
3532.25	-1277.24	9796.09	33506.1
3532.35	-204.24	9201.55	31354.1
3532.45	-76.24	9032.26	30956.1
3532.55	617.8	8662.09	30035.1
3532.64	-795.24	9633.28	27968.1
3532.74	-1082.24	8007.63	27158.1
3532.84	765.8	7261.62	27427.1
3532.94	128.76	6807.19	25918.1
3533.04	-77.24	6727	24692.1
3533.13	-310.24	6249.91	23355.1
3533.23	-766.24	5201.77	23799.1
3533.33	886.8	4887.49	24654.1
3533.43	223.76	5077.84	24499.1
3533.52	-1250.24	5747.71	23282.1
3533.62	-1367.24	4856.71	24338.1
3533.72	-1027.24	5224.45	25642.1
3533.82	-1536.24	5959.93	26587.1
3533.91	-1980.2	5238.22	27203.1
3534.01	-1394.24	5413.18	26713.1
3534.11	-1290.24	6008.53	26751.1
3534.21	-378.24	8281.41	28011.1
3534.31	-698.243	7362.06	26952.1
3534.4	-1839.2	7064.79	27245.1
3534.5	-567.243	7435.77	27969.1
3534.6	-872.24	7022.67	26953.1
3534.7	-973.24	7193.58	27747.1
3534.79	-1867.2	7269.72	27538.1
3534.89	-1846.2	7522.44	27401.1
3534.99	-1887.2	8253.06	28994.1
3535.09	-1730.2	8116.98	28370.1
3535.19	-1016.24	7529.73	29243.1
3535.28	-1024.24	7703.88	28507.1
3535.38	-880.24	8412.63	28611.1
3535.48	-1346.24	7571.85	28210.1
3535.58	-320.24	7365.3	28048.1
3535.67	-453.24	8131.56	29021.1
3535.77	-320.24	8517.1	27326.1
3535.87	-920.24	7643.13	27312.1
3535.97	430.8	7524.87	27682.1
3536.07	137.76	7847.25	27552.1
3536.16	-669.243	8034.36	29039.1
3536.26	-1018.24	7907.19	27476.1
3536.36	-905.24	7990.62	27843.1
3536.46	-522.243	7105.29	26891.1
3536.55	-264.24	8099.16	27075.1
3536.65	-566.243	9029.02	28048.1
3536.75	-1334.24	7682.82	28582.1
3536.85	-168.24	8194.74	29017.1
3536.95	-250.24	7654.47	29189.1
3537.04	-402.24	7669.86	28651.1
3537.14	-390.24	8424.78	28560.1
3537.24	-243.24	7798.65	29397.1
3537.34	-320.24	7483.56	28077.1
3537.43	-974.24	6889.83	28735.1
3537.53	-1699.2	7055.88	27969.1
3537.63	-295.24	7933.92	29219.1
3537.73	-645.243	8403.72	28335.1
3537.82	-103.24	7472.22	29157.1
3537.92	-12.24	7698.21	28866.1
3538.02	303.76	7439.01	28026.1
3538.12	-1412.24	6995.13	27277.1
3538.22	-2106.2	8163.15	27687.1
3538.31	-1662.2	7306.17	27443.1
3538.41	-1879.2	7641.51	28256.1
3538.51	-1548.24	8416.68	29675.1
3538.61	-399.24	7838.34	29231.1
3538.7	-1111.24	5929.15	29198.1
3538.8	-2138.2	7123.92	27451.1
3538.9	-1025.24	8207.7	27464.1
3539	-2113.2	7694.97	27078.1
3539.1	-2462.2	7183.05	26434.1
3539.19	-1234.24	6652.48	27007.1
3539.29	-937.24	6239.38	27196.1
3539.39	-1525.24	6113.02	27009.1
3539.49	-1646.2	7370.16	26782.1
3539.58	-55.24	8260.35	27309.1
3539.68	-1289.24	7744.38	26442.1
3539.78	-642.243	7674.72	26932.1
3539.88	-1025.24	7726.56	27029.1
3539.98	-2090.2	7137.69	27772.1
3540.07	-990.24	7443.87	28102.1
3540.17	-1176.24	7110.15	28350.1
3540.27	-679.243	7585.62	28660.1
3540.37	-577.243	8522.77	27837.1
3540.46	83.76	6693.79	27594.1
3540.56	-462.24	7241.37	29166.1
3540.66	-1153.24	8021.4	29213.1
3540.76	-775.24	8982.85	27822.1
3540.86	379.76	8587.57	28553.1
3540.95	-2236.2	8353.5	28909.1
3541.05	-627.243	7068.03	27907.1
3541.15	-1103.24	7926.63	28261.1
3541.25	-65.24	8296.8	28816.1
3541.34	-997.24	7396.89	29668.1
3541.44	-916.24	7504.62	29678.1
3541.54	-394.24	6803.14	27974.1
3541.64	8.76	7382.31	27843.1
3541.74	-708.243	6761.83	28686.1
3541.83	-805.24	7563.75	28391.1
3541.93	-1084.24	7100.43	28347.1
3542.03	-666.243	7148.22	28380.1
3542.13	-827.24	7159.56	28522.1
3542.22	-398.24	6692.17	29237.1
3542.32	14.76	7522.44	28123.1
3542.42	-828.24	7734.66	28213.1
3542.52	-546.243	7277.01	27515.1
3542.61	-300.24	7814.04	27737.1
3542.71	-1616.24	7885.32	28857.1
3542.81	-1470.24	7550.79	28922.1
3542.91	-1213.24	7468.98	29117.1
3543.01	-630.243	7413.09	28425.1
3543.1	-784.24	7191.15	28464.1
3543.2	-1519.24	7361.25	28120.1
3543.3	-1566.24	7512.72	26757.1
3543.4	-541.243	7587.24	28551.1
3543.49	-667.243	9075.19	30642.1
3543.59	-1419.24	7840.77	29025.1
3543.69	-1156.24	8457.97	26812.1
3543.79	-757.24	8157.48	27964.1
3543.89	-1119.24	8411.82	27642.1
3543.98	329.76	7975.23	28535.1
3544.08	-750.24	7551.6	27863.1
3544.18	-1168.24	7392.03	26856.1
3544.28	330.76	8057.04	28000.1
3544.37	759.8	8242.53	28661.1
3544.47	-733.24	8327.58	28484.1
3544.57	-1937.2	7589.67	28132.1
3544.67	-1995.2	8165.58	28804.1
3544.77	-494.24	8475.79	27448.1
3544.86	-1340.24	8434.5	27198.1
3544.96	-448.24	7618.83	28115.1
3545.06	-1057.24	7743.57	28082.1
3545.16	-679.243	6684.07	28261.1
3545.25	-1419.24	7204.92	28545.1
3545.35	-723.24	7115.01	27444.1
3545.45	642.8	6924.66	27734.1
3545.55	-976.24	7032.39	27266.1
3545.65	-534.243	6147.85	28476.1
3545.74	-1916.2	6496.96	28696.1
3545.84	-1346.24	8065.95	27899.1
3545.94	12.76	7987.38	27371.1
3546.04	977.8	6160.81	27986.1
3546.13	252.76	6446.74	29280.1
3546.23	-1168.24	6829.89	28302.1
3546.33	-1193.24	6599.83	28291.1
3546.43	-1817.2	8046.51	28914.1
3546.52	-1512.24	7500.57	28483.1
3546.62	-1147.24	7897.47	28295.1
3546.72	-451.24	7468.98	27942.1
3546.82	-1227.24	7686.06	28631.1
3546.92	-1366.24	8149.38	29098.1
3547.01	-788.24	9131.89	28758.1
3547.11	-1105.24	8555.17	28419.1
3547.21	-1371.24	7196.82	28756.1
3547.31	-1298.24	8223.9	29065.1
3547.4	-174.24	8428.02	28608.1
3547.5	-367.24	8718.79	28524.1
3547.6	402.8	8077.29	27999.1
3547.7	220.76	7441.44	27745.1
3547.8	-469.24	8019.78	26938.1
3547.89	-790.24	7691.73	29345.1
3547.99	-1677.2	6619.27	28295.1
3548.09	-1775.2	7185.48	27558.1
3548.19	-1571.24	7774.35	28346.1
3548.28	-2084.2	8551.12	28161.1
3548.38	-1872.2	7835.1	28126.1
3548.48	-1424.24	7756.53	29741.1
3548.58	-1171.24	8114.55	29697.1
3548.68	-1232.24	7256.76	29265.1
3548.77	-722.24	7809.99	28466.1
3548.87	-1201.24	8342.97	28134.1
3548.97	-2006.2	7239.75	28249.1
3549.07	-2484.2	7388.79	27564.1
3549.16	-1259.24	8292.75	27390.1
3549.26	-698.243	7228.41	27550.1
3549.36	-2078.2	7807.56	29000.1
3549.46	-265.24	8286.27	28530.1
3549.56	-506.24	7479.51	27175.1
3549.65	266.76	7801.08	28416.1
3549.75	-82.24	7916.91	28434.1
3549.85	-298.24	7220.31	28131.1
3549.95	11.76	7625.31	27172.1
3550.04	-1675.2	8338.92	28326.1
3550.14	-651.243	7580.76	29216.1
3550.24	-159.24	7341	29369.1
3550.34	736.8	8256.3	29312.1
3550.43	24.76	7802.7	28610.1
3550.53	-775.24	7847.25	27812.1
3550.63	-419.24	8054.61	28111.1
3550.73	-309.24	7842.39	28246.1
3550.83	-790.24	6940.86	27012.1
3550.92	-1713.2	7662.57	26701.1
3551.02	-1475.24	8065.95	27049.1
3551.12	-873.24	8627.26	27553.1
3551.22	-595.243	6911.7	26740.1
3551.31	-1425.24	7514.34	27804.1
3551.41	-235.24	8268.45	27621.1
3551.51	1507.8	6989.46	27353.1
3551.61	331.76	7359.63	28582.1
3551.71	-1236.24	7462.5	28950.1
3551.8	-247.24	7575.09	28599.1
3551.9	-777.24	7610.73	28640.1
3552	-20.24	7832.67	28773.1
3552.1	723.8	7516.77	28609.1
3552.19	587.8	7767.06	27924.1
3552.29	848.8	7391.22	27979.1
3552.39	1074.8	7121.49	28490.1
3552.49	-205.24	7670.67	28598.1
3552.59	-191.24	7212.21	28230.1
3552.68	-151.24	6700.27	28967.1
3552.78	-1678.2	7150.65	28076.1
3552.88	-906.24	8677.48	28516.1
3552.98	-654.243	7370.97	27825.1
3553.07	-764.24	6674.35	27468.1
3553.17	-348.24	7404.18	28243.1
3553.27	-807.24	7451.97	28383.1
3553.37	-898.24	7469.79	28289.1
3553.47	-341.24	7984.14	27718.1
3553.56	17.76	8328.39	27904.1
3553.66	-1116.24	7319.13	28440.1
3553.76	251.76	7128.78	27404.1
3553.86	26.76	7247.04	28916.1
3553.95	-783.24	7875.6	29185.1
3554.05	-1447.24	6948.15	28544.1
3554.15	-1163.24	7183.05	28135.1
3554.25	419.8	7563.75	28363.1
3554.35	189.76	8095.92	28824.1
3554.44	402.8	7283.49	29138.1
3554.54	979.8	7770.3	28585.1
3554.64	-115.24	8089.44	28862.1
3554.74	719.8	7905.57	29060.1
3554.83	1180.8	7626.93	26870.1
3554.93	284.76	7437.39	28127.1
3555.03	820.8	7353.15	28359.1
3555.13	36.76	7808.37	29244.1
3555.22	439.8	7076.13	29400.1
3555.32	-365.24	7771.11	27928.1
3555.42	-283.24	7809.18	27705.1
3555.52	19.76	7499.76	29061.1
3555.62	-546.243	7427.67	27714.1
3555.71	-749.24	7765.44	27264.1
3555.81	-1279.24	7944.45	26718.1
3555.91	-153.24	8050.56	27170.1
3556.01	-88.24	8500.9	27655.1
3556.1	648.8	7270.53	28416.1
3556.2	-622.243	7487.61	27753.1
3556.3	-660.243	6522.88	27441.1
3556.4	-1078.24	7249.47	27914.1
3556.5	-1779.2	6982.17	27637.1
3556.59	-1677.2	6814.48	28161.1
3556.69	-294.24	7645.56	27641.1
3556.79	-991.24	7261.62	28048.1
3556.89	-146.24	8266.83	28974.1
3556.98	-978.24	7531.35	28699.1
3557.08	508.8	7519.2	28611.1
3557.18	255.76	6923.04	28248.1
3557.28	-616.243	8862.16	29175.1
3557.38	-910.24	8406.96	27898.1
3557.47	-1018.24	8011.68	28019.1
3557.57	-297.24	8298.42	30190.1
3557.67	110.76	7916.1	28227.1
3557.77	45.76	7794.6	27385.1
3557.86	-790.24	7716.03	28640.1
3557.96	-238.24	8240.1	29954.1
3558.06	-1057.24	7375.83	28774.1
3558.16	-1091.24	6936	27870.1
3558.26	-882.24	7564.56	28341.1
3558.35	-398.24	8380.23	27584.1
3558.45	572.8	6772.36	27478.1
3558.55	785.8	7242.99	28762.1
3558.65	287.76	8155.05	27687.1
3558.74	132.76	8381.85	27894.1
3558.84	370.76	7450.35	27148.1
3558.94	179.76	7413.09	28205.1
3559.04	-463.24	7126.35	28754.1
3559.13	867.8	7506.24	28453.1
3559.23	-835.24	7671.48	29662.1
3559.33	-1757.2	7469.79	29362.1
3559.43	-616.243	7281.87	28504.1
3559.53	284.76	6650.86	27913.1
3559.62	644.8	7093.14	27899.1
3559.72	557.8	7464.12	27797.1
3559.82	-2017.2	8385.9	28798.1
3559.92	-1567.24	8086.2	29136.1
3560.01	-879.24	7797.84	28715.1
3560.11	473.8	7770.3	27009.1
3560.21	-88.24	7208.97	27215.1
3560.31	664.8	7465.74	27315.1
3560.41	271.76	7902.33	27826.1
3560.5	-257.24	7735.47	27879.1
3560.6	-9.24	7758.96	28921.1
3560.7	39.76	7749.24	28797.1
3560.8	595.8	7311.03	29806.1
3560.89	309.76	6664.63	29721.1
3560.99	387.8	7150.65	29766.1
3561.09	-1502.24	7461.69	29331.1
3561.19	-829.24	7833.48	28273.1
3561.29	390.8	7512.72	27985.1
3561.38	-641.243	8127.51	27109.1
3561.48	-658.243	8602.96	26928.1
3561.58	320.76	8064.33	27257.1
3561.68	946.8	7841.58	28265.1
3561.77	684.8	7500.57	28846.1
3561.87	319.76	7677.96	28619.1
3561.97	-972.24	7481.94	29583.1
3562.07	-287.24	7268.91	27160.1
3562.17	625.8	8632.93	27631.1
3562.26	-89.24	7961.46	28176.1
3562.36	641.8	7206.54	27272.1
3562.46	1723.8	7790.55	27749.1
3562.56	2226.8	8729.32	29241.1
3562.65	423.8	7927.44	27409.1
3562.75	-157.24	7915.29	27766.1
3562.85	-523.243	7095.57	28433.1
3562.95	-508.24	8104.83	27260.1
3563.05	247.76	7494.09	26893.1
3563.14	410.8	8201.22	27992.1
3563.24	267.76	7188.72	27213.1
3563.34	1175.8	7392.84	27147.1
3563.44	2111.8	8086.2	27197.1
3563.53	477.8	7641.51	27515.1
3563.63	-277.24	8129.13	28286.1
3563.73	823.8	8450.68	28531.1
3563.83	443.8	7861.83	29165.1
3563.92	317.76	7746.81	29940.1
3564.02	1198.8	8202.84	28530.1
3564.12	1103.8	7822.95	27749.1
3564.22	325.76	7460.88	28471.1
3564.32	-55.24	6967.59	28217.1
3564.41	505.8	7961.46	28393.1
3564.51	1115.8	7514.34	28055.1
3564.61	1631.8	7805.13	28428.1
3564.71	302.76	7720.89	28442.1
3564.8	11.76	8172.06	27804.1
3564.9	1031.8	7168.47	28532.1
3565	-914.24	7333.71	28584.1

## Sheet: Figure S11b
3418.29	-175.67	9635.86	29590.7
3418.49	1105.3	10664.9	29518.7
3418.69	1087.3	10123.9	30142.7
3418.88	-543.67	10377.9	30605.7
3419.08	132.33	10663.9	31321.7
3419.27	-999.67	9580.86	31066.7
3419.47	-484.67	10856.9	29467.7
3419.66	1029.3	12259.9	29021.7
3419.86	215.33	9739.86	28979.7
3420.05	34.328	9870.86	30851.7
3420.25	-583.67	9500.86	30579.7
3420.44	311.33	9073.86	30725.7
3420.64	1136.3	9167.86	30575.7
3420.84	555.33	9880.86	29971.7
3421.03	-1749.7	9733.86	30168.7
3421.23	106.33	9801.86	29841.7
3421.42	80.328	10075.9	29540.7
3421.62	100.33	10135.9	29601.7
3421.81	-556.67	9531.86	30147.7
3422.01	28.328	9778.86	30205.7
3422.2	0.32813	9489.86	29931.7
3422.4	-904.67	9807.86	30453.7
3422.59	-916.67	11241.9	31156.7
3422.79	-437.67	10179.9	31034.7
3422.99	-785.67	10224.9	30865.7
3423.18	456.33	10748.9	31453.7
3423.38	-725.67	10421.9	30214.7
3423.57	17.328	9491.86	30377.7
3423.77	-392.67	10093.9	29310.7
3423.96	-74.672	10881.9	29219.7
3424.16	-658.67	10461.9	30391.7
3424.35	309.33	8909.9	30858.7
3424.55	-12.672	10559.9	30528.7
3424.74	-1089.7	9990.86	31023.7
3424.94	710.33	9527.86	30336.7
3425.14	1124.3	9522.86	31566.7
3425.33	477.33	10106.9	30343.7
3425.53	76.328	9717.86	31117.7
3425.72	2071.3	10470.9	29913.7
3425.92	-49.672	10861.9	29711.7
3426.11	744.33	10098.9	31626.7
3426.31	500.33	11483.9	32019.7
3426.5	-1350.7	11385.9	29188.7
3426.7	-1253.7	10414.9	30953.7
3426.89	-1119.7	9455.86	29344.7
3427.09	471.33	9608.86	28920.7
3427.29	-596.67	10030.9	29514.7
3427.48	-468.67	11079.9	29951.7
3427.68	123.33	10598.9	30679.7
3427.87	1771.3	10082.9	31430.7
3428.07	1058.3	9333.86	30099.7
3428.26	469.33	10265.9	29751.7
3428.46	69.328	10647.9	31424.7
3428.65	591.33	10834.9	31086.7
3428.85	223.33	10955.9	30460.7
3429.04	8.3281	10173.9	30094.7
3429.24	-321.67	11124.9	29543.7
3429.44	-839.67	11647.9	29263.7
3429.63	-1163.7	9209.86	30541.7
3429.83	131.33	10003.9	31776.7
3430.02	-218.67	11835.9	31158.7
3430.22	-1265.7	10315.9	30436.7
3430.41	-1022.7	10169.9	29918.7
3430.61	-926.67	10126.9	30749.7
3430.8	8.3281	10118.9	31077.7
3431	615.33	11816.9	30819.7
3431.19	-130.67	10845.9	29824.7
3431.39	481.33	10473.9	30245.7
3431.59	111.33	10986.9	31082.7
3431.78	221.33	10166.9	29931.7
3431.98	207.33	11368.9	29741.7
3432.17	-99.672	10210.9	29671.7
3432.37	-92.672	10914.9	28884.7
3432.56	-468.67	10645.9	29545.7
3432.76	477.33	11103.9	30839.7
3432.95	1292.3	9530.86	30615.7
3433.15	65.328	9485.86	31538.7
3433.34	-4.6719	10548.9	31437.7
3433.54	613.33	10276.9	31394.7
3433.74	137.33	9908.86	29523.7
3433.93	244.33	9177.86	30202.7
3434.13	687.33	9655.86	30457.7
3434.32	650.33	11460.9	29468.7
3434.52	446.33	11520.9	29918.7
3434.71	185.33	9768.86	30020.7
3434.91	871.33	9552.86	30418.7
3435.1	781.33	11309.9	30173.7
3435.3	132.33	10493.9	29938.7
3435.49	-622.67	9543.86	30220.7
3435.69	760.33	9145.86	30563.7
3435.89	362.33	10740.9	31423.7
3436.08	-347.67	8545.9	30596.7
3436.28	387.33	9608.86	31054.7
3436.47	322.33	10671.9	29872.7
3436.67	-879.67	10184.9	30974.7
3436.86	-637.67	10166.9	29624.7
3437.06	-41.672	11441.9	29656.7
3437.25	487.33	9281.86	30256.7
3437.45	1133.3	9313.86	30244.7
3437.64	1107.3	9551.86	30403.7
3437.84	-124.67	9338.86	30249.7
3438.04	87.328	9234.86	29013.7
3438.23	-74.672	9673.86	28875.7
3438.43	-1319.7	10712.9	28761.7
3438.62	187.33	10557.9	30068.7
3438.82	1064.3	10778.9	30146.7
3439.01	345.33	10591.9	30424.7
3439.21	-1531.7	10436.9	29965.7
3439.4	-305.67	10011.9	30222.7
3439.6	-68.672	10070.9	31410.7
3439.79	658.33	10349.9	29485.7
3439.99	571.33	10389.9	29776.7
3440.19	1132.3	10728.9	30276.7
3440.38	593.33	10444.9	31236.7
3440.58	-45.672	9392.86	30727.7
3440.77	-172.67	9707.86	29952.7
3440.97	-339.67	10500.9	29005.7
3441.16	-377.67	10436.9	29419.7
3441.36	-693.67	10104.9	29693.7
3441.55	-1573.7	10174.9	30883.7
3441.75	-340.67	9944.86	30897.7
3441.94	-960.67	10927.9	29498.7
3442.14	-481.67	11260.9	30828.7
3442.34	338.33	11078.9	30822.7
3442.53	676.33	10273.9	30185.7
3442.73	365.33	10647.9	29519.7
3442.92	318.33	9854.86	30028.7
3443.12	-32.672	9009.86	29809.7
3443.31	-144.67	9418.86	30793.7
3443.51	-18.672	10103.9	30588.7
3443.7	-210.67	10043.9	29694.7
3443.9	-659.67	10417.9	30193.7
3444.09	-569.67	10225.9	30097.7
3444.29	-295.67	11302.9	30073.7
3444.49	828.33	10549.9	29967.7
3444.68	831.33	11056.9	30464.7
3444.88	993.33	10343.9	28973.7
3445.07	636.33	10532.9	30183.7
3445.27	-1254.7	10437.9	29997.7
3445.46	210.33	9027.86	29403.7
3445.66	-118.67	9358.86	30204.7
3445.85	-189.67	9823.86	30043.7
3446.05	-266.67	10372.9	29894.7
3446.24	-521.67	10256.9	30179.7
3446.44	15.328	10268.9	30418.7
3446.64	1497.3	10006.9	29243.7
3446.83	257.33	10377.9	29829.7
3447.03	415.33	10676.9	31465.7
3447.22	1279.3	9122.86	31009.7
3447.42	769.33	10065.9	30948.7
3447.61	807.33	10547.9	30098.7
3447.81	492.33	11094.9	31040.7
3448	-71.672	10613.9	30226.7
3448.2	-1013.7	9592.86	30233.7
3448.39	-44.672	8851.9	30465.7
3448.59	780.33	9298.86	30875.7
3448.79	1135.3	8966.9	31997.7
3448.98	-359.67	10359.9	30161.7
3449.18	-958.67	10987.9	29872.7
3449.37	-1423.7	11103.9	29705.7
3449.57	-800.67	11667.9	30153.7
3449.76	-449.67	11071.9	30394.7
3449.96	-4.6719	10628.9	30603.7
3450.15	629.33	10249.9	28503.7
3450.35	640.33	10445.9	28721.7
3450.54	54.328	11563.9	29579.7
3450.74	910.33	11201.9	29512.7
3450.94	898.33	9995.86	30256.7
3451.13	918.33	9940.86	30395.7
3451.33	-229.67	10533.9	29365.7
3451.52	-71.672	9344.86	28446.7
3451.72	-615.67	8961.9	29238.7
3451.91	-49.672	8458.9	29220.7
3452.11	-1063.7	9869.86	29741.7
3452.3	-724.67	9229.86	29578.7
3452.5	280.33	8667.9	28850.7
3452.69	4.3281	9750.86	29112.7
3452.89	187.33	9695.86	31656.7
3453.09	-29.672	9819.86	30975.7
3453.28	328.33	10359.9	30123.7
3453.48	1525.3	10541.9	30391.7
3453.67	467.33	10167.9	29565.7
3453.87	-326.67	10244.9	29329.7
3454.06	425.33	10546.9	29516.7
3454.26	91.328	11053.9	29248.7
3454.45	-396.67	9268.86	30290.7
3454.65	-208.67	9414.86	29209.7
3454.84	-1290.7	9938.86	30125.7
3455.04	-1419.7	9178.86	30200.7
3455.24	738.33	9957.86	29813.7
3455.43	-36.672	10145.9	29293.7
3455.63	334.33	9399.86	30365.7
3455.82	130.33	10142.9	30412.7
3456.02	-1193.7	10306.9	31201.7
3456.21	817.33	11053.9	30492.7
3456.41	534.33	10530.9	29638.7
3456.6	-530.67	10318.9	30123.7
3456.8	-130.67	9675.86	30495.7
3456.99	818.33	10210.9	30997.7
3457.19	-621.67	9401.86	30031.7
3457.39	241.33	10815.9	29246.7
3457.58	217.33	10392.9	30949.7
3457.78	625.33	11021.9	30597.7
3457.97	379.33	9159.86	29154.7
3458.17	-171.67	9776.86	29192.7
3458.36	-813.67	10229.9	29219.7
3458.56	-207.67	9934.86	30376.7
3458.75	-149.67	10268.9	29666.7
3458.95	-374.67	10060.9	30381.7
3459.14	-1046.7	9200.86	29224.7
3459.34	309.33	9640.86	29565.7
3459.54	-150.67	10027.9	32055.7
3459.73	437.33	10150.9	30316.7
3459.93	401.33	10666.9	30248.7
3460.12	613.33	10193.9	29955.7
3460.32	-207.67	10694.9	30647.7
3460.51	514.33	11103.9	30318.7
3460.71	-10.672	9265.86	29193.7
3460.9	483.33	9547.86	30284.7
3461.1	601.33	10682.9	31020.7
3461.29	-1432.7	10543.9	29678.7
3461.49	949.33	9894.86	29291.7
3461.69	1287.3	9711.86	29678.7
3461.88	1523.3	10073.9	31045.7
3462.08	130.33	9738.86	29744.7
3462.27	-400.67	9923.86	30282.7
3462.47	-416.67	8983.9	29783.7
3462.66	250.33	10480.9	28960.7
3462.86	-458.67	9799.86	29283.7
3463.05	-241.67	10218.9	29669.7
3463.25	-980.67	9492.86	30789.7
3463.44	-35.672	9712.86	30265.7
3463.64	105.33	9687.86	30311.7
3463.84	-365.67	8916.9	30381.7
3464.03	949.33	10829.9	30656.7
3464.23	-967.67	10755.9	29744.7
3464.42	615.33	9493.86	29349.7
3464.62	1263.3	11145.9	29568.7
3464.81	367.33	9693.86	29254.7
3465.01	434.33	9320.86	29102.7
3465.2	-725.67	10542.9	30798.7
3465.4	343.33	11024.9	29670.7
3465.59	650.33	10747.9	29226.7
3465.79	1131.3	10323.9	30061.7
3465.99	-57.672	9770.86	30101.7
3466.18	-1046.7	10112.9	29985.7
3466.38	-540.67	10535.9	31621.7
3466.57	1693.3	10310.9	29821.7
3466.77	618.33	9811.86	29681.7
3466.96	-104.67	9377.86	30263.7
3467.16	-2120.7	9403.86	28906.7
3467.35	-634.67	10114.9	30249.7
3467.55	253.33	9345.86	30559.7
3467.74	693.33	9173.86	30013.7
3467.94	47.328	9515.86	30214.7
3468.14	-516.67	10499.9	29146.7
3468.33	-307.67	9910.86	28822.7
3468.53	137.33	10267.9	29401.7
3468.72	961.33	8978.9	30563.7
3468.92	450.33	10027.9	29949.7
3469.11	200.33	10359.9	30049.7
3469.31	-375.67	10603.9	30319.7
3469.5	-412.67	10672.9	30999.7
3469.7	527.33	10797.9	29912.7
3469.89	127.33	10638.9	29065.7
3470.09	-288.67	10297.9	28711.7
3470.29	47.328	9851.86	29559.7
3470.48	-824.67	10482.9	29406.7
3470.68	-197.67	10154.9	29173.7
3470.87	-965.67	10086.9	29685.7
3471.07	-242.67	9160.86	30804.7
3471.26	-1686.7	9606.86	30646.7
3471.46	-1144.7	8437.9	29754.7
3471.65	-210.67	10195.9	29782.7
3471.85	322.33	10738.9	29904.7
3472.04	-56.672	11016.9	30222.7
3472.24	-1194.7	10103.9	30048.7
3472.44	-537.67	9183.86	28306.7
3472.63	382.33	8430.9	29021.7
3472.83	-2556.7	9564.86	29257.7
3473.02	-1660.7	9706.86	32009.7
3473.22	-887.67	10612.9	30626.7
3473.41	-1228.7	10234.9	29357.7
3473.61	111.33	9315.86	29563.7
3473.8	741.33	11587.9	29583.7
3474	953.33	10904.9	28955.7
3474.19	-121.67	9633.86	29728.7
3474.39	-1456.7	9816.86	30069.7
3474.59	-730.67	9775.86	30090.7
3474.78	-123.67	10625.9	30579.7
3474.98	964.33	8454.9	29604.7
3475.17	407.33	8988.9	30554.7
3475.37	177.33	9364.86	29149.7
3475.56	943.33	9970.86	29597.7
3475.76	-669.67	9453.86	30306.7
3475.95	-614.67	9114.86	31604.7
3476.15	588.33	10745.9	29287.7
3476.34	685.33	10612.9	29868.7
3476.54	380.33	10162.9	29063.7
3476.74	619.33	9776.86	30299.7
3476.93	729.33	10509.9	29719.7
3477.13	-230.67	9550.86	29195.7
3477.32	478.33	9329.86	29957.7
3477.52	256.33	9405.86	29956.7
3477.71	343.33	9441.86	28247.7
3477.91	122.33	8592.9	28825.7
3478.1	-240.67	8721.9	30256.7
3478.3	-1238.7	9422.86	30104.7
3478.49	-995.67	9323.86	30504.7
3478.69	1425.3	9185.86	30684.7
3478.89	96.328	10565.9	30065.7
3479.08	-570.67	9956.86	29956.7
3479.28	672.33	10574.9	29104.7
3479.47	-160.67	9325.86	30115.7
3479.67	503.33	9355.86	29694.7
3479.86	-183.67	9611.86	30095.7
3480.06	-411.67	9943.86	30001.7
3480.25	311.33	9760.86	30224.7
3480.45	54.328	9896.86	30244.7
3480.64	-657.67	10076.9	30169.7
3480.84	689.33	10137.9	29467.7
3481.04	869.33	9723.86	30008.7
3481.23	1214.3	9008.86	30084.7
3481.43	-223.67	8694.9	30063.7
3481.62	-658.67	9094.86	30305.7
3481.82	549.33	9993.86	30464.7
3482.01	1342.3	9424.86	29751.7
3482.21	-213.67	11237.9	30398.7
3482.4	-703.67	10272.9	29894.7
3482.6	-515.67	9743.86	29892.7
3482.79	822.33	9689.86	29305.7
3482.99	828.33	10519.9	28644.7
3483.19	442.33	9992.86	29555.7
3483.38	406.33	10355.9	28628.7
3483.58	86.328	10566.9	29412.7
3483.77	-27.672	10385.9	29679.7
3483.97	-964.67	9857.86	29431.7
3484.16	-511.67	10171.9	28288.7
3484.36	-228.67	10192.9	29523.7
3484.55	-378.67	10522.9	30712.7
3484.75	-908.67	10673.9	28618.7
3484.94	-31.672	9407.86	28591.7
3485.14	-147.67	9608.86	30111.7
3485.34	-593.67	10252.9	29848.7
3485.53	-21.672	9759.86	29308.7
3485.73	-958.67	9586.86	28793.7
3485.92	-516.67	9771.86	30328.7
3486.12	-658.67	10098.9	30266.7
3486.31	899.33	9936.86	29415.7
3486.51	-305.67	9126.86	30364.7
3486.7	-133.67	9926.86	29748.7
3486.9	1580.3	8717.9	31102.7
3487.09	1197.3	9351.86	30866.7
3487.29	724.33	9760.86	29971.7
3487.49	824.33	9410.86	29557.7
3487.68	195.33	9913.86	30350.7
3487.88	906.33	9149.86	30723.7
3488.07	298.33	9704.86	29898.7
3488.27	-989.67	10875.9	31161.7
3488.46	96.328	10419.9	30888.7
3488.66	530.33	10435.9	30709.7
3488.85	1583.3	10973.9	32113.7
3489.05	103.33	12028.9	32961.7
3489.24	1237.3	11939.9	33748.7
3489.44	1137.3	12143.9	33579.7
3489.64	633.33	11871.9	34244.7
3489.83	1361.3	10466.9	34183.7
3490.03	-485.67	11166.9	32733.7
3490.22	-165.67	12187.9	31975.7
3490.42	-437.67	12326.9	32130.7
3490.61	-191.67	10741.9	35211.7
3490.81	1671.3	13199.9	35702.7
3491	2675.3	14369.9	37087.7
3491.2	24.328	14080.9	38052.7
3491.39	1019.3	14022.9	38993.7
3491.59	1630.3	13451.9	36854.7
3491.79	318.33	13431.9	35816.7
3491.98	743.33	11557.9	33959.7
3492.18	943.33	10865.9	31451.7
3492.37	211.33	8920.9	29104.7
3492.57	360.33	10415.9	30223.7
3492.76	-250.67	10156.9	29956.7
3492.96	1459.3	8727.9	30709.7
3493.15	-571.67	9875.86	29601.7
3493.35	-818.67	8745.9	28598.7
3493.54	-1036.7	8161.9	26509.7
3493.74	-685.67	7063.9	23238.7
3493.94	-1570.7	5189.9	20846.7
3494.13	-1319.7	4434.9	20619.7
3494.33	-151.67	4582.9	18804
3494.52	-385.67	4977.9	20014.7
3494.72	-1132.7	6375.9	20015.7
3494.91	399.33	7549.9	22798.7
3495.11	886.33	7555.9	25698.7
3495.3	808.33	7780.9	28204.7
3495.5	-221.67	9552.86	29727.7
3495.69	-76.672	8493.9	29773.7
3495.89	-40.672	10316.9	29960.7
3496.09	-1483.7	10669.9	29704.7
3496.28	241.33	9172.86	30958.7
3496.48	469.33	10350.9	29683.7
3496.67	-442.67	9780.86	28776.7
3496.87	-482.67	9475.86	28809.7
3497.06	-1414.7	9965.86	29364.7
3497.26	-538.67	9604.86	29297.7
3497.45	-136.67	9999.86	29335.7
3497.65	-1391.7	9658.86	30133.7
3497.84	-265.67	11416.9	31574.7
3498.04	2.3281	12311.9	31747.7
3498.24	549.33	11860.9	32920.7
3498.43	526.33	12382.9	33927.7
3498.63	652.33	12491.9	35780.7
3498.82	994.33	13140.9	37442.7
3499.02	-55.672	14824.9	39109.7
3499.21	858.33	15539.9	41876
3499.41	1356.3	13953.9	40751
3499.6	2863.3	13260.9	37578.7
3499.8	2102.3	12688.9	35780.7
3499.99	1204.3	11232.9	34400.7
3500.19	413.33	10778.9	32844.7
3500.39	369.33	11458.9	31592.7
3500.58	-297.67	12685.9	32324.7
3500.78	-354.67	11874.9	32733.7
3500.97	-63.672	12763.9	33168.7
3501.17	631.33	11657.9	33382.7
3501.36	184.33	10350.9	32000.7
3501.56	507.33	8927.9	29680.7
3501.75	534.33	7056.9	26449.7
3501.95	597.33	7256.9	22775.7
3502.14	671.33	6212.9	22823.7
3502.34	16.328	5057.9	20933.7
3502.54	318.33	6116.9	22009.7
3502.73	-559.67	7234.9	23788.7
3502.93	-692.67	7555.9	25653.7
3503.12	-1491.7	8332.9	26467.7
3503.32	-925.67	10654.9	30256.7
3503.51	837.33	10758.9	32979.7
3503.71	845.33	11328.9	35220.7
3503.9	-456.67	13247.9	36279.7
3504.1	405.33	13811.9	37674.7
3504.3	478.33	13802.9	38962.7
3504.49	626.33	13467.9	38298.7
3504.69	1380.3	12697.9	35667.7
3504.88	467.33	12391.9	33331.7
3505.08	-1072.7	10489.9	31742.7
3505.27	-596.67	10223.9	28517.7
3505.47	866.33	8928.9	28269.7
3505.66	747.33	10680.9	27928.7
3505.86	652.33	10992.9	28763.7
3506.05	424.33	10954.9	29365.7
3506.25	-953.67	9236.86	29575.7
3506.45	-2051.7	8245.9	29615.7
3506.64	-1516.7	6990.9	27532.7
3506.84	-2000.7	6179.9	23507.7
3507.03	-1968.7	6205.9	22774.7
3507.23	-1800.7	4743.9	20230.7
3507.42	-402.67	5428.9	19208
3507.62	-335.67	5319.9	19399
3507.81	-139.67	6750.9	20682.7
3508.01	-566.67	6511.9	22851.7
3508.2	-451.67	6456.9	23612.7
3508.4	394.33	8573.9	25617.7
3508.59	672.33	10626.9	28329.7
3508.79	719.33	9833.86	29424.7
3508.99	528.33	10543.9	30123.7
3509.18	623.33	9389.86	29274.7
3509.38	160.33	10086.9	29845.7
3509.57	-424.67	10297.9	29433.7
3509.77	358.33	11495.9	29408.7
3509.96	867.33	12470.9	29553.7
3510.16	872.33	10875.9	30646.7
3510.35	1070.3	9644.86	29828.7
3510.55	-159.67	9859.86	30338.7
3510.74	-377.67	9620.86	29918.7
3510.94	-601.67	9696.86	29218.7
3511.14	-1097.7	10976.9	31747.7
3511.33	-725.67	12201.9	33686.7
3511.53	939.33	13132.9	35365.7
3511.72	826.33	13238.9	36642.7
3511.92	493.33	12228.9	37664.7
3512.11	1897.3	15129.9	40186
3512.31	240.33	15007.9	41128
3512.5	-527.67	14340.9	41918
3512.7	218.33	15138.9	40252
3512.89	1832.3	14808.9	37736.7
3513.09	635.33	11925.9	34059.7
3513.29	1338.3	11181.9	31743.7
3513.48	433.33	10572.9	30841.7
3513.68	-432.67	10117.9	29875.7
3513.87	-1464.7	10143.9	30544.7
3514.07	-719.67	11279.9	31768.7
3514.26	15.328	10485.9	32259.7
3514.46	-184.67	9967.86	31154.7
3514.65	-410.67	10025.9	28963.7
3514.85	9.3281	8543.9	26832.7
3515.05	74.328	7016.9	24366.7
3515.24	-1736.7	6792.9	23708.7
3515.44	-574.67	6292.9	22110.7
3515.63	-1321.7	4392.9	22269.7
3515.83	-314.67	5000.9	23839.7
3516.02	64.328	7538.9	25820.7
3516.22	-563.67	7643.9	26083.7
3516.41	-276.67	8614.9	28303.7
3516.61	-1015.7	9750.86	30839.7
3516.8	700.33	10798.9	32201.7
3517	-672.67	12755.9	35338.7
3517.2	-243.67	13436.9	36832.7
3517.39	744.33	13778.9	37765.7
3517.59	-1151.7	14191.9	38288.7
3517.78	-833.67	14129.9	37746.7
3517.98	-314.67	12467.9	35754.7
3518.17	-582.67	11451.9	32984.7
3518.37	-489.67	10115.9	29058.7
3518.56	-1011.7	8157.9	26503.7
3518.76	-1043.7	7582.9	24842.7
3518.95	-2005.7	7710.9	25274.7
3519.15	-1121.7	8159.9	26344.7
3519.35	-1349.7	9093.86	28093.7
3519.54	-1325.7	8715.9	28332.7
3519.74	-1380.7	8396.9	26942.7
3519.93	-913.67	8007.9	25607.7
3520.13	-638.67	6902.9	23062.7
3520.32	-181.67	5793.9	20366.7
3520.52	334.33	7289.9	20180.7
3520.71	-751.67	6494.9	19784
3520.91	-1307.7	5225.9	20015.7
3521.1	-2077.7	5584.9	21809.7
3521.3	-1948.7	7725.9	23909.7
3521.5	-1291.7	7717.9	23935.7
3521.69	-383.67	8292.9	26500.7
3521.89	53.328	9540.86	27503.7
3522.08	274.33	10622.9	28953.7
3522.28	473.33	9733.86	30641.7
3522.47	64.328	9837.86	30616.7
3522.67	225.33	10800.9	29508.7
3522.86	260.33	10914.9	29375.7
3523.06	128.33	9117.86	30633.7
3523.25	254.33	10322.9	30780.7
3523.45	283.33	9241.86	29738.7
3523.65	-188.67	8950.9	29815.7
3523.84	-421.67	10345.9	30126.7
3524.04	593.33	10770.9	29862.7
3524.23	962.33	9991.86	30569.7
3524.43	879.33	9289.86	30601.7
3524.62	648.33	10076.9	31885.7
3524.82	-209.67	10695.9	33662.7
3525.01	-101.67	12542.9	36552.7
3525.21	-1167.7	14173.9	39953.7
3525.4	74.328	15753.9	41659
3525.6	497.33	14823.9	40368
3525.8	1008.3	15093.9	38971.7
3525.99	1707.3	13229.9	37723.7
3526.19	1705.3	12143.9	34434.7
3526.38	-43.672	11105.9	32256.7
3526.58	-940.67	8737.9	30442.7
3526.77	-520.67	8779.9	28800.7
3526.97	-944.67	9471.86	29907.7
3527.16	423.33	10764.9	30615.7
3527.36	-525.67	9702.86	30639.7
3527.55	-1089.7	8739.9	28913.7
3527.75	-280.67	8820.9	27348.7
3527.95	-1411.7	6922.9	26022.7
3528.14	-423.67	6713.9	23294.7
3528.34	-895.67	6734.9	20858.7
3528.53	-1410.7	6349.9	20401.7
3528.73	-2852.7	6157.9	23619.7
3528.92	-2596.7	5856.9	25289.7
3529.12	-2282.7	7549.9	26583.7
3529.31	-786.67	7595.9	26443.7
3529.51	-420.67	8222.9	26719.7
3529.7	-591.67	7910.9	26867.7
3529.9	-1188.7	7794.9	26728.7
3530.1	-357.67	8235.9	25204.7
3530.29	1521.3	7337.9	25335.7
3530.49	1159.3	8429.9	24740.7
3530.68	-808.67	7802.9	26226.7
3530.88	-1422.7	7806.9	26980.7
3531.07	-1884.7	8172.9	26587.7
3531.27	-450.67	9232.86	26681.7
3531.46	575.33	8840.9	28623.7
3531.66	255.33	8147.9	29344.7
3531.85	-427.67	8944.9	29754.7
3532.05	579.33	9484.86	27992.7
3532.25	321.33	10355.9	29223.7
3532.44	1257.3	9955.86	29126.7
3532.64	505.33	8980.9	29579.7
3532.83	118.33	9560.86	28054.7
3533.03	71.328	10116.9	29404.7
3533.22	-49.672	10324.9	28906.7
3533.42	-419.67	10368.9	29438.7
3533.61	-671.67	9573.86	29890.7
3533.81	786.33	10354.9	28935.7
3534	-163.67	10599.9	30597.7
3534.2	-677.67	8778.9	29773.7
3534.4	66.328	9537.86	29429.7
3534.59	30.328	9532.86	30393.7
3534.79	-1825.7	9629.86	30609.7
3534.98	-2211.7	10304.9	30218.7
3535.18	-1197.7	10023.9	30918.7
3535.37	-973.67	8870.9	30155.7
3535.57	-69.672	9046.86	29321.7
3535.76	-193.67	9758.86	29473.7
3535.96	-752.67	9699.86	28771.7
3536.15	-718.67	9031.86	29250.7
3536.35	-173.67	10033.9	28613.7
3536.55	-160.67	9797.86	30312.7
3536.74	-40.672	9899.86	30046.7
3536.94	-534.67	11550.9	30889.7
3537.13	-444.67	10835.9	30138.7
3537.33	1389.3	9591.86	29685.7
3537.52	259.33	8891.9	29132.7
3537.72	196.33	9153.86	30197.7
3537.91	717.33	10288.9	29744.7
3538.11	209.33	10542.9	29572.7
3538.3	238.33	10857.9	29631.7
3538.5	401.33	8442.9	27747.7
3538.7	-1433.7	9704.86	28843.7
3538.89	-1119.7	10443.9	28912.7
3539.09	-588.67	10201.9	29909.7
3539.28	783.33	11207.9	29780.7
3539.48	-344.67	10540.9	29533.7
3539.67	439.33	10104.9	30155.7
3539.87	1171.3	9958.86	30142.7
3540.06	-46.672	9101.86	29993.7
3540.26	-303.67	9139.86	29190.7
3540.45	-427.67	10704.9	28193.7
3540.65	-1614.7	10380.9	28711.7
3540.85	-455.67	10944.9	30751.7
3541.04	-1139.7	11389.9	30131.7
3541.24	-515.67	11115.9	29913.7
3541.43	856.33	9933.86	28451.7
3541.63	407.33	10439.9	29828.7
3541.82	1900.3	10801.9	30524.7
3542.02	1181.3	9712.86	29573.7
3542.21	-444.67	8881.9	28641.7
3542.41	-572.67	8560.9	29612.7
3542.6	369.33	9858.86	29395.7
3542.8	261.33	9330.86	30688.7
3543	469.33	10068.9	30522.7
3543.19	-323.67	9779.86	29613.7
3543.39	311.33	10708.9	29434.7
3543.58	799.33	9793.86	29387.7
3543.78	56.328	10185.9	29043.7
3543.97	-354.67	9142.86	29883.7
3544.17	609.33	8952.9	30678.7
3544.36	1219.3	10434.9	29668.7
3544.56	-506.67	10783.9	30195.7
3544.75	-505.67	10330.9	30679.7
3544.95	-69.672	10778.9	31033.7
3545.15	-430.67	10200.9	29814.7
3545.34	593.33	9795.86	29211.7
3545.54	626.33	9762.86	29574.7
3545.73	-196.67	9297.86	29381.7
3545.93	-1071.7	9375.86	29963.7
3546.12	-1252.7	9259.86	30553.7
3546.32	364.33	8827.9	30278.7
3546.51	465.33	9606.86	30420.7
3546.71	220.33	9739.86	30732.7
3546.9	863.33	10562.9	29382.7
3547.1	36.328	9373.86	29699.7
3547.3	831.33	8567.9	29831.7
3547.49	170.33	9507.86	29088.7
3547.69	42.328	10502.9	29388.7
3547.88	-141.67	11127.9	30395.7
3548.08	345.33	11104.9	30451.7
3548.27	886.33	10314.9	30703.7
3548.47	444.33	10131.9	29926.7
3548.66	5.3281	9891.86	29435.7
3548.86	-30.672	8659.9	29834.7
3549.05	1560.3	9157.86	30541.7
3549.25	581.33	10498.9	30384.7
3549.45	-556.67	9839.86	30648.7
3549.64	517.33	9057.86	30470.7
3549.84	-248.67	9725.86	31558.7
3550.03	152.33	10146.9	30658.7
3550.23	793.33	10135.9	29215.7
3550.42	96.328	9297.86	30196.7
3550.62	-2.6719	10737.9	30323.7
3550.81	1589.3	9986.86	30352.7
3551.01	600.33	8472.9	30329.7
3551.2	-120.67	9483.86	29719.7
3551.4	-187.67	9436.86	29916.7
3551.6	-753.67	9424.86	30096.7
3551.79	-536.67	11210.9	28840.7
3551.99	13.328	10971.9	30068.7
3552.18	796.33	9261.86	30488.7
3552.38	677.33	9427.86	28415.7
3552.57	-392.67	9895.86	29138.7
3552.77	-1017.7	9808.86	28693.7
3552.96	-1029.7	8158.9	29168.7
3553.16	-734.67	8206.9	30127.7
3553.35	460.33	9728.86	29371.7
3553.55	819.33	11933.9	29700.7
3553.75	-573.67	10560.9	30015.7
3553.94	-312.67	10139.9	29984.7
3554.14	621.33	10985.9	30874.7
3554.33	-328.67	9967.86	30292.7
3554.53	-1025.7	10430.9	30662.7
3554.72	-1246.7	10461.9	30151.7
3554.92	-130.67	8801.9	31347.7
3555.11	-790.67	9566.86	30807.7
3555.31	-517.67	9581.86	29121.7
3555.5	1173.3	8796.9	30234.7
3555.7	476.33	9611.86	30438.7
3555.9	691.33	9887.86	29060.7
3556.09	342.33	9623.86	28749.7
3556.29	-742.67	9835.86	30226.7
3556.48	3.3281	10697.9	29841.7
3556.68	1198.3	10426.9	29389.7
3556.87	260.33	9737.86	30482.7
3557.07	-430.67	10476.9	30200.7
3557.26	-998.67	10519.9	30464.7
3557.46	-551.67	10544.9	29013.7
3557.65	-636.67	9507.86	29487.7
3557.85	-411.67	9155.86	30404.7
3558.05	-599.67	9025.86	30430.7
3558.24	-171.67	9322.86	30152.7
3558.44	63.328	9540.86	30357.7
3558.63	405.33	10616.9	29581.7
3558.83	-782.67	10113.9	29552.7
3559.02	890.33	9750.86	29390.7
3559.22	128.33	9148.86	29998.7
3559.41	-840.67	10363.9	30285.7
3559.61	-925.67	10261.9	30378.7
3559.8	-459.67	11048.9	30138.7
3560	-1434.7	11991.9	29588.7
3560.2	-1073.7	10136.9	29648.7
3560.39	-638.67	10319.9	29662.7
3560.59	-1601.7	8967.9	30112.7
3560.78	468.33	9572.86	29939.7
3560.98	732.33	10594.9	29905.7
3561.17	234.33	10306.9	28580.7
3561.37	-590.67	10023.9	30472.7
3561.56	390.33	9352.86	29830.7
3561.76	200.33	8803.9	29120.7
3561.95	-186.67	9097.86	29995.7
3562.15	-17.672	7791.9	30186.7
3562.35	-983.67	9033.86	28580.7
3562.54	196.33	9581.86	30056.7
3562.74	210.33	9068.86	29630.7
3562.93	-348.67	9784.86	29784.7
3563.13	-375.67	11157.9	30044.7
3563.32	-659.67	9054.86	30242.7
3563.52	-957.67	10162.9	29488.7
3563.71	-1086.7	8984.9	29496.7
3563.91	30.328	9387.86	30141.7
3564.1	455.33	9842.86	30189.7
3564.3	-1088.7	9340.86	30813.7
3564.5	-652.67	10000.9	30452.7
3564.69	113.33	8855.9	30927.7
3564.89	112.33	9275.86	30074.7
3565.08	-817.67	9692.86	29386.7
3565.28	-1725.7	9332.86	29720.7
3565.47	118.33	9636.86	29405.7
3565.67	-299.67	10018.9	28369.7
3565.86	-219.67	9595.86	28814.7
3566.06	-432.67	10731.9	30081.7
3566.25	-782.67	10537.9	29460.7
3566.45	187.33	9438.86	29828.7
3566.65	-1002.7	9277.86	28853.7
3566.84	-247.67	9709.86	29255.7
3567.04	-431.67	9458.86	29096.7
3567.23	114.33	9274.86	29080.7
3567.43	1271.3	9655.86	28544.7
3567.62	-1210.7	8919.9	29285.7
3567.82	-893.67	9270.86	30077.7
3568.01	-684.67	10210.9	30212.7
3568.21	-1280.7	9119.86	30691.7
3568.4	-1345.7	9393.86	30161.7
3568.6	-210.67	9257.86	29539.7
3568.8	665.33	10116.9	28788.7
3568.99	-712.67	10266.9	29680.7
3569.19	90.328	10662.9	30001.7
3569.38	401.33	10131.9	29127.7
3569.58	-615.67	10149.9	29675.7
3569.77	493.33	9429.86	29112.7
3569.97	570.33	10591.9	30013.7
3570.16	-148.67	9661.86	30060.7
3570.36	-904.67	9914.86	29580.7
3570.55	50.328	10356.9	31211.7
3570.75	-6.6719	10134.9	30199.7
3570.95	-679.67	9591.86	29457.7
3571.14	-1623.7	9297.86	29536.7
3571.34	591.33	10636.9	29555.7
3571.53	-499.67	10383.9	29993.7
3571.73	-177.67	10098.9	28618.7
3571.92	26.328	9704.86	29207.7
3572.12	-658.67	10609.9	30075.7
3572.31	-703.67	9172.86	30109.7
3572.51	-724.67	9815.86	30199.7
3572.7	-336.67	9494.86	30466.7
3572.9	-1515.7	8437.9	28598.7
3573.1	-931.67	9372.86	30208.7
3573.29	-883.67	8020.9	29259.7
3573.49	449.33	9213.86	29675.7
3573.68	1111.3	9809.86	29046.7
3573.88	-462.67	10037.9	29789.7
3574.07	247.33	8934.9	29823.7
3574.27	607.33	8748.9	28634.7
3574.46	1450.3	9865.86	29238.7
3574.66	442.33	10410.9	31128.7
3574.85	-1526.7	9824.86	30872.7
3575.05	-630.67	9286.86	29503.7
3575.25	-362.67	8636.9	29482.7
3575.44	-986.67	8058.9	29993.7
3575.64	-1048.7	9443.86	29527.7
3575.83	-2004.7	9472.86	29626.7
3576.03	-414.67	9237.86	30455.7
3576.22	16.328	9511.86	29362.7
3576.42	-608.67	9402.86	29389.7
3576.61	28.328	9277.86	30142.7
3576.81	443.33	9420.86	30097.7
3577	-53.672	8692.9	31077.7
3577.2	-510.67	8137.9	30301.7
3577.4	-365.67	7916.9	29595.7
3577.59	-973.67	8663.9	30521.7
3577.79	-1044.7	9812.86	30389.7
3577.98	-340.67	9747.86	29833.7
3578.18	-828.67	10631.9	30151.7
3578.37	-227.67	9118.86	30218.7
3578.57	56.328	8514.9	30775.7
3578.76	-382.67	9452.86	29173.7
3578.96	-644.67	8719.9	28617.7
3579.15	153.33	9666.86	28995.7
3579.35	-39.672	10197.9	30457.7
3579.55	-536.67	9254.86	29384.7
3579.74	-99.672	9534.86	29717.7
3579.94	-192.67	9382.86	29667.7
3580.13	186.33	10556.9	29346.7
3580.33	-651.67	10022.9	29793.7
3580.52	-464.67	10033.9	28218.7
3580.72	1438.3	9469.86	29028.7
3580.91	-177.67	10656.9	31207.7
3581.11	-216.67	10378.9	29900.7
3581.3	-1654.7	10467.9	28847.7
3581.5	-952.67	9499.86	29344.7
3581.7	143.33	9315.86	28702.7
3581.89	-1465.7	10466.9	29264.7
3582.09	-1846.7	10850.9	29615.7
3582.28	-581.67	8481.9	29333.7
3582.48	-646.67	9590.86	29694.7
3582.67	-1355.7	11455.9	30415.7
3582.87	-1296.7	9869.86	29531.7
3583.06	409.33	9653.86	30317.7
3583.26	-1705.7	9033.86	30029.7
3583.45	-1266.7	9937.86	30525.7
3583.65	-1629.7	9263.86	30246.7
3583.85	-573.67	9870.86	29561.7
3584.04	-206.67	10033.9	29122.7
3584.24	930.33	9207.86	29239.7
3584.43	914.33	9099.86	30266.7
3584.63	83.328	10029.9	29471.7
3584.82	177.33	10776.9	29400.7
3585.02	-524.67	8954.9	29889.7
3585.21	-134.67	9554.86	30568.7
3585.41	-236.67	9120.86	29712.7
3585.6	-234.67	10250.9	29364.7
3585.8	-1078.7	9811.86	30219.7
3586	927.33	9748.86	29398.7
3586.19	426.33	10716.9	29905.7
3586.39	222.33	10660.9	29287.7
3586.58	-1372.7	9450.86	29241.7
3586.78	-354.67	9624.86	29717.7
3586.97	392.33	9743.86	29565.7
3587.17	454.33	9225.86	29646.7
3587.36	-20.672	8840.9	29879.7
3587.56	-66.672	8645.9	29293.7
3587.75	-343.67	10993.9	30333.7
3587.95	-723.67	11813.9	31479.7
3588.15	-834.67	11487.9	30433.7
3588.34	174.33	10214.9	29886.7
3588.54	-1156.7	9781.86	29494.7
3588.73	-777.67	9603.86	31252.7
3588.93	111.33	9643.86	29967.7
3589.12	-36.672	9978.86	30096.7
3589.32	-176.67	9237.86	30818.7
3589.51	-872.67	9235.86	30014.7
3589.71	-574.67	9607.86	30308.7
3589.9	718.33	9839.86	30258.7
3590.1	431.33	9230.86	30168.7
3590.3	455.33	9199.86	29719.7
3590.49	1196.3	10227.9	28709.7
3590.69	-24.672	11189.9	29970.7
3590.88	482.33	10374.9	30358.7
3591.08	-224.67	9706.86	30215.7
3591.27	-186.67	9394.86	29324.7
3591.47	-874.67	9194.86	30244.7
3591.66	-627.67	8871.9	29091.7
3591.86	107.33	9907.86	29722.7
3592.05	442.33	9311.86	30044.7
3592.25	432.33	9881.86	30469.7
3592.45	689.33	9531.86	30583.7
3592.64	632.33	10285.9	29691.7
3592.84	-573.67	9464.86	30110.7
3593.03	260.33	10000.9	29052.7
3593.23	946.33	10463.9	29628.7
3593.42	-109.67	10400.9	30603.7
3593.62	1341.3	9692.86	29283.7
3593.81	-33.672	8996.9	29791.7
3594.01	-1383.7	9784.86	28567.7
3594.2	1153.3	11258.9	29958.7
3594.4	6.3281	9228.86	30982.7
3594.6	124.33	10205.9	30430.7
3594.79	1181.3	11024.9	29964.7
3594.99	-117.67	10557.9	29952.7
3595.18	-276.67	10604.9	30368.7
3595.38	-610.67	11485.9	30289.7
3595.57	330.33	11627.9	30295.7
3595.77	-651.67	10371.9	30236.7
3595.96	364.33	9717.86	30360.7
3596.16	-623.67	8196.9	29743.7
3596.35	-904.67	9439.86	29574.7
3596.55	451.33	10137.9	30122.7
3596.75	172.33	10471.9	29370.7
3596.94	-735.67	9484.86	28972.7
3597.14	-900.67	10657.9	30158.7
3597.33	-817.67	9489.86	29248.7
3597.53	-1061.7	9515.86	29497.7
3597.72	-3.6719	10464.9	30111.7
3597.92	1261.3	10208.9	29146.7
3598.11	-396.67	10029.9	29618.7
3598.31	-910.67	9378.86	31558.7
3598.5	-701.67	9706.86	30638.7
3598.7	-1017.7	10427.9	31237.7
3598.9	-327.67	10019.9	29981.7
3599.09	724.33	10345.9	29161.7
3599.29	248.33	10551.9	29678.7
3599.48	980.33	9938.86	29482.7
3599.68	-458.67	10676.9	29778.7
3599.87	-358.67	10217.9	30491.7
3600.07	247.33	10265.9	30155.7
3600.26	340.33	10753.9	30275.7
3600.46	1516.3	9386.86	30129.7
3600.65	1384.3	9729.86	31711.7
3600.85	2132.3	10068.9	31135.7
3601.05	1335.3	9084.86	30593.7
3601.24	444.33	9783.86	30853.7
3601.44	-309.67	10318.9	31016.7
3601.63	651.33	11527.9	29636.7
3601.83	1436.3	10847.9	29492.7
3602.02	822.33	10133.9	29737.7
3602.22	-522.67	9382.86	30877.7
3602.41	-187.67	10805.9	30553.7
3602.61	1118.3	10333.9	30910.7
3602.8	515.33	9608.86	31163.7
3603	-589.67	10834.9	30729.7
3603.2	-180.67	11229.9	30138.7
3603.39	1352.3	11670.9	29724.7
3603.59	2364.3	10668.9	30704.7
3603.78	-194.67	9877.86	31233.7
3603.98	247.33	10253.9	31139.7
3604.17	728.33	10425.9	31278.7
3604.37	1480.3	9924.86	30067.7
3604.56	249.33	9025.86	31588.7
3604.76	557.33	10257.9	28956.7
3604.95	774.33	10936.9	29783.7
3605.15	143.33	10015.9	30088.7
3605.35	-535.67	10190.9	30384.7
3605.54	795.33	10889.9	29952.7
3605.74	768.33	10695.9	29279.7
3605.93	23.328	10400.9	29678.7
3606.13	-677.67	10473.9	29727.7
3606.32	-463.67	11263.9	30378.7
3606.52	729.33	10035.9	30402.7
3606.71	5.3281	10333.9	31136.7
3606.91	-657.67	10881.9	31087.7
3607.1	440.33	10369.9	30352.7
3607.3	752.33	10049.9	30455.7
3607.5	714.33	10515.9	31824.7
3607.69	1019.3	10481.9	30967.7
3607.89	622.33	10481.9	32351.7
3608.08	721.33	11704.9	30827.7
3608.28	968.33	10892.9	30121.7
3608.47	-9.6719	10685.9	29941.7
3608.67	-84.672	10713.9	30259.7
3608.86	706.33	9407.86	30212.7
3609.06	1220.3	8695.9	30943.7
3609.25	1060.3	10395.9	30579.7
3609.45	1059.3	10296.9	31420.7
3609.65	988.33	9542.86	30547.7
3609.84	791.33	10061.9	31138.7
3610.04	1231.3	10219.9	30767.7
3610.23	1631.3	9513.86	31352.7
3610.43	194.33	9563.86	30887.7
3610.62	1145.3	10534.9	31191.7
3610.82	-54.672	11297.9	31035.7
3611.01	1056.3	10567.9	31346.7
3611.21	1662.3	10245.9	29965.7
3611.4	1662.3	10943.9	30504.7
3611.6	868.33	12224.9	30456.7
3611.8	278.33	10471.9	30381.7
3611.99	103.33	11234.9	31098.7
3612.19	223.33	10793.9	30590.7
3612.38	311.33	11621.9	31376.7
3612.58	136.33	11398.9	31723.7
3612.77	1366.3	10828.9	30047.7
3612.97	659.33	10230.9	30014.7
3613.16	533.33	10480.9	29628.7
3613.36	958.33	11928.9	30220.7
3613.55	848.33	11366.9	30986.7
3613.75	1670.3	11114.9	31212.7
3613.95	1117.3	9501.86	31559.7
3614.14	792.33	10123.9	31815.7
3614.34	2527.3	9179.86	31948.7
3614.53	2087.3	11277.9	31881.7
3614.73	1294.3	11251.9	29570.7
3614.92	122.33	10825.9	29983.7
3615.12	229.33	11318.9	32298.7
3615.31	239.33	11525.9	31676.7
3615.51	1227.3	11689.9	30845.7
3615.7	1652.3	11801.9	31599.7
3615.9	1229.3	10843.9	30836.7
3616.1	2180.3	10959.9	32602.7
3616.29	1299.3	11899.9	31086.7
3616.49	494.33	11927.9	32071.7
3616.68	983.33	12094.9	31239.7
3616.88	2182.3	10969.9	31584.7
3617.07	628.33	10441.9	31107.7
3617.27	1844.3	11517.9	31421.7
3617.46	1931.3	12339.9	30478.7
3617.66	1458.3	12482.9	30143.7
3617.85	1614.3	11520.9	31590.7
3618.05	1780.3	11945.9	31749.7
3618.25	1516.3	10996.9	31909.7

## Sheet: Figure S11c
3418.65	-576.8		3418.29	28090.4		3465	7311.66
3418.85	-62.798		3418.49	28924.4		3465.1	7970.66
3419.04	517.2		3418.69	28989.4		3465.2	7323.66
3419.24	657.2		3418.88	29600.4		3465.29	7968.66
3419.43	1093.2		3419.08	28450.4		3465.39	8171.66
3419.63	54.202		3419.27	28879.4		3465.49	7875.66
3419.82	-441.8		3419.47	29394.4		3465.59	6913.66
3420.02	-578.8		3419.66	29258.4		3465.68	7566.66
3420.22	1830.2		3419.86	28172.4		3465.78	7579.66
3420.41	865.2		3420.05	27603.4		3465.88	8232.66
3420.61	-1224.8		3420.25	28353.4		3465.98	7375.66
3420.8	288.2		3420.44	29341.4		3466.08	7851.66
3421	-186.8		3420.64	29313.4		3466.17	8443.66
3421.19	-336.8		3420.84	28553.4		3466.27	8517.7
3421.39	875.2		3421.03	29717.4		3466.37	6962.66
3421.58	1816.2		3421.23	29126.4		3466.47	6612.66
3421.78	-435.8		3421.42	30347.4		3466.56	7350.66
3421.97	748.2		3421.62	30319.4		3466.66	7474.66
3422.17	285.2		3421.81	30331.4		3466.76	6666.66
3422.36	817.2		3422.01	30157.4		3466.86	7106.66
3422.56	358.2		3422.2	29576.4		3466.95	7834.66
3422.76	-578.8		3422.4	28420.4		3467.05	7256.66
3422.95	-69.798		3422.59	29311.4		3467.15	7459.66
3423.15	-536.8		3422.79	28714.4		3467.25	8070.66
3423.34	742.2		3422.99	28136.4		3467.35	7526.66
3423.54	1469.2		3423.18	28518.4		3467.44	7248.66
3423.73	1242.2		3423.38	28504.4		3467.54	7781.66
3423.93	748.2		3423.57	27982.4		3467.64	8510.7
3424.12	614.2		3423.77	27811.4		3467.74	8574.7
3424.32	-841.8		3423.96	28795.4		3467.83	7846.66
3424.51	-202.8		3424.16	29138.4		3467.93	6800.66
3424.71	1094.2		3424.35	28273.4		3468.03	7402.66
3424.91	169.2		3424.55	28407.4		3468.13	7861.66
3425.1	782.2		3424.74	27841.4		3468.23	7813.66
3425.3	879.2		3424.94	28517.4		3468.32	7135.66
3425.49	370.2		3425.14	28714.4		3468.42	7002.66
3425.69	315.2		3425.33	28215.4		3468.52	6723.66
3425.88	-34.798		3425.53	28729.4		3468.62	7153.66
3426.08	-146.8		3425.72	28414.4		3468.71	7574.66
3426.27	-820.8		3425.92	29076.4		3468.81	7983.66
3426.47	798.2		3426.11	27819.4		3468.91	8045.66
3426.66	617.2		3426.31	27436.4		3469.01	7372.66
3426.86	1121.2		3426.5	28390.4		3469.11	7475.66
3427.06	277.2		3426.7	28160.4		3469.2	7362.66
3427.25	703.2		3426.89	29031.4		3469.3	7924.66
3427.45	-53.798		3427.09	28903.4		3469.4	8213.66
3427.64	66.202		3427.29	28635.4		3469.5	7721.66
3427.84	413.2		3427.48	28354.4		3469.59	7188.66
3428.03	435.2		3427.68	28510.4		3469.69	7376.66
3428.23	84.202		3427.87	28360.4		3469.79	8573.7
3428.42	-252.8		3428.07	28988.4		3469.89	7939.66
3428.62	1028.2		3428.26	29159.4		3469.99	6591.66
3428.82	158.2		3428.46	29432.4		3470.08	6551.66
3429.01	632.2		3428.65	27534.4		3470.18	7224.66
3429.21	608.2		3428.85	27257.4		3470.28	8049.66
3429.4	673.2		3429.04	28340.4		3470.38	7895.66
3429.6	414.2		3429.24	28636.4		3470.47	7800.66
3429.79	-546.8		3429.44	28406.4		3470.57	8270.66
3429.99	139.2		3429.63	28376.4		3470.67	7554.66
3430.18	-25.798		3429.83	27707.4		3470.77	7010.66
3430.38	152.2		3430.02	27876.4		3470.87	7650.66
3430.57	-132.8		3430.22	27480.4		3470.96	7801.66
3430.77	797.2		3430.41	28343.4		3471.06	8097.66
3430.97	515.2		3430.61	28636.4		3471.16	7095.66
3431.16	-291.8		3430.8	27315.4		3471.26	7266.66
3431.36	-497.8		3431	27609.4		3471.35	7182.66
3431.55	808.2		3431.19	28856.4		3471.45	6930.66
3431.75	540.2		3431.39	29127.4		3471.55	7120.66
3431.94	10.202		3431.59	28232.4		3471.65	6995.66
3432.14	651.2		3431.78	28342.4		3471.74	7847.66
3432.33	-588.8		3431.98	29119.4		3471.84	8804.7
3432.53	-341.8		3432.17	29012.4		3471.94	7582.66
3432.72	748.2		3432.37	28739.4		3472.04	7587.66
3432.92	173.2		3432.56	29087.4		3472.14	6418.7
3433.11	1575.2		3432.76	28085.4		3472.23	7782.66
3433.31	171.2		3432.95	27263.4		3472.33	7971.66
3433.51	-83.798		3433.15	28467.4		3472.43	8822.7
3433.7	1261.2		3433.34	28842.4		3472.53	9098.7
3433.9	379.2		3433.54	27960.4		3472.62	7812.66
3434.09	1199.2		3433.74	29709.4		3472.72	7278.66
3434.29	999.2		3433.93	28737.4		3472.82	7516.66
3434.48	-294.8		3434.13	27916.4		3472.92	7604.66
3434.68	-776.8		3434.32	28292.4		3473.02	6918.66
3434.87	-93.798		3434.52	28634.4		3473.11	6208.7
3435.07	-652.8		3434.71	28299.4		3473.21	6753.66
3435.27	-200.8		3434.91	27863.4		3473.31	8335.66
3435.46	-121.8		3435.1	27677.4		3473.41	6423.7
3435.66	-781.8		3435.3	27322.4		3473.5	6349.7
3435.85	-184.8		3435.49	29027.4		3473.6	7493.66
3436.05	194.2		3435.69	29757.4		3473.7	8291.66
3436.24	-2054.8		3435.89	28394.4		3473.8	8129.66
3436.44	-1319.8		3436.08	28848.4		3473.9	7419.66
3436.63	-731.8		3436.28	28692.4		3473.99	8128.66
3436.83	844.2		3436.47	29361.4		3474.09	7411.66
3437.02	1587.2		3436.67	28207.4		3474.19	7075.66
3437.22	612.2		3436.86	28988.4		3474.29	8000.66
3437.42	123.2		3437.06	27679.4		3474.38	8107.66
3437.61	-1059.8		3437.25	28202.4		3474.48	8081.66
3437.81	-433.8		3437.45	28632.4		3474.58	7814.66
3438	1191.2		3437.64	28891.4		3474.68	8323.66
3438.2	-405.8		3437.84	28879.4		3474.78	7813.66
3438.39	-570.8		3438.04	28039.4		3474.87	8050.66
3438.59	1014.2		3438.23	28064.4		3474.97	8112.66
3438.78	456.2		3438.43	29897.4		3475.07	7230.66
3438.98	-579.8		3438.62	29897.4		3475.17	7216.66
3439.17	505.2		3438.82	28950.4		3475.26	7526.66
3439.37	648.2		3439.01	29271.4		3475.36	5491.7
3439.57	1026.2		3439.21	27946.4		3475.46	6980.66
3439.76	1089.2		3439.4	27918.4		3475.56	7641.66
3439.96	513.2		3439.6	27627.4		3475.65	6332.7
3440.15	136.2		3439.79	29523.4		3475.75	6430.7
3440.35	290.2		3439.99	30445.4		3475.85	7258.66
3440.54	1219.2		3440.19	29052.4		3475.95	7426.66
3440.74	672.2		3440.38	29308.4		3476.05	8421.66
3440.93	-802.8		3440.58	29704.4		3476.14	7191.66
3441.13	172.2		3440.77	28192.4		3476.24	6901.66
3441.32	-618.8		3440.97	28955.4		3476.34	7118.66
3441.52	-806.8		3441.16	28550.4		3476.44	7510.66
3441.72	561.2		3441.36	27911.4		3476.53	7898.66
3441.91	862.2		3441.55	28985.4		3476.63	7910.66
3442.11	266.2		3441.75	28106.4		3476.73	7462.66
3442.3	868.2		3441.94	28171.4		3476.83	7243.66
3442.5	102.2		3442.14	27555.4		3476.93	6379.7
3442.69	-133.8		3442.34	28067.4		3477.02	7356.66
3442.89	-1196.8		3442.53	28281.4		3477.12	8031.66
3443.08	725.2		3442.73	29446.4		3477.22	7323.66
3443.28	819.2		3442.92	29599.4		3477.32	7295.66
3443.47	1096.2		3443.12	28129.4		3477.41	6088.7
3443.67	317.2		3443.31	28626.4		3477.51	6203.7
3443.87	779.2		3443.51	28765.4		3477.61	7524.66
3444.06	715.2		3443.7	28968.4		3477.71	8167.66
3444.26	471.2		3443.9	28486.4		3477.81	8044.66
3444.45	-57.798		3444.09	29460.4		3477.9	7418.66
3444.65	1028.2		3444.29	27792.4		3478	7426.66
3444.84	408.2		3444.49	29590.4		3478.1	7657.66
3445.04	-244.8		3444.68	28319.4		3478.2	7850.66
3445.23	196.2		3444.88	28494.4		3478.29	6993.66
3445.43	554.2		3445.07	29325.4		3478.39	6924.66
3445.62	-295.8		3445.27	28219.4		3478.49	6701.66
3445.82	-823.8		3445.46	29182.4		3478.59	7219.66
3446.02	-133.8		3445.66	27967.4		3478.69	7148.66
3446.21	1718.2		3445.85	28064.4		3478.78	7143.66
3446.41	-190.8		3446.05	28925.4		3478.88	7154.66
3446.6	-578.8		3446.24	28917.4		3478.98	8447.66
3446.8	-462.8		3446.44	28252.4		3479.08	8007.66
3446.99	-1044.8		3446.64	28110.4		3479.17	7403.66
3447.19	-464.8		3446.83	29148.4		3479.27	6694.66
3447.38	-189.8		3447.03	28479.4		3479.37	7096.66
3447.58	-107.8		3447.22	28284.4		3479.47	6958.66
3447.77	-535.8		3447.42	28286.4		3479.57	7638.66
3447.97	72.202		3447.61	26969.4		3479.66	7829.66
3448.17	-1.7979		3447.81	27527.4		3479.76	7845.66
3448.36	1146.2		3448	28323.4		3479.86	6747.66
3448.56	1054.2		3448.2	28591.4		3479.96	6790.66
3448.75	751.2		3448.39	28455.4		3480.05	8457.66
3448.95	938.2		3448.59	29124.4		3480.15	7548.66
3449.14	-235.8		3448.79	28696.4		3480.25	7800.66
3449.34	-11.798		3448.98	29605.4		3480.35	7471.66
3449.53	786.2		3449.18	28321.4		3480.44	7517.66
3449.73	-350.8		3449.37	28020.4		3480.54	7128.66
3449.92	-1270.8		3449.57	28257.4		3480.64	7339.66
3450.12	-174.8		3449.76	28860.4		3480.74	7877.66
3450.32	1090.2		3449.96	28890.4		3480.84	7830.66
3450.51	605.2		3450.15	29232.4		3480.93	6293.7
3450.71	1233.2		3450.35	28431.4		3481.03	6797.66
3450.9	154.2		3450.54	28127.4		3481.13	8763.7
3451.1	413.2		3450.74	28304.4		3481.23	8589.7
3451.29	118.2		3450.94	29317.4		3481.32	7643.66
3451.49	-137.8		3451.13	28965.4		3481.42	7378.66
3451.68	-481.8		3451.33	29393.4		3481.52	7764.66
3451.88	77.202		3451.52	28593.4		3481.62	6978.66
3452.07	2386.2		3451.72	28405.4		3481.72	7947.66
3452.27	-223.8		3451.91	28514.4		3481.81	7670.66
3452.47	-161.8		3452.11	28730.4		3481.91	8046.66
3452.66	1456.2		3452.3	29047.4		3482.01	7624.66
3452.86	372.2		3452.5	29132.4		3482.11	7681.66
3453.05	871.2		3452.69	29506.4		3482.2	8190.66
3453.25	1140.2		3452.89	27918.4		3482.3	7048.66
3453.44	950.2		3453.09	29262.4		3482.4	6487.7
3453.64	729.2		3453.28	28851.4		3482.5	7104.66
3453.83	29.202		3453.48	28732.4		3482.6	7771.66
3454.03	1220.2		3453.67	28081.4		3482.69	8916.7
3454.22	481.2		3453.87	29167.4		3482.79	8018.66
3454.42	216.2		3454.06	29138.4		3482.89	7752.66
3454.62	1592.2		3454.26	28551.4		3482.99	6777.66
3454.81	47.202		3454.45	29567.4		3483.08	7629.66
3455.01	-187.8		3454.65	29488.4		3483.18	7160.66
3455.2	-291.8		3454.84	29148.4		3483.28	8117.66
3455.4	286.2		3455.04	28114.4		3483.38	7943.66
3455.59	127.2		3455.24	26162.4		3483.48	7834.66
3455.79	-597.8		3455.43	26530.4		3483.57	8014.66
3455.98	133.2		3455.63	28276.4		3483.67	6438.7
3456.18	870.2		3455.82	28505.4		3483.77	7181.66
3456.37	306.2		3456.02	28799.4		3483.87	7781.66
3456.57	-178.8		3456.21	28073.4		3483.96	7669.66
3456.77	127.2		3456.41	28364.4		3484.06	7738.66
3456.96	-1647.8		3456.6	28100.4		3484.16	6889.66
3457.16	-669.8		3456.8	28767.4		3484.26	6100.7
3457.35	-379.8		3456.99	28592.4		3484.35	8193.66
3457.55	76.202		3457.19	29230.4		3484.45	9021.7
3457.74	38.202		3457.39	28882.4		3484.55	6997.66
3457.94	-659.8		3457.58	28139.4		3484.65	7413.66
3458.13	35.202		3457.78	28864.4		3484.75	8518.7
3458.33	-496.8		3457.97	26644.4		3484.84	7102.66
3458.52	-182.8		3458.17	27009.4		3484.94	7699.66
3458.72	-1093.8		3458.36	28417.4		3485.04	7866.66
3458.92	-889.8		3458.56	29267.4		3485.14	7966.66
3459.11	1285.2		3458.75	29427.4		3485.23	7483.66
3459.31	983.2		3458.95	28273.4		3485.33	7878.66
3459.5	603.2		3459.14	28230.4		3485.43	8108.66
3459.7	381.2		3459.34	28238.4		3485.53	7506.66
3459.89	-138.8		3459.54	28671.4		3485.63	7152.66
3460.09	1359.2		3459.73	28408.4		3485.72	7425.66
3460.28	1791.2		3459.93	28652.4		3485.82	7610.66
3460.48	450.2		3460.12	27962.4		3485.92	7785.66
3460.67	-132.8		3460.32	28336.4		3486.02	6185.7
3460.87	483.2		3460.51	27786.4		3486.11	5641.7
3461.07	207.2		3460.71	28642.4		3486.21	7809.66
3461.26	534.2		3460.9	29275.4		3486.31	7323.66
3461.46	-707.8		3461.1	29109.4		3486.41	7464.66
3461.65	804.2		3461.29	28147.4		3486.51	6574.66
3461.85	-918.8		3461.49	27974.4		3486.6	7583.66
3462.04	-1150.8		3461.69	29642.4		3486.7	9124.7
3462.24	-231.8		3461.88	28531.4		3486.8	9142.7
3462.43	30.202		3462.08	28761.4		3486.9	9104.7
3462.63	386.2		3462.27	28708.4		3486.99	8831.7
3462.82	-766.8		3462.47	27794.4		3487.09	9237.7
3463.02	-222.8		3462.66	26692.4		3487.19	8968.7
3463.22	-373.8		3462.86	28128.4		3487.29	10084.7
3463.41	765.2		3463.05	27527.4		3487.39	9860.7
3463.61	-865.8		3463.25	28012.4		3487.48	11296.7
3463.8	57.202		3463.44	28195.4		3487.58	10082.7
3464	-426.8		3463.64	27642.4		3487.68	8264.66
3464.19	641.2		3463.84	28218.4		3487.78	7980.66
3464.39	-1005.8		3464.03	28166.4		3487.87	8674.7
3464.58	-1030.8		3464.23	28041.4		3487.97	8050.66
3464.78	263.2		3464.42	28303.4		3488.07	7039.66
3464.97	632.2		3464.62	29062.4		3488.17	5960.7
3465.17	-195.8		3464.81	29139.4		3488.26	5046.7
3465.37	-649.8		3465.01	29649.4		3488.36	5470.7
3465.56	689.2		3465.2	27974.4		3488.46	4490.7
3465.76	507.2		3465.4	28864.4		3488.56	5185.7
3465.95	-421.8		3465.59	28983.4		3488.66	3868.7
3466.15	-1146.8		3465.79	29273.4		3488.75	4277.7
3466.34	704.2		3465.99	27683.4		3488.85	4595.7
3466.54	649.2		3466.18	27800.4		3488.95	5412.7
3466.73	106.2		3466.38	27784.4		3489.05	6240.7
3466.93	-144.8		3466.57	28725.4		3489.14	6668.66
3467.12	1534.2		3466.77	28433.4		3489.24	5708.7
3467.32	-452.8		3466.96	28535.4		3489.34	6178.7
3467.52	605.2		3467.16	29277.4		3489.44	6469.7
3467.71	1281.2		3467.35	29678.4		3489.54	7449.66
3467.91	1280.2		3467.55	28595.4		3489.63	7264.66
3468.1	516.2		3467.74	28898.4		3489.73	7203.66
3468.3	593.2		3467.94	28390.4		3489.83	7176.66
3468.49	1419.2		3468.14	28099.4		3489.93	7052.66
3468.69	602.2		3468.33	27567.4		3490.02	8339.66
3468.88	-323.8		3468.53	28189.4		3490.12	8153.66
3469.08	211.2		3468.72	27673.4		3490.22	8106.66
3469.27	680.2		3468.92	28252.4		3490.32	8400.66
3469.47	451.2		3469.11	29042.4		3490.42	7446.66
3469.67	-69.798		3469.31	28011.4		3490.51	7023.66
3469.86	1052.2		3469.5	28013.4		3490.61	7478.66
3470.06	904.2		3469.7	28263.4		3490.71	8089.66
3470.25	-931.8		3469.89	28630.4		3490.81	7838.66
3470.45	-1511.8		3470.09	28282.4		3490.9	6269.7
3470.64	-650.8		3470.29	28204.4		3491	6415.7
3470.84	-1307.8		3470.48	28128.4		3491.1	7100.66
3471.03	514.2		3470.68	28678.4		3491.2	7029.66
3471.23	-391.8		3470.87	28528.4		3491.3	8335.66
3471.42	512.2		3471.07	29491.4		3491.39	7880.66
3471.62	443.2		3471.26	28996.4		3491.49	7296.66
3471.82	526.2		3471.46	29118.4		3491.59	7420.66
3472.01	376.2		3471.65	28038.4		3491.69	8487.66
3472.21	-44.798		3471.85	27731.4		3491.78	8131.66
3472.4	-396.8		3472.04	28277.4		3491.88	7856.66
3472.6	40.202		3472.24	28659.4		3491.98	7404.66
3472.79	35.202		3472.44	28129.4		3492.08	6816.66
3472.99	-588.8		3472.63	26506.4		3492.18	6804.66
3473.18	338.2		3472.83	28628.4		3492.27	7702.66
3473.38	1083.2		3473.02	28577.4		3492.37	7647.66
3473.57	-35.798		3473.22	28326.4		3492.47	7377.66
3473.77	-152.8		3473.41	28784.4		3492.57	7658.66
3473.97	933.2		3473.61	29136.4		3492.66	6835.66
3474.16	141.2		3473.8	28723.4		3492.76	7051.66
3474.36	-539.8		3474	28490.4		3492.86	7615.66
3474.55	300.2		3474.19	28786.4		3492.96	6135.7
3474.75	452.2		3474.39	27690.4		3493.05	6800.66
3474.94	285.2		3474.59	27810.4		3493.15	7296.66
3475.14	474.2		3474.78	28508.4		3493.25	7734.66
3475.33	-980.8		3474.98	27416.4		3493.35	8063.66
3475.53	-964.8		3475.17	27308.4		3493.45	8535.7
3475.72	330.2		3475.37	27417.4		3493.54	7930.66
3475.92	-54.798		3475.56	28263.4		3493.64	8731.7
3476.12	825.2		3475.76	27303.4		3493.74	6831.66
3476.31	-224.8		3475.95	28105.4		3493.84	6556.66
3476.51	927.2		3476.15	28488.4		3493.93	6523.66
3476.7	1909.2		3476.34	29700.4		3494.03	7108.66
3476.9	863.2		3476.54	29064.4		3494.13	7567.66
3477.09	-514.8		3476.74	28135.4		3494.23	7976.66
3477.29	608.2		3476.93	28469.4		3494.33	8409.66
3477.48	-151.8		3477.13	29513.4		3494.42	8751.7
3477.68	116.2		3477.32	28185.4		3494.52	7659.66
3477.87	555.2		3477.52	29033.4		3494.62	7591.66
3478.07	1018.2		3477.71	29250.4		3494.72	7496.66
3478.27	703.2		3477.91	26856.4		3494.81	7453.66
3478.46	-466.8		3478.1	28365.4		3494.91	7561.66
3478.66	-622.8		3478.3	28359.4		3495.01	8062.66
3478.85	-624.8		3478.49	28472.4		3495.11	8062.66
3479.05	-843.8		3478.69	28339.4		3495.21	6665.66
3479.24	705.2		3478.89	27864.4		3495.3	7555.66
3479.44	81.202		3479.08	28449.4		3495.4	6778.66
3479.63	-608.8		3479.28	29008.4		3495.5	6893.66
3479.83	-705.8		3479.47	28424.4		3495.6	5992.7
3480.02	-92.798		3479.67	29388.4		3495.69	7337.66
3480.22	127.2		3479.86	29078.4		3495.79	6650.66
3480.42	844.2		3480.06	28166.4		3495.89	6586.66
3480.61	-354.8		3480.25	27346.4		3495.99	6496.7
3480.81	-488.8		3480.45	27913.4		3496.09	7550.66
3481	57.202		3480.64	27131.4		3496.18	8235.66
3481.2	-812.8		3480.84	28746.4		3496.28	7692.66
3481.39	-338.8		3481.04	27954.4		3496.38	7883.66
3481.59	232.2		3481.23	28522.4		3496.48	7387.66
3481.78	172.2		3481.43	29128.4		3496.57	6788.66
3481.98	284.2		3481.62	29094.4		3496.67	8114.66
3482.17	244.2		3481.82	29580.4		3496.77	8515.7
3482.37	-86.798		3482.01	28778.4		3496.87	6713.66
3482.57	-739.8		3482.21	28772.4		3496.96	6538.66
3482.76	-33.798		3482.4	28041.4		3497.06	6486.7
3482.96	-337.8		3482.6	28976.4		3497.16	7182.66
3483.15	53.202		3482.79	28851.4		3497.26	7538.66
3483.35	759.2		3482.99	28176.4		3497.36	7057.66
3483.54	527.2		3483.19	27366.4		3497.45	6040.7
3483.74	173.2		3483.38	28599.4		3497.55	7030.66
3483.93	468.2		3483.58	28862.4		3497.65	5931.7
3484.13	630.2		3483.77	29282.4		3497.75	5995.7
3484.32	-1013.8		3483.97	28664.4		3497.84	6953.66
3484.52	-478.8		3484.16	29066.4		3497.94	8433.66
3484.72	-1187.8		3484.36	29534.4		3498.04	7983.66
3484.91	-1184.8		3484.55	27934.4		3498.14	6976.66
3485.11	985.2		3484.75	28347.4		3498.24	8249.66
3485.3	1162.2		3484.94	28002.4		3498.33	8132.66
3485.5	503.2		3485.14	28380.4		3498.43	8151.66
3485.69	-611.8		3485.34	27238.4		3498.53	8061.66
3485.89	408.2		3485.53	27271.4		3498.63	7702.66
3486.08	834.2		3485.73	27462.4		3498.72	6532.66
3486.28	213.2		3485.92	29553.4		3498.82	7342.66
3486.47	-83.798		3486.12	28099.4		3498.92	7963.66
3486.67	895.2		3486.31	28445.4		3499.02	7812.66
3486.87	-964.8		3486.51	28984.4		3499.12	7938.66
3487.06	-1531.8		3486.7	30851.4		3499.21	8347.66
3487.26	16.202		3486.9	30733.4		3499.31	6073.7
3487.45	1118.2		3487.09	34118.4		3499.41	7824.66
3487.65	1244.2		3487.29	37334.4		3499.51	6765.66
3487.84	763.2		3487.49	37183.4		3499.6	6893.66
3488.04	883.2		3487.68	36582.4		3499.7	6886.66
3488.23	860.2		3487.88	31624.4		3499.8	8018.66
3488.43	418.2		3488.07	29553.4		3499.9	8011.66
3488.62	-845.8		3488.27	23773.4		3500	8204.66
3488.82	-10.798		3488.46	21019.4		3500.09	7165.66
3489.02	-924.8		3488.66	20635.4		3500.19	6828.66
3489.21	-29.798		3488.85	21832.4		3500.29	8071.66
3489.41	-53.798		3489.05	23939.4		3500.39	7917.66
3489.6	-246.8		3489.24	26432.4		3500.48	6924.66
3489.8	476.2		3489.44	28303.4		3500.58	6741.66
3489.99	-375.8		3489.64	28207.4		3500.68	8269.66
3490.19	-324.8		3489.83	27535.4		3500.78	7248.66
3490.38	-44.798		3490.03	27499.4		3500.87	8066.66
3490.58	1385.2		3490.22	28392.4		3500.97	7609.66
3490.77	721.2		3490.42	29328.4		3501.07	8241.66
3490.97	-43.798		3490.61	28208.4		3501.17	7914.66
3491.17	991.2		3490.81	28339.4		3501.27	8801.7
3491.36	-425.8		3491	27522.4		3501.36	7391.66
3491.56	-952.8		3491.2	28996.4		3501.46	8732.7
3491.75	-1253.8		3491.39	27589.4		3501.56	9525.7
3491.95	-83.798		3491.59	26368.4		3501.66	9989.7
3492.14	83.202		3491.79	26692.4		3501.75	10440.7
3492.34	-543.8		3491.98	26843.4		3501.85	9465.7
3492.53	-10.798		3492.18	26106.4		3501.95	11238.7
3492.73	-1039.8		3492.37	26041.4		3502.05	12288.7
3492.92	-810.8		3492.57	27306.4		3502.15	12368.7
3493.12	138.2		3492.76	26590.4		3502.24	11712.7
3493.32	-1329.8		3492.96	27838.4		3502.34	12686.7
3493.51	-248.8		3493.15	28992.4		3502.44	13072.7
3493.71	1218.2		3493.35	28622.4		3502.54	11367.7
3493.9	254.2		3493.54	29249.4		3502.63	11951.7
3494.1	107.2		3493.74	29222.4		3502.73	8814.7
3494.29	-726.8		3493.94	29402.4		3502.83	6889.66
3494.49	89.202		3494.13	30663.4		3502.93	6449.7
3494.68	895.2		3494.33	28135.4		3503.03	6461.7
3494.88	164.2		3494.52	28022.4		3503.12	3360.7
3495.07	-1076.8		3494.72	28312.4		3503.22	3915.7
3495.27	-1376.8		3494.91	28787.4		3503.32	2413.7
3495.47	-1390.8		3495.11	28594.4		3503.42	2462.7
3495.66	-258.8		3495.3	27917.4		3503.51	2836.7
3495.86	-1168.8		3495.5	28176.4		3503.61	3725.7
3496.05	-1154.8		3495.69	28075.4		3503.71	4392.7
3496.25	-173.8		3495.89	27996.4		3503.81	3122.7
3496.44	81.202		3496.09	28058.4		3503.91	4453.7
3496.64	-390.8		3496.28	28283.4		3504	5607.7
3496.83	684.2		3496.48	29376.4		3504.1	5806.7
3497.03	1054.2		3496.67	29936.4		3504.2	6647.66
3497.22	-752.8		3496.87	28258.4		3504.3	8128.66
3497.42	-182.8		3497.06	26563.4		3504.39	8658.7
3497.62	274.2		3497.26	26822.4		3504.49	7906.66
3497.81	-1079.8		3497.45	27344.4		3504.59	8819.7
3498.01	-1800.8		3497.65	28938.4		3504.69	8688.7
3498.2	-1164.8		3497.84	28612.4		3504.78	8214.66
3498.4	-438.8		3498.04	28290.4		3504.88	7934.66
3498.59	497.2		3498.24	28682.4		3504.98	6937.66
3498.79	465.2		3498.43	29340.4		3505.08	6656.66
3498.98	250.2		3498.63	29170.4		3505.18	7859.66
3499.18	-437.8		3498.82	28618.4		3505.27	8000.66
3499.37	-486.8		3499.02	28593.4		3505.37	7304.66
3499.57	-535.8		3499.21	28251.4		3505.47	5597.7
3499.77	-917.8		3499.41	27825.4		3505.57	7104.66
3499.96	434.2		3499.6	27037.4		3505.66	8340.66
3500.16	61.202		3499.8	28656.4		3505.76	6131.7
3500.35	-673.8		3499.99	29017.4		3505.86	7526.66
3500.55	-235.8		3500.19	27508.4		3505.96	7521.66
3500.74	121.2		3500.39	29051.4		3506.06	7367.66
3500.94	-663.8		3500.58	29044.4		3506.15	7087.66
3501.13	435.2		3500.78	29114.4		3506.25	7349.66
3501.33	986.2		3500.97	29281.4		3506.35	6896.66
3501.52	670.2		3501.17	28978.4		3506.45	6032.7
3501.72	859.2		3501.36	30600.4		3506.54	7082.66
3501.92	35.202		3501.56	32650.4		3506.64	7400.66
3502.11	972.2		3501.75	35057.4		3506.74	7444.66
3502.31	862.2		3501.95	39529		3506.84	8480.66
3502.5	615.2		3502.14	43624		3506.94	8071.66
3502.7	852.2		3502.34	42491		3507.03	7353.66
3502.89	818.2		3502.54	38557		3507.13	8078.66
3503.09	1724.2		3502.73	32965.4		3507.23	8275.66
3503.28	1062.2		3502.93	24963.4		3507.33	7695.66
3503.48	442.2		3503.12	19057.4		3507.42	6908.66
3503.67	236.2		3503.32	14471		3507.52	6319.7
3503.87	709.2		3503.51	12981		3507.62	7805.66
3504.07	-587.8		3503.71	15291		3507.72	8577.7
3504.26	-658.8		3503.9	20314.4		3507.82	8425.66
3504.46	262.2		3504.1	23388.4		3507.91	7018.66
3504.65	254.2		3504.3	26013.4		3508.01	7797.66
3504.85	255.2		3504.49	26453.4		3508.11	7982.66
3505.04	0.20215		3504.69	27413.4		3508.21	7984.66
3505.24	-321.8		3504.88	27932.4		3508.3	7780.66
3505.43	649.2		3505.08	27966.4		3508.4	7318.66
3505.63	501.2		3505.27	28653.4		3508.5	6828.66
3505.82	311.2		3505.47	27948.4		3508.6	6884.66
3506.02	231.2		3505.66	28166.4		3508.7	7361.66
3506.22	-999.8		3505.86	26593.4		3508.79	6471.7
3506.41	-387.8		3506.05	26692.4		3508.89	6433.7
3506.61	-442.8		3506.25	25783.4		3508.99	7345.66
3506.8	327.2		3506.45	26896.4		3509.09	7457.66
3507	-604.8		3506.64	26154.4		3509.18	7861.66
3507.19	-880.8		3506.84	27159.4		3509.28	6223.7
3507.39	816.2		3507.03	27664.4		3509.38	7164.66
3507.58	241.2		3507.23	28062.4		3509.48	6200.7
3507.78	587.2		3507.42	28698.4		3509.57	7413.66
3507.97	105.2		3507.62	27781.4		3509.67	7926.66
3508.17	-794.8		3507.81	28524.4		3509.77	7424.66
3508.37	-87.798		3508.01	27561.4		3509.87	7773.66
3508.56	-198.8		3508.2	27893.4		3509.97	8445.66
3508.76	-8.7979		3508.4	27805.4		3510.06	8179.66
3508.95	-885.8		3508.59	27360.4		3510.16	7213.66
3509.15	709.2		3508.79	28987.4		3510.26	7204.66
3509.34	-159.8		3508.99	28581.4		3510.36	8536.7
3509.54	1039.2		3509.18	29138.4		3510.45	8424.66
3509.73	236.2		3509.38	28985.4		3510.55	9190.7
3509.93	5.2021		3509.57	29398.4		3510.65	8242.66
3510.12	-145.8		3509.77	29391.4		3510.75	7466.66
3510.32	-175.8		3509.96	29424.4		3510.85	8352.66
3510.52	314.2		3510.16	29417.4		3510.94	7650.66
3510.71	-236.8		3510.35	29392.4		3511.04	8439.66
3510.91	-450.8		3510.55	28226.4		3511.14	7204.66
3511.1	-1157.8		3510.74	29410.4		3511.24	6541.66
3511.3	713.2		3510.94	28406.4		3511.33	7082.66
3511.49	-439.8		3511.14	27648.4		3511.43	6818.66
3511.69	-628.8		3511.33	28496.4		3511.53	6895.66
3511.88	-804.8		3511.53	28133.4		3511.63	7727.66
3512.08	-280.8		3511.72	27634.4		3511.73	8102.66
3512.27	507.2		3511.92	27861.4		3511.82	7229.66
3512.47	-470.8		3512.11	27999.4		3511.92	5741.7
3512.67	212.2		3512.31	27741.4		3512.02	6866.66
3512.86	580.2		3512.5	28135.4		3512.12	7849.66
3513.06	565.2		3512.7	28230.4		3512.21	7634.66
3513.25	-193.8		3512.89	29389.4		3512.31	7408.66
3513.45	-1478.8		3513.09	28670.4		3512.41	6862.66
3513.64	-379.8		3513.29	29014.4		3512.51	7673.66
3513.84	997.2		3513.48	27407.4		3512.61	7030.66
3514.03	569.2		3513.68	28505.4		3512.7	8123.66
3514.23	20.202		3513.87	29210.4		3512.8	7911.66
3514.42	246.2		3514.07	28617.4		3512.9	7370.66
3514.62	-196.8		3514.26	29304.4		3513	7535.66
3514.82	-105.8		3514.46	28094.4		3513.09	8016.66
3515.01	279.2		3514.65	28312.4		3513.19	8145.66
3515.21	-1703.8		3514.85	28269.4		3513.29	8363.66
3515.4	-677.8		3515.05	28219.4		3513.39	8041.66
3515.6	-888.8		3515.24	28364.4		3513.48	7091.66
3515.79	-755.8		3515.44	28297.4		3513.58	8137.66
3515.99	-1607.8		3515.63	27812.4		3513.68	7815.66
3516.18	-122.8		3515.83	27621.4		3513.78	8475.66
3516.38	126.2		3516.02	30502.4		3513.88	7105.66
3516.57	-652.8		3516.22	30730.4		3513.97	6990.66
3516.77	-1416.8		3516.41	31283.4		3514.07	7283.66
3516.97	-875.8		3516.61	34076.4		3514.17	7502.66
3517.16	-262.8		3516.8	37912.4		3514.27	6674.66
3517.36	-723.8		3517	42982		3514.36	7666.66
3517.55	-769.8		3517.2	42357		3514.46	6386.7
3517.75	94.202		3517.39	40118		3514.56	7137.66
3517.94	-284.8		3517.59	35474.4		3514.66	8074.66
3518.14	-277.8		3517.78	26522.4		3514.76	7922.66
3518.33	-580.8		3517.98	20976.4		3514.85	7599.66
3518.53	-1405.8		3518.17	14383		3514.95	7348.66
3518.72	-1872.8		3518.37	12273		3515.05	8955.7
3518.92	-485.8		3518.56	13559		3515.15	8167.66
3519.12	-1416.8		3518.76	16162		3515.24	7136.66
3519.31	-1618.8		3518.95	19097.4		3515.34	6985.66
3519.51	661.2		3519.15	23005.4		3515.44	6622.66
3519.7	-244.8		3519.35	25189.4		3515.54	6544.66
3519.9	-1163.8		3519.54	26804.4		3515.64	7326.66
3520.09	-947.8		3519.74	26561.4		3515.73	7322.66
3520.29	-1187.8		3519.93	27041.4		3515.83	7460.66
3520.48	-260.8		3520.13	28072.4		3515.93	9259.7
3520.68	-9.7979		3520.32	28720.4		3516.03	9010.7
3520.87	-71.798		3520.52	27240.4		3516.12	8551.7
3521.07	426.2		3520.71	26221.4		3516.22	8202.66
3521.27	261.2		3520.91	27743.4		3516.32	7589.66
3521.46	-378.8		3521.1	26657.4		3516.42	9061.7
3521.66	-280.8		3521.3	28956.4		3516.52	9292.7
3521.85	-1504.8		3521.5	28384.4		3516.61	9345.7
3522.05	243.2		3521.69	27168.4		3516.71	10852.7
3522.24	-611.8		3521.89	27485.4		3516.81	11818.7
3522.44	-1421.8		3522.08	27592.4		3516.91	12100.7
3522.63	-384.8		3522.28	28039.4		3517	11407.7
3522.83	-833.8		3522.47	28024.4		3517.1	12365.7
3523.02	-1700.8		3522.67	28342.4		3517.2	13176.7
3523.22	-1873.8		3522.86	29284.4		3517.3	11612.7
3523.42	-654.8		3523.06	27898.4		3517.39	11648.7
3523.61	-196.8		3523.25	27220.4		3517.49	11033.7
3523.81	-544.8		3523.45	27321.4		3517.59	10197.7
3524	-917.8		3523.65	28930.4		3517.69	8364.66
3524.2	-464.8		3523.84	26897.4		3517.79	7834.66
3524.39	-699.8		3524.04	28002.4		3517.88	6243.7
3524.59	-1070.8		3524.23	28979.4		3517.98	4357.7
3524.78	-572.8		3524.43	27955.4		3518.08	3919.7
3524.98	-439.8		3524.62	27308.4		3518.18	3401.7
3525.17	80.202		3524.82	27443.4		3518.27	2314.7
3525.37	183.2		3525.01	27354.4		3518.37	1886.7
3525.57	453.2		3525.21	28981.4		3518.47	2851.7
3525.76	-73.798		3525.4	27159.4		3518.57	2590.7
3525.96	-1176.8		3525.6	27890.4		3518.67	3164.7
3526.15	-1217.8		3525.8	26631.4		3518.76	4112.7
3526.35	-555.8		3525.99	26732.4		3518.86	4624.7
3526.54	-924.8		3526.19	27460.4		3518.96	5558.7
3526.74	-701.8		3526.38	27757.4		3519.06	6785.66
3526.93	1433.2		3526.58	27366.4		3519.15	7363.66
3527.13	601.2		3526.77	27850.4		3519.25	6370.7
3527.32	-819.8		3526.97	29015.4		3519.35	6635.66
3527.52	-347.8		3527.16	28555.4		3519.45	7567.66
3527.72	3.2021		3527.36	28567.4		3519.55	7672.66
3527.91	-183.8		3527.55	27208.4		3519.64	7212.66
3528.11	-1075.8		3527.75	27270.4		3519.74	6563.66
3528.3	-348.8		3527.95	26950.4		3519.84	8363.66
3528.5	-1609.8		3528.14	28355.4		3519.94	7807.66
3528.69	-1316.8		3528.34	28783.4		3520.03	8076.66
3528.89	-929.8		3528.53	29649.4		3520.13	7771.66
3529.08	9.2021		3528.73	29554.4		3520.23	7329.66
3529.28	-73.798		3528.92	29174.4		3520.33	8461.66
3529.47	-1008.8		3529.12	28355.4		3520.43	8404.66
3529.67	162.2		3529.31	27682.4		3520.52	8651.7
3529.87	-248.8		3529.51	27235.4		3520.62	8512.7
3530.06	390.2		3529.7	27462.4		3520.72	7061.66
3530.26	806.2		3529.9	27526.4		3520.82	6615.66
3530.45	-699.8		3530.1	28950.4		3520.91	7921.66
3530.65	-928.8		3530.29	28567.4		3521.01	7143.66
3530.84	18.202		3530.49	28973.4		3521.11	7542.66
3531.04	-763.8		3530.68	28571.4		3521.21	7650.66
3531.23	-627.8		3530.88	28730.4		3521.3	8276.66
3531.43	78.202		3531.07	27214.4		3521.4	7232.66
3531.62	-858.8		3531.27	29162.4		3521.5	7438.66
3531.82	-389.8		3531.46	31890.4		3521.6	8484.66
3532.02	-235.8		3531.66	33977.4		3521.7	7827.66
3532.21	740.2		3531.85	35305.4		3521.79	7545.66
3532.41	271.2		3532.05	37536.4		3521.89	6490.7
3532.6	177.2		3532.25	34288.4		3521.99	7165.66
3532.8	77.202		3532.44	31378.4		3522.09	7998.66
3532.99	-1279.8		3532.64	26682.4		3522.18	7198.66
3533.19	-211.8		3532.83	24060.4		3522.28	7314.66
3533.38	501.2		3533.03	21624.4		3522.38	6511.66
3533.58	-639.8		3533.22	20006.4		3522.48	6769.66
3533.77	-356.8		3533.42	20777.4		3522.58	7189.66
3533.97	161.2		3533.61	22624.4		3522.67	7382.66
3534.17	-305.8		3533.81	24694.4		3522.77	8037.66
3534.36	-781.8		3534	26620.4		3522.87	7933.66
3534.56	700.2		3534.2	26578.4		3522.97	7613.66
3534.75	-1265.8		3534.4	28336.4		3523.06	7120.66
3534.95	-24.798		3534.59	28519.4		3523.16	7992.66
3535.14	-559.8		3534.79	27900.4		3523.26	7409.66
3535.34	1006.2		3534.98	28774.4		3523.36	6342.7
3535.53	-1607.8		3535.18	28294.4		3523.46	8155.66
3535.73	-1571.8		3535.37	27705.4		3523.55	6507.66
3535.92	-917.8		3535.57	28974.4		3523.65	7873.66
3536.12	-662.8		3535.76	27950.4		3523.75	8534.7
3536.32	133.2		3535.96	27895.4		3523.85	7349.66
3536.51	258.2		3536.15	27667.4		3523.94	7836.66
3536.71	43.202		3536.35	28725.4		3524.04	7761.66
3536.9	359.2		3536.55	28380.4		3524.14	7701.66
3537.1	298.2		3536.74	28372.4		3524.24	7036.66
3537.29	1326.2		3536.94	27697.4		3524.34	7675.66
3537.49	292.2		3537.13	27738.4		3524.43	6662.66
3537.68	841.2		3537.33	27752.4		3524.53	6748.66
3537.88	638.2		3537.52	27312.4		3524.63	8005.66
3538.07	-1329.8		3537.72	27636.4		3524.73	8686.7
3538.27	-707.8		3537.91	26641.4		3524.82	9390.7
3538.47	229.2		3538.11	26560.4		3524.92	8363.66
3538.66	302.2		3538.3	28057.4		3525.02	6932.66
3538.86	-1210.8		3538.5	29050.4		3525.12	8030.66
3539.05	-1238.8		3538.7	27335.4		3525.22	8489.66
3539.25	-939.8		3538.89	27988.4		3525.31	8909.7
3539.44	-839.8		3539.09	28153.4		3525.41	7388.66
3539.64	70.202		3539.28	28538.4		3525.51	6006.7
3539.83	320.2		3539.48	28183.4		3525.61	6788.66
3540.03	444.2		3539.67	27861.4		3525.7	7182.66
3540.22	-665.8		3539.87	28526.4		3525.8	8187.66
3540.42	-794.8		3540.06	29289.4		3525.9	7647.66
3540.62	-135.8		3540.26	28943.4		3526	8492.66
3540.81	600.2		3540.45	28989.4		3526.09	7920.66
3541.01	330.2		3540.65	28604.4		3526.19	8159.66
3541.2	24.202		3540.85	28256.4		3526.29	7503.66
3541.4	-465.8		3541.04	27612.4		3526.39	6499.7
3541.59	389.2		3541.24	27688.4		3526.49	6646.66
3541.79	17.202		3541.43	29205.4		3526.58	7994.66
3541.98	-76.798		3541.63	29205.4		3526.68	8307.66
3542.18	-260.8		3541.82	28746.4		3526.78	9348.7
3542.37	137.2		3542.02	28026.4		3526.88	9207.7
3542.57	-263.8		3542.21	27494.4		3526.97	8134.66
3542.77	-795.8		3542.41	27836.4		3527.07	6546.66
3542.96	199.2		3542.6	28680.4		3527.17	5921.7
3543.16	210.2		3542.8	27284.4		3527.27	7498.66
3543.35	-529.8		3543	29093.4		3527.37	8001.66
3543.55	-66.798		3543.19	28301.4		3527.46	7395.66
3543.74	-421.8		3543.39	28042.4		3527.56	5901.7
3543.94	-1009.8		3543.58	28572.4		3527.66	7104.66
3544.13	-122.8		3543.78	28131.4		3527.76	7147.66
3544.33	-299.8		3543.97	29514.4		3527.85	6730.66
3544.52	-561.8		3544.17	27679.4		3527.95	5717.7
3544.72	-426.8		3544.36	27428.4		3528.05	6924.66
3544.92	-235.8		3544.56	27565.4		3528.15	7514.66
3545.11	-990.8		3544.75	28039.4		3528.25	9252.7
3545.31	-295.8		3544.95	28404.4		3528.34	8435.66
3545.5	327.2		3545.15	27847.4		3528.44	8795.7
3545.7	1083.2		3545.34	29605.4		3528.54	7821.66
3545.89	199.2		3545.54	28346.4		3528.64	6388.7
3546.09	-1261.8		3545.73	28809.4		3528.73	6380.7
3546.28	-1259.8		3545.93	27965.4		3528.83	7660.66
3546.48	173.2		3546.12	28889.4		3528.93	7372.66
3546.67	518.2		3546.32	28231.4		3529.03	8022.66
3546.87	642.2		3546.51	28914.4		3529.13	9930.7
3547.07	-861.8		3546.71	27506.4		3529.22	9369.7
3547.26	311.2		3546.9	27345.4		3529.32	8334.66
3547.46	166.2		3547.1	26698.4		3529.42	6893.66
3547.65	-451.8		3547.3	28354.4		3529.52	7654.66
3547.85	-1126.8		3547.49	28649.4		3529.61	7857.66
3548.04	-108.8		3547.69	27137.4		3529.71	8472.66
3548.24	-1671.8		3547.88	26840.4		3529.81	7105.66
3548.43	-1005.8		3548.08	26883.4		3529.91	6723.66
3548.63	819.2		3548.27	28252.4		3530	6147.7
3548.82	894.2		3548.47	28745.4		3530.1	6733.66
3549.02	-147.8		3548.66	28403.4		3530.2	6486.7
3549.22	138.2		3548.86	28678.4		3530.3	6588.66
3549.41	-840.8		3549.05	28887.4		3530.4	6681.66
3549.61	68.202		3549.25	28925.4		3530.49	7500.66
3549.8	-992.8		3549.45	29369.4		3530.59	7706.66
3550	-530.8		3549.64	27923.4		3530.69	7724.66
3550.19	5.2021		3549.84	27974.4		3530.79	7546.66
3550.39	-931.8		3550.03	28339.4		3530.88	7402.66
3550.58	-833.8		3550.23	28245.4		3530.98	8787.7
3550.78	-879.8		3550.42	28393.4		3531.08	9107.7
3550.97	944.2		3550.62	28282.4		3531.18	8076.66
3551.17	528.2		3550.81	28237.4		3531.28	7888.66
3551.37	-1049.8		3551.01	28938.4		3531.37	9044.7
3551.56	-720.8		3551.2	28869.4		3531.47	8125.66
3551.76	-661.8		3551.4	28328.4		3531.57	7938.66
3551.95	1592.2		3551.6	26551.4		3531.67	8491.66
3552.15	1457.2		3551.79	27274.4		3531.76	9730.7
3552.34	5.2021		3551.99	27808.4		3531.86	10167.7
3552.54	916.2		3552.18	27545.4		3531.96	10912.7
3552.73	-508.8		3552.38	27262.4		3532.06	10210.7
3552.93	-241.8		3552.57	27505.4		3532.16	10329.7
3553.12	354.2		3552.77	27983.4		3532.25	10203.7
3553.32	-389.8		3552.96	28097.4		3532.35	9569.7
3553.52	-593.8		3553.16	26599.4		3532.45	8506.7
3553.71	-373.8		3553.35	26992.4		3532.55	8876.7
3553.91	-1044.8		3553.55	27268.4		3532.64	8181.66
3554.1	-848.8		3553.75	28629.4		3532.74	7084.66
3554.3	-544.8		3553.94	28233.4		3532.84	5917.7
3554.49	-995.8		3554.14	28406.4		3532.94	6272.7
3554.69	-1788.8		3554.33	26199.4		3533.04	7136.66
3554.88	-1215.8		3554.53	26752.4		3533.13	6366.7
3555.08	810.2		3554.72	27202.4		3533.23	5387.7
3555.27	-164.8		3554.92	28594.4		3533.33	5189.7
3555.47	-1387.8		3555.11	28803.4		3533.43	4915.7
3555.67	-145.8		3555.31	28189.4		3533.52	6228.7
3555.86	-236.8		3555.5	28491.4		3533.62	5388.7
3556.06	-464.8		3555.7	28264.4		3533.72	6355.7
3556.25	-551.8		3555.9	28027.4		3533.82	7034.66
3556.45	283.2		3556.09	27290.4		3533.91	6290.7
3556.64	-1159.8		3556.29	28568.4		3534.01	6747.66
3556.84	-1001.8		3556.48	28732.4		3534.11	7322.66
3557.03	455.2		3556.68	27265.4		3534.21	7331.66
3557.23	415.2		3556.87	27258.4		3534.31	6532.66
3557.42	96.202		3557.07	27817.4		3534.4	7548.66
3557.62	168.2		3557.26	27481.4		3534.5	7122.66
3557.82	150.2		3557.46	28012.4		3534.6	6292.7
3558.01	-393.8		3557.65	28800.4		3534.7	4872.7
3558.21	217.2		3557.85	29581.4		3534.79	5944.7
3558.4	380.2		3558.05	27751.4		3534.89	6878.66
3558.6	-195.8		3558.24	27496.4		3534.99	8116.66
3558.79	98.202		3558.44	28081.4		3535.09	6792.66
3558.99	-537.8		3558.63	28036.4		3535.19	7606.66
3559.18	-938.8		3558.83	27511.4		3535.28	8053.66
3559.38	422.2		3559.02	26939.4		3535.38	7262.66
3559.57	-446.8		3559.22	27120.4		3535.48	8267.66
3559.77	937.2		3559.41	26593.4		3535.58	7672.66
3559.97	-1122.8		3559.61	26520.4		3535.67	6537.66
3560.16	-1107.8		3559.8	27532.4		3535.77	7317.66
3560.36	-143.8		3560	28131.4		3535.87	7015.66
3560.55	359.2		3560.2	28368.4		3535.97	6605.66
3560.75	332.2		3560.39	28886.4		3536.07	7708.66
3560.94	-1179.8		3560.59	28684.4		3536.16	6808.66
3561.14	-920.8		3560.78	27640.4		3536.26	6253.7
3561.33	-131.8		3560.98	27732.4		3536.36	7565.66
3561.53	-504.8		3561.17	28130.4		3536.46	6862.66
3561.72	-1472.8		3561.37	27249.4		3536.55	8320.66
3561.92	-1262.8		3561.56	27198.4		3536.65	8713.7
3562.12	379.2		3561.76	27979.4		3536.75	9295.7
3562.31	544.2		3561.95	27846.4		3536.85	8005.66
3562.51	75.202		3562.15	28297.4		3536.95	8140.66
3562.7	-560.8		3562.35	27566.4		3537.04	7667.66
3562.9	-1248.8		3562.54	27855.4		3537.14	6879.66
3563.09	-494.8		3562.74	27487.4		3537.24	7767.66
3563.29	-112.8		3562.93	27781.4		3537.34	8247.66
3563.48	-252.8		3563.13	28425.4		3537.43	7184.66
3563.68	-837.8		3563.32	27898.4		3537.53	7782.66
3563.87	-1036.8		3563.52	27688.4		3537.63	7227.66
3564.07	-1125.8		3563.71	27886.4		3537.73	7736.66
3564.27	-565.8		3563.91	26302.4		3537.82	6737.66
3564.46	306.2		3564.1	27767.4		3537.92	8049.66
3564.66	635.2		3564.3	27043.4		3538.02	7931.66
3564.85	-692.8		3564.5	27306.4		3538.12	7475.66
3565.05	-792.8		3564.69	27989.4		3538.22	8279.66
3565.24	388.2		3564.89	28294.4		3538.31	7006.66
3565.44	-942.8		3565.08	27359.4		3538.41	6860.66
3565.63	-1177.8		3565.28	27381.4		3538.51	7214.66
3565.83	482.2		3565.47	28014.4		3538.61	7475.66
3566.02	1617.2		3565.67	27785.4		3538.7	8192.66
3566.22	166.2		3565.86	26993.4		3538.8	8099.66
3566.42	-1355.8		3566.06	28714.4		3538.9	7098.66
3566.61	-1612.8		3566.25	27803.4		3539	7702.66
3566.81	-550.8		3566.45	30287.4		3539.1	7364.66
3567	791.2		3566.65	27964.4		3539.19	7272.66
3567.2	908.2		3566.84	26921.4		3539.29	7396.66
3567.39	-184.8		3567.04	27676.4		3539.39	6769.66
3567.59	-96.798		3567.23	28279.4		3539.49	8050.66
3567.78	-135.8		3567.43	28047.4		3539.58	7338.66
3567.98	402.2		3567.62	27942.4		3539.68	7521.66
3568.17	-1471.8		3567.82	28602.4		3539.78	7018.66
3568.37	-744.8		3568.01	28944.4		3539.88	7093.66
3568.57	-724.8		3568.21	28100.4		3539.98	7050.66
3568.76	-1749.8		3568.4	27325.4		3540.07	6400.7
3568.96	-1112.8		3568.6	27886.4		3540.17	7200.66
3569.15	-955.8		3568.8	28170.4		3540.27	8478.66
3569.35	-634.8		3568.99	27028.4		3540.37	7110.66
3569.54	-309.8		3569.19	28453.4		3540.46	7555.66
3569.74	-364.8		3569.38	27677.4		3540.56	6235.7
3569.93	-225.8		3569.58	27703.4		3540.66	6654.66
3570.13	143.2		3569.77	26658.4		3540.76	7550.66
3570.32	-328.8		3569.97	26732.4		3540.86	8203.66
3570.52	-442.8		3570.16	27280.4		3540.95	6834.66
3570.72	256.2		3570.36	27434.4		3541.05	7019.66
3570.91	704.2		3570.55	26675.4		3541.15	7892.66
3571.11	-159.8		3570.75	27498.4		3541.25	8230.66
3571.3	-536.8		3570.95	27252.4		3541.34	6614.66
3571.5	-923.8		3571.14	27398.4		3541.44	8138.66
3571.69	579.2		3571.34	27826.4		3541.54	7424.66
3571.89	-237.8		3571.53	28018.4		3541.64	7566.66
3572.08	-1202.8		3571.73	27703.4		3541.74	7975.66
3572.28	253.2		3571.92	27540.4		3541.83	7716.66
3572.47	161.2		3572.12	28081.4		3541.93	6659.66
3572.67	-169.8		3572.31	28007.4		3542.03	8042.66
3572.87	50.202		3572.51	28422.4		3542.13	8122.66
3573.06	-229.8		3572.7	28022.4		3542.22	6963.66
3573.26	-670.8		3572.9	27885.4		3542.32	7352.66
3573.45	-610.8		3573.1	28203.4		3542.42	6711.66
3573.65	-360.8		3573.29	28511.4		3542.52	7101.66
3573.84	84.202		3573.49	27862.4		3542.61	7402.66
3574.04	-539.8		3573.68	27392.4		3542.71	7340.66
3574.23	-892.8		3573.88	28240.4		3542.81	6404.7
3574.43	-255.8		3574.07	28508.4		3542.91	7530.66
3574.62	141.2		3574.27	28600.4		3543.01	8092.66
3574.82	-278.8		3574.46	27988.4		3543.1	6964.66
3575.02	388.2		3574.66	27089.4		3543.2	7443.66
3575.21	-746.8		3574.85	25922.4		3543.3	6929.66
3575.41	-1387.8		3575.05	27857.4		3543.4	5795.7
3575.6	-929.8		3575.25	27541.4		3543.49	6127.7
3575.8	-742.8		3575.44	28636.4		3543.59	7243.66
3575.99	430.2		3575.64	27285.4		3543.69	8489.66
3576.19	7.2021		3575.83	26622.4		3543.79	7492.66
3576.38	-814.8		3576.03	28123.4		3543.89	7762.66
3576.58	535.2		3576.22	28607.4		3543.98	8165.66
3576.78	24.202		3576.42	27926.4		3544.08	7939.66
3576.97	-98.798		3576.61	27900.4		3544.18	7811.66
3577.17	-974.8		3576.81	27182.4		3544.28	6957.66
3577.36	-806.8		3577	28818.4		3544.37	7475.66
3577.56	-62.798		3577.2	29324.4		3544.47	7135.66
3577.75	50.202		3577.4	28139.4		3544.57	6397.7
3577.95	-916.8		3577.59	28706.4		3544.67	6613.66
3578.14	-712.8		3577.79	29131.4		3544.77	6420.7
3578.34	-22.798		3577.98	27990.4		3544.86	8125.66
3578.53	-1561.8		3578.18	27371.4		3544.96	7150.66
3578.73	-902.8		3578.37	27757.4		3545.06	7848.66
3578.93	290.2		3578.57	28241.4		3545.16	7314.66
3579.12	-135.8		3578.76	28244.4		3545.25	6635.66
3579.32	-1144.8		3578.96	28900.4		3545.35	7781.66
3579.51	-622.8		3579.15	28399.4		3545.45	7712.66
3579.71	407.2		3579.35	29345.4		3545.55	7392.66
3579.9	59.202		3579.55	30019.4		3545.65	7170.66
3580.1	-829.8		3579.74	27887.4		3545.74	8292.66
3580.29	-1177.8		3579.94	27565.4		3545.84	7513.66
3580.49	-598.8		3580.13	27493.4		3545.94	7026.66
3580.68	252.2		3580.33	27129.4		3546.04	7346.66
3580.88	-1184.8		3580.52	27667.4		3546.13	7893.66
3581.07	-11.798		3580.72	27573.4		3546.23	7164.66
3581.27	-701.8		3580.91	27772.4		3546.33	7788.66
3581.47	-1128.8		3581.11	27779.4		3546.43	8714.7
3581.66	304.2		3581.3	27478.4		3546.52	7514.66
3581.86	235.2		3581.5	27922.4		3546.62	7423.66
3582.05	661.2		3581.7	28175.4		3546.72	6506.66
3582.25	-286.8		3581.89	28682.4		3546.82	8051.66
3582.44	-644.8		3582.09	27804.4		3546.92	8336.66
3582.64	85.202		3582.28	27793.4		3547.01	7133.66
3582.83	785.2		3582.48	27870.4		3547.11	6769.66
3583.03	-420.8		3582.67	27352.4		3547.21	9320.7
3583.22	-187.8		3582.87	27825.4		3547.31	8932.7
3583.42	444.2		3583.06	28419.4		3547.4	6943.66
3583.62	580.2		3583.26	29580.4		3547.5	6754.66
3583.81	-1474.8		3583.45	28010.4		3547.6	7787.66
3584.01	-1337.8		3583.65	27372.4		3547.7	8029.66
3584.2	-1379.8		3583.85	28335.4		3547.8	8130.66
3584.4	-734.8		3584.04	28657.4		3547.89	8882.7
3584.59	354.2		3584.24	28341.4		3547.99	8648.7
3584.79	1352.2		3584.43	27975.4		3548.09	7490.66
3584.98	159.2		3584.63	27681.4		3548.19	7303.66
3585.18	-1004.8		3584.82	27625.4		3548.28	7900.66
3585.38	-1365.8		3585.02	28330.4		3548.38	8639.7
3585.57	-794.8		3585.21	27503.4		3548.48	8107.66
3585.77	805.2		3585.41	28569.4		3548.58	8016.66
3585.96	618.2		3585.6	28792.4		3548.68	8212.66
3586.16	280.2		3585.8	28644.4		3548.77	6159.7
3586.35	378.2		3586	28353.4		3548.87	6311.7
3586.55	-726.8		3586.19	27453.4		3548.97	7749.66
3586.74	220.2		3586.39	27521.4		3549.07	7217.66
3586.94	663.2		3586.58	27619.4		3549.16	6089.7
3587.13	1079.2		3586.78	28728.4		3549.26	7851.66
3587.33	790.2		3586.97	27787.4		3549.36	7446.66
3587.53	504.2		3587.17	28013.4		3549.46	7903.66
3587.72	160.2		3587.36	29118.4		3549.56	6937.66
3587.92	-1020.8		3587.56	28798.4		3549.65	7941.66
3588.11	-288.8		3587.75	28745.4		3549.75	7918.66
3588.31	281.2		3587.95	29564.4		3549.85	7764.66
3588.5	-272.8		3588.15	28704.4		3549.95	7910.66
3588.7	-200.8		3588.34	27132.4		3550.04	8199.66
3588.89	226.2		3588.54	28378.4		3550.14	7691.66
3589.09	561.2		3588.73	28113.4		3550.24	8078.66
3589.28	415.2		3588.93	27671.4		3550.34	6867.66
3589.48	338.2		3589.12	28310.4		3550.43	6920.66
3589.68	282.2		3589.32	28225.4		3550.53	6590.66
3589.87	-20.798		3589.51	27114.4		3550.63	6766.66
3590.07	-734.8		3589.71	27906.4		3550.73	6393.7
3590.26	-1137.8		3589.9	28797.4		3550.83	4992.7
3590.46	-480.8		3590.1	29290.4		3550.92	6279.7
3590.65	353.2		3590.3	28579.4		3551.02	8018.66
3590.85	-100.8		3590.49	27849.4		3551.12	7109.66
3591.04	193.2		3590.69	28726.4		3551.22	6382.7
3591.24	657.2		3590.88	27156.4		3551.31	7960.66
3591.43	-985.8		3591.08	28366.4		3551.41	7629.66
3591.63	-391.8		3591.27	28048.4		3551.51	7587.66
3591.83	-762.8		3591.47	29320.4		3551.61	8862.7
3592.02	-1014.8		3591.66	28617.4		3551.71	8062.66
3592.22	842.2		3591.86	28385.4		3551.8	6788.66
3592.41	-154.8		3592.05	27973.4		3551.9	7322.66
3592.61	445.2		3592.25	28354.4		3552	8267.66
3592.8	-1165.8		3592.45	28295.4		3552.1	6726.66
3593	311.2		3592.64	29268.4		3552.19	6225.7
3593.19	-730.8		3592.84	27780.4		3552.29	6419.7
3593.39	350.2		3593.03	27590.4		3552.39	6545.66
3593.58	1143.2		3593.23	28898.4		3552.49	7884.66
3593.78	499.2		3593.42	29138.4		3552.59	7948.66
3593.98	227.2		3593.62	28768.4		3552.68	7500.66
3594.17	286.2		3593.81	28150.4		3552.78	7977.66
3594.37	654.2		3594.01	28977.4		3552.88	7346.66
3594.56	161.2		3594.2	28031.4		3552.98	6125.7
3594.76	1004.2		3594.4	28113.4		3553.07	6518.66
3594.95	751.2		3594.6	28051.4		3553.17	8045.66
3595.15	312.2		3594.79	28276.4		3553.27	6725.66
3595.34	328.2		3594.99	28307.4		3553.37	7248.66
3595.54	1976.2		3595.18	28897.4		3553.47	7261.66
3595.73	424.2		3595.38	28924.4		3553.56	6975.66
3595.93	-599.8		3595.57	26434.4		3553.66	7959.66
3596.13	663.2		3595.77	28926.4		3553.76	7949.66
3596.32	442.2		3595.96	29213.4		3553.86	6932.66
3596.52	1134.2		3596.16	28531.4		3553.95	7002.66
3596.71	825.2		3596.35	27919.4		3554.05	7613.66
3596.91	51.202		3596.55	27543.4		3554.15	6998.66
3597.1	391.2		3596.75	27865.4		3554.25	7168.66
3597.3	880.2		3596.94	28184.4		3554.35	7059.66
3597.49	-27.798		3597.14	28052.4		3554.44	7640.66
3597.69	-257.8		3597.33	28897.4		3554.54	8005.66
3597.88	194.2		3597.53	29000.4		3554.64	6621.66
3598.08	-409.8		3597.72	28376.4		3554.74	8140.66
3598.28	-98.798		3597.92	28006.4		3554.83	8025.66
3598.47	855.2		3598.11	28236.4		3554.93	8120.66
3598.67	1191.2		3598.31	29087.4		3555.03	8535.7
3598.86	885.2		3598.5	29612.4		3555.13	8441.66
3599.06	-54.798		3598.7	28863.4		3555.22	8530.7
3599.25	-88.798		3598.9	28608.4		3555.32	7288.66
3599.45	239.2		3599.09	30447.4		3555.42	6765.66
3599.64	1066.2		3599.29	28458.4		3555.52	7520.66
3599.84	1604.2		3599.48	28921.4		3555.62	7239.66
3600.03	1255.2		3599.68	28416.4		3555.71	7457.66
3600.23	-489.8		3599.87	28514.4		3555.81	8338.66
3600.43	-417.8		3600.07	28861.4		3555.91	8455.66
3600.62	-753.8		3600.26	29147.4		3556.01	7097.66
3600.82	-1471.8		3600.46	28656.4		3556.1	8178.66
3601.01	0.20215		3600.65	28006.4		3556.2	6990.66
3601.21	549.2		3600.85	27747.4		3556.3	8736.7
3601.4	755.2		3601.05	27257.4		3556.4	8121.66
3601.6	1711.2		3601.24	28837.4		3556.5	7341.66
3601.79	809.2		3601.44	29525.4		3556.59	8200.66
3601.99	422.2		3601.63	29497.4		3556.69	7777.66
3602.18	-436.8		3601.83	28758.4		3556.79	7352.66
3602.38	842.2		3602.02	28501.4		3556.89	7620.66
3602.58	673.2		3602.22	28642.4		3556.98	7301.66
3602.77	-182.8		3602.41	28704.4		3557.08	7934.66
3602.97	-562.8		3602.61	29574.4		3557.18	7773.66
3603.16	-304.8		3602.8	29458.4		3557.28	7418.66
3603.36	-407.8		3603	27646.4		3557.38	6961.66
3603.55	1410.2		3603.2	28796.4		3557.47	7546.66
3603.75	1243.2		3603.39	28360.4		3557.57	7185.66
3603.94	705.2		3603.59	28940.4		3557.67	6513.66
3604.14	1217.2		3603.78	29014.4		3557.77	6768.66
3604.33	509.2		3603.98	27653.4		3557.86	7473.66
3604.53	-210.8		3604.17	28372.4		3557.96	8792.7
3604.73	267.2		3604.37	27833.4		3558.06	7990.66
3604.92	178.2		3604.56	28736.4		3558.16	6457.7
3605.12	670.2		3604.76	28537.4		3558.26	6903.66
3605.31	2152.2		3604.95	29413.4		3558.35	7370.66
3605.51	-528.8		3605.15	28950.4		3558.45	7677.66
3605.7	612.2		3605.35	27342.4		3558.55	7277.66
3605.9	2112.2		3605.54	28485.4		3558.65	6600.66
3606.09	1871.2		3605.74	29296.4		3558.74	7688.66
3606.29	-1165.8		3605.93	28769.4		3558.84	7817.66
3606.48	844.2		3606.13	28634.4		3558.94	8040.66
3606.68	927.2		3606.32	28890.4		3559.04	6960.66
3606.88	471.2		3606.52	29155.4		3559.13	6446.7
3607.07	254.2		3606.71	30033.4		3559.23	6429.7
3607.27	564.2		3606.91	28962.4		3559.33	6529.66
3607.46	1323.2		3607.1	27268.4		3559.43	7388.66
3607.66	534.2		3607.3	28667.4		3559.53	7140.66
3607.85	432.2		3607.5	28109.4		3559.62	5712.7
3608.05	-35.798		3607.69	28399.4		3559.72	6240.7
3608.24	417.2		3607.89	28262.4		3559.82	7939.66
3608.44	716.2		3608.08	29483.4		3559.92	7592.66
3608.63	-142.8		3608.28	29918.4		3560.01	6560.66
3608.83	-668.8		3608.47	30206.4		3560.11	6894.66
3609.03	-35.798		3608.67	30818.4		3560.21	6942.66
3609.22	594.2		3608.86	29338.4		3560.31	7466.66
3609.42	73.202		3609.06	28265.4		3560.41	7908.66
3609.61	-599.8		3609.25	28734.4		3560.5	7524.66
3609.81	-489.8		3609.45	28072.4		3560.6	7489.66
3610	-264.8		3609.65	27170.4		3560.7	7697.66
3610.2	-288.8		3609.84	29132.4		3560.8	7292.66
3610.39	1101.2		3610.04	29276.4		3560.89	7554.66
3610.59	467.2		3610.23	28889.4		3560.99	7625.66
3610.78	710.2		3610.43	28842.4		3561.09	7290.66
3610.98	684.2		3610.62	29276.4		3561.19	7517.66
3611.18	-813.8		3610.82	29231.4		3561.29	7683.66
3611.37	385.2		3611.01	29238.4		3561.38	7629.66
3611.57	878.2		3611.21	29200.4		3561.48	7661.66
3611.76	742.2		3611.4	28307.4		3561.58	7197.66
3611.96	866.2		3611.6	29912.4		3561.68	7530.66
3612.15	1039.2		3611.8	28719.4		3561.77	8563.7
3612.35	715.2		3611.99	28977.4		3561.87	8156.66
3612.54	818.2		3612.19	28092.4		3561.97	7704.66
3612.74	1352.2		3612.38	29502.4		3562.07	7114.66
3612.93	294.2		3612.58	28607.4		3562.17	6386.7
3613.13	-52.798		3612.77	28810.4		3562.26	7742.66
3613.33	313.2		3612.97	28570.4		3562.36	6860.66
3613.52	562.2		3613.16	27016.4		3562.46	8428.66
3613.72	187.2		3613.36	27043.4		3562.56	8158.66
3613.91	449.2		3613.55	28725.4		3562.65	7203.66
3614.11	693.2		3613.75	29096.4		3562.75	7975.66
3614.3	1661.2		3613.95	28537.4		3562.85	6401.7
3614.5	2650.2		3614.14	29157.4		3562.95	7008.66
3614.69	1015.2		3614.34	30691.4		3563.05	7030.66
3614.89	-333.8		3614.53	29003.4		3563.14	7015.66
3615.08	1793.2		3614.73	29609.4		3563.24	7307.66
3615.28	1044.2		3614.92	30392.4		3563.34	7658.66
3615.48	421.2		3615.12	30397.4		3563.44	8654.7
3615.67	736.2		3615.31	28765.4		3563.53	7823.66
3615.87	25.202		3615.51	27837.4		3563.63	7067.66
3616.06	752.2		3615.7	27157.4		3563.73	7365.66
3616.26	1346.2		3615.9	28450.4		3563.83	8495.66
3616.45	591.2		3616.1	28752.4		3563.92	8991.7
3616.65	1009.2		3616.29	28413.4		3564.02	8122.66
3616.84	1095.2		3616.49	27907.4		3564.12	6918.66
3617.04	1752.2		3616.68	29245.4		3564.22	7154.66
3617.23	1872.2		3616.88	28677.4		3564.32	7848.66
3617.43	1644.2		3617.07	28954.4		3564.41	8530.7
3617.63	898.2		3617.27	29133.4		3564.51	7320.66
3617.82	618.2		3617.46	28918.4		3564.61	7909.66
3618.02	971.2		3617.66	27857.4		3564.71	8283.66
3618.21	545.2		3617.85	29602.4		3564.8	7526.66
3618.41	689.2		3618.05	29305.4		3564.9	7996.66
3618.6	922.2		3618.25	29372.4		3565	8280.66

## Sheet: Figure S11d
3418.29	1894.9	11630.5	32224.7
3418.49	826.92	10996.5	31015.7
3418.69	285.92	10935.5	30766.7
3418.88	344.92	10950.5	30382.7
3419.08	1399.9	11115.5	30644.7
3419.27	1484.9	11081.5	30318.7
3419.47	1216.9	10644.5	30279.7
3419.66	978.92	10906.5	30911.7
3419.86	134.92	10689.5	31434.7
3420.05	674.92	10276.5	30420.7
3420.25	157.92	10242.5	30613.7
3420.44	-756.08	10200.5	31153.7
3420.64	-156.08	10016.5	30040.7
3420.84	712.92	9816.5	30774.7
3421.03	598.92	11058.5	31057.7
3421.23	117.92	10884.5	29955.7
3421.42	-480.08	11483.5	30312.7
3421.62	905.92	9808.5	30332.7
3421.81	977.92	10896.5	30689.7
3422.01	989.92	11303.5	29806.7
3422.2	1451.9	11291.5	30387.7
3422.4	452.92	10726.5	31354.7
3422.59	788.92	10070.5	30894.7
3422.79	1172.9	10107.5	30934.7
3422.99	-586.08	10319.5	29604.7
3423.18	-209.08	9818.5	30963.7
3423.38	-282.08	11186.5	31736.7
3423.57	150.92	11645.5	29110.7
3423.77	650.92	10425.5	30984.7
3423.96	629.92	9805.5	31716.7
3424.16	267.92	11027.5	29105.7
3424.35	383.92	10920.5	29499.7
3424.55	956.92	10763.5	30161.7
3424.74	837.92	10946.5	29984.7
3424.94	335.92	10229.5	30342.7
3425.14	1210.9	11564.5	30052.7
3425.33	-40.079	11414.5	30421.7
3425.53	-695.08	10074.5	30432.7
3425.72	-168.08	10945.5	29804.7
3425.92	207.92	10458.5	29829.7
3426.11	262.92	10835.5	30252.7
3426.31	-33.079	11401.5	30307.7
3426.5	510.92	10763.5	29563.7
3426.7	110.92	10111.5	30831.7
3426.89	-1319.1	11022.5	30651.7
3427.09	736.92	11172.5	30431.7
3427.29	-10.079	11073.5	29433.7
3427.48	258.92	10239.5	30106.7
3427.68	136.92	11039.5	29603.7
3427.87	456.92	11101.5	29388.7
3428.07	420.92	10214.5	30123.7
3428.26	898.92	10526.5	29535.7
3428.46	1369.9	11496.5	31101.7
3428.65	187.92	10234.5	30632.7
3428.85	-107.08	10161.5	30496.7
3429.04	384.92	9993.5	30016.7
3429.24	993.92	9627.5	29078.7
3429.44	-17.079	10945.5	29678.7
3429.63	935.92	10864.5	30898.7
3429.83	327.92	9774.5	31204.7
3430.02	-65.079	9920.5	31238.7
3430.22	853.92	8794.5	31226.7
3430.41	69.921	11102.5	30814.7
3430.61	876.92	10514.5	30524.7
3430.8	95.921	9323.5	29995.7
3431	747.92	9934.5	30495.7
3431.19	1192.9	10245.5	31228.7
3431.39	204.92	10157.5	30049.7
3431.59	1737.9	10851.5	29335.7
3431.78	582.92	10084.5	30880.7
3431.98	486.92	10007.5	31226.7
3432.17	121.92	10760.5	31951.7
3432.37	590.92	11819.5	30629.7
3432.56	707.92	8871.5	30517.7
3432.76	671.92	10262.5	30160.7
3432.95	518.92	10093.5	31906.7
3433.15	-145.08	10393.5	30580.7
3433.34	23.921	9623.5	30224.7
3433.54	203.92	10171.5	31208.7
3433.74	785.92	10885.5	31041.7
3433.93	-332.08	11582.5	30661.7
3434.13	1057.9	9804.5	29769.7
3434.32	1117.9	10547.5	30083.7
3434.52	196.92	10151.5	30043.7
3434.71	464.92	10197.5	28886.7
3434.91	-31.079	10718.5	29732.7
3435.1	389.92	10815.5	29900.7
3435.3	936.92	10165.5	30593.7
3435.49	966.92	9662.5	30260.7
3435.69	1527.9	10530.5	30231.7
3435.89	439.92	10852.5	30045.7
3436.08	-129.08	9724.5	29978.7
3436.28	-150.08	10445.5	29427.7
3436.47	319.92	10565.5	28905.7
3436.67	793.92	9656.5	29439.7
3436.86	760.92	9950.5	29872.7
3437.06	-1114.1	10156.5	29785.7
3437.25	-1021.1	9419.5	30692.7
3437.45	338.92	9693.5	30599.7
3437.64	602.92	10784.5	30862.7
3437.84	-143.08	10715.5	30072.7
3438.04	-391.08	10471.5	29908.7
3438.23	-207.08	11343.5	30277.7
3438.43	130.92	10601.5	31093.7
3438.62	926.92	10206.5	29989.7
3438.82	-763.08	10122.5	29276.7
3439.01	-1699.1	9645.5	29490.7
3439.21	25.921	9065.5	30119.7
3439.4	-408.08	9474.5	30474.7
3439.6	882.92	10314.5	31096.7
3439.79	47.921	10059.5	30536.7
3439.99	-955.08	9835.5	30528.7
3440.19	-420.08	9627.5	29738.7
3440.38	554.92	9749.5	30333.7
3440.58	167.92	10761.5	31168.7
3440.77	-804.08	10907.5	30872.7
3440.97	509.92	10080.5	29883.7
3441.16	-337.08	10275.5	30715.7
3441.36	-135.08	10050.5	31761.7
3441.55	1049.9	10580.5	31147.7
3441.75	237.92	9255.5	30564.7
3441.94	521.92	10315.5	30991.7
3442.14	35.921	10691.5	29365.7
3442.34	516.92	10980.5	29827.7
3442.53	236.92	10450.5	30939.7
3442.73	895.92	10699.5	30420.7
3442.92	349.92	9210.5	29761.7
3443.12	-405.08	10812.5	29944.7
3443.31	-275.08	11275.5	29386.7
3443.51	-753.08	9923.5	30453.7
3443.7	388.92	9963.5	29849.7
3443.9	-731.08	10351.5	28602.7
3444.09	-249.08	10831.5	29356.7
3444.29	734.92	10828.5	30217.7
3444.49	538.92	10419.5	31180.7
3444.68	-557.08	10291.5	31163.7
3444.88	236.92	10043.5	30519.7
3445.07	-462.08	10076.5	30679.7
3445.27	-334.08	10608.5	31432.7
3445.46	-99.079	9980.5	29188.7
3445.66	368.92	9298.5	29703.7
3445.85	1468.9	10551.5	30973.7
3446.05	-49.079	11213.5	30631.7
3446.24	-1140.1	10816.5	29999.7
3446.44	169.92	9197.5	30011.7
3446.64	64.921	9302.5	30419.7
3446.83	751.92	11267.5	31988.7
3447.03	353.92	10312.5	30422.7
3447.22	-857.08	10629.5	30593.7
3447.42	-182.08	10114.5	30494.7
3447.61	-1108.1	9640.5	30134.7
3447.81	254.92	10041.5	30028.7
3448	-1118.1	10613.5	30220.7
3448.2	-352.08	10095.5	31088.7
3448.39	180.92	10232.5	29937.7
3448.59	248.92	9128.5	30385.7
3448.79	-520.08	9955.5	30808.7
3448.98	-726.08	11222.5	30653.7
3449.18	-655.08	10379.5	32022.7
3449.37	-381.08	9323.5	31300.7
3449.57	-81.079	11379.5	30565.7
3449.76	-106.08	10535.5	29742.7
3449.96	691.92	10947.5	29408.7
3450.15	334.92	9835.5	29716.7
3450.35	1407.9	10020.5	30333.7
3450.54	744.92	10275.5	30916.7
3450.74	462.92	11469.5	30136.7
3450.94	-357.08	10177.5	29124.7
3451.13	-188.08	9545.5	29067.7
3451.33	-372.08	9773.5	29801.7
3451.52	1340.9	9030.5	30339.7
3451.72	-623.08	10150.5	31756.7
3451.91	-235.08	9692.5	29864.7
3452.11	-1325.1	10016.5	28852.7
3452.3	-340.08	9964.5	31565.7
3452.5	-221.08	9240.5	30081.7
3452.69	-623.08	9973.5	29548.7
3452.89	-35.079	10981.5	28481.7
3453.09	917.92	10340.5	28645.7
3453.28	-164.08	8966.5	28795.7
3453.48	-459.08	9049.5	28967.7
3453.67	870.92	9747.5	30566.7
3453.87	505.92	10114.5	31350.7
3454.06	6.9209	10154.5	30356.7
3454.26	-334.08	9863.5	29829.7
3454.45	662.92	10511.5	29995.7
3454.65	382.92	10244.5	29807.7
3454.84	839.92	9651.5	30417.7
3455.04	1414.9	8901.5	29842.7
3455.24	798.92	9654.5	29472.7
3455.43	-388.08	10619.5	29745.7
3455.63	361.92	10328.5	30119.7
3455.82	-369.08	10284.5	31290.7
3456.02	-690.08	8868.5	30151.7
3456.21	4.9209	8723.5	29929.7
3456.41	-983.08	8293.5	30240.7
3456.6	117.92	9043.5	30819.7
3456.8	-637.08	10688.5	30736.7
3456.99	246.92	9842.5	29638.7
3457.19	-381.08	11315.5	29287.7
3457.39	-537.08	10734.5	30800.7
3457.58	346.92	9873.5	29558.7
3457.78	794.92	9289.5	29346.7
3457.97	507.92	9441.5	30076.7
3458.17	612.92	9598.5	29852.7
3458.36	-224.08	9378.5	28543.7
3458.56	1436.9	9733.5	29208.7
3458.75	1638.9	10442.5	29856.7
3458.95	97.921	10591.5	29958.7
3459.14	-24.079	10127.5	29033.7
3459.34	865.92	10763.5	30522.7
3459.54	669.92	10179.5	30264.7
3459.73	1321.9	8951.5	30432.7
3459.93	925.92	9428.5	30162.7
3460.12	843.92	9739.5	28979.7
3460.32	443.92	9964.5	29773.7
3460.51	-345.08	9701.5	30116.7
3460.71	-28.079	9954.5	28781.7
3460.9	686.92	9850.5	30304.7
3461.1	189.92	10485.5	30145.7
3461.29	753.92	9785.5	30559.7
3461.49	944.92	10624.5	29648.7
3461.69	321.92	10934.5	29845.7
3461.88	994.92	11692.5	31131.7
3462.08	31.921	11130.5	29889.7
3462.27	-844.08	9322.5	29390.7
3462.47	-732.08	9939.5	30318.7
3462.66	855.92	10952.5	29692.7
3462.86	780.92	10675.5	30255.7
3463.05	-892.08	10815.5	29662.7
3463.25	-1114.1	9879.5	30455.7
3463.44	-736.08	10645.5	30075.7
3463.64	-127.08	10436.5	28788.7
3463.84	642.92	10729.5	29379.7
3464.03	-189.08	10787.5	28636.7
3464.23	-1591.1	11193.5	29724.7
3464.42	601.92	9794.5	29513.7
3464.62	875.92	9068.5	30423.7
3464.81	-279.08	10426.5	29797.7
3465.01	410.92	10503.5	30374.7
3465.2	-652.08	9978.5	30703.7
3465.4	-592.08	8757.5	29762.7
3465.59	-216.08	11153.5	29829.7
3465.79	562.92	11147.5	28298.7
3465.99	503.92	9636.5	30054.7
3466.18	1086.9	8944.5	30798.7
3466.38	1926.9	9687.5	29954.7
3466.57	712.92	11042.5	29760.7
3466.77	-212.08	10206.5	29400.7
3466.96	1487.9	10137.5	30335.7
3467.16	713.92	10456.5	29469.7
3467.35	336.92	9695.5	29415.7
3467.55	-814.08	9090.5	30127.7
3467.74	-12.079	9307.5	30491.7
3467.94	-44.079	9443.5	30780.7
3468.14	1586.9	9867.5	30372.7
3468.33	489.92	8822.5	29214.7
3468.53	-21.079	9052.5	29266.7
3468.72	12.921	8760.5	30073.7
3468.92	560.92	9346.5	29817.7
3469.11	329.92	9108.5	29372.7
3469.31	-286.08	9325.5	29211.7
3469.5	-764.08	10190.5	29376.7
3469.7	138.92	9813.5	29705.7
3469.89	-519.08	10916.5	31206.7
3470.09	-1076.1	9753.5	30781.7
3470.29	-127.08	9099.5	29568.7
3470.48	-357.08	9471.5	29601.7
3470.68	276.92	9907.5	29693.7
3470.87	-426.08	9069.5	29454.7
3471.07	70.921	9084.5	29107.7
3471.26	74.921	9148.5	29248.7
3471.46	-294.08	8994.5	28818.7
3471.65	-435.08	8894.5	29777.7
3471.85	-1254.1	9867.5	30580.7
3472.04	-211.08	9490.5	30307.7
3472.24	483.92	9591.5	29419.7
3472.44	-423.08	9125.5	29947.7
3472.63	66.921	9022.5	30261.7
3472.83	-1455.1	9149.5	29544.7
3473.02	-2202.1	10719.5	29249.7
3473.22	-78.079	9683.5	29044.7
3473.41	38.921	10302.5	30076.7
3473.61	231.92	10071.5	30625.7
3473.8	-325.08	10026.5	29791.7
3474	-1158.1	8745.5	30714.7
3474.19	-964.08	9354.5	30874.7
3474.39	-13.079	9582.5	30734.7
3474.59	1348.9	9761.5	29476.7
3474.78	329.92	9431.5	30145.7
3474.98	-239.08	10500.5	30764.7
3475.17	241.92	10036.5	29581.7
3475.37	-494.08	10063.5	28730.7
3475.56	-1118.1	10290.5	29217.7
3475.76	-130.08	10173.5	29195.7
3475.95	-1122.1	10258.5	30378.7
3476.15	-997.08	10342.5	29477.7
3476.34	-1618.1	9522.5	30485.7
3476.54	-922.08	9678.5	28882.7
3476.74	-109.08	8957.5	28848.7
3476.93	226.92	9097.5	30942.7
3477.13	-22.079	10036.5	30182.7
3477.32	-168.08	9697.5	30406.7
3477.52	409.92	8547.5	29299.7
3477.71	397.92	9878.5	29710.7
3477.91	-1433.1	10677.5	29900.7
3478.1	-1025.1	9270.5	30457.7
3478.3	-454.08	9600.5	31469.7
3478.49	-288.08	10829.5	31185.7
3478.69	-630.08	11222.5	30485.7
3478.89	279.92	9875.5	29392.7
3479.08	323.92	10281.5	30586.7
3479.28	-888.08	9899.5	28939.7
3479.47	-479.08	9063.5	29153.7
3479.67	-627.08	10417.5	31000.7
3479.86	-497.08	9928.5	30199.7
3480.06	306.92	10297.5	29656.7
3480.25	369.92	9921.5	29754.7
3480.45	-518.08	9624.5	29213.7
3480.64	-561.08	9478.5	30784.7
3480.84	-104.08	11791.5	30131.7
3481.04	442.92	10325.5	29676.7
3481.23	94.921	9985.5	29607.7
3481.43	-933.08	9813.5	29806.7
3481.62	-310.08	9565.5	30711.7
3481.82	-1173.1	10368.5	30392.7
3482.01	-1120.1	9322.5	30328.7
3482.21	-424.08	9641.5	28779.7
3482.4	-407.08	9330.5	29217.7
3482.6	-106.08	10048.5	30749.7
3482.79	162.92	8400.5	30688.7
3482.99	-463.08	10789.5	30167.7
3483.19	-1222.1	9504.5	30199.7
3483.38	-461.08	8536.5	30068.7
3483.58	573.92	11077.5	30455.7
3483.77	271.92	10580.5	30669.7
3483.97	-1129.1	10554.5	30164.7
3484.16	-348.08	10022.5	30189.7
3484.36	606.92	10862.5	30745.7
3484.55	658.92	10240.5	29262.7
3484.75	-529.08	10309.5	28794.7
3484.94	-561.08	10632.5	29071.7
3485.14	-211.08	9633.5	29837.7
3485.34	-50.079	9472.5	30125.7
3485.53	754.92	9490.5	30010.7
3485.73	977.92	10011.5	29901.7
3485.92	490.92	10039.5	30592.7
3486.12	-120.08	9842.5	29728.7
3486.31	530.92	9467.5	29066.7
3486.51	-381.08	10012.5	29986.7
3486.7	-993.08	9946.5	30969.7
3486.9	-631.08	10049.5	31202.7
3487.09	-227.08	10028.5	32312.7
3487.29	-602.08	10348.5	30138.7
3487.49	-47.079	11065.5	29835.7
3487.68	-858.08	10623.5	29704.7
3487.88	-1158.1	9791.5	30084.7
3488.07	-154.08	9743.5	29835.7
3488.27	-493.08	10501.5	29924.7
3488.46	856.92	10825.5	31961.7
3488.66	-162.08	10855.5	33745.7
3488.85	-213.08	10686.5	34442.7
3489.05	1181.9	12102.5	36505.7
3489.24	-3.0791	12507.5	38716.7
3489.44	232.92	13058.5	39132.7
3489.64	-301.08	13455.5	37573.7
3489.83	633.92	13756.5	35727.7
3490.03	1460.9	13328.5	31654.7
3490.22	1162.9	12717.5	30039.7
3490.42	1066.9	12262.5	30340.7
3490.61	-290.08	11927.5	33177.7
3490.81	606.92	12577.5	36432.7
3491	133.92	13733.5	38294.7
3491.2	-257.08	12559.5	38143.7
3491.39	-429.08	13687.5	39876.7
3491.59	-354.08	14744.5	40207
3491.79	-1043.1	14390.5	38385.7
3491.98	-450.08	11205.5	34941.7
3492.18	87.921	10130.5	31081.7
3492.37	811.92	9750.5	29415.7
3492.57	1118.9	9817.5	27748.7
3492.76	181.92	10816.5	28199.7
3492.96	-134.08	10462.5	31565.7
3493.15	-89.079	10532.5	32731.7
3493.35	-60.079	10712.5	29913.7
3493.54	-250.08	9132.5	26531.7
3493.74	-2.0791	7918.5	20974.7
3493.94	-1118.1	6059.5	15526
3494.13	-1896.1	6110.5	14021
3494.33	-929.08	3728.5	13853
3494.52	-245.08	4096.5	15142
3494.72	355.92	4483.5	18048
3494.91	571.92	5303.5	22592.7
3495.11	324.92	7256.5	24020.7
3495.3	862.92	8369.5	25893.7
3495.5	192.92	9325.5	28553.7
3495.69	-1067.1	9280.5	28628.7
3495.89	-412.08	10422.5	30013.7
3496.09	808.92	10064.5	29620.7
3496.28	-90.079	8756.5	29290.7
3496.48	-1031.1	8512.5	29585.7
3496.67	-1009.1	9434.5	29337.7
3496.87	-1134.1	9204.5	28893.7
3497.06	-727.08	8858.5	30205.7
3497.26	-968.08	8161.5	30496.7
3497.45	-1280.1	9570.5	29884.7
3497.65	-1284.1	9882.5	30338.7
3497.84	-1622.1	10212.5	30000.7
3498.04	-1617.1	10736.5	31290.7
3498.24	-1107.1	10578.5	33616.7
3498.43	-1319.1	11825.5	34180.7
3498.63	2.9209	12423.5	37961.7
3498.82	-731.08	13547.5	42021
3499.02	-319.08	15616.5	44515
3499.21	618.92	13951.5	45518
3499.41	-172.08	14731.5	44545
3499.6	-400.08	15821.5	41798
3499.8	102.92	14995.5	37061.7
3499.99	-811.08	12260.5	33349.7
3500.19	317.92	11386.5	30561.7
3500.39	1515.9	11037.5	29490.7
3500.58	1043.9	11788.5	31983.7
3500.78	-376.08	11421.5	33688.7
3500.97	387.92	12036.5	37459.7
3501.17	-45.079	12552.5	39033.7
3501.36	1120.9	12851.5	37173.7
3501.56	-100.08	11899.5	33202.7
3501.75	119.92	8414.5	27920.7
3501.95	411.92	7040.5	21911.7
3502.14	-915.08	5613.5	20402.7
3502.34	-1061.1	5071.5	19988
3502.54	-282.08	4385.5	19132
3502.73	-759.08	5427.5	18651
3502.93	-87.079	5636.5	21566.7
3503.12	-1430.1	6624.5	23436.7
3503.32	-986.08	10383.5	28790.7
3503.51	230.92	11885.5	32830.7
3503.71	703.92	12815.5	35876.7
3503.9	462.92	13848.5	38253.7
3504.1	1209.9	14947.5	41224
3504.3	617.92	13196.5	41538
3504.49	-1594.1	13442.5	39233.7
3504.69	-716.08	13539.5	35402.7
3504.88	-1826.1	12733.5	32197.7
3505.08	-1311.1	10935.5	29434.7
3505.27	-2012.1	10224.5	25740.7
3505.47	-1043.1	8393.5	23936.7
3505.66	-159.08	7783.5	24588.7
3505.86	437.92	8352.5	27301.7
3506.05	898.92	8179.5	28971.7
3506.25	-1268.1	9150.5	29632.7
3506.45	-1385.1	9804.5	29933.7
3506.64	-1323.1	8091.5	29019.7
3506.84	-784.08	7815.5	23963.7
3507.03	-647.08	4914.5	18642
3507.23	401.92	4204.5	15507
3507.42	350.92	5963.5	13660
3507.62	-700.08	4203.5	14791
3507.81	-1190.1	3071.5	17494
3508.01	129.92	5741.5	20581.7
3508.2	331.92	6914.5	22955.7
3508.4	-547.08	6928.5	24975.7
3508.59	-222.08	8545.5	27573.7
3508.79	-536.08	8051.5	29615.7
3508.99	-461.08	10091.5	29685.7
3509.18	82.921	10165.5	29341.7
3509.38	1034.9	11174.5	29687.7
3509.57	1605.9	11886.5	30108.7
3509.77	1151.9	11105.5	29878.7
3509.96	3.9209	11011.5	30084.7
3510.16	-451.08	9696.5	29353.7
3510.35	-974.08	8643.5	29782.7
3510.55	850.92	8528.5	29426.7
3510.74	1042.9	8964.5	28841.7
3510.94	-528.08	9692.5	29437.7
3511.14	-532.08	9652.5	30046.7
3511.33	557.92	10483.5	32685.7
3511.53	616.92	10241.5	33564.7
3511.72	382.92	12454.5	37434.7
3511.92	-2.0791	12612.5	39965.7
3512.11	-600.08	14840.5	44695
3512.31	399.92	15126.5	46125
3512.5	-291.08	15072.5	46446
3512.7	483.92	14742.5	43933
3512.89	-400.08	15146.5	40970
3513.09	-37.079	13685.5	35895.7
3513.29	666.92	11278.5	31831.7
3513.48	645.92	11198.5	29593.7
3513.68	-62.079	10739.5	29451.7
3513.87	-1612.1	10277.5	31329.7
3514.07	-1358.1	10438.5	32180.7
3514.26	-198.08	12172.5	34546.7
3514.46	-405.08	12361.5	33930.7
3514.65	-438.08	10935.5	32285.7
3514.85	-1130.1	9380.5	30772.7
3515.05	-362.08	7935.5	27737.7
3515.24	-362.08	7261.5	24190.7
3515.44	-1472.1	6287.5	20990.7
3515.63	-1056.1	5822.5	18390
3515.83	199.92	4865.5	19794
3516.02	-1206.1	6191.5	21089.7
3516.22	-32.079	7643.5	24165.7
3516.41	-344.08	8414.5	26903.7
3516.61	-52.079	9083.5	30423.7
3516.8	-749.08	10079.5	34637.7
3517	-515.08	10726.5	38091.7
3517.2	828.92	12219.5	39722.7
3517.39	785.92	13116.5	40894
3517.59	140.92	14062.5	40034
3517.78	1003.9	14478.5	39780.7
3517.98	218.92	14148.5	39026.7
3518.17	338.92	13277.5	33980.7
3518.37	193.92	11061.5	28781.7
3518.56	6.9209	7599.5	23942.7
3518.76	-421.08	7116.5	19951
3518.95	-1368.1	5945.5	20382.7
3519.15	-190.08	6725.5	23079.7
3519.35	-1265.1	7230.5	26700.7
3519.54	-1333.1	8294.5	30090.7
3519.74	-711.08	8110.5	27941.7
3519.93	-826.08	7970.5	25551.7
3520.13	-335.08	7492.5	21287.7
3520.32	353.92	4099.5	17483
3520.52	19.921	4353.5	14446
3520.71	200.92	4597.5	13077
3520.91	-129.08	4085.5	14400
3521.1	805.92	3705.5	17548
3521.3	264.92	4636.5	20115.7
3521.5	-839.08	6289.5	22334.7
3521.69	-293.08	7195.5	26249.7
3521.89	267.92	9299.5	27563.7
3522.08	-1213.1	9037.5	28204.7
3522.28	-1421.1	8272.5	28078.7
3522.47	-983.08	9562.5	28110.7
3522.67	-457.08	10022.5	29463.7
3522.86	83.921	9981.5	29285.7
3523.06	-632.08	9480.5	29541.7
3523.25	-846.08	8861.5	29301.7
3523.45	-697.08	10445.5	30615.7
3523.65	-1018.1	11146.5	29677.7
3523.84	-1868.1	10465.5	29350.7
3524.04	-1736.1	10426.5	30273.7
3524.23	-1575.1	10760.5	31267.7
3524.43	-940.08	10860.5	31261.7
3524.62	-865.08	10810.5	32970.7
3524.82	-154.08	10369.5	35387.7
3525.01	-738.08	11971.5	38097.7
3525.21	-243.08	13795.5	41237
3525.4	322.92	13651.5	43255
3525.6	82.921	12855.5	44793
3525.8	966.92	16232.5	45130
3525.99	519.92	16474.5	42074
3526.19	274.92	13419.5	36494.7
3526.38	610.92	11800.5	32466.7
3526.58	-55.079	10932.5	29271.7
3526.77	281.92	9916.5	29541.7
3526.97	-413.08	10796.5	28244.7
3527.16	-561.08	9749.5	30655.7
3527.36	-1584.1	9983.5	32565.7
3527.55	251.92	9915.5	32057.7
3527.75	-651.08	10037.5	29213.7
3527.95	-336.08	9441.5	25114.7
3528.14	-1625.1	7965.5	21427.7
3528.34	-61.079	5358.5	20387.7
3528.53	-1509.1	5369.5	20396.7
3528.73	-840.08	5860.5	21865.7
3528.92	-1343.1	7128.5	24965.7
3529.12	-686.08	7213.5	27375.7
3529.31	-453.08	6879.5	29044.7
3529.51	-238.08	7571.5	29743.7
3529.7	266.92	7027.5	29581.7
3529.9	-59.079	8897.5	28778.7
3530.1	-424.08	7270.5	26796.7
3530.29	-1037.1	5953.5	23323.7
3530.49	-988.08	6680.5	20653.7
3530.68	-2017.1	6530.5	19826
3530.88	-1087.1	6924.5	20402.7
3531.07	-1030.1	7497.5	21589.7
3531.27	-1009.1	7145.5	24471.7
3531.46	388.92	9102.5	26160.7
3531.66	-359.08	9765.5	27383.7
3531.85	-729.08	8466.5	28462.7
3532.05	-1325.1	9376.5	28986.7
3532.25	-351.08	9023.5	29455.7
3532.44	-1047.1	10120.5	29288.7
3532.64	11.921	9081.5	29693.7
3532.83	-336.08	9499.5	29570.7
3533.03	-329.08	10391.5	29623.7
3533.22	-723.08	10232.5	28235.7
3533.42	339.92	11487.5	29596.7
3533.61	-337.08	9844.5	28749.7
3533.81	-109.08	9223.5	29279.7
3534	-384.08	9725.5	29663.7
3534.2	-1269.1	10162.5	28729.7
3534.4	295.92	8997.5	30077.7
3534.59	1055.9	9318.5	28514.7
3534.79	90.921	9625.5	29486.7
3534.98	560.92	11264.5	30288.7
3535.18	-476.08	10518.5	29744.7
3535.37	-1410.1	10678.5	30125.7
3535.57	-584.08	9481.5	30888.7
3535.76	-1435.1	10339.5	29890.7
3535.96	-1574.1	9758.5	31032.7
3536.15	-1305.1	8619.5	30310.7
3536.35	-587.08	8946.5	30244.7
3536.55	473.92	8456.5	28257.7
3536.74	356.92	9681.5	28357.7
3536.94	1189.9	11263.5	28717.7
3537.13	-164.08	11011.5	29172.7
3537.33	-1258.1	8544.5	29822.7
3537.52	-545.08	8769.5	30704.7
3537.72	499.92	9595.5	30697.7
3537.91	-790.08	10005.5	29669.7
3538.11	-25.079	8848.5	29256.7
3538.3	198.92	9279.5	29986.7
3538.5	551.92	10021.5	29886.7
3538.7	681.92	9191.5	31051.7
3538.89	201.92	9849.5	31589.7
3539.09	-1151.1	11213.5	31572.7
3539.28	-1523.1	9720.5	31023.7
3539.48	-863.08	8843.5	29836.7
3539.67	-471.08	8976.5	30051.7
3539.87	-864.08	9917.5	29182.7
3540.06	-759.08	8740.5	29420.7
3540.26	-597.08	9629.5	29714.7
3540.45	30.921	10087.5	30234.7
3540.65	153.92	11037.5	29501.7
3540.85	-204.08	9730.5	29244.7
3541.04	-898.08	10423.5	29615.7
3541.24	-814.08	9947.5	29712.7
3541.43	-526.08	10001.5	29652.7
3541.63	-337.08	10475.5	29967.7
3541.82	-362.08	10337.5	29634.7
3542.02	-269.08	9572.5	29423.7
3542.21	-304.08	9237.5	29632.7
3542.41	774.92	10218.5	30244.7
3542.6	299.92	10975.5	30303.7
3542.8	83.921	9585.5	29748.7
3543	498.92	10724.5	30009.7
3543.19	-145.08	9257.5	29272.7
3543.39	442.92	8736.5	29398.7
3543.58	1263.9	9959.5	29611.7
3543.78	64.921	9492.5	30069.7
3543.97	-461.08	9282.5	30767.7
3544.17	-784.08	10148.5	29851.7
3544.36	470.92	10907.5	28639.7
3544.56	48.921	10622.5	29185.7
3544.75	521.92	10846.5	29282.7
3544.95	-287.08	10946.5	29364.7
3545.15	-484.08	10240.5	29564.7
3545.34	-936.08	8743.5	29839.7
3545.54	-1292.1	10897.5	30300.7
3545.73	-708.08	10782.5	30474.7
3545.93	-1037.1	11234.5	30706.7
3546.12	71.921	10550.5	29406.7
3546.32	-563.08	9044.5	29759.7
3546.51	-1092.1	10879.5	29944.7
3546.71	-1080.1	10895.5	29998.7
3546.9	-1870.1	9375.5	29926.7
3547.1	-912.08	9985.5	30825.7
3547.3	290.92	11282.5	30561.7
3547.49	-76.079	9388.5	30530.7
3547.69	-744.08	8790.5	31224.7
3547.88	-543.08	9405.5	29795.7
3548.08	-1.0791	10530.5	29917.7
3548.27	-176.08	10399.5	30622.7
3548.47	-231.08	9810.5	30151.7
3548.66	-850.08	11037.5	29110.7
3548.86	-32.079	10079.5	29593.7
3549.05	255.92	10333.5	29215.7
3549.25	622.92	11290.5	29275.7
3549.45	117.92	10374.5	29730.7
3549.64	-60.079	9686.5	29561.7
3549.84	-1449.1	9599.5	29255.7
3550.03	-617.08	9349.5	29703.7
3550.23	-477.08	10238.5	30333.7
3550.42	-864.08	10867.5	30713.7
3550.62	167.92	9838.5	30614.7
3550.81	912.92	10251.5	29694.7
3551.01	1247.9	9663.5	29134.7
3551.2	524.92	8783.5	29245.7
3551.4	895.92	10607.5	28490.7
3551.6	90.921	9844.5	30509.7
3551.79	-664.08	9062.5	29876.7
3551.99	348.92	10242.5	29972.7
3552.18	464.92	9481.5	29726.7
3552.38	206.92	10528.5	30028.7
3552.57	-55.079	9184.5	29781.7
3552.77	-1268.1	9031.5	30202.7
3552.96	-225.08	9733.5	30346.7
3553.16	1234.9	9389.5	29203.7
3553.35	384.92	9852.5	29040.7
3553.55	-99.079	10513.5	29903.7
3553.75	-681.08	11288.5	30169.7
3553.94	-883.08	10296.5	30322.7
3554.14	-1151.1	10823.5	29764.7
3554.33	561.92	11132.5	30414.7
3554.53	1687.9	9737.5	31340.7
3554.72	344.92	9464.5	31170.7
3554.92	1302.9	9988.5	30380.7
3555.11	-349.08	9809.5	31161.7
3555.31	-1302.1	9653.5	30917.7
3555.5	219.92	10154.5	30015.7
3555.7	-379.08	9901.5	30626.7
3555.9	-478.08	10104.5	30088.7
3556.09	-113.08	10205.5	30065.7
3556.29	68.921	10030.5	29576.7
3556.48	283.92	9885.5	29467.7
3556.68	-684.08	9396.5	30822.7
3556.87	333.92	10717.5	30452.7
3557.07	1053.9	10659.5	29294.7
3557.26	-263.08	10114.5	29413.7
3557.46	-228.08	9107.5	29944.7
3557.65	-163.08	9682.5	29855.7
3557.85	-1209.1	8772.5	30248.7
3558.05	-1070.1	9794.5	29953.7
3558.24	519.92	9392.5	30074.7
3558.44	-29.079	10489.5	30939.7
3558.63	437.92	8011.5	30288.7
3558.83	-615.08	9670.5	30009.7
3559.02	418.92	9628.5	30337.7
3559.22	493.92	10742.5	30053.7
3559.41	594.92	10333.5	29612.7
3559.61	-423.08	10818.5	29558.7
3559.8	-750.08	10253.5	30640.7
3560	-102.08	10444.5	28980.7
3560.2	298.92	9089.5	29265.7
3560.39	252.92	9696.5	29532.7
3560.59	458.92	10514.5	29092.7
3560.78	-808.08	10797.5	28858.7
3560.98	-840.08	11290.5	28492.7
3561.17	996.92	10566.5	29242.7
3561.37	1149.9	9851.5	29432.7
3561.56	-450.08	9505.5	30235.7
3561.76	-311.08	9947.5	29044.7
3561.95	-609.08	10093.5	28005.7
3562.15	-137.08	10602.5	29299.7
3562.35	-1608.1	9788.5	29985.7
3562.54	-834.08	9324.5	30264.7
3562.74	-670.08	8686.5	29673.7
3562.93	465.92	8336.5	30584.7
3563.13	-887.08	9722.5	30162.7
3563.32	-1284.1	9646.5	29163.7
3563.52	-1324.1	10291.5	28575.7
3563.71	-918.08	9491.5	29206.7
3563.91	-334.08	8850.5	29500.7
3564.1	685.92	9537.5	28823.7
3564.3	240.92	8953.5	28618.7
3564.5	78.921	10112.5	29667.7
3564.69	-350.08	10167.5	29732.7
3564.89	-375.08	9584.5	29390.7
3565.08	-393.08	9791.5	29695.7
3565.28	1100.9	9778.5	30888.7
3565.47	95.921	10080.5	30923.7
3565.67	-205.08	10426.5	29792.7
3565.86	61.921	9262.5	29862.7
3566.06	-303.08	8182.5	28686.7
3566.25	-960.08	8574.5	29737.7
3566.45	-1156.1	8281.5	29857.7
3566.65	-28.079	11059.5	28958.7
3566.84	90.921	10772.5	28619.7
3567.04	6.9209	9622.5	29179.7
3567.23	-640.08	9662.5	28712.7
3567.43	520.92	10352.5	29433.7
3567.62	170.92	10392.5	31098.7
3567.82	680.92	9983.5	29951.7
3568.01	480.92	9418.5	29698.7
3568.21	-235.08	9307.5	29678.7
3568.4	1341.9	9945.5	29422.7
3568.6	-142.08	10183.5	29743.7
3568.8	822.92	9454.5	30044.7
3568.99	-683.08	9641.5	30528.7
3569.19	270.92	9755.5	30326.7
3569.38	35.921	10215.5	31263.7
3569.58	44.921	10315.5	30214.7
3569.77	-617.08	9296.5	28932.7
3569.97	-1575.1	8940.5	29243.7
3570.16	-786.08	9149.5	29356.7
3570.36	-212.08	10331.5	29432.7
3570.55	86.921	9447.5	29802.7
3570.75	672.92	9529.5	29668.7
3570.95	960.92	9207.5	29385.7
3571.14	78.921	9173.5	28741.7
3571.34	891.92	10554.5	29927.7
3571.53	914.92	10226.5	29569.7
3571.73	403.92	10786.5	31445.7
3571.92	-477.08	11293.5	30321.7
3572.12	403.92	9104.5	29343.7
3572.31	1077.9	9241.5	29679.7
3572.51	-627.08	10710.5	28420.7
3572.7	-210.08	10712.5	29670.7
3572.9	-519.08	10848.5	29064.7
3573.1	-1363.1	10243.5	29270.7
3573.29	-1034.1	9295.5	29345.7
3573.49	950.92	9555.5	30262.7
3573.68	289.92	9786.5	30450.7
3573.88	-427.08	9928.5	29161.7
3574.07	-488.08	9575.5	29918.7
3574.27	-24.079	9371.5	30060.7
3574.46	97.921	9195.5	29160.7
3574.66	438.92	9893.5	29297.7
3574.85	-27.079	9364.5	29018.7
3575.05	13.921	8394.5	29985.7
3575.25	-775.08	9156.5	29663.7
3575.44	434.92	9916.5	28626.7
3575.64	4.9209	9246.5	28903.7
3575.83	90.921	9386.5	29506.7
3576.03	-493.08	10276.5	30014.7
3576.22	-78.079	10989.5	30500.7
3576.42	-730.08	9906.5	29328.7
3576.61	347.92	8798.5	28370.7
3576.81	775.92	9229.5	28974.7
3577	995.92	9657.5	29076.7
3577.2	782.92	10645.5	30020.7
3577.4	-219.08	9643.5	30503.7
3577.59	-569.08	10433.5	28948.7
3577.79	-40.079	9859.5	30588.7
3577.98	-178.08	9420.5	29626.7
3578.18	-93.079	8468.5	29283.7
3578.37	-130.08	9206.5	29684.7
3578.57	-1274.1	9337.5	30319.7
3578.76	-428.08	8951.5	29725.7
3578.96	325.92	9980.5	30129.7
3579.15	204.92	9438.5	30733.7
3579.35	953.92	10460.5	30190.7
3579.55	448.92	9595.5	30208.7
3579.74	291.92	9433.5	29334.7
3579.94	138.92	9578.5	29340.7
3580.13	-20.079	9622.5	29573.7
3580.33	690.92	8875.5	30683.7
3580.52	-965.08	9300.5	29714.7
3580.72	-1598.1	8788.5	28853.7
3580.91	135.92	9963.5	28794.7
3581.11	-467.08	10299.5	30113.7
3581.3	-878.08	9680.5	30674.7
3581.5	264.92	9736.5	30203.7
3581.7	-240.08	10706.5	30979.7
3581.89	640.92	10243.5	30957.7
3582.09	-429.08	9519.5	29511.7
3582.28	-1446.1	9492.5	29802.7
3582.48	181.92	9241.5	29029.7
3582.67	800.92	10442.5	28848.7
3582.87	1289.9	9155.5	29504.7
3583.06	640.92	8853.5	29332.7
3583.26	-1333.1	9794.5	30125.7
3583.45	-582.08	9827.5	30132.7
3583.65	-1770.1	9011.5	29740.7
3583.85	-573.08	9992.5	30216.7
3584.04	-533.08	9170.5	30491.7
3584.24	-1653.1	8913.5	29554.7
3584.43	-317.08	9558.5	28946.7
3584.63	-974.08	9582.5	28671.7
3584.82	-1396.1	9518.5	29251.7
3585.02	-1394.1	10268.5	29640.7
3585.21	-594.08	10485.5	29307.7
3585.41	-590.08	9595.5	30284.7
3585.6	-1223.1	8430.5	29847.7
3585.8	-1042.1	8609.5	30127.7
3586	141.92	9680.5	30441.7
3586.19	1003.9	9117.5	32068.7
3586.39	-40.079	9762.5	31476.7
3586.58	-698.08	11165.5	29269.7
3586.78	-314.08	10869.5	30482.7
3586.97	114.92	9120.5	30803.7
3587.17	-366.08	9631.5	29559.7
3587.36	-87.079	9573.5	28793.7
3587.56	396.92	9831.5	30560.7
3587.75	1738.9	10405.5	30686.7
3587.95	1040.9	10695.5	29575.7
3588.15	-702.08	9928.5	29390.7
3588.34	-546.08	9328.5	30700.7
3588.54	-98.079	8879.5	30260.7
3588.73	-447.08	9855.5	29868.7
3588.93	1018.9	10531.5	30178.7
3589.12	358.92	9539.5	30426.7
3589.32	-675.08	9484.5	29953.7
3589.51	686.92	9940.5	29468.7
3589.71	1086.9	9982.5	29197.7
3589.9	468.92	8855.5	30258.7
3590.1	-209.08	9402.5	28580.7
3590.3	-433.08	9177.5	28706.7
3590.49	-49.079	9993.5	29524.7
3590.69	-202.08	10660.5	29316.7
3590.88	-581.08	9887.5	29800.7
3591.08	-529.08	9526.5	30294.7
3591.27	448.92	10044.5	30214.7
3591.47	1350.9	10284.5	28978.7
3591.66	910.92	9856.5	30828.7
3591.86	738.92	11196.5	30441.7
3592.05	56.921	10235.5	30571.7
3592.25	13.921	9883.5	29300.7
3592.45	-177.08	10354.5	30686.7
3592.64	316.92	9889.5	29596.7
3592.84	-310.08	10604.5	29765.7
3593.03	421.92	11309.5	29955.7
3593.23	548.92	9918.5	30922.7
3593.42	1082.9	10433.5	30986.7
3593.62	-9.0791	10090.5	29878.7
3593.81	-1000.1	10214.5	29605.7
3594.01	77.921	9259.5	31236.7
3594.2	-724.08	9146.5	30377.7
3594.4	-384.08	8535.5	31190.7
3594.6	-288.08	10731.5	30357.7
3594.79	215.92	10468.5	30526.7
3594.99	-259.08	9646.5	29786.7
3595.18	-291.08	11023.5	29480.7
3595.38	-452.08	10767.5	30578.7
3595.57	864.92	9532.5	30563.7
3595.77	707.92	9600.5	29227.7
3595.96	-1451.1	9376.5	30325.7
3596.16	-861.08	10119.5	29374.7
3596.35	1247.9	10362.5	29625.7
3596.55	-52.079	9983.5	29112.7
3596.75	473.92	11605.5	31030.7
3596.94	-175.08	10396.5	29743.7
3597.14	193.92	9762.5	29287.7
3597.33	-609.08	10212.5	29660.7
3597.53	-1070.1	9347.5	30041.7
3597.72	256.92	9276.5	29439.7
3597.92	-718.08	9549.5	29519.7
3598.11	-1050.1	10082.5	31205.7
3598.31	-11.079	11357.5	30758.7
3598.5	556.92	11283.5	30435.7
3598.7	-228.08	9792.5	29333.7
3598.9	250.92	9519.5	29668.7
3599.09	-300.08	9451.5	30596.7
3599.29	184.92	9833.5	30383.7
3599.48	826.92	9417.5	30780.7
3599.68	792.92	9478.5	29984.7
3599.87	869.92	10264.5	30636.7
3600.07	694.92	10616.5	31001.7
3600.26	136.92	9577.5	30920.7
3600.46	471.92	9660.5	30863.7
3600.65	1541.9	10262.5	30663.7
3600.85	502.92	10195.5	30381.7
3601.05	623.92	9718.5	28867.7
3601.24	2130.9	9430.5	30005.7
3601.44	39.921	8722.5	30104.7
3601.63	-36.079	9678.5	30694.7
3601.83	603.92	10286.5	30232.7
3602.02	1070.9	10556.5	29126.7
3602.22	1293.9	10709.5	29680.7
3602.41	697.92	9948.5	30165.7
3602.61	46.921	8877.5	30359.7
3602.8	2548.9	9573.5	30507.7
3603	811.92	10119.5	30239.7
3603.2	272.92	10273.5	29528.7
3603.39	779.92	11033.5	30511.7
3603.59	122.92	9783.5	30017.7
3603.78	923.92	10088.5	30960.7
3603.98	1273.9	10891.5	31279.7
3604.17	1612.9	12161.5	29409.7
3604.37	547.92	10098.5	31470.7
3604.56	930.92	9131.5	31377.7
3604.76	-315.08	9848.5	29812.7
3604.95	-182.08	10360.5	29767.7
3605.15	-882.08	9815.5	30076.7
3605.35	-783.08	9529.5	30097.7
3605.54	660.92	10589.5	31119.7
3605.74	1221.9	11979.5	31444.7
3605.93	1065.9	10669.5	30238.7
3606.13	70.921	10220.5	29515.7
3606.32	1126.9	10535.5	29054.7
3606.52	141.92	10300.5	31054.7
3606.71	766.92	9889.5	31145.7
3606.91	-423.08	10477.5	31202.7
3607.1	192.92	10434.5	29548.7
3607.3	250.92	10532.5	29747.7
3607.5	113.92	10405.5	31396.7
3607.69	382.92	11065.5	31128.7
3607.89	1103.9	11881.5	31673.7
3608.08	1179.9	10797.5	30624.7
3608.28	668.92	10358.5	30380.7
3608.47	486.92	10705.5	29711.7
3608.67	19.921	9779.5	29517.7
3608.86	-411.08	10102.5	30754.7
3609.06	143.92	10389.5	30108.7
3609.25	927.92	10061.5	32121.7
3609.45	462.92	10727.5	30770.7
3609.65	1684.9	9871.5	30007.7
3609.84	1552.9	9749.5	30703.7
3610.04	1179.9	11669.5	31401.7
3610.23	-649.08	10051.5	30053.7
3610.43	-432.08	9250.5	30207.7
3610.62	-590.08	9811.5	30659.7
3610.82	1057.9	10304.5	31764.7
3611.01	1758.9	11271.5	31207.7
3611.21	642.92	10185.5	29387.7
3611.4	533.92	10303.5	31200.7
3611.6	509.92	10754.5	31665.7
3611.8	817.92	10931.5	30832.7
3611.99	818.92	10694.5	30214.7
3612.19	1010.9	11066.5	31417.7
3612.38	1085.9	10432.5	31201.7
3612.58	1779.9	11115.5	31495.7
3612.77	615.92	11352.5	31498.7
3612.97	1204.9	12006.5	31169.7
3613.16	644.92	11465.5	32098.7
3613.36	1081.9	11695.5	29917.7
3613.55	620.92	12114.5	30142.7
3613.75	730.92	11070.5	30890.7
3613.95	1328.9	10661.5	30778.7
3614.14	278.92	10327.5	30766.7
3614.34	2361.9	9958.5	30776.7
3614.53	2267.9	10421.5	31158.7
3614.73	1105.9	11468.5	30785.7
3614.92	739.92	11180.5	30008.7
3615.12	-7.0791	10905.5	30531.7
3615.31	16.921	10617.5	31245.7
3615.51	1285.9	9628.5	31324.7
3615.7	2244.9	10175.5	30740.7
3615.9	2788.9	10645.5	30559.7
3616.1	2702.9	10933.5	31402.7
3616.29	1235.9	11104.5	30629.7
3616.49	134.92	10443.5	30537.7
3616.68	1803.9	11831.5	30733.7
3616.88	1366.9	11031.5	30831.7
3617.07	2161.9	11746.5	32239.7
3617.27	1306.9	10900.5	32376.7
3617.46	1221.9	10364.5	30799.7
3617.66	2085.9	10728.5	31161.7
3617.85	2659.9	10470.5	29659.7
3618.05	1736.9	10892.5	30746.7
3618.25	1178.9	11175.5	31836.7
