# Supplementary material for: Pyro-catalysis for tooth whitening via oral temperature fluctuation
Source: Nat Commun. 2022 Jul 29;13:4419. doi: 10.1038/s41467-022-32132-3 (PMC9338087; doi:10.1038/s41467-022-32132-3)
Supplement: Supplementary file 6 — Source data [file 41467_2022_32132_MOESM6_ESM.zip › Source data/supporting/S12/Figure S12.xlsx]

## Sheet: Figure S12a
450	0.042	0.022	0.025	0.016	0.009	0.011	0.026	0.011	0.009	0.005
451	0.042	0.022	0.025	0.016	0.009	0.011	0.026	0.011	0.009	0.005
452	0.042	0.022	0.025	0.016	0.009	0.011	0.027	0.011	0.009	0.005
453	0.042	0.022	0.025	0.016	0.009	0.011	0.026	0.011	0.009	0.005
454	0.042	0.022	0.025	0.016	0.009	0.011	0.026	0.011	0.009	0.005
455	0.042	0.022	0.025	0.016	0.009	0.011	0.026	0.011	0.009	0.005
456	0.042	0.022	0.025	0.016	0.009	0.011	0.026	0.011	0.009	0.005
457	0.042	0.022	0.025	0.016	0.009	0.011	0.026	0.011	0.009	0.005
458	0.042	0.022	0.025	0.016	0.008	0.011	0.026	0.011	0.009	0.005
459	0.042	0.022	0.025	0.016	0.009	0.01	0.025	0.011	0.009	0.005
460	0.042	0.022	0.024	0.016	0.009	0.01	0.025	0.01	0.009	0.005
461	0.041	0.021	0.024	0.016	0.008	0.01	0.025	0.01	0.008	0.005
462	0.041	0.021	0.024	0.016	0.008	0.01	0.025	0.011	0.008	0.005
463	0.041	0.022	0.024	0.016	0.008	0.01	0.025	0.011	0.008	0.005
464	0.041	0.022	0.024	0.016	0.009	0.01	0.025	0.011	0.009	0.005
465	0.041	0.021	0.025	0.016	0.009	0.01	0.025	0.011	0.009	0.005
466	0.041	0.021	0.024	0.016	0.008	0.01	0.025	0.01	0.008	0.005
467	0.041	0.021	0.024	0.016	0.008	0.01	0.025	0.01	0.008	0.004
468	0.041	0.021	0.024	0.016	0.008	0.01	0.025	0.01	0.008	0.004
469	0.041	0.021	0.024	0.016	0.008	0.01	0.025	0.011	0.008	0.005
470	0.041	0.021	0.024	0.016	0.008	0.01	0.025	0.011	0.008	0.005
471	0.041	0.021	0.024	0.016	0.008	0.01	0.025	0.01	0.008	0.004
472	0.04	0.021	0.024	0.016	0.008	0.01	0.024	0.011	0.008	0.005
473	0.041	0.021	0.024	0.016	0.008	0.01	0.024	0.01	0.008	0.005
474	0.041	0.021	0.024	0.016	0.008	0.009	0.024	0.01	0.008	0.005
475	0.04	0.021	0.024	0.015	0.008	0.009	0.024	0.01	0.008	0.004
476	0.04	0.021	0.024	0.015	0.008	0.009	0.024	0.01	0.008	0.004
477	0.04	0.021	0.024	0.016	0.008	0.009	0.024	0.01	0.008	0.004
478	0.04	0.021	0.024	0.016	0.008	0.009	0.024	0.01	0.008	0.005
479	0.04	0.021	0.024	0.016	0.008	0.01	0.024	0.01	0.008	0.005
480	0.04	0.021	0.024	0.016	0.008	0.01	0.024	0.01	0.008	0.005
481	0.04	0.021	0.024	0.016	0.008	0.009	0.024	0.01	0.008	0.004
482	0.04	0.021	0.024	0.016	0.008	0.009	0.023	0.01	0.008	0.004
483	0.04	0.021	0.023	0.016	0.008	0.009	0.023	0.01	0.007	0.004
484	0.041	0.021	0.024	0.015	0.008	0.009	0.023	0.01	0.008	0.004
485	0.041	0.021	0.024	0.016	0.008	0.009	0.024	0.01	0.007	0.004
486	0.041	0.021	0.024	0.016	0.007	0.009	0.024	0.01	0.007	0.004
487	0.041	0.022	0.024	0.016	0.007	0.009	0.024	0.01	0.008	0.004
488	0.041	0.022	0.024	0.016	0.008	0.009	0.024	0.01	0.008	0.005
489	0.042	0.022	0.024	0.015	0.008	0.009	0.023	0.009	0.008	0.004
490	0.042	0.022	0.024	0.015	0.008	0.008	0.023	0.009	0.008	0.004
491	0.043	0.022	0.024	0.016	0.008	0.008	0.023	0.009	0.007	0.004
492	0.043	0.022	0.024	0.016	0.007	0.008	0.023	0.01	0.007	0.004
493	0.044	0.023	0.024	0.017	0.007	0.009	0.024	0.01	0.007	0.004
494	0.045	0.023	0.025	0.017	0.007	0.009	0.024	0.01	0.007	0.005
495	0.045	0.024	0.025	0.017	0.008	0.009	0.024	0.009	0.008	0.005
496	0.045	0.024	0.026	0.017	0.008	0.009	0.024	0.009	0.008	0.005
497	0.046	0.024	0.026	0.017	0.008	0.008	0.024	0.009	0.007	0.004
498	0.047	0.025	0.026	0.017	0.008	0.008	0.023	0.009	0.007	0.004
499	0.048	0.025	0.026	0.018	0.008	0.009	0.023	0.01	0.007	0.004
500	0.049	0.026	0.026	0.018	0.008	0.009	0.024	0.009	0.007	0.004
501	0.05	0.026	0.027	0.018	0.008	0.009	0.023	0.009	0.007	0.004
502	0.051	0.027	0.027	0.018	0.008	0.009	0.023	0.009	0.007	0.004
503	0.052	0.027	0.027	0.018	0.009	0.009	0.023	0.009	0.007	0.004
504	0.053	0.028	0.028	0.018	0.009	0.009	0.023	0.009	0.007	0.004
505	0.054	0.029	0.028	0.019	0.009	0.009	0.022	0.009	0.007	0.004
506	0.055	0.029	0.028	0.019	0.008	0.009	0.022	0.01	0.007	0.004
507	0.056	0.03	0.029	0.019	0.009	0.009	0.021	0.009	0.007	0.004
508	0.057	0.031	0.029	0.019	0.009	0.009	0.021	0.009	0.007	0.004
509	0.059	0.032	0.03	0.019	0.009	0.009	0.021	0.009	0.007	0.004
510	0.06	0.032	0.03	0.02	0.01	0.009	0.021	0.009	0.007	0.004
511	0.062	0.033	0.031	0.02	0.01	0.009	0.021	0.01	0.007	0.004
512	0.063	0.034	0.031	0.02	0.01	0.01	0.021	0.01	0.007	0.004
513	0.065	0.035	0.032	0.02	0.01	0.01	0.021	0.01	0.007	0.004
514	0.067	0.036	0.033	0.021	0.01	0.01	0.021	0.009	0.007	0.004
515	0.068	0.037	0.033	0.021	0.011	0.01	0.021	0.009	0.007	0.004
516	0.07	0.038	0.034	0.021	0.011	0.01	0.021	0.009	0.007	0.004
517	0.072	0.039	0.034	0.021	0.011	0.01	0.021	0.009	0.007	0.004
518	0.074	0.04	0.035	0.022	0.011	0.01	0.021	0.01	0.007	0.004
519	0.076	0.041	0.036	0.023	0.011	0.011	0.021	0.01	0.007	0.004
520	0.078	0.043	0.036	0.023	0.012	0.011	0.021	0.01	0.007	0.004
521	0.08	0.044	0.037	0.023	0.012	0.01	0.021	0.01	0.007	0.004
522	0.082	0.045	0.038	0.024	0.012	0.01	0.02	0.01	0.007	0.004
523	0.084	0.047	0.038	0.024	0.013	0.011	0.021	0.01	0.007	0.004
524	0.087	0.048	0.039	0.025	0.013	0.011	0.021	0.01	0.007	0.004
525	0.089	0.049	0.04	0.025	0.013	0.011	0.021	0.01	0.007	0.004
526	0.092	0.051	0.041	0.026	0.013	0.011	0.021	0.01	0.007	0.004
527	0.095	0.052	0.042	0.026	0.013	0.011	0.021	0.01	0.007	0.004
528	0.097	0.054	0.043	0.026	0.014	0.011	0.021	0.01	0.007	0.004
529	0.1	0.056	0.044	0.027	0.014	0.012	0.021	0.01	0.007	0.004
530	0.102	0.057	0.045	0.028	0.015	0.012	0.021	0.01	0.007	0.004
531	0.105	0.059	0.046	0.028	0.015	0.012	0.021	0.01	0.007	0.004
532	0.108	0.06	0.047	0.029	0.015	0.012	0.021	0.01	0.007	0.004
533	0.111	0.062	0.048	0.029	0.015	0.013	0.021	0.01	0.007	0.004
534	0.114	0.064	0.049	0.03	0.016	0.013	0.021	0.01	0.007	0.004
535	0.118	0.066	0.05	0.031	0.016	0.013	0.021	0.01	0.007	0.004
536	0.12	0.067	0.051	0.031	0.016	0.012	0.021	0.01	0.006	0.003
537	0.124	0.069	0.052	0.032	0.016	0.013	0.022	0.01	0.006	0.004
538	0.128	0.072	0.054	0.033	0.018	0.013	0.023	0.011	0.007	0.004
539	0.132	0.074	0.055	0.034	0.018	0.014	0.023	0.011	0.007	0.004
540	0.135	0.077	0.057	0.035	0.019	0.014	0.023	0.011	0.007	0.004
541	0.139	0.079	0.058	0.036	0.019	0.014	0.023	0.011	0.007	0.004
542	0.143	0.081	0.059	0.037	0.02	0.014	0.023	0.011	0.007	0.004
543	0.148	0.084	0.06	0.037	0.02	0.015	0.023	0.011	0.007	0.004
544	0.152	0.086	0.062	0.038	0.021	0.015	0.023	0.011	0.007	0.004
545	0.156	0.089	0.064	0.039	0.021	0.015	0.023	0.011	0.008	0.004
546	0.16	0.091	0.065	0.04	0.021	0.015	0.023	0.011	0.007	0.004
547	0.165	0.094	0.067	0.041	0.022	0.016	0.023	0.012	0.007	0.004
548	0.169	0.096	0.068	0.042	0.023	0.016	0.023	0.012	0.007	0.004
549	0.174	0.099	0.07	0.043	0.023	0.016	0.024	0.012	0.007	0.005
550	0.179	0.102	0.072	0.044	0.024	0.017	0.024	0.012	0.007	0.005
551	0.183	0.105	0.073	0.045	0.024	0.017	0.024	0.012	0.007	0.004
552	0.188	0.108	0.075	0.046	0.025	0.017	0.023	0.012	0.008	0.004
553	0.193	0.111	0.077	0.047	0.026	0.017	0.023	0.012	0.008	0.005
554	0.198	0.113	0.079	0.048	0.026	0.018	0.024	0.012	0.008	0.005
555	0.203	0.117	0.08	0.049	0.027	0.018	0.024	0.013	0.008	0.005
556	0.208	0.12	0.082	0.05	0.028	0.019	0.024	0.013	0.008	0.005
557	0.213	0.123	0.084	0.051	0.028	0.019	0.024	0.013	0.008	0.005
558	0.218	0.125	0.086	0.052	0.029	0.019	0.024	0.013	0.008	0.005
559	0.223	0.128	0.087	0.053	0.029	0.02	0.024	0.013	0.008	0.005
560	0.227	0.131	0.089	0.054	0.03	0.02	0.024	0.013	0.008	0.005
561	0.232	0.134	0.091	0.055	0.03	0.02	0.024	0.013	0.008	0.005
562	0.237	0.137	0.093	0.056	0.031	0.021	0.025	0.013	0.008	0.005
563	0.242	0.14	0.094	0.057	0.032	0.021	0.025	0.014	0.008	0.005
564	0.247	0.143	0.096	0.058	0.032	0.021	0.025	0.014	0.008	0.005
565	0.252	0.146	0.098	0.059	0.033	0.022	0.025	0.014	0.008	0.005
566	0.257	0.149	0.1	0.06	0.034	0.022	0.025	0.014	0.008	0.005
567	0.262	0.152	0.101	0.061	0.034	0.022	0.025	0.014	0.008	0.005
568	0.266	0.155	0.103	0.062	0.035	0.023	0.025	0.014	0.008	0.005
569	0.271	0.157	0.105	0.063	0.035	0.023	0.025	0.014	0.008	0.005
570	0.276	0.161	0.107	0.064	0.036	0.023	0.026	0.014	0.008	0.005
571	0.281	0.164	0.108	0.065	0.037	0.024	0.026	0.015	0.008	0.005
572	0.286	0.166	0.11	0.066	0.038	0.024	0.026	0.015	0.009	0.005
573	0.29	0.169	0.112	0.067	0.038	0.025	0.026	0.015	0.009	0.006
574	0.295	0.172	0.114	0.068	0.038	0.025	0.026	0.015	0.009	0.005
575	0.3	0.175	0.115	0.069	0.039	0.025	0.026	0.015	0.009	0.005
576	0.305	0.178	0.117	0.07	0.039	0.025	0.026	0.015	0.008	0.005
577	0.31	0.181	0.118	0.071	0.04	0.026	0.026	0.015	0.009	0.005
578	0.315	0.184	0.12	0.072	0.041	0.026	0.026	0.015	0.009	0.005
579	0.32	0.187	0.122	0.073	0.042	0.026	0.027	0.016	0.009	0.005
580	0.325	0.19	0.124	0.075	0.042	0.027	0.027	0.016	0.009	0.006
581	0.33	0.194	0.126	0.075	0.043	0.027	0.027	0.016	0.009	0.006
582	0.336	0.197	0.128	0.077	0.044	0.028	0.027	0.016	0.009	0.006
583	0.342	0.2	0.13	0.078	0.044	0.028	0.027	0.016	0.009	0.006
584	0.347	0.203	0.132	0.079	0.045	0.028	0.027	0.016	0.009	0.006
585	0.352	0.206	0.134	0.08	0.046	0.029	0.027	0.017	0.009	0.006
586	0.357	0.21	0.136	0.081	0.047	0.029	0.027	0.017	0.009	0.006
587	0.363	0.213	0.138	0.083	0.047	0.03	0.027	0.017	0.01	0.006
588	0.369	0.216	0.14	0.084	0.048	0.03	0.028	0.017	0.01	0.006
589	0.375	0.22	0.142	0.085	0.049	0.031	0.028	0.017	0.01	0.006
590	0.381	0.224	0.145	0.086	0.049	0.031	0.028	0.018	0.01	0.006
591	0.386	0.227	0.147	0.087	0.05	0.031	0.028	0.018	0.01	0.006
592	0.392	0.23	0.148	0.089	0.051	0.032	0.028	0.018	0.01	0.006
593	0.397	0.233	0.15	0.09	0.051	0.032	0.028	0.018	0.01	0.006
594	0.403	0.236	0.152	0.091	0.052	0.032	0.029	0.018	0.01	0.006
595	0.408	0.24	0.155	0.092	0.053	0.033	0.029	0.018	0.01	0.006
596	0.413	0.243	0.156	0.093	0.054	0.033	0.029	0.018	0.01	0.006
597	0.418	0.246	0.158	0.094	0.055	0.034	0.029	0.018	0.01	0.007
598	0.423	0.249	0.16	0.095	0.055	0.034	0.029	0.019	0.01	0.007
599	0.428	0.251	0.161	0.096	0.055	0.034	0.029	0.019	0.01	0.007
600	0.432	0.254	0.163	0.097	0.056	0.035	0.03	0.019	0.01	0.007
601	0.436	0.256	0.164	0.098	0.057	0.035	0.03	0.019	0.01	0.007
602	0.44	0.258	0.166	0.099	0.057	0.035	0.03	0.019	0.01	0.006
603	0.443	0.26	0.167	0.099	0.057	0.035	0.03	0.019	0.01	0.006
604	0.447	0.262	0.168	0.1	0.058	0.036	0.03	0.019	0.011	0.007
605	0.449	0.264	0.169	0.1	0.058	0.036	0.03	0.019	0.011	0.007
606	0.451	0.266	0.17	0.101	0.059	0.036	0.03	0.019	0.01	0.007
607	0.453	0.267	0.171	0.101	0.059	0.036	0.03	0.019	0.01	0.007
608	0.455	0.267	0.171	0.102	0.059	0.036	0.03	0.019	0.01	0.006
609	0.456	0.268	0.172	0.102	0.059	0.036	0.03	0.019	0.011	0.006
610	0.457	0.269	0.172	0.102	0.059	0.036	0.03	0.019	0.01	0.007
611	0.457	0.269	0.172	0.102	0.059	0.036	0.029	0.019	0.01	0.007
612	0.457	0.269	0.172	0.102	0.059	0.036	0.029	0.019	0.01	0.006
613	0.456	0.268	0.171	0.102	0.059	0.036	0.029	0.019	0.01	0.007
614	0.455	0.267	0.171	0.102	0.059	0.036	0.029	0.019	0.01	0.007
615	0.453	0.267	0.17	0.101	0.059	0.036	0.029	0.019	0.01	0.007
616	0.451	0.265	0.169	0.1	0.058	0.035	0.029	0.019	0.01	0.006
617	0.448	0.263	0.168	0.1	0.058	0.035	0.029	0.019	0.01	0.006
618	0.444	0.261	0.167	0.099	0.057	0.035	0.028	0.018	0.01	0.006
619	0.44	0.259	0.165	0.098	0.057	0.035	0.028	0.018	0.01	0.006
620	0.435	0.256	0.163	0.097	0.056	0.034	0.028	0.018	0.01	0.006
621	0.43	0.253	0.161	0.096	0.056	0.034	0.028	0.018	0.01	0.006
622	0.424	0.249	0.159	0.095	0.055	0.033	0.027	0.018	0.01	0.006
623	0.418	0.245	0.157	0.093	0.054	0.033	0.027	0.018	0.01	0.006
624	0.41	0.241	0.154	0.091	0.053	0.032	0.026	0.017	0.009	0.006
625	0.403	0.237	0.151	0.09	0.052	0.031	0.026	0.017	0.009	0.006
626	0.395	0.232	0.148	0.088	0.051	0.031	0.025	0.017	0.009	0.006
627	0.386	0.227	0.145	0.086	0.05	0.03	0.025	0.016	0.009	0.006
628	0.377	0.222	0.141	0.084	0.048	0.03	0.025	0.016	0.009	0.005
629	0.368	0.216	0.138	0.082	0.047	0.029	0.024	0.016	0.009	0.005
630	0.359	0.211	0.134	0.08	0.046	0.028	0.024	0.015	0.008	0.005
631	0.35	0.205	0.131	0.078	0.045	0.027	0.023	0.015	0.008	0.005
632	0.34	0.199	0.127	0.076	0.044	0.027	0.023	0.015	0.008	0.005
633	0.33	0.193	0.124	0.074	0.042	0.026	0.022	0.014	0.008	0.005
634	0.32	0.187	0.12	0.071	0.041	0.025	0.022	0.014	0.008	0.005
635	0.31	0.181	0.116	0.069	0.039	0.024	0.021	0.013	0.007	0.005
636	0.3	0.175	0.112	0.067	0.038	0.023	0.02	0.013	0.007	0.004
637	0.29	0.169	0.108	0.065	0.037	0.023	0.02	0.012	0.007	0.004
638	0.28	0.163	0.104	0.062	0.035	0.022	0.02	0.012	0.007	0.004
639	0.271	0.157	0.101	0.06	0.034	0.021	0.019	0.012	0.007	0.004
640	0.261	0.151	0.097	0.058	0.033	0.02	0.019	0.012	0.006	0.004
641	0.252	0.146	0.094	0.056	0.032	0.02	0.018	0.011	0.006	0.004
642	0.242	0.14	0.09	0.054	0.03	0.019	0.017	0.011	0.006	0.004
643	0.232	0.134	0.086	0.051	0.029	0.018	0.017	0.01	0.006	0.003
644	0.222	0.128	0.082	0.049	0.027	0.017	0.016	0.01	0.006	0.003
645	0.213	0.122	0.079	0.047	0.026	0.016	0.016	0.01	0.005	0.003
646	0.203	0.116	0.076	0.045	0.025	0.016	0.016	0.009	0.005	0.003
647	0.195	0.111	0.072	0.043	0.024	0.015	0.015	0.009	0.005	0.003
648	0.185	0.106	0.069	0.041	0.023	0.014	0.015	0.009	0.005	0.003
649	0.176	0.1	0.065	0.039	0.021	0.014	0.014	0.008	0.005	0.003
650	0.167	0.095	0.062	0.037	0.02	0.013	0.014	0.008	0.005	0.003
651	0.159	0.09	0.059	0.036	0.019	0.012	0.013	0.008	0.004	0.003
652	0.151	0.085	0.056	0.034	0.018	0.012	0.013	0.007	0.004	0.002
653	0.143	0.08	0.053	0.032	0.017	0.011	0.013	0.007	0.004	0.002
654	0.135	0.076	0.05	0.03	0.016	0.01	0.012	0.007	0.004	0.002
655	0.127	0.071	0.047	0.029	0.015	0.01	0.012	0.007	0.004	0.003
656	0.12	0.067	0.045	0.027	0.014	0.009	0.011	0.006	0.004	0.002
657	0.113	0.063	0.042	0.026	0.013	0.009	0.011	0.006	0.003	0.002
658	0.106	0.059	0.04	0.024	0.013	0.008	0.011	0.006	0.003	0.002
659	0.099	0.055	0.037	0.023	0.012	0.008	0.01	0.006	0.003	0.002
660	0.093	0.052	0.035	0.021	0.011	0.007	0.01	0.005	0.003	0.002
661	0.088	0.048	0.033	0.02	0.01	0.007	0.009	0.005	0.003	0.002
662	0.082	0.045	0.031	0.019	0.01	0.006	0.009	0.005	0.003	0.002
663	0.077	0.042	0.029	0.018	0.009	0.006	0.009	0.005	0.003	0.002
664	0.072	0.039	0.027	0.017	0.008	0.005	0.009	0.004	0.003	0.002
665	0.067	0.037	0.026	0.016	0.007	0.005	0.008	0.004	0.003	0.002
666	0.064	0.034	0.024	0.015	0.007	0.005	0.008	0.004	0.002	0.001
667	0.06	0.032	0.023	0.014	0.007	0.005	0.008	0.004	0.002	0.001
668	0.056	0.03	0.021	0.014	0.006	0.005	0.008	0.004	0.002	0.001
669	0.052	0.028	0.02	0.013	0.006	0.004	0.008	0.004	0.002	0.001
670	0.049	0.026	0.019	0.012	0.005	0.004	0.007	0.004	0.002	0.001
671	0.046	0.024	0.018	0.011	0.005	0.004	0.007	0.003	0.002	0.001
672	0.043	0.023	0.017	0.011	0.005	0.004	0.007	0.003	0.002	0.001
673	0.041	0.021	0.016	0.01	0.004	0.003	0.007	0.003	0.002	0.001
674	0.038	0.02	0.015	0.01	0.004	0.003	0.007	0.003	0.002	0.001
675	0.035	0.018	0.014	0.009	0.004	0.003	0.007	0.003	0.002	0.001
676	0.033	0.017	0.013	0.009	0.004	0.003	0.006	0.003	0.002	0.001
677	0.031	0.016	0.013	0.008	0.003	0.003	0.006	0.003	0.001	0.001
678	0.029	0.015	0.012	0.008	0.003	0.003	0.006	0.003	0.002	0.001
679	0.027	0.013	0.011	0.007	0.003	0.002	0.006	0.002	0.002	0.001
680	0.025	0.012	0.01	0.007	0.002	0.002	0.006	0.003	0.002	0.001
681	0.023	0.012	0.01	0.007	0.002	0.002	0.005	0.003	0.002	0.001
682	0.022	0.011	0.009	0.006	0.002	0.002	0.005	0.002	0.002	0.001
683	0.021	0.01	0.009	0.006	0.002	0.002	0.006	0.002	0.002	0.001
684	0.019	0.009	0.009	0.006	0.002	0.002	0.005	0.002	0.002	0.001
685	0.018	0.009	0.008	0.005	0.002	0.002	0.005	0.002	0.001	0.001
686	0.017	0.008	0.007	0.005	0.001	0.002	0.005	0.002	0.001	0.001
687	0.016	0.008	0.007	0.005	0.001	0.001	0.005	0.002	0.001	0.001
688	0.015	0.007	0.006	0.005	0.002	0.001	0.005	0.002	0.001	0.001
689	0.013	0.006	0.006	0.004	0.001	0.001	0.005	0.002	0.001	0
690	0.013	0.006	0.006	0.004	0.001	0.001	0.005	0.002	0.001	0.001
691	0.012	0.005	0.005	0.004	0.001	0.001	0.004	0.002	0.001	0.001
692	0.011	0.005	0.005	0.004	0.001	0.001	0.004	0.002	0.001	0.001
693	0.01	0.005	0.005	0.004	0.001	0.001	0.004	0.002	0.001	0.001
694	0.01	0.004	0.005	0.004	0.001	0.001	0.004	0.002	0.001	0
695	0.009	0.004	0.005	0.004	0.001	0.001	0.004	0.002	0.001	0.001
696	0.009	0.004	0.004	0.004	0.001	0.001	0.004	0.002	0.001	0.001
697	0.008	0.003	0.004	0.003	0.001	0.001	0.004	0.001	0.001	0.001
698	0.008	0.003	0.004	0.003	0.001	0.001	0.004	0.001	0.001	0
699	0.007	0.003	0.004	0.003	0.001	0.001	0.004	0.001	0.001	0
700	0.007	0.002	0.004	0.003	0	0.001	0.004	0.002	0.001	0
701	0.006	0.002	0.003	0.003	0	0.001	0.003	0.002	0.001	0
702	0.006	0.002	0.003	0.002	0	0	0.003	0.001	0.001	0
703	0.006	0.002	0.003	0.003	0	0	0.004	0.001	0	0
704	0.006	0.002	0.003	0.003	0	0.001	0.004	0.001	0.001	0.001
705	0.005	0.002	0.003	0.003	0	0.001	0.003	0.002	0.001	0.001
706	0.005	0.002	0.003	0.002	0	0.001	0.003	0.001	0.001	0.001
707	0.004	0.001	0.003	0.002	0	0	0.003	0.001	0.001	0.001
708	0.004	0.001	0.002	0.002	0	0	0.003	0.001	0.001	0
709	0.004	0.001	0.002	0.002	0	0.001	0.003	0.001	0.001	0
710	0.004	0.001	0.002	0.002	0	0.001	0.003	0.001	0	0
711	0.003	0.001	0.002	0.002	0	0.001	0.003	0.001	0	0
712	0.003	0.001	0.002	0.002	0	0	0.003	0.001	0.001	0
713	0.004	0.001	0.002	0.002	0	0	0.003	0.001	0.001	0
714	0.003	0.001	0.002	0.002	0	0.001	0.003	0.001	0.001	0
715	0.003	0.001	0.002	0.002	0	0.001	0.003	0.001	0	0
716	0.003	0.001	0.002	0.002	0	0	0.003	0.001	0	0.001
717	0.003	0.001	0.002	0.002	0	0	0.003	0.001	0.001	0
718	0.003	0.001	0.001	0.002	0	0	0.002	0.001	0.001	0
719	0.003	0	0.002	0.001	0	0.001	0.002	0.001	0	0
720	0.002	0	0.002	0.002	0	0.001	0.002	0.001	0	0
721	0.002	0.001	0.002	0.002	0	0	0.003	0.001	0	0
722	0.002	0.001	0.002	0.002	0	0	0.003	0.001	0.001	0
723	0.002	0.001	0.001	0.001	0	0	0.002	0.001	0.001	0
724	0.002	0	0.001	0.001	0	0	0.002	0.001	0	0
725	0.002	0	0.001	0.002	0	0	0.002	0.001	0	0
726	0.002	0	0.001	0.001	0	0	0.002	0.001	0	0
727	0.001	0	0.001	0.001	0	0	0.002	0.001	0	0
728	0.001	0	0.001	0.001	-0.001	0	0.002	0.001	0	0
729	0.001	0	0.001	0.001	0	0	0.002	0.001	0	0
730	0.002	0	0.001	0.001	0	0	0.002	0	0.001	0
731	0.002	0	0.001	0.001	0	0.001	0.002	0.001	0	0
732	0.001	0	0.001	0.001	0	0.001	0.002	0.001	0	0.001
733	0.001	0	0.001	0.001	-0.001	0	0.002	0	0	0
734	0.001	0	0.001	0.001	0	0	0.002	0	0.001	0
735	0.001	0	0.001	0.001	0	0	0.001	0	0	0
736	0.001	0	0.001	0.001	0	0	0.001	0.001	0	0
737	0.001	0	0.001	0.001	0	0	0.002	0.001	0	0
738	0.001	0	0.001	0.001	0	0	0.002	0	0	0
739	0.001	0	0	0.001	0	0	0.001	0	0.001	0
740	0.001	0	0	0.001	0	0	0.001	0	0	0
741	0.001	0	0.001	0.001	0	0	0.001	0	0	0
742	0.001	0	0.001	0.001	0	0	0.001	0	0	0
743	0.001	0	0	0.001	0	0	0.001	0	0	0
744	0	0	0	0.001	0	0	0.001	0	0	0
745	0	0	0	0.001	0	0	0.001	0	0	0
746	0	0	0	0.001	0	0	0.001	0	0	0
747	0.001	0	0	0.001	0	0	0.001	0	0	0
748	0	0	0	0.001	0	0	0.001	0	0	0
749	0	0	0	0	0	0	0.001	0	0	0
750	0	0	0	0	0	0	0	0	0	0

## Sheet: Figure S12b
450	0.042	0.021	0.014	0.008	0.003	0.007	0.001	0.004	0.018	0.001
451	0.042	0.021	0.014	0.008	0.003	0.006	0.001	0.004	0.018	0.001
452	0.042	0.021	0.014	0.008	0.003	0.006	0.001	0.004	0.018	0
453	0.042	0.021	0.014	0.007	0.003	0.006	0.001	0.004	0.018	0
454	0.042	0.021	0.014	0.007	0.003	0.006	0.001	0.004	0.018	0
455	0.042	0.021	0.014	0.007	0.003	0.006	0.001	0.005	0.018	0
456	0.042	0.021	0.014	0.008	0.003	0.006	0.001	0.005	0.018	0
457	0.042	0.021	0.014	0.008	0.003	0.006	0.001	0.004	0.018	0
458	0.042	0.021	0.014	0.008	0.003	0.006	0.001	0.004	0.018	0.001
459	0.042	0.021	0.014	0.008	0.003	0.006	0.001	0.004	0.018	0.001
460	0.042	0.021	0.014	0.008	0.003	0.006	0.001	0.004	0.017	0
461	0.042	0.02	0.014	0.007	0.003	0.006	0.001	0.004	0.017	0
462	0.041	0.02	0.014	0.007	0.003	0.006	0.001	0.004	0.017	0
463	0.042	0.021	0.014	0.007	0.003	0.006	0.001	0.004	0.017	0
464	0.042	0.02	0.014	0.007	0.003	0.006	0.001	0.004	0.017	0
465	0.042	0.02	0.014	0.008	0.003	0.006	0.001	0.004	0.017	0
466	0.041	0.02	0.014	0.007	0.003	0.006	0.001	0.004	0.017	0
467	0.041	0.02	0.014	0.007	0.003	0.006	0.001	0.004	0.017	0
468	0.041	0.02	0.013	0.007	0.003	0.006	0.001	0.004	0.017	0
469	0.041	0.02	0.013	0.007	0.003	0.005	0.001	0.004	0.017	0
470	0.041	0.02	0.013	0.007	0.003	0.005	0.001	0.004	0.017	0
471	0.041	0.02	0.013	0.007	0.003	0.006	0.001	0.004	0.017	0
472	0.041	0.02	0.013	0.007	0.003	0.006	0.001	0.004	0.017	0
473	0.041	0.02	0.014	0.007	0.003	0.006	0.001	0.004	0.017	0.001
474	0.041	0.02	0.014	0.007	0.003	0.006	0.001	0.004	0.017	0.001
475	0.041	0.02	0.013	0.007	0.003	0.005	0.001	0.004	0.017	0
476	0.04	0.02	0.013	0.007	0.003	0.005	0.001	0.003	0.016	0
477	0.04	0.02	0.013	0.007	0.003	0.005	0.001	0.003	0.016	0
478	0.04	0.02	0.013	0.007	0.003	0.005	0.001	0.004	0.017	0
479	0.041	0.02	0.014	0.007	0.003	0.006	0.001	0.004	0.017	0
480	0.041	0.02	0.014	0.007	0.003	0.006	0.001	0.004	0.017	0
481	0.041	0.02	0.013	0.007	0.003	0.006	0.001	0.004	0.016	0
482	0.04	0.02	0.013	0.007	0.003	0.005	0.001	0.003	0.016	0
483	0.041	0.02	0.013	0.007	0.003	0.005	0.001	0.003	0.016	0
484	0.041	0.02	0.013	0.007	0.003	0.005	0.001	0.003	0.016	0
485	0.041	0.02	0.013	0.007	0.003	0.005	0.001	0.003	0.016	0
486	0.041	0.02	0.013	0.007	0.003	0.005	0.001	0.003	0.016	0
487	0.041	0.021	0.013	0.007	0.003	0.005	0.001	0.003	0.016	0
488	0.041	0.021	0.014	0.007	0.003	0.005	0.001	0.004	0.016	0
489	0.042	0.021	0.014	0.007	0.003	0.005	0.001	0.004	0.016	0
490	0.042	0.021	0.014	0.007	0.003	0.006	0.001	0.004	0.016	0
491	0.042	0.021	0.014	0.008	0.003	0.006	0.001	0.003	0.016	-0.001
492	0.043	0.021	0.014	0.008	0.003	0.006	0.001	0.003	0.015	-0.001
493	0.044	0.022	0.014	0.008	0.003	0.005	0.001	0.003	0.016	0
494	0.045	0.022	0.015	0.008	0.003	0.005	0.001	0.003	0.016	0
495	0.046	0.023	0.015	0.008	0.003	0.006	0.001	0.003	0.016	0
496	0.046	0.024	0.016	0.008	0.003	0.006	0.002	0.004	0.016	0
497	0.047	0.024	0.016	0.009	0.004	0.006	0.002	0.004	0.016	0
498	0.047	0.024	0.015	0.009	0.004	0.006	0.002	0.004	0.016	0
499	0.048	0.024	0.016	0.009	0.004	0.006	0.002	0.003	0.016	0
500	0.049	0.025	0.016	0.009	0.004	0.005	0.002	0.003	0.016	0
501	0.05	0.026	0.016	0.009	0.004	0.006	0.002	0.003	0.016	0
502	0.051	0.026	0.017	0.01	0.004	0.006	0.002	0.004	0.016	0
503	0.052	0.027	0.017	0.01	0.005	0.006	0.002	0.004	0.016	0
504	0.053	0.027	0.018	0.01	0.005	0.006	0.002	0.004	0.015	0
505	0.054	0.028	0.018	0.01	0.005	0.006	0.002	0.003	0.015	0
506	0.055	0.028	0.018	0.01	0.005	0.006	0.002	0.003	0.015	0
507	0.057	0.029	0.019	0.011	0.005	0.006	0.002	0.003	0.015	0
508	0.058	0.03	0.019	0.011	0.005	0.006	0.002	0.003	0.015	0
509	0.059	0.031	0.02	0.011	0.005	0.006	0.002	0.004	0.015	0
510	0.061	0.031	0.02	0.012	0.006	0.006	0.002	0.004	0.015	0
511	0.062	0.032	0.021	0.012	0.006	0.006	0.002	0.004	0.015	0
512	0.064	0.033	0.021	0.012	0.007	0.006	0.002	0.004	0.015	0
513	0.066	0.034	0.022	0.013	0.007	0.006	0.002	0.004	0.015	0
514	0.067	0.035	0.022	0.013	0.007	0.006	0.002	0.004	0.015	0
515	0.069	0.036	0.023	0.013	0.007	0.006	0.003	0.004	0.015	0
516	0.07	0.037	0.023	0.014	0.007	0.007	0.003	0.004	0.015	0
517	0.072	0.038	0.024	0.014	0.007	0.007	0.003	0.004	0.015	0
518	0.074	0.039	0.025	0.015	0.008	0.007	0.003	0.004	0.015	0
519	0.076	0.04	0.026	0.015	0.008	0.007	0.003	0.004	0.015	0
520	0.078	0.042	0.026	0.016	0.009	0.007	0.003	0.004	0.015	0
521	0.081	0.043	0.027	0.016	0.009	0.007	0.003	0.004	0.015	0
522	0.083	0.044	0.028	0.016	0.009	0.008	0.003	0.004	0.015	0
523	0.085	0.046	0.029	0.017	0.009	0.008	0.004	0.004	0.015	0
524	0.088	0.047	0.03	0.018	0.01	0.008	0.004	0.004	0.015	0
525	0.09	0.049	0.03	0.018	0.01	0.008	0.004	0.004	0.015	0
526	0.093	0.05	0.031	0.019	0.01	0.009	0.004	0.004	0.015	0
527	0.095	0.052	0.032	0.02	0.011	0.009	0.004	0.004	0.015	0.001
528	0.098	0.053	0.033	0.02	0.011	0.009	0.004	0.004	0.015	0
529	0.101	0.055	0.034	0.02	0.011	0.009	0.004	0.005	0.015	0
530	0.103	0.057	0.035	0.021	0.011	0.009	0.004	0.005	0.015	0
531	0.106	0.058	0.036	0.022	0.012	0.01	0.004	0.005	0.015	0
532	0.109	0.06	0.037	0.023	0.013	0.01	0.005	0.005	0.015	0
533	0.112	0.061	0.038	0.023	0.013	0.01	0.005	0.005	0.015	0
534	0.115	0.063	0.039	0.024	0.013	0.01	0.005	0.005	0.015	0
535	0.118	0.065	0.041	0.024	0.014	0.011	0.005	0.005	0.015	0
536	0.121	0.067	0.041	0.025	0.014	0.011	0.005	0.005	0.014	0
537	0.124	0.069	0.042	0.026	0.014	0.011	0.005	0.005	0.014	0
538	0.129	0.072	0.045	0.027	0.015	0.012	0.006	0.005	0.015	0.001
539	0.133	0.074	0.046	0.028	0.016	0.012	0.006	0.006	0.015	0.001
540	0.136	0.076	0.048	0.029	0.017	0.013	0.007	0.006	0.015	0.001
541	0.14	0.079	0.049	0.03	0.017	0.013	0.007	0.006	0.015	0.001
542	0.144	0.081	0.05	0.031	0.018	0.013	0.007	0.006	0.015	0.001
543	0.148	0.083	0.051	0.031	0.018	0.013	0.007	0.006	0.015	0.001
544	0.153	0.086	0.053	0.032	0.019	0.014	0.007	0.006	0.015	0.001
545	0.157	0.088	0.055	0.033	0.019	0.014	0.008	0.006	0.015	0.001
546	0.161	0.091	0.056	0.034	0.02	0.014	0.008	0.006	0.015	0.001
547	0.165	0.093	0.058	0.035	0.02	0.015	0.008	0.006	0.015	0.001
548	0.17	0.096	0.059	0.036	0.021	0.015	0.008	0.007	0.015	0.001
549	0.175	0.099	0.061	0.037	0.022	0.015	0.008	0.007	0.015	0.001
550	0.179	0.102	0.063	0.038	0.022	0.016	0.009	0.007	0.015	0.001
551	0.184	0.105	0.064	0.039	0.023	0.016	0.009	0.007	0.015	0.001
552	0.189	0.107	0.066	0.041	0.024	0.017	0.009	0.007	0.015	0.001
553	0.194	0.11	0.068	0.042	0.024	0.017	0.01	0.007	0.015	0.001
554	0.199	0.113	0.07	0.043	0.025	0.018	0.01	0.008	0.015	0.001
555	0.204	0.116	0.072	0.044	0.026	0.018	0.01	0.008	0.015	0.001
556	0.209	0.119	0.073	0.045	0.026	0.018	0.01	0.008	0.015	0.001
557	0.214	0.122	0.075	0.046	0.027	0.019	0.011	0.008	0.015	0.002
558	0.219	0.125	0.077	0.047	0.028	0.019	0.011	0.008	0.015	0.002
559	0.224	0.128	0.078	0.048	0.028	0.02	0.011	0.008	0.015	0.002
560	0.229	0.131	0.08	0.049	0.029	0.02	0.011	0.008	0.015	0.002
561	0.233	0.134	0.082	0.05	0.03	0.02	0.012	0.008	0.015	0.002
562	0.238	0.137	0.084	0.052	0.03	0.021	0.012	0.009	0.015	0.002
563	0.243	0.139	0.086	0.053	0.031	0.021	0.012	0.009	0.015	0.002
564	0.248	0.142	0.087	0.054	0.032	0.021	0.012	0.009	0.015	0.002
565	0.253	0.146	0.089	0.055	0.032	0.022	0.013	0.009	0.015	0.002
566	0.258	0.149	0.091	0.056	0.033	0.023	0.013	0.009	0.015	0.002
567	0.263	0.151	0.093	0.057	0.034	0.023	0.013	0.009	0.015	0.002
568	0.267	0.154	0.095	0.058	0.034	0.023	0.014	0.01	0.015	0.002
569	0.272	0.157	0.096	0.059	0.035	0.023	0.014	0.01	0.015	0.002
570	0.277	0.16	0.098	0.06	0.035	0.024	0.014	0.01	0.015	0.002
571	0.282	0.163	0.1	0.062	0.036	0.025	0.014	0.01	0.015	0.002
572	0.287	0.166	0.101	0.063	0.037	0.025	0.015	0.01	0.015	0.002
573	0.291	0.169	0.103	0.064	0.038	0.026	0.015	0.01	0.015	0.002
574	0.296	0.172	0.105	0.065	0.038	0.026	0.015	0.011	0.015	0.002
575	0.301	0.175	0.107	0.066	0.039	0.026	0.015	0.011	0.015	0.002
576	0.306	0.178	0.109	0.067	0.04	0.026	0.016	0.01	0.015	0.002
577	0.311	0.181	0.11	0.068	0.04	0.027	0.016	0.01	0.015	0.002
578	0.316	0.184	0.112	0.069	0.041	0.027	0.016	0.011	0.015	0.002
579	0.321	0.187	0.114	0.071	0.042	0.028	0.016	0.011	0.015	0.003
580	0.326	0.19	0.116	0.072	0.043	0.028	0.017	0.012	0.015	0.003
581	0.331	0.194	0.118	0.073	0.043	0.029	0.017	0.012	0.015	0.003
582	0.337	0.197	0.12	0.075	0.044	0.029	0.018	0.012	0.015	0.003
583	0.342	0.2	0.122	0.076	0.045	0.03	0.018	0.012	0.015	0.003
584	0.348	0.203	0.124	0.077	0.046	0.03	0.018	0.012	0.015	0.003
585	0.353	0.206	0.126	0.078	0.046	0.031	0.018	0.012	0.015	0.003
586	0.359	0.21	0.128	0.079	0.047	0.031	0.019	0.012	0.015	0.003
587	0.365	0.213	0.13	0.081	0.048	0.032	0.019	0.013	0.015	0.003
588	0.371	0.217	0.133	0.082	0.049	0.032	0.02	0.013	0.015	0.003
589	0.376	0.22	0.134	0.083	0.05	0.033	0.02	0.013	0.015	0.003
590	0.382	0.224	0.136	0.085	0.05	0.033	0.02	0.013	0.015	0.003
591	0.387	0.227	0.139	0.086	0.051	0.034	0.02	0.013	0.015	0.003
592	0.393	0.23	0.141	0.088	0.052	0.034	0.021	0.013	0.015	0.003
593	0.398	0.233	0.143	0.089	0.053	0.035	0.021	0.013	0.015	0.003
594	0.404	0.237	0.145	0.09	0.053	0.035	0.021	0.014	0.015	0.003
595	0.409	0.24	0.147	0.091	0.054	0.035	0.021	0.014	0.015	0.003
596	0.414	0.243	0.148	0.092	0.055	0.036	0.022	0.014	0.015	0.003
597	0.419	0.246	0.15	0.093	0.056	0.036	0.022	0.014	0.015	0.004
598	0.424	0.249	0.152	0.095	0.056	0.037	0.022	0.015	0.015	0.004
599	0.429	0.252	0.154	0.096	0.057	0.037	0.023	0.015	0.015	0.004
600	0.433	0.254	0.155	0.097	0.058	0.038	0.023	0.015	0.015	0.004
601	0.437	0.257	0.157	0.098	0.058	0.038	0.023	0.015	0.015	0.004
602	0.441	0.259	0.158	0.098	0.058	0.038	0.023	0.015	0.015	0.003
603	0.444	0.261	0.16	0.099	0.059	0.038	0.023	0.015	0.015	0.004
604	0.447	0.263	0.161	0.1	0.059	0.039	0.024	0.015	0.015	0.004
605	0.45	0.264	0.162	0.101	0.06	0.039	0.024	0.015	0.015	0.004
606	0.453	0.266	0.162	0.101	0.06	0.039	0.024	0.015	0.015	0.004
607	0.454	0.267	0.163	0.102	0.06	0.039	0.024	0.015	0.015	0.004
608	0.456	0.268	0.164	0.102	0.06	0.039	0.024	0.015	0.015	0.004
609	0.457	0.268	0.164	0.102	0.061	0.039	0.024	0.015	0.015	0.004
610	0.458	0.269	0.164	0.103	0.061	0.04	0.024	0.015	0.015	0.004
611	0.458	0.269	0.165	0.103	0.061	0.04	0.024	0.015	0.015	0.004
612	0.458	0.269	0.164	0.102	0.061	0.04	0.024	0.015	0.015	0.004
613	0.457	0.268	0.164	0.102	0.061	0.039	0.024	0.015	0.015	0.004
614	0.456	0.268	0.164	0.102	0.061	0.039	0.024	0.015	0.015	0.004
615	0.454	0.267	0.163	0.102	0.06	0.039	0.024	0.015	0.014	0.004
616	0.452	0.265	0.162	0.101	0.06	0.039	0.024	0.015	0.014	0.004
617	0.448	0.263	0.161	0.1	0.06	0.039	0.024	0.015	0.014	0.004
618	0.445	0.261	0.159	0.099	0.059	0.038	0.024	0.015	0.014	0.004
619	0.441	0.259	0.158	0.098	0.058	0.038	0.023	0.015	0.014	0.004
620	0.436	0.256	0.156	0.097	0.058	0.037	0.023	0.015	0.014	0.004
621	0.431	0.253	0.155	0.096	0.057	0.037	0.023	0.014	0.014	0.004
622	0.424	0.249	0.152	0.095	0.056	0.037	0.023	0.014	0.014	0.004
623	0.418	0.245	0.15	0.093	0.055	0.036	0.022	0.014	0.013	0.003
624	0.411	0.241	0.147	0.092	0.054	0.035	0.022	0.014	0.013	0.003
625	0.403	0.237	0.144	0.09	0.053	0.035	0.021	0.013	0.013	0.003
626	0.395	0.232	0.141	0.088	0.052	0.034	0.021	0.013	0.013	0.003
627	0.386	0.227	0.138	0.086	0.051	0.033	0.021	0.013	0.013	0.003
628	0.377	0.221	0.135	0.084	0.05	0.032	0.02	0.013	0.012	0.003
629	0.368	0.216	0.131	0.082	0.048	0.031	0.019	0.012	0.012	0.003
630	0.359	0.211	0.128	0.08	0.047	0.03	0.019	0.012	0.012	0.003
631	0.35	0.205	0.125	0.077	0.046	0.03	0.018	0.012	0.012	0.003
632	0.34	0.199	0.121	0.075	0.044	0.029	0.018	0.011	0.012	0.003
633	0.33	0.193	0.118	0.073	0.043	0.028	0.017	0.011	0.012	0.003
634	0.32	0.187	0.114	0.071	0.042	0.027	0.017	0.011	0.011	0.002
635	0.311	0.181	0.11	0.068	0.04	0.026	0.016	0.01	0.011	0.002
636	0.301	0.175	0.106	0.066	0.039	0.025	0.016	0.01	0.011	0.002
637	0.29	0.169	0.102	0.064	0.037	0.024	0.015	0.01	0.01	0.002
638	0.281	0.163	0.099	0.061	0.036	0.024	0.015	0.009	0.01	0.002
639	0.271	0.157	0.095	0.059	0.035	0.023	0.014	0.009	0.01	0.002
640	0.261	0.151	0.092	0.057	0.034	0.022	0.013	0.009	0.01	0.002
641	0.252	0.145	0.088	0.055	0.032	0.021	0.013	0.009	0.01	0.002
642	0.242	0.139	0.085	0.052	0.031	0.02	0.012	0.008	0.01	0.002
643	0.232	0.133	0.081	0.05	0.029	0.019	0.012	0.008	0.009	0.002
644	0.222	0.127	0.077	0.048	0.028	0.018	0.011	0.007	0.009	0.001
645	0.213	0.122	0.074	0.046	0.027	0.017	0.011	0.007	0.009	0.001
646	0.204	0.116	0.07	0.043	0.026	0.017	0.01	0.007	0.009	0.001
647	0.195	0.111	0.067	0.041	0.024	0.016	0.01	0.006	0.009	0.001
648	0.185	0.105	0.063	0.039	0.023	0.015	0.009	0.006	0.008	0.001
649	0.176	0.1	0.06	0.037	0.022	0.014	0.009	0.006	0.008	0.001
650	0.168	0.095	0.057	0.035	0.021	0.014	0.008	0.006	0.008	0.001
651	0.159	0.09	0.054	0.033	0.02	0.013	0.008	0.005	0.008	0.001
652	0.151	0.085	0.051	0.031	0.018	0.012	0.007	0.005	0.008	0.001
653	0.142	0.08	0.048	0.03	0.017	0.011	0.007	0.005	0.008	0
654	0.134	0.075	0.046	0.028	0.016	0.011	0.006	0.005	0.007	0.001
655	0.127	0.071	0.043	0.026	0.015	0.01	0.006	0.004	0.007	0
656	0.12	0.067	0.04	0.025	0.014	0.009	0.006	0.004	0.007	0
657	0.113	0.063	0.037	0.023	0.013	0.009	0.005	0.004	0.007	0
658	0.106	0.058	0.035	0.022	0.013	0.008	0.005	0.004	0.007	0
659	0.099	0.055	0.033	0.021	0.012	0.008	0.005	0.003	0.007	0
660	0.093	0.051	0.031	0.019	0.011	0.007	0.004	0.003	0.007	0
661	0.087	0.048	0.029	0.018	0.01	0.006	0.004	0.003	0.006	0
662	0.082	0.045	0.027	0.017	0.009	0.006	0.004	0.003	0.006	0
663	0.076	0.041	0.025	0.015	0.009	0.006	0.003	0.003	0.006	0
664	0.072	0.039	0.023	0.014	0.008	0.005	0.003	0.002	0.006	0
665	0.067	0.036	0.022	0.013	0.007	0.005	0.003	0.002	0.006	0
666	0.063	0.034	0.02	0.013	0.007	0.005	0.003	0.002	0.006	0
667	0.059	0.032	0.019	0.012	0.007	0.004	0.002	0.002	0.006	0
668	0.056	0.03	0.018	0.011	0.006	0.004	0.002	0.002	0.006	0
669	0.052	0.028	0.016	0.01	0.006	0.004	0.002	0.002	0.006	0
670	0.049	0.026	0.015	0.01	0.005	0.004	0.002	0.002	0.005	0
671	0.046	0.024	0.014	0.009	0.005	0.003	0.002	0.002	0.005	0
672	0.043	0.022	0.013	0.008	0.004	0.003	0.002	0.002	0.005	0
673	0.041	0.021	0.012	0.008	0.004	0.003	0.002	0.001	0.005	0
674	0.038	0.02	0.012	0.007	0.004	0.003	0.002	0.002	0.005	0
675	0.036	0.018	0.011	0.007	0.004	0.002	0.002	0.002	0.005	0
676	0.033	0.017	0.01	0.006	0.003	0.002	0.001	0.002	0.005	0
677	0.031	0.016	0.009	0.006	0.003	0.002	0.001	0.001	0.005	0
678	0.029	0.014	0.008	0.005	0.003	0.002	0.001	0.001	0.005	0
679	0.027	0.013	0.008	0.005	0.002	0.002	0.001	0.001	0.005	-0.001
680	0.025	0.012	0.007	0.004	0.002	0.001	0.001	0.001	0.004	-0.001
681	0.024	0.011	0.007	0.004	0.002	0.001	0.001	0.001	0.004	0
682	0.022	0.011	0.006	0.004	0.002	0.001	0.001	0.001	0.004	0
683	0.021	0.01	0.006	0.004	0.002	0.001	0.001	0.001	0.004	0
684	0.019	0.009	0.005	0.004	0.002	0.001	0.001	0.001	0.004	0
685	0.018	0.008	0.005	0.003	0.001	0.001	0.001	0.001	0.004	0
686	0.017	0.008	0.004	0.003	0.001	0.001	0.001	0.001	0.004	0
687	0.016	0.007	0.004	0.003	0.001	0.001	0.001	0.001	0.004	-0.001
688	0.015	0.006	0.004	0.002	0.001	0.001	0.001	0.001	0.004	-0.001
689	0.014	0.006	0.003	0.002	0.001	0.001	0.001	0.001	0.004	-0.001
690	0.012	0.006	0.003	0.002	0.001	0.001	0	0.001	0.004	-0.001
691	0.012	0.005	0.003	0.002	0.001	0	0	0.001	0.004	-0.001
692	0.011	0.005	0.003	0.002	0.001	0	0	0.001	0.004	0
693	0.011	0.004	0.002	0.002	0.001	0	0.001	0.001	0.004	0
694	0.01	0.004	0.002	0.002	0	0	0.001	0.001	0.003	0
695	0.009	0.004	0.002	0.002	0.001	0	0	0.001	0.003	0
696	0.009	0.004	0.002	0.002	0.001	0	0	0.001	0.003	-0.001
697	0.008	0.003	0.002	0.001	0.001	0	0	0	0.003	0
698	0.008	0.002	0.001	0.001	0	0	0.001	0	0.003	0
699	0.007	0.002	0.001	0.001	0	0	0	0.001	0.003	-0.001
700	0.007	0.002	0.001	0.001	0	0	0	0	0.003	-0.001
701	0.006	0.002	0.001	0.001	0	0	0	0	0.003	-0.001
702	0.006	0.002	0.001	0.001	0	0	0	0	0.003	0
703	0.006	0.002	0.001	0.001	0	0	0	0.001	0.003	0
704	0.005	0.002	0.001	0.001	0	0	0	0.001	0.003	-0.001
705	0.005	0.002	0.001	0.001	0	0	0	0	0.003	-0.001
706	0.005	0.001	0	0.001	0	0	0	0.001	0.003	-0.001
707	0.004	0.001	0.001	0.001	0	0	0	0.001	0.003	0
708	0.004	0.001	0.001	0.001	0	0	0	0	0.003	-0.001
709	0.004	0.001	0.001	0.001	0	0	0	0	0.002	-0.001
710	0.004	0.001	0	0.001	0	0	0	0	0.002	0
711	0.004	0.001	0	0.001	0	0	0	0	0.002	-0.001
712	0.003	0.001	0.001	0.001	0	0	0	0.001	0.002	-0.001
713	0.003	0.001	0.001	0.001	0	0	0	0	0.002	-0.001
714	0.003	0.001	0.001	0.001	0	0	0	0	0.002	0
715	0.003	0.001	0	0.001	0	0	0	0	0.002	0
716	0.003	0.001	0	0	0	0	0	0.001	0.002	-0.001
717	0.002	0	0	0	0	0	0	0.001	0.002	-0.001
718	0.002	0	0	0	0	0	0	0	0.002	0
719	0.002	0	0	0	0	0	0	0	0.002	0
720	0.003	0.001	0	0	0	0	0	0	0.002	0
721	0.002	0.001	0	0.001	0	0	0	0.001	0.002	0
722	0.002	0.001	0	0.001	0.001	0	0	0.001	0.002	0
723	0.002	0	0	0.001	0	0	0	0	0.002	0
724	0.002	0	0	0	0	0	0	0	0.001	0
725	0.002	0	0	0	0	0	0	0.001	0.001	-0.001
726	0.002	0	0	0	0	0	0	0	0.001	0
727	0.002	0	0	0	0	0	0	0	0.001	0
728	0.002	0	0	0	0	0	0	0	0.001	0
729	0.001	0	0	0	0	0	0	0	0.001	-0.001
730	0.002	0	0	0	0	0	0	0.001	0.001	0
731	0.002	0	0	0.001	0	0	0	0.001	0.001	0
732	0.002	0	0	0.001	0	0	0	0	0.001	0
733	0.001	0	0	0	0	0	0	0.001	0.001	0
734	0.001	0	0	0	0	0	0.001	0.001	0.001	0
735	0.001	0	0	0	0	0	0.001	0	0.001	0
736	0.001	0	0	0.001	0	0	0	0	0.001	0
737	0.001	0	0	0	0	0	0	0.001	0.001	0
738	0.001	0	0	0	0	0	0	0.001	0.001	0
739	0.001	0	0	0.001	0.001	0	0.001	0	0.001	0
740	0.001	0	0	0	0	0	0	0	0.001	0
741	0.001	0	0	0	0	0	0	0	0.001	0
742	0.001	0	0	0	0	0	0	0.001	0.001	0
743	0	0	0	0.001	0	0	0.001	0	0.001	0
744	0	0	0	0.001	0	0	0.001	0	0	0
745	0	0	0	0	0	0	0	0	0	0
746	0	0	0	0	0	0	0	0	0	0
747	0	0	0	0.001	0	0	0.001	0	0	0
748	0	0	0	0.001	0	0	0	0	0	0
749	0	0	0	0	0	0	0	0	0	0
750	0	0	0	0	0	0	0	0	0	0

## Sheet: Figure S12c
450	0.042	0.017	0.014	0.012	0.004	0.001	-0.001	0.005	-0.002	0.001
451	0.042	0.017	0.014	0.011	0.004	0.001	-0.001	0.005	-0.002	0.001
452	0.042	0.017	0.013	0.011	0.004	0.001	-0.001	0.005	-0.002	0.001
453	0.042	0.017	0.013	0.011	0.004	0.001	-0.001	0.005	-0.002	0.001
454	0.042	0.017	0.013	0.011	0.004	0.001	-0.001	0.005	-0.002	0.002
455	0.042	0.017	0.013	0.012	0.004	0.001	0	0.005	-0.002	0.002
456	0.042	0.017	0.013	0.012	0.005	0.001	0	0.005	-0.002	0.002
457	0.042	0.017	0.014	0.012	0.004	0.001	-0.001	0.005	-0.002	0.001
458	0.042	0.017	0.014	0.011	0.004	0.001	-0.001	0.004	-0.002	0.001
459	0.042	0.017	0.014	0.011	0.004	0.001	-0.001	0.004	-0.002	0.001
460	0.042	0.017	0.013	0.011	0.004	0.001	-0.001	0.004	-0.002	0.001
461	0.041	0.017	0.013	0.011	0.004	0.001	-0.001	0.005	-0.002	0.001
462	0.042	0.017	0.013	0.011	0.004	0.001	-0.001	0.005	-0.002	0.001
463	0.042	0.017	0.013	0.011	0.004	0.001	0	0.005	-0.002	0.002
464	0.042	0.017	0.013	0.011	0.004	0.001	0	0.005	-0.002	0.002
465	0.041	0.017	0.013	0.011	0.004	0.001	-0.001	0.004	-0.002	0.001
466	0.041	0.016	0.013	0.011	0.004	0.001	-0.001	0.004	-0.002	0.001
467	0.041	0.016	0.013	0.011	0.004	0.001	-0.001	0.004	-0.002	0.001
468	0.041	0.016	0.013	0.011	0.004	0.001	-0.001	0.004	-0.002	0.001
469	0.041	0.016	0.013	0.011	0.004	0.001	-0.001	0.005	-0.002	0.001
470	0.041	0.017	0.013	0.011	0.004	0.001	0	0.005	-0.002	0.001
471	0.041	0.017	0.013	0.011	0.004	0.001	0	0.005	-0.002	0.002
472	0.041	0.016	0.013	0.011	0.004	0.001	0	0.004	-0.002	0.001
473	0.041	0.016	0.013	0.011	0.004	0.001	0	0.004	-0.001	0.001
474	0.041	0.016	0.013	0.011	0.004	0.001	-0.001	0.005	-0.001	0.001
475	0.041	0.016	0.013	0.01	0.004	0.001	-0.001	0.004	-0.002	0.001
476	0.041	0.016	0.013	0.01	0.004	0.001	-0.001	0.004	-0.002	0.001
477	0.041	0.016	0.013	0.01	0.004	0	-0.001	0.004	-0.002	0.001
478	0.041	0.016	0.013	0.011	0.004	0.001	0	0.004	-0.002	0.001
479	0.041	0.016	0.013	0.011	0.004	0.001	0	0.005	-0.002	0.001
480	0.041	0.016	0.013	0.011	0.004	0.001	0	0.005	-0.002	0.001
481	0.041	0.016	0.013	0.01	0.004	0.001	-0.001	0.005	-0.002	0.001
482	0.041	0.016	0.013	0.01	0.004	0.001	-0.001	0.004	-0.002	0.001
483	0.041	0.016	0.013	0.01	0.004	0.001	-0.001	0.004	-0.002	0.001
484	0.041	0.017	0.013	0.01	0.004	0.001	-0.001	0.004	-0.002	0.001
485	0.041	0.017	0.013	0.01	0.004	0.001	-0.001	0.004	-0.002	0.001
486	0.041	0.017	0.013	0.01	0.004	0.001	0	0.004	-0.002	0.001
487	0.042	0.017	0.013	0.01	0.004	0.001	0	0.004	-0.002	0.001
488	0.042	0.017	0.013	0.011	0.004	0.001	-0.001	0.004	-0.001	0.001
489	0.042	0.017	0.013	0.011	0.004	0.001	-0.001	0.005	-0.002	0.001
490	0.042	0.017	0.013	0.01	0.004	0.001	-0.001	0.005	-0.002	0.001
491	0.043	0.018	0.013	0.01	0.004	0.001	-0.001	0.004	-0.002	0.001
492	0.043	0.018	0.014	0.01	0.004	0.001	0	0.004	-0.002	0.001
493	0.044	0.019	0.014	0.01	0.004	0	0	0.004	-0.001	0.001
494	0.045	0.02	0.014	0.01	0.004	0	0	0.004	-0.001	0.001
495	0.046	0.02	0.014	0.011	0.005	0.001	0	0.004	-0.002	0.001
496	0.046	0.02	0.014	0.011	0.005	0.002	0	0.005	-0.002	0.001
497	0.047	0.02	0.014	0.011	0.005	0.001	0	0.005	-0.002	0.001
498	0.048	0.021	0.015	0.011	0.005	0.001	0	0.005	-0.001	0.001
499	0.049	0.022	0.016	0.011	0.005	0.001	0	0.005	-0.001	0.001
500	0.05	0.023	0.016	0.012	0.005	0.001	0	0.005	-0.001	0.001
501	0.05	0.023	0.016	0.012	0.005	0.001	0	0.004	-0.002	0.001
502	0.051	0.024	0.016	0.012	0.005	0.002	0	0.004	-0.002	0.001
503	0.052	0.024	0.017	0.013	0.006	0.002	0	0.005	-0.001	0.001
504	0.054	0.025	0.017	0.013	0.006	0.002	0	0.005	-0.001	0.001
505	0.055	0.026	0.018	0.013	0.005	0.002	0	0.005	-0.001	0.001
506	0.056	0.026	0.018	0.013	0.005	0.002	0	0.004	-0.001	0.001
507	0.057	0.027	0.018	0.013	0.006	0.002	0	0.004	-0.001	0.001
508	0.058	0.028	0.019	0.014	0.006	0.002	0	0.004	-0.002	0.001
509	0.06	0.028	0.019	0.014	0.006	0.002	0	0.005	-0.002	0.001
510	0.061	0.029	0.02	0.014	0.006	0.003	0	0.005	-0.001	0.001
511	0.062	0.03	0.021	0.015	0.007	0.003	0.001	0.005	-0.001	0.001
512	0.064	0.031	0.021	0.015	0.007	0.003	0.001	0.005	-0.001	0.001
513	0.066	0.032	0.022	0.015	0.007	0.003	0.001	0.005	-0.001	0.001
514	0.067	0.033	0.022	0.015	0.007	0.003	0.001	0.005	-0.001	0.001
515	0.069	0.034	0.023	0.016	0.007	0.003	0.001	0.005	-0.001	0.001
516	0.071	0.035	0.023	0.016	0.008	0.004	0.001	0.005	-0.001	0.001
517	0.073	0.036	0.024	0.016	0.008	0.004	0.001	0.005	-0.001	0.001
518	0.075	0.037	0.025	0.017	0.008	0.004	0.001	0.005	-0.001	0.001
519	0.077	0.039	0.026	0.017	0.008	0.004	0.001	0.005	-0.001	0.001
520	0.079	0.04	0.026	0.017	0.009	0.004	0.002	0.005	-0.001	0.001
521	0.081	0.041	0.027	0.018	0.009	0.004	0.002	0.005	-0.001	0.001
522	0.083	0.043	0.028	0.018	0.009	0.004	0.002	0.005	-0.001	0.001
523	0.086	0.044	0.029	0.019	0.009	0.004	0.002	0.005	-0.001	0.001
524	0.088	0.045	0.03	0.019	0.01	0.005	0.002	0.005	-0.001	0.001
525	0.09	0.047	0.031	0.02	0.01	0.005	0.002	0.006	-0.001	0.001
526	0.093	0.049	0.032	0.02	0.01	0.005	0.002	0.006	-0.001	0.001
527	0.096	0.05	0.032	0.021	0.011	0.005	0.003	0.005	-0.001	0.001
528	0.098	0.052	0.033	0.021	0.011	0.005	0.002	0.005	-0.001	0.001
529	0.101	0.053	0.034	0.022	0.011	0.006	0.002	0.006	-0.001	0.001
530	0.104	0.055	0.035	0.022	0.012	0.006	0.003	0.006	0	0.001
531	0.106	0.056	0.036	0.023	0.012	0.006	0.003	0.006	0	0.001
532	0.109	0.058	0.037	0.024	0.012	0.006	0.003	0.006	0	0.001
533	0.112	0.06	0.038	0.024	0.012	0.007	0.003	0.006	-0.001	0.001
534	0.116	0.062	0.039	0.024	0.013	0.007	0.003	0.006	0	0.001
535	0.119	0.064	0.04	0.025	0.013	0.007	0.004	0.006	0	0.001
536	0.121	0.065	0.041	0.025	0.013	0.007	0.003	0.006	-0.001	0.001
537	0.125	0.067	0.042	0.026	0.014	0.007	0.003	0.006	-0.001	0.001
538	0.13	0.07	0.044	0.028	0.015	0.008	0.004	0.007	0	0.002
539	0.133	0.073	0.045	0.028	0.016	0.008	0.004	0.007	0	0.002
540	0.137	0.075	0.047	0.029	0.016	0.009	0.004	0.007	0.001	0.002
541	0.141	0.077	0.048	0.03	0.016	0.009	0.005	0.007	0.001	0.002
542	0.145	0.08	0.05	0.031	0.017	0.009	0.005	0.007	0.001	0.002
543	0.149	0.082	0.051	0.031	0.017	0.01	0.005	0.007	0.001	0.002
544	0.153	0.085	0.052	0.032	0.018	0.01	0.005	0.008	0.001	0.002
545	0.157	0.087	0.054	0.033	0.019	0.01	0.006	0.008	0.001	0.002
546	0.162	0.09	0.055	0.034	0.019	0.011	0.006	0.008	0.001	0.002
547	0.166	0.092	0.057	0.035	0.019	0.011	0.006	0.008	0.001	0.002
548	0.171	0.095	0.059	0.036	0.02	0.011	0.006	0.008	0.001	0.002
549	0.176	0.098	0.06	0.037	0.021	0.012	0.006	0.008	0.001	0.002
550	0.181	0.101	0.062	0.038	0.021	0.012	0.006	0.008	0.001	0.002
551	0.186	0.104	0.064	0.039	0.022	0.013	0.007	0.009	0.001	0.002
552	0.191	0.107	0.066	0.04	0.022	0.013	0.007	0.009	0.002	0.002
553	0.195	0.11	0.067	0.041	0.023	0.013	0.007	0.009	0.002	0.002
554	0.2	0.113	0.069	0.042	0.023	0.014	0.007	0.009	0.001	0.002
555	0.205	0.116	0.071	0.043	0.024	0.014	0.008	0.009	0.001	0.002
556	0.21	0.119	0.073	0.044	0.025	0.014	0.008	0.009	0.002	0.002
557	0.215	0.121	0.074	0.045	0.026	0.015	0.008	0.01	0.002	0.002
558	0.22	0.124	0.076	0.046	0.026	0.015	0.008	0.01	0.002	0.002
559	0.224	0.127	0.078	0.047	0.027	0.015	0.008	0.01	0.002	0.002
560	0.229	0.131	0.08	0.048	0.027	0.016	0.009	0.01	0.002	0.002
561	0.234	0.133	0.081	0.049	0.028	0.016	0.009	0.01	0.002	0.002
562	0.239	0.136	0.083	0.05	0.029	0.016	0.009	0.01	0.002	0.002
563	0.244	0.139	0.085	0.051	0.029	0.017	0.01	0.01	0.002	0.002
564	0.249	0.142	0.087	0.052	0.03	0.017	0.01	0.011	0.002	0.002
565	0.254	0.145	0.088	0.053	0.031	0.017	0.01	0.011	0.002	0.003
566	0.259	0.148	0.09	0.054	0.031	0.018	0.01	0.011	0.003	0.003
567	0.264	0.151	0.092	0.055	0.032	0.018	0.01	0.011	0.003	0.003
568	0.269	0.154	0.094	0.056	0.032	0.018	0.011	0.011	0.002	0.003
569	0.273	0.157	0.096	0.057	0.033	0.019	0.011	0.011	0.002	0.002
570	0.278	0.16	0.097	0.058	0.033	0.019	0.011	0.011	0.003	0.003
571	0.283	0.163	0.099	0.059	0.034	0.02	0.012	0.012	0.003	0.003
572	0.288	0.166	0.101	0.06	0.035	0.02	0.012	0.012	0.003	0.003
573	0.292	0.169	0.103	0.061	0.035	0.02	0.012	0.012	0.003	0.003
574	0.297	0.172	0.104	0.062	0.036	0.021	0.012	0.012	0.003	0.003
575	0.302	0.174	0.106	0.063	0.036	0.021	0.012	0.012	0.003	0.003
576	0.307	0.178	0.108	0.064	0.037	0.021	0.013	0.012	0.003	0.003
577	0.312	0.181	0.11	0.065	0.038	0.021	0.013	0.012	0.003	0.003
578	0.317	0.184	0.112	0.066	0.038	0.022	0.013	0.013	0.004	0.003
579	0.322	0.187	0.114	0.067	0.039	0.022	0.013	0.013	0.004	0.003
580	0.328	0.19	0.116	0.068	0.04	0.023	0.014	0.013	0.004	0.003
581	0.333	0.194	0.117	0.069	0.041	0.023	0.014	0.014	0.004	0.003
582	0.338	0.197	0.119	0.07	0.041	0.023	0.014	0.014	0.004	0.003
583	0.343	0.2	0.121	0.071	0.042	0.024	0.015	0.014	0.004	0.003
584	0.349	0.204	0.123	0.072	0.042	0.024	0.015	0.014	0.004	0.003
585	0.355	0.207	0.125	0.074	0.043	0.025	0.015	0.014	0.004	0.003
586	0.36	0.21	0.127	0.075	0.044	0.025	0.015	0.014	0.004	0.003
587	0.366	0.214	0.13	0.076	0.045	0.026	0.016	0.015	0.004	0.004
588	0.372	0.217	0.132	0.078	0.045	0.026	0.016	0.015	0.005	0.004
589	0.377	0.221	0.134	0.079	0.046	0.026	0.016	0.015	0.005	0.004
590	0.383	0.224	0.136	0.08	0.047	0.027	0.016	0.015	0.005	0.004
591	0.389	0.228	0.138	0.081	0.047	0.028	0.017	0.015	0.005	0.004
592	0.394	0.231	0.14	0.082	0.048	0.028	0.017	0.016	0.005	0.004
593	0.4	0.234	0.142	0.083	0.049	0.028	0.017	0.016	0.005	0.004
594	0.405	0.238	0.144	0.084	0.05	0.028	0.017	0.016	0.005	0.003
595	0.41	0.241	0.146	0.085	0.05	0.029	0.018	0.016	0.005	0.004
596	0.416	0.244	0.148	0.087	0.051	0.03	0.018	0.016	0.005	0.004
597	0.421	0.247	0.15	0.088	0.051	0.03	0.018	0.016	0.005	0.004
598	0.426	0.25	0.151	0.089	0.052	0.03	0.018	0.017	0.005	0.004
599	0.43	0.253	0.153	0.09	0.053	0.031	0.019	0.017	0.006	0.004
600	0.434	0.255	0.155	0.091	0.053	0.031	0.019	0.017	0.006	0.004
601	0.438	0.258	0.156	0.091	0.054	0.031	0.019	0.017	0.006	0.004
602	0.442	0.26	0.157	0.092	0.054	0.032	0.019	0.017	0.006	0.004
603	0.445	0.262	0.158	0.093	0.054	0.032	0.019	0.017	0.006	0.004
604	0.448	0.264	0.159	0.094	0.055	0.032	0.02	0.017	0.006	0.004
605	0.451	0.265	0.161	0.094	0.056	0.032	0.02	0.018	0.006	0.004
606	0.453	0.267	0.161	0.095	0.056	0.033	0.02	0.018	0.006	0.004
607	0.455	0.268	0.162	0.095	0.056	0.033	0.02	0.018	0.006	0.004
608	0.457	0.269	0.163	0.095	0.056	0.033	0.02	0.017	0.006	0.004
609	0.458	0.269	0.163	0.096	0.056	0.033	0.02	0.017	0.006	0.004
610	0.458	0.27	0.163	0.096	0.056	0.033	0.02	0.017	0.006	0.004
611	0.458	0.27	0.163	0.096	0.056	0.033	0.02	0.018	0.006	0.004
612	0.458	0.27	0.163	0.096	0.056	0.033	0.02	0.017	0.006	0.004
613	0.458	0.269	0.163	0.095	0.056	0.033	0.02	0.017	0.006	0.004
614	0.456	0.269	0.162	0.095	0.056	0.033	0.02	0.017	0.006	0.004
615	0.454	0.268	0.162	0.095	0.056	0.033	0.02	0.017	0.006	0.004
616	0.452	0.266	0.161	0.094	0.056	0.033	0.02	0.017	0.006	0.004
617	0.449	0.264	0.159	0.094	0.055	0.032	0.02	0.017	0.006	0.004
618	0.445	0.262	0.158	0.093	0.055	0.032	0.02	0.017	0.006	0.004
619	0.441	0.259	0.157	0.092	0.054	0.032	0.019	0.017	0.006	0.004
620	0.436	0.257	0.155	0.091	0.053	0.031	0.019	0.016	0.006	0.004
621	0.43	0.254	0.153	0.09	0.053	0.031	0.019	0.016	0.006	0.004
622	0.425	0.25	0.151	0.088	0.052	0.03	0.019	0.016	0.006	0.004
623	0.418	0.246	0.148	0.087	0.051	0.03	0.019	0.016	0.006	0.004
624	0.411	0.242	0.146	0.085	0.05	0.029	0.018	0.016	0.005	0.004
625	0.403	0.237	0.143	0.084	0.049	0.029	0.018	0.015	0.005	0.004
626	0.395	0.232	0.14	0.082	0.048	0.028	0.017	0.015	0.005	0.004
627	0.386	0.227	0.137	0.08	0.047	0.027	0.017	0.015	0.005	0.004
628	0.377	0.222	0.133	0.078	0.046	0.027	0.016	0.014	0.005	0.003
629	0.368	0.216	0.13	0.076	0.045	0.026	0.016	0.014	0.005	0.003
630	0.358	0.211	0.127	0.074	0.044	0.025	0.015	0.014	0.005	0.003
631	0.349	0.205	0.123	0.072	0.043	0.025	0.015	0.013	0.004	0.003
632	0.339	0.199	0.12	0.07	0.041	0.024	0.015	0.013	0.004	0.003
633	0.33	0.193	0.116	0.068	0.04	0.023	0.014	0.013	0.004	0.003
634	0.32	0.187	0.112	0.066	0.039	0.022	0.014	0.012	0.004	0.003
635	0.31	0.181	0.109	0.064	0.037	0.021	0.013	0.012	0.004	0.003
636	0.3	0.175	0.105	0.062	0.036	0.021	0.013	0.011	0.003	0.003
637	0.29	0.169	0.101	0.059	0.035	0.02	0.012	0.011	0.003	0.003
638	0.28	0.163	0.097	0.057	0.033	0.019	0.012	0.011	0.003	0.002
639	0.271	0.157	0.094	0.055	0.032	0.018	0.011	0.01	0.003	0.002
640	0.261	0.151	0.09	0.053	0.031	0.018	0.011	0.01	0.003	0.002
641	0.251	0.145	0.087	0.051	0.03	0.017	0.01	0.01	0.003	0.002
642	0.241	0.139	0.083	0.049	0.029	0.016	0.01	0.009	0.002	0.002
643	0.232	0.133	0.08	0.046	0.027	0.015	0.009	0.009	0.002	0.002
644	0.222	0.127	0.076	0.044	0.026	0.014	0.009	0.008	0.002	0.002
645	0.212	0.122	0.073	0.042	0.025	0.014	0.008	0.008	0.002	0.002
646	0.203	0.116	0.069	0.041	0.024	0.013	0.008	0.008	0.002	0.002
647	0.194	0.111	0.066	0.039	0.022	0.012	0.008	0.008	0.002	0.002
648	0.185	0.105	0.063	0.037	0.021	0.012	0.007	0.007	0.001	0.001
649	0.176	0.1	0.06	0.035	0.02	0.011	0.007	0.007	0.001	0.001
650	0.167	0.095	0.057	0.033	0.019	0.01	0.006	0.007	0.001	0.001
651	0.158	0.09	0.053	0.031	0.018	0.01	0.006	0.006	0.001	0.001
652	0.15	0.085	0.05	0.03	0.017	0.009	0.005	0.006	0.001	0.001
653	0.142	0.08	0.048	0.028	0.016	0.009	0.005	0.005	0.001	0.001
654	0.134	0.075	0.045	0.026	0.015	0.008	0.005	0.005	0.001	0.001
655	0.126	0.071	0.042	0.025	0.014	0.007	0.004	0.005	0.001	0.001
656	0.119	0.067	0.04	0.023	0.013	0.007	0.004	0.005	0.001	0.001
657	0.112	0.063	0.037	0.022	0.012	0.006	0.004	0.005	0.001	0.001
658	0.105	0.058	0.034	0.02	0.012	0.006	0.004	0.004	0	0.001
659	0.099	0.055	0.032	0.019	0.011	0.005	0.003	0.004	0	0.001
660	0.093	0.051	0.03	0.018	0.01	0.005	0.003	0.004	0	0.001
661	0.087	0.048	0.028	0.017	0.009	0.005	0.003	0.004	0	0
662	0.081	0.044	0.026	0.016	0.009	0.004	0.002	0.003	0	0
663	0.076	0.041	0.024	0.014	0.008	0.004	0.002	0.003	0	0
664	0.071	0.039	0.023	0.013	0.007	0.003	0.002	0.003	0	0
665	0.067	0.036	0.021	0.013	0.007	0.003	0.002	0.003	0	0
666	0.063	0.034	0.02	0.012	0.006	0.003	0.001	0.003	0	0
667	0.059	0.032	0.018	0.011	0.006	0.003	0.002	0.003	0	0
668	0.056	0.029	0.017	0.01	0.006	0.002	0.002	0.003	0	0
669	0.052	0.027	0.016	0.01	0.005	0.002	0.001	0.003	0	0
670	0.049	0.026	0.015	0.009	0.004	0.002	0.001	0.002	0	0
671	0.046	0.024	0.014	0.008	0.004	0.002	0.001	0.002	0	0
672	0.043	0.022	0.013	0.008	0.004	0.001	0.001	0.002	-0.001	0
673	0.04	0.021	0.012	0.007	0.004	0.001	0.001	0.002	-0.001	0
674	0.038	0.02	0.011	0.007	0.003	0.001	0.001	0.002	0	0
675	0.035	0.018	0.011	0.006	0.003	0.001	0.001	0.002	0	0
676	0.033	0.017	0.01	0.006	0.003	0.001	0	0.002	0	0
677	0.031	0.015	0.009	0.005	0.003	0	0	0.002	0	0
678	0.029	0.014	0.008	0.005	0.002	0	0	0.002	-0.001	0
679	0.027	0.013	0.007	0.005	0.002	0	0	0.001	-0.001	0
680	0.025	0.012	0.007	0.004	0.002	0	0	0.001	-0.001	-0.001
681	0.023	0.011	0.006	0.004	0.002	0	0	0.001	-0.001	0
682	0.022	0.01	0.006	0.004	0.002	0	0	0.001	-0.001	0
683	0.02	0.01	0.005	0.004	0.001	0	0	0.001	0	0
684	0.019	0.009	0.005	0.003	0.001	0	0	0.001	-0.001	0
685	0.018	0.008	0.005	0.003	0.001	0	0	0.001	-0.001	0
686	0.017	0.008	0.004	0.003	0.001	0	0	0.001	0	0
687	0.015	0.007	0.004	0.003	0.001	-0.001	0	0.001	0	0
688	0.014	0.006	0.003	0.003	0.001	0	0	0.001	-0.001	0
689	0.013	0.006	0.003	0.002	0.001	0	-0.001	0.001	-0.001	-0.001
690	0.012	0.005	0.003	0.002	0.001	-0.001	-0.001	0.001	-0.001	-0.001
691	0.012	0.005	0.002	0.002	0	-0.001	-0.001	0.001	-0.001	0
692	0.011	0.005	0.002	0.002	0	-0.001	0	0.001	-0.001	0
693	0.01	0.005	0.002	0.002	0	0	0	0.001	-0.001	-0.001
694	0.01	0.004	0.002	0.001	0	-0.001	-0.001	0.001	-0.001	0
695	0.009	0.004	0.002	0.001	0	-0.001	-0.001	0.001	0	0
696	0.009	0.003	0.001	0.001	0	-0.001	0	0.001	0	0
697	0.008	0.003	0.001	0.001	0	-0.001	-0.001	0.001	-0.001	0
698	0.007	0.003	0.001	0.001	0	-0.001	-0.001	0.001	-0.001	-0.001
699	0.007	0.003	0.001	0.001	0	-0.001	-0.001	0	-0.001	-0.001
700	0.007	0.002	0.001	0.001	0	-0.001	-0.001	0	-0.001	0
701	0.006	0.002	0.001	0.001	0	-0.001	-0.001	0.001	-0.001	-0.001
702	0.006	0.002	0.001	0.001	0	-0.001	-0.001	0.001	-0.001	-0.001
703	0.005	0.002	0.001	0.001	0	-0.001	0	0.001	-0.001	0
704	0.005	0.002	0.001	0.001	0	-0.001	-0.001	0	0	0
705	0.005	0.001	0.001	0.001	0	-0.001	-0.001	0.001	-0.001	0
706	0.005	0.001	0	0.001	0	-0.001	-0.001	0.001	-0.001	-0.001
707	0.004	0.001	0	0	0	-0.001	-0.001	0.001	0	-0.001
708	0.004	0.001	0	0	0	-0.001	-0.001	0	0	0
709	0.004	0.001	0	0.001	0	-0.001	-0.001	0	-0.001	0
710	0.004	0.001	0	0	0	-0.001	0	0	-0.001	0
711	0.004	0.001	0	0	0	-0.001	0	0.001	0	-0.001
712	0.004	0.001	0	0	0	-0.001	-0.001	0	0	0
713	0.004	0.001	0	0.001	0	-0.001	-0.001	0.001	0	0
714	0.003	0.001	0	0.001	0	-0.001	0	0.001	-0.001	0
715	0.003	0.001	0	0	0	-0.001	0	0.001	0	0
716	0.003	0.001	0	0	0	-0.001	0	0	0	0
717	0.003	0.001	0	0	-0.001	-0.001	-0.001	0	0	0
718	0.003	0.001	0	0	-0.001	-0.001	-0.001	0.001	0	0
719	0.002	0.001	0	0	0	-0.001	0	0.001	0	0
720	0.002	0.001	0	0	0	-0.001	0	0	0	0
721	0.003	0.001	0	0	0	-0.001	0	0	0	0
722	0.003	0.001	0	0	0	-0.001	0	0.001	0	0
723	0.002	0.001	0	0	0	-0.001	0	0.001	0	0
724	0.002	0.001	0	0	0	-0.001	0	0	0	0
725	0.002	0.001	0	0	0	-0.001	0	0	0	0
726	0.002	0	0	0	0	-0.001	0	0	-0.001	-0.001
727	0.002	0	0	0	0	-0.001	0	0	0	-0.001
728	0.002	0	0	0	0	-0.001	-0.001	0	0	0
729	0.002	0.001	0	0	0	-0.001	0	0	0	0
730	0.002	0.001	0	0	0	-0.001	0	0	0	0
731	0.002	0.001	0	0	0	0	0	0.001	0	0
732	0.001	0.001	0	0	0	0	0	0	0	0
733	0.001	0.001	0	0	0	-0.001	-0.001	0	0	0
734	0.001	0	0	0	0	-0.001	0	0	0	0
735	0.001	0	0	0	0	0	0	0	0	0
736	0.001	0.001	0	0	0	0	0	0	0	0
737	0.001	0.001	0	0	0	-0.001	0	0	0	0
738	0.001	0.001	0	0	0	-0.001	0	0	0	0
739	0.001	0	0	0	0	0	0	0.001	0	0
740	0.001	0.001	0	0	0	0	0	0	0	0
741	0.001	0.001	0	0	0	-0.001	0	0	0	0
742	0.001	0	0	0	0	-0.001	0	0	0	0
743	0.001	0	0	0	0	-0.001	0	0	0	0
744	0.001	0.001	0	0	0	0	0	0	0	0
745	0.001	0.001	0	0	0	-0.001	-0.001	0	0	0
746	0.001	0.001	0	0	0	-0.001	0	0	0	0
747	0.001	0	0	0	0	0	0	0	0	0
748	0.001	0	0	0	0	0	0	0	0	0
749	0.001	0	0	0	0	-0.001	0	0	0	0
750	0	0	0	0	0	0	0	0	0	0

## Sheet: Figure S12d
0	1
1	0.58862
2	0.37637
3	0.22319
4	0.1291
5	0.07877
6	0.06565
7	0.04158
8	0.02188
9	0.01532
10		1
11		0.58734
12		0.36026
13		0.22489
14		0.13319
15		0.08734
16		0.0524
17		0.03275
18		0.03275
19		0.00873
20		--	1
21			0.58952
22			0.3559
23			0.20961
24			0.12227
25			0.07205
26			0.04367
27			0.0393
28			0.0131
29			0.00873
30			--
31			--
