# Supplementary material for: Pyro-catalysis for tooth whitening via oral temperature fluctuation
Source: Nat Commun. 2022 Jul 29;13:4419. doi: 10.1038/s41467-022-32132-3 (PMC9338087; doi:10.1038/s41467-022-32132-3)
Supplement: Supplementary file 6 — Source data [file 41467_2022_32132_MOESM6_ESM.zip › Source data/supporting/S13/Figure S13.xlsx]

## Sheet: Sheet1
20.0001	0.02222	1.22162
20.0206	0.02379	1.22282
20.041	0.01909	1.22583
20.0615	0.02285	1.21862
20.0819	0.02316	1.22042
20.1024	0.0241	1.22523
20.1229	0.02879	1.21922
20.1433	0.0266	1.22042
20.1638	0.01565	1.22583
20.1843	0.02003	1.22462
20.2047	0.01972	1.21922
20.2252	0.02316	1.21562
20.2457	0.01972	1.22402
20.2661	0.02504	1.22943
20.2866	0.0241	1.21922
20.307	0.02598	1.22703
20.3275	0.01941	1.22162
20.348	0.01941	1.22763
20.3684	0.02347	1.21802
20.3889	0.01972	1.22102
20.4093	0.01941	1.22162
20.4298	0.02254	1.22342
20.4503	0.02441	1.22282
20.4707	0.0216	1.21081
20.4912	0.01596	1.21922
20.5117	0.01909	1.21982
20.5321	0.02473	1.21922
20.5526	0.02316	1.22402
20.573	0.01941	1.22703
20.5935	0.02316	1.22643
20.614	0.01596	1.22342
20.6344	0.02254	1.22222
20.6549	0.0216	1.22162
20.6754	0.02128	1.23063
20.6958	0.02598	1.22523
20.7163	0.02848	1.22042
20.7368	0.02003	1.22162
20.7572	0.02128	1.22462
20.7777	0.02316	1.22162
20.7981	0.02254	1.21982
20.8186	0.02316	1.22823
20.8391	0.02723	1.22102
20.8595	0.02535	1.22883
20.88	0.02379	1.22162
20.9004	0.02692	1.22462
20.9209	0.02567	1.22583
20.9414	0.02254	1.22162
20.9618	0.02097	1.22763
20.9823	0.02535	1.21982
21.0028	0.0216	1.23063
21.0232	0.02848	1.23003
21.0437	0.02504	1.22523
21.0642	0.02629	1.22823
21.0846	0.02066	1.22342
21.1051	0.02504	1.21862
21.1255	0.02254	1.22222
21.146	0.01502	1.22583
21.1665	0.02097	1.22102
21.1869	0.02692	1.21922
21.2074	0.02504	1.21802
21.2279	0.02191	1.22883
21.2483	0.02254	1.22282
21.2688	0.02723	1.22703
21.2892	0.02222	1.21862
21.3097	0.02786	1.21862
21.3302	0.02191	1.22703
21.3506	0.02034	1.22282
21.3711	0.02347	1.22583
21.3916	0.02692	1.22042
21.412	0.02473	1.22282
21.4325	0.02003	1.22763
21.453	0.01941	1.21922
21.4734	0.02097	1.22823
21.4939	0.02473	1.23183
21.5143	0.02128	1.22402
21.5348	0.01972	1.22222
21.5553	0.02379	1.22282
21.5757	0.02285	1.21742
21.5962	0.02692	1.22583
21.6166	0.02222	1.21802
21.6371	0.02128	1.22102
21.6576	0.02754	1.22883
21.678	0.03443	1.22282
21.6985	0.02347	1.22462
21.719	0.02316	1.22462
21.7394	0.02535	1.22583
21.7599	0.02754	1.22823
21.7803	0.0313	1.23544
21.8008	0.03161	1.23303
21.8213	0.03505	1.24204
21.8417	0.03912	1.24865
21.8622	0.03537	1.24625
21.8827	0.04883	1.24685
21.9031	0.04851	1.25045
21.9236	0.05759	1.25886
21.9441	0.06166	1.25526
21.9645	0.0723	1.26306
21.985	0.08513	1.28709
22.0054	0.10172	1.3045
22.0259	0.11205	1.31051
22.0464	0.14178	1.33994
22.0668	0.15493	1.34234
22.0873	0.19624	1.36096
22.1077	0.21315	1.36096
22.1282	0.22191	1.38619
22.1487	0.25008	1.39039
22.1691	0.23944	1.3964
22.1896	0.22879	1.41502
22.2101	0.18404	1.36697
22.2305	0.15399	1.37237
22.251	0.15117	1.32973
22.2715	0.11706	1.31411
22.2919	0.09984	1.2997
22.3124	0.07543	1.26547
22.3328	0.06322	1.26847
22.3533	0.05571	1.26607
22.3738	0.04726	1.23604
22.3942	0.04664	1.23964
22.4147	0.0338	1.23724
22.4352	0.04225	1.23003
22.4556	0.03474	1.23844
22.4761	0.02848	1.23724
22.4965	0.03537	1.22583
22.517	0.02692	1.22162
22.5375	0.0241	1.21982
22.5579	0.02567	1.22102
22.5784	0.02316	1.23183
22.5988	0.02379	1.22583
22.6193	0.02535	1.22523
22.6398	0.02066	1.22342
22.6602	0.02066	1.22402
22.6807	0.02066	1.22342
22.7012	0.02379	1.21982
22.7216	0.01628	1.21922
22.7421	0.02097	1.22042
22.7626	0.02285	1.21862
22.783	0.01941	1.21441
22.8035	0.02379	1.21682
22.8239	0.01659	1.22943
22.8444	0.01596	1.21922
22.8649	0.01628	1.22042
22.8853	0.0169	1.21622
22.9058	0.02066	1.21381
22.9263	0.01847	1.21441
22.9467	0.02128	1.21922
22.9672	0.01815	1.22042
22.9876	0.02066	1.21802
23.0081	0.01972	1.22342
23.0286	0.02097	1.22703
23.049	0.01909	1.22282
23.0695	0.01878	1.22402
23.09	0.01815	1.22102
23.1104	0.01659	1.22102
23.1309	0.01941	1.21321
23.1514	0.01471	1.21562
23.1718	0.01628	1.22402
23.1923	0.01941	1.21321
23.2127	0.01252	1.22342
23.2332	0.01784	1.21802
23.2537	0.02285	1.21682
23.2741	0.01784	1.22643
23.2946	0.01784	1.22222
23.315	0.01721	1.21802
23.3355	0.01002	1.21081
23.356	0.01878	1.21682
23.3764	0.01878	1.21982
23.3969	0.01815	1.21982
23.4174	0.02285	1.21922
23.4378	0.01628	1.21441
23.4583	0.01628	1.21802
23.4788	0.01471	1.21862
23.4992	0.01878	1.22162
23.5197	0.0169	1.21682
23.5401	0.01721	1.21321
23.5606	0.01784	1.22763
23.5811	0.01095	1.21862
23.6015	0.01408	1.21922
23.622	0.02034	1.21862
23.6425	0.01534	1.21682
23.6629	0.01315	1.21081
23.6834	0.01909	1.22042
23.7038	0.02191	1.21922
23.7243	0.01283	1.21862
23.7448	0.01346	1.20901
23.7652	0.01628	1.21682
23.7857	0.01502	1.22282
23.8061	0.02128	1.22102
23.8266	0.01753	1.21622
23.8471	0.01346	1.22282
23.8675	0.01502	1.21261
23.888	0.01628	1.21381
23.9085	0.01534	1.21381
23.9289	0.01408	1.21441
23.9494	0.01565	1.21802
23.9699	0.01315	1.21862
23.9903	0.02034	1.22402
24.0108	0.02066	1.21441
24.0312	0.02034	1.21622
24.0517	0.01565	1.21502
24.0722	0.01721	1.21922
24.0926	0.01471	1.22042
24.1131	0.01878	1.21562
24.1335	0.01377	1.22162
24.154	0.01002	1.21742
24.1745	0.0144	1.22583
24.1949	0.01659	1.21261
24.2154	0.01847	1.21502
24.2359	0.01909	1.21922
24.2563	0.01252	1.21802
24.2768	0.01534	1.21982
24.2973	0.01502	1.21441
24.3177	0.01534	1.22042
24.3382	0.01189	1.22282
24.3586	0.01377	1.22402
24.3791	0.02034	1.21802
24.3996	0.01847	1.21261
24.42	0.01346	1.21622
24.4405	0.01628	1.22042
24.461	0.01534	1.22523
24.4814	0.01721	1.21441
24.5019	0.0144	1.21742
24.5223	0.01502	1.21562
24.5428	0.01377	1.21862
24.5633	0.01377	1.21922
24.5837	0.01221	1.21021
24.6042	0.0169	1.21922
24.6247	0.02473	1.21562
24.6451	0.02128	1.21622
24.6656	0.01283	1.22643
24.6861	0.01315	1.21261
24.7065	0.0169	1.22102
24.727	0.01628	1.21862
24.7474	0.01815	1.21622
24.7679	0.0169	1.22462
24.7884	0.01471	1.21562
24.8088	0.01189	1.21201
24.8293	0.02034	1.21321
24.8498	0.02003	1.21682
24.8702	0.02097	1.21502
24.8907	0.01471	1.21922
24.9111	0.01628	1.22162
24.9316	0.01471	1.21622
24.9521	0.01941	1.21982
24.9725	0.01315	1.21802
24.993	0.01377	1.21682
25.0134	0.01753	1.21562
25.0339	0.01283	1.22102
25.0544	0.01721	1.21982
25.0748	0.01721	1.21922
25.0953	0.01221	1.21862
25.1158	0.01909	1.21922
25.1362	0.01941	1.22342
25.1567	0.01909	1.21862
25.1772	0.01565	1.21862
25.1976	0.02003	1.22102
25.2181	0.01377	1.21682
25.2385	0.01628	1.22523
25.259	0.01628	1.21081
25.2795	0.01659	1.21381
25.2999	0.01628	1.21922
25.3204	0.01127	1.21802
25.3408	0.01596	1.21802
25.3613	0.0144	1.22162
25.3818	0.0169	1.21441
25.4022	0.01502	1.21201
25.4227	0.01753	1.21502
25.4432	0.01346	1.21742
25.4636	0.01408	1.21742
25.4841	0.01471	1.21141
25.5045	0.01565	1.21021
25.525	0.01502	1.21562
25.5455	0.01502	1.22222
25.5659	0.01502	1.21682
25.5864	0.01596	1.21441
25.6069	0.0169	1.21562
25.6273	0.01095	1.21562
25.6478	0.01628	1.21321
25.6683	0.01471	1.21321
25.6887	0.0144	1.20901
25.7092	0.01721	1.22102
25.7296	0.01158	1.22763
25.7501	0.01565	1.21682
25.7706	0.01346	1.21321
25.791	0.01534	1.22162
25.8115	0.01502	1.21321
25.8319	0.01815	1.22102
25.8524	0.01252	1.21562
25.8729	0.02285	1.20781
25.8933	0.01659	1.21261
25.9138	0.01408	1.21021
25.9343	0.01784	1.21562
25.9547	0.01815	1.21201
25.9752	0.01909	1.22042
25.9957	0.01909	1.21802
26.0161	0.01784	1.21622
26.0366	0.01909	1.21622
26.057	0.01721	1.22102
26.0775	0.0241	1.21802
26.098	0.01847	1.22402
26.1184	0.01815	1.22222
26.1389	0.01534	1.21261
26.1594	0.02222	1.22162
26.1798	0.01346	1.21862
26.2003	0.01221	1.21682
26.2207	0.01408	1.21982
26.2412	0.01346	1.22042
26.2617	0.01471	1.21321
26.2821	0.01002	1.21321
26.3026	0.01534	1.22222
26.3231	0.01377	1.21622
26.3435	0.01534	1.21682
26.364	0.01534	1.21261
26.3845	0.01252	1.21982
26.4049	0.01659	1.21622
26.4254	0.01502	1.21862
26.4458	0.01471	1.22042
26.4663	0.01502	1.21922
26.4868	0.01565	1.21622
26.5072	0.01628	1.21261
26.5277	0.01377	1.21261
26.5481	0.01534	1.21381
26.5686	0.01972	1.21261
26.5891	0.01471	1.21201
26.6095	0.01628	1.21201
26.63	0.01596	1.22162
26.6505	0.01502	1.21742
26.6709	0.02316	1.21381
26.6914	0.01315	1.22042
26.7118	0.02003	1.21742
26.7323	0.01628	1.21742
26.7528	0.01753	1.21922
26.7732	0.01659	1.21502
26.7937	0.01753	1.21141
26.8142	0.01628	1.21381
26.8346	0.01628	1.21441
26.8551	0.01659	1.21441
26.8756	0.01659	1.21742
26.896	0.01596	1.21742
26.9165	0.01721	1.21862
26.9369	0.02066	1.21682
26.9574	0.0144	1.21622
26.9779	0.0144	1.21922
26.9983	0.01158	1.21321
27.0188	0.01721	1.21261
27.0392	0.01878	1.21802
27.0597	0.01377	1.21502
27.0802	0.01628	1.22222
27.1006	0.01628	1.21622
27.1211	0.0169	1.22523
27.1416	0.01502	1.21742
27.162	0.01596	1.22402
27.1825	0.01252	1.21381
27.203	0.01471	1.21321
27.2234	0.01721	1.21982
27.2439	0.01659	1.21622
27.2643	0.01941	1.21321
27.2848	0.01878	1.22162
27.3053	0.01628	1.21201
27.3257	0.0169	1.21922
27.3462	0.01534	1.21502
27.3666	0.01502	1.21982
27.3871	0.0144	1.21922
27.4076	0.01534	1.21441
27.428	0.01596	1.22462
27.4485	0.0169	1.22162
27.469	0.01534	1.21682
27.4894	0.01628	1.21742
27.5099	0.01878	1.21381
27.5304	0.02066	1.21201
27.5508	0.01221	1.21441
27.5713	0.01753	1.20841
27.5917	0.01408	1.21261
27.6122	0.01502	1.22282
27.6327	0.01534	1.21502
27.6531	0.01909	1.21802
27.6736	0.01471	1.21321
27.6941	0.01596	1.21862
27.7145	0.01721	1.21682
27.735	0.01534	1.22042
27.7554	0.0241	1.21862
27.7759	0.01909	1.21862
27.7964	0.02003	1.21922
27.8168	0.01815	1.21261
27.8373	0.01628	1.21922
27.8578	0.01565	1.22282
27.8782	0.01502	1.21261
27.8987	0.01628	1.21802
27.9191	0.01721	1.21802
27.9396	0.01659	1.21021
27.9601	0.01972	1.21562
27.9805	0.01377	1.21381
28.001	0.02254	1.21201
28.0215	0.01534	1.22282
28.0419	0.01565	1.21321
28.0624	0.01095	1.21441
28.0829	0.0169	1.21502
28.1033	0.02128	1.22102
28.1238	0.01408	1.22462
28.1442	0.01315	1.22162
28.1647	0.01628	1.22222
28.1852	0.01659	1.21862
28.2056	0.01753	1.22042
28.2261	0.01659	1.22042
28.2465	0.01847	1.21562
28.267	0.01659	1.21922
28.2875	0.01377	1.21802
28.3079	0.01753	1.22102
28.3284	0.01941	1.22042
28.3489	0.01628	1.21622
28.3693	0.02316	1.22402
28.3898	0.01909	1.21982
28.4103	0.02097	1.22102
28.4307	0.02097	1.22282
28.4512	0.02379	1.22282
28.4716	0.02128	1.22523
28.4921	0.01565	1.22222
28.5126	0.01565	1.22162
28.533	0.01565	1.21922
28.5535	0.01659	1.21802
28.5739	0.01189	1.21862
28.5944	0.01753	1.21862
28.6149	0.02191	1.22402
28.6353	0.02128	1.21802
28.6558	0.01502	1.21441
28.6763	0.02066	1.21682
28.6967	0.01847	1.22102
28.7172	0.01721	1.22042
28.7376	0.02097	1.21982
28.7581	0.01847	1.22643
28.7786	0.01784	1.21682
28.799	0.02222	1.22282
28.8195	0.01596	1.22042
28.84	0.01784	1.22282
28.8604	0.01628	1.21201
28.8809	0.02316	1.21201
28.9014	0.02128	1.22102
28.9218	0.01565	1.22102
28.9423	0.01721	1.22162
28.9627	0.01377	1.22162
28.9832	0.02191	1.22823
29.0037	0.02285	1.22042
29.0241	0.02441	1.22042
29.0446	0.01847	1.22643
29.0651	0.02347	1.22943
29.0855	0.02097	1.22462
29.106	0.01815	1.23063
29.1264	0.02222	1.22042
29.1469	0.02034	1.22703
29.1674	0.02066	1.22823
29.1878	0.02191	1.22342
29.2083	0.0266	1.22763
29.2288	0.02567	1.22643
29.2492	0.0241	1.23123
29.2697	0.0241	1.23363
29.2902	0.02254	1.23183
29.3106	0.02723	1.22763
29.3311	0.02066	1.22583
29.3515	0.02567	1.21922
29.372	0.03099	1.22523
29.3925	0.02473	1.23483
29.4129	0.02379	1.23544
29.4334	0.02848	1.23063
29.4538	0.02504	1.22823
29.4743	0.02347	1.22823
29.4948	0.02504	1.22523
29.5152	0.0241	1.23243
29.5357	0.03036	1.22643
29.5562	0.02598	1.22042
29.5766	0.02879	1.22282
29.5971	0.02973	1.22763
29.6176	0.02535	1.22943
29.638	0.0313	1.21802
29.6585	0.02003	1.23123
29.6789	0.02222	1.22643
29.6994	0.02504	1.23063
29.7199	0.02723	1.22583
29.7403	0.02473	1.22462
29.7608	0.02567	1.21922
29.7812	0.02034	1.22282
29.8017	0.02034	1.22222
29.8222	0.02128	1.22883
29.8426	0.02473	1.22042
29.8631	0.02066	1.22943
29.8836	0.02723	1.22042
29.904	0.02034	1.21742
29.9245	0.02191	1.22342
29.9449	0.02285	1.21261
29.9654	0.02567	1.22823
29.9859	0.02473	1.21381
30.0063	0.03067	1.22583
30.0268	0.01941	1.22583
30.0473	0.02316	1.22282
30.0677	0.02754	1.22282
30.0882	0.02441	1.23123
30.1087	0.02191	1.22823
30.1291	0.02128	1.22042
30.1496	0.02191	1.22643
30.17	0.0169	1.22523
30.1905	0.0169	1.23724
30.211	0.02567	1.22222
30.2314	0.01815	1.22583
30.2519	0.02191	1.21982
30.2723	0.02692	1.22462
30.2928	0.01972	1.22643
30.3133	0.02567	1.22523
30.3337	0.02097	1.22342
30.3542	0.01596	1.21502
30.3747	0.01972	1.22883
30.3951	0.02097	1.22763
30.4156	0.02441	1.23303
30.4361	0.02911	1.22282
30.4565	0.03505	1.22703
30.477	0.02254	1.23183
30.4974	0.02379	1.22943
30.5179	0.02128	1.23483
30.5384	0.02754	1.23363
30.5588	0.02535	1.23363
30.5793	0.02504	1.23483
30.5998	0.03255	1.22402
30.6202	0.02723	1.22943
30.6407	0.02692	1.22462
30.6611	0.02567	1.23483
30.6816	0.02973	1.23423
30.7021	0.02848	1.23063
30.7225	0.02629	1.22943
30.743	0.02911	1.24024
30.7635	0.03036	1.22643
30.7839	0.02942	1.23243
30.8044	0.02817	1.23063
30.8249	0.03286	1.24264
30.8453	0.03505	1.23844
30.8658	0.02911	1.23423
30.8862	0.03224	1.23724
30.9067	0.02942	1.23904
30.9272	0.03537	1.24324
30.9476	0.03912	1.24264
30.9681	0.03725	1.24204
30.9886	0.03975	1.24384
31.009	0.03975	1.26006
31.0295	0.04351	1.25586
31.0499	0.04883	1.25405
31.0704	0.05133	1.26727
31.0909	0.04726	1.25886
31.1113	0.05571	1.26967
31.1318	0.05446	1.26787
31.1522	0.07167	1.28829
31.1727	0.07606	1.28408
31.1932	0.082	1.28709
31.2136	0.09546	1.31832
31.2341	0.09828	1.32973
31.2546	0.11549	1.35976
31.275	0.13834	1.37237
31.2955	0.14554	1.3952
31.316	0.18842	1.42883
31.3364	0.21596	1.47447
31.3569	0.27637	1.53093
31.3773	0.318	1.58198
31.3978	0.40438	1.66727
31.4183	0.50297	1.73754
31.4387	0.6	1.83844
31.4592	0.71174	1.96877
31.4796	0.8457	2.02402
31.5001	0.93615	2.16036
31.5206	1	2.2
31.541	1	2.14054
31.5615	0.91455	2.14955
31.582	0.90203	2.1039
31.6024	0.76369	1.97958
31.6229	0.66917	1.87628
31.6434	0.57997	1.7994
31.6638	0.44851	1.6955
31.6843	0.36745	1.6042
31.7047	0.29515	1.54595
31.7252	0.24726	1.47147
31.7457	0.20751	1.41021
31.7661	0.16244	1.38979
31.7866	0.13991	1.33273
31.8071	0.12332	1.33754
31.8275	0.10203	1.3033
31.848	0.08044	1.28408
31.8684	0.07512	1.27868
31.8889	0.06729	1.27207
31.9094	0.0554	1.26607
31.9298	0.05759	1.26066
31.9503	0.04945	1.25045
31.9708	0.04476	1.25826
31.9912	0.04726	1.25706
32.0117	0.03599	1.23784
32.0321	0.04538	1.24204
32.0526	0.03975	1.24985
32.0731	0.04351	1.23904
32.0935	0.03349	1.22883
32.114	0.03161	1.23063
32.1345	0.02942	1.24024
32.1549	0.02942	1.22583
32.1754	0.03192	1.22943
32.1959	0.02379	1.23003
32.2163	0.02504	1.22342
32.2368	0.02504	1.23303
32.2572	0.02723	1.23724
32.2777	0.03224	1.22703
32.2982	0.02003	1.22643
32.3186	0.02817	1.22583
32.3391	0.02504	1.22763
32.3595	0.02848	1.22583
32.38	0.02222	1.22402
32.4005	0.02254	1.22402
32.4209	0.02066	1.23003
32.4414	0.01909	1.22042
32.4619	0.02097	1.21502
32.4823	0.02692	1.22643
32.5028	0.01878	1.21922
32.5232	0.02003	1.22342
32.5437	0.01941	1.22342
32.5642	0.02285	1.22703
32.5846	0.02504	1.21261
32.6051	0.01565	1.22162
32.6256	0.02128	1.21922
32.646	0.01753	1.22342
32.6665	0.01784	1.22523
32.687	0.01596	1.22643
32.7074	0.01753	1.21742
32.7279	0.01565	1.22823
32.7483	0.01847	1.21682
32.7688	0.01565	1.21562
32.7893	0.01972	1.22462
32.8097	0.01972	1.22162
32.8302	0.01502	1.21922
32.8507	0.01909	1.22583
32.8711	0.0216	1.22402
32.8916	0.01534	1.21682
32.912	0.01753	1.22102
32.9325	0.01878	1.21682
32.953	0.01941	1.21562
32.9734	0.02034	1.21922
32.9939	0.01659	1.22042
33.0144	0.01502	1.21441
33.0348	0.01315	1.21562
33.0553	0.01941	1.22342
33.0757	0.01565	1.21502
33.0962	0.01534	1.21021
33.1167	0.01721	1.22282
33.1371	0.01534	1.21862
33.1576	0.01753	1.21381
33.178	0.01659	1.21982
33.1985	0.01628	1.22162
33.219	0.01283	1.21802
33.2394	0.01502	1.21321
33.2599	0.01753	1.21321
33.2804	0.01502	1.21682
33.3008	0.01596	1.21502
33.3213	0.0144	1.22402
33.3417	0.01315	1.20781
33.3622	0.01784	1.22162
33.3827	0.01283	1.22042
33.4031	0.01502	1.22102
33.4236	0.01252	1.21682
33.4441	0.01033	1.21982
33.4645	0.01909	1.21381
33.485	0.02066	1.22102
33.5055	0.0144	1.21562
33.5259	0.01659	1.22162
33.5464	0.01158	1.21021
33.5668	0.01127	1.21802
33.5873	0.01502	1.21502
33.6078	0.01346	1.21081
33.6282	0.01377	1.21862
33.6487	0.01158	1.21562
33.6692	0.0072	1.21141
33.6896	0.01095	1.22222
33.7101	0.01127	1.21502
33.7305	0.01127	1.20721
33.751	0.01315	1.21381
33.7715	0.01346	1.21682
33.7919	0.01189	1.21682
33.8124	0.01346	1.21922
33.8329	0.00626	1.21261
33.8533	0.01283	1.21802
33.8738	0.01064	1.21141
33.8942	0.01127	1.21802
33.9147	0.01095	1.21562
33.9352	0.01158	1.21862
33.9556	0.01315	1.21502
33.9761	0.01064	1.21321
33.9966	0.01033	1.21922
34.017	0.01095	1.21682
34.0375	0.01189	1.21802
34.0579	0.01064	1.21441
34.0784	0.01033	1.21502
34.0989	0.01377	1.21622
34.1193	0.01221	1.21622
34.1398	0.01377	1.21381
34.1603	0.01033	1.21562
34.1807	0.01002	1.21622
34.2012	0.00814	1.21802
34.2216	0.00814	1.21441
34.2421	0.01002	1.21982
34.2626	0.01283	1.20961
34.283	0.01033	1.21201
34.3035	0.00595	1.21381
34.324	0.01064	1.21021
34.3444	0.01408	1.21502
34.3649	0.01346	1.21141
34.3854	0.0097	1.21261
34.4058	0.01346	1.22162
34.4263	0.01064	1.21622
34.4467	0.01127	1.21802
34.4672	0.01502	1.21742
34.4877	0.01158	1.20601
34.5081	0.01095	1.21982
34.5286	0.01158	1.22462
34.5491	0.00751	1.21081
34.5695	0.00751	1.21201
34.59	0.0097	1.21321
34.6104	0.01596	1.21502
34.6309	0.0097	1.21381
34.6514	0.01377	1.21562
34.6718	0.01252	1.20841
34.6923	0.0097	1.21141
34.7127	0.01127	1.21381
34.7332	0.01221	1.20661
34.7537	0.01377	1.21261
34.7741	0.01127	1.21441
34.7946	0.01346	1.21381
34.8151	0.01721	1.21622
34.8355	0.01064	1.21141
34.856	0.01252	1.20901
34.8764	0.01127	1.21081
34.8969	0.01095	1.20901
34.9174	0.01221	1.20841
34.9378	0.00939	1.21381
34.9583	0.01158	1.21682
34.9788	0.01189	1.21441
34.9992	0.0169	1.21502
35.0197	0.01095	1.21081
35.0402	0.01095	1.21381
35.0606	0.01252	1.21441
35.0811	0.01064	1.20841
35.1015	0.01189	1.2048
35.122	0.01127	1.21321
35.1425	0.01127	1.20961
35.1629	0.01534	1.21141
35.1834	0.00876	1.21562
35.2039	0.00845	1.21081
35.2243	0.00845	1.21141
35.2448	0.01002	1.21381
35.2652	0.00845	1.21381
35.2857	0.01033	1.21141
35.3062	0.00876	1.21381
35.3266	0.00939	1.21021
35.3471	0.00563	1.21261
35.3676	0.01659	1.21321
35.388	0.00814	1.20901
35.4085	0.00876	1.21622
35.429	0.00876	1.21381
35.4494	0.00876	1.21502
35.4699	0.00908	1.21321
35.4903	0.00469	1.21502
35.5108	0.01033	1.20841
35.5313	0.0097	1.21562
35.5517	0.01158	1.2048
35.5722	0.0072	1.21321
35.5926	0.01127	1.21141
35.6131	0.01127	1.21321
35.6336	0.00782	1.21321
35.654	0.0072	1.21141
35.6745	0.00595	1.21622
35.695	0.01127	1.21742
35.7154	0.01158	1.20841
35.7359	0.00782	1.21381
35.7563	0.01252	1.20721
35.7768	0.00626	1.21261
35.7973	0.00814	1.21021
35.8177	0.01221	1.21201
35.8382	0.00876	1.21201
35.8587	0.00626	1.21742
35.8791	0.00814	1.21141
35.8996	0.01158	1.20901
35.9201	0.01127	1.20601
35.9405	0.01158	1.21201
35.961	0.01033	1.21261
35.9814	0.01252	1.21141
36.0019	0.01064	1.21261
36.0224	0.00908	1.21141
36.0428	0.01158	1.20901
36.0633	0.00908	1.21261
36.0838	0.01064	1.21081
36.1042	0.01002	1.21321
36.1247	0.00595	1.21141
36.1451	0.01002	1.21021
36.1656	0.00689	1.21622
36.1861	0.00939	1.20961
36.2065	0.00438	1.21802
36.227	0.00532	1.20961
36.2475	0.00626	1.2018
36.2679	0.0072	1.2048
36.2884	0.00657	1.21081
36.3088	0.0097	1.20901
36.3293	0.00782	1.20961
36.3498	0.00782	1.21141
36.3702	0.00626	1.20901
36.3907	0.00908	1.20901
36.4112	0.01033	1.21381
36.4316	0.01064	1.21261
36.4521	0.00939	1.21261
36.4725	0.0097	1.20901
36.493	0.00876	1.21021
36.5135	0.01127	1.21802
36.5339	0.00814	1.21321
36.5544	0.01095	1.21141
36.5749	0.00626	1.20841
36.5953	0.0072	1.20841
36.6158	0.0072	1.21562
36.6362	0.01064	1.22282
36.6567	0.01064	1.21562
36.6772	0.01189	1.21381
36.6976	0.0072	1.21141
36.7181	0.00908	1.20781
36.7386	0.00876	1.20901
36.759	0.00657	1.21321
36.7795	0.01002	1.21682
36.8	0.01002	1.22042
36.8204	0.01033	1.21081
36.8409	0.01315	1.21081
36.8613	0.00939	1.20721
36.8818	0.01158	1.2048
36.9023	0.00814	1.21141
36.9227	0.01095	1.20961
36.9432	0.0072	1.21862
36.9637	0.01534	1.21201
36.9841	0.01189	1.21321
37.0046	0.00845	1.21081
37.025	0.0072	1.21441
37.0455	0.01002	1.20901
37.066	0.00845	1.20961
37.0864	0.00908	1.21261
37.1069	0.00876	1.20961
37.1273	0.01283	1.20841
37.1478	0.00689	1.20841
37.1683	0.00845	1.21441
37.1887	0.01315	1.21141
37.2092	0.00814	1.21502
37.2297	0.0097	1.21201
37.2501	0.01158	1.20901
37.2706	0.01158	1.20781
37.291	0.0097	1.20901
37.3115	0.01127	1.2048
37.332	0.01033	1.21321
37.3524	0.0097	1.21381
37.3729	0.01095	1.21321
37.3934	0.01095	1.21562
37.4138	0.00908	1.21081
37.4343	0.01283	1.20961
37.4547	0.01002	1.20781
37.4752	0.00626	1.21742
37.4957	0.01158	1.21321
37.5161	0.00814	1.21201
37.5366	0.01064	1.20901
37.5571	0.01064	1.21982
37.5775	0.01252	1.21021
37.598	0.01534	1.21381
37.6185	0.00876	1.21682
37.6389	0.01064	1.21261
37.6594	0.01033	1.21381
37.6798	0.0097	1.20961
37.7003	0.0097	1.21802
37.7208	0.01002	1.21682
37.7412	0.01283	1.21982
37.7617	0.01753	1.21682
37.7822	0.01471	1.21502
37.8026	0.01377	1.21622
37.8231	0.01628	1.21682
37.8435	0.01095	1.21922
37.864	0.01033	1.22342
37.8845	0.01127	1.22102
37.9049	0.01471	1.21982
37.9254	0.00908	1.22042
37.9459	0.01221	1.21381
37.9663	0.01315	1.21381
37.9868	0.01377	1.21141
38.0072	0.0097	1.21742
38.0277	0.01064	1.21141
38.0482	0.01221	1.22042
38.0686	0.01158	1.20901
38.0891	0.01377	1.21682
38.1095	0.0144	1.21562
38.13	0.01534	1.21802
38.1505	0.01502	1.21021
38.1709	0.01158	1.21502
38.1914	0.01095	1.21381
38.2119	0.01127	1.21562
38.2323	0.0169	1.21441
38.2528	0.01377	1.21922
38.2733	0.01033	1.21502
38.2937	0.01346	1.22462
38.3142	0.01596	1.21922
38.3346	0.01565	1.21922
38.3551	0.01315	1.22102
38.3756	0.01659	1.22462
38.396	0.01095	1.21381
38.4165	0.02034	1.21441
38.437	0.02066	1.22402
38.4574	0.02097	1.23123
38.4779	0.02066	1.22823
38.4984	0.0216	1.23183
38.5188	0.02723	1.23844
38.5393	0.02473	1.23363
38.5597	0.02848	1.23363
38.5802	0.03912	1.24384
38.6007	0.03537	1.25586
38.6211	0.03944	1.25646
38.6416	0.05039	1.26186
38.6621	0.06354	1.26847
38.6825	0.07293	1.28649
38.703	0.07637	1.3015
38.7234	0.09327	1.31111
38.7439	0.1277	1.32733
38.7644	0.14335	1.38018
38.7848	0.17997	1.41081
38.8053	0.21002	1.3994
38.8257	0.23255	1.44384
38.8462	0.25008	1.45165
38.8667	0.2529	1.46847
38.8871	0.24319	1.47868
38.9076	0.23318	1.46787
38.9281	0.21815	1.43664
38.9485	0.19624	1.4042
38.969	0.16056	1.36757
38.9894	0.13521	1.36817
39.0099	0.11768	1.32492
39.0304	0.09797	1.32132
39.0508	0.07731	1.29489
39.0713	0.06761	1.26787
39.0918	0.04444	1.26967
39.1122	0.04163	1.24745
39.1327	0.0385	1.23784
39.1531	0.02879	1.23303
39.1736	0.02347	1.23363
39.1941	0.02285	1.22883
39.2145	0.02942	1.22523
39.235	0.02003	1.21922
39.2555	0.02128	1.23003
39.2759	0.01502	1.21742
39.2964	0.01095	1.21502
39.3169	0.01377	1.21441
39.3373	0.01346	1.21922
39.3578	0.01189	1.21321
39.3782	0.0144	1.21502
39.3987	0.00939	1.21321
39.4192	0.01909	1.21081
39.4396	0.00908	1.21021
39.4601	0.01283	1.21381
39.4806	0.00782	1.21201
39.501	0.01158	1.21862
39.5215	0.01095	1.20901
39.5419	0.01189	1.21081
39.5624	0.00814	1.21562
39.5829	0.01002	1.21021
39.6033	0.01158	1.21321
39.6238	0.0097	1.21201
39.6443	0.01158	1.21321
39.6647	0.00689	1.20901
39.6852	0.00845	1.20961
39.7056	0.0097	1.21562
39.7261	0.01283	1.21862
39.7466	0.00814	1.20661
39.767	0.00908	1.21201
39.7875	0.01064	1.21081
39.808	0.01346	1.21201
39.8284	0.01033	1.21021
39.8489	0.00908	1.20961
39.8693	0.00845	1.20841
39.8898	0.01158	1.21381
39.9103	0.0072	1.21502
39.9307	0.00626	1.21742
39.9512	0.00845	1.21381
39.9717	0.00532	1.20781
39.9921	0.01002	1.21682
40.0126	0.01002	1.21201
40.0331	0.00657	1.21021
40.0535	0.00657	1.20901
40.074	0.0097	1.20721
40.0944	0.01064	1.20901
40.1149	0.00469	1.20901
40.1354	0.0072	1.21261
40.1558	0.0097	1.20841
40.1763	0.00782	1.21141
40.1968	0.0097	1.21141
40.2172	0.0072	1.20661
40.2377	0.01189	1.21081
40.2581	0.00876	1.21201
40.2786	0.01221	1.21261
40.2991	0.01033	1.21321
40.3195	0.00626	1.21141
40.34	0.00751	1.21021
40.3605	0.00814	1.20961
40.3809	0.00782	1.21562
40.4014	0.00689	1.21201
40.4218	0.0072	1.20961
40.4423	0.00845	1.20541
40.4628	0.0097	1.22222
40.4832	0.00595	1.20961
40.5037	0.00814	1.20901
40.5241	0.01064	1.20541
40.5446	0.01033	1.21081
40.5651	0.00908	1.21021
40.5855	0.00814	1.21021
40.606	0.00939	1.21441
40.6265	0.01189	1.20961
40.6469	0.01002	1.21321
40.6674	0.00876	1.21021
40.6878	0.00876	1.21682
40.7083	0.00876	1.20661
40.7288	0.01095	1.21081
40.7492	0.00657	1.21381
40.7697	0.00626	1.21141
40.7902	0.00689	1.20961
40.8106	0.00532	1.20601
40.8311	0.00939	1.2048
40.8516	0.00782	1.20841
40.872	0.00845	1.20781
40.8925	0.00595	1.20721
40.9129	0.00876	1.20661
40.9334	0.00501	1.21141
40.9539	0.00376	1.21141
40.9743	0.00939	1.20901
40.9948	0.01095	1.20901
41.0153	0.00657	1.2036
41.0357	0.00939	1.21141
41.0562	0.00939	1.20961
41.0766	0.0072	1.21502
41.0971	0.0097	1.20901
41.1176	0.00532	1.21021
41.138	0.00782	1.20781
41.1585	0.0072	1.21081
41.179	0.01033	1.21562
41.1994	0.00908	1.20841
41.2199	0.00469	1.20781
41.2403	0.0072	1.20961
41.2608	0.00501	1.20961
41.2813	0.00501	1.20901
41.3017	0.00876	1.21441
41.3222	0.00469	1.21021
41.3427	0.0072	1.20541
41.3631	0.00563	1.20961
41.3836	0.00657	1.21081
41.404	0.00438	1.20601
41.4245	0.0072	1.21441
41.445	0.00657	1.20841
41.4654	0.0072	1.21502
41.4859	0.00657	1.21081
41.5064	0.00595	1.20961
41.5268	0.00595	1.20781
41.5473	0.00282	1.21141
41.5677	0.00782	1.20721
41.5882	0.01377	1.21321
41.6087	0.00657	1.20841
41.6291	0.00438	1.21141
41.6496	0.01002	1.21261
41.6701	0.01064	1.21081
41.6905	0.00751	1.21381
41.711	0.00908	1.20721
41.7315	0.00782	1.21261
41.7519	0.00751	1.21261
41.7724	0.0097	1.20961
41.7928	0.00751	1.21021
41.8133	0.00407	1.21261
41.8338	0.0072	1.21021
41.8542	0.00376	1.20721
41.8747	0.00313	1.20541
41.8952	0.00532	1.20961
41.9156	0.00751	1.21021
41.9361	0.00876	1.21201
41.9565	0.00939	1.21441
41.977	0.0072	1.20541
41.9975	0.00751	1.21201
42.0179	0.01095	1.20781
42.0384	0.00501	1.21381
42.0588	0.01033	1.20541
42.0793	0.00438	1.2048
42.0998	0.00845	1.21201
42.1202	0.00751	1.21201
42.1407	0.00595	1.21381
42.1612	0.00845	1.21261
42.1816	0.01158	1.20901
42.2021	0.00689	1.20781
42.2225	0.0072	1.21441
42.243	0.00438	1.20901
42.2635	0.00939	1.2042
42.2839	0.00313	1.20901
42.3044	0.00814	1.21021
42.3249	0.00782	1.20841
42.3453	0.00689	1.20901
42.3658	0.00626	1.21321
42.3862	0.00908	1.2036
42.4067	0.0097	1.21261
42.4272	0.00657	1.21021
42.4476	0.00939	1.20901
42.4681	0.01033	1.20961
42.4886	0.00814	1.20781
42.509	0.00908	1.20661
42.5295	0.01158	1.21502
42.55	0.00814	1.20781
42.5704	0.00782	1.21321
42.5909	0.00751	1.21201
42.6113	0.00657	1.2048
42.6318	0.00751	1.21381
42.6523	0.01252	1.20841
42.6727	0.01064	1.2048
42.6932	0.00782	1.21441
42.7137	0.00657	1.21261
42.7341	0.00845	1.20841
42.7546	0.00751	1.20841
42.775	0.00563	1.20541
42.7955	0.00908	1.21141
42.816	0.00908	1.21261
42.8364	0.00595	1.21021
42.8569	0.01127	1.21141
42.8774	0.00751	1.21502
42.8978	0.0097	1.20721
42.9183	0.00782	1.21141
42.9387	0.0097	1.21502
42.9592	0.01221	1.20841
42.9797	0.01002	1.21141
43.0001	0.00313	1.21441
43.0206	0.0097	1.21021
43.0411	0.0144	1.20541
43.0615	0.01127	1.21081
43.082	0.00657	1.21441
43.1024	0.01033	1.20841
43.1229	0.00563	1.20661
43.1434	0.00689	1.20841
43.1638	0.01127	1.20961
43.1843	0.00469	1.20901
43.2048	0.00782	1.21682
43.2252	0.00689	1.21381
43.2457	0.00814	1.21081
43.2662	0.00626	1.21141
43.2866	0.01002	1.20721
43.3071	0.00689	1.20721
43.3275	0.0097	1.21021
43.348	0.00908	1.21141
43.3685	0.00563	1.21081
43.3889	0.00751	1.20961
43.4094	0.0097	1.20961
43.4299	0.0097	1.21141
43.4503	0.0097	1.21081
43.4708	0.0144	1.20901
43.4912	0.01189	1.20781
43.5117	0.00876	1.21201
43.5322	0.01033	1.21982
43.5526	0.00814	1.21261
43.5731	0.00939	1.21201
43.5936	0.00908	1.21502
43.614	0.01283	1.21562
43.6345	0.01252	1.21261
43.6549	0.01283	1.21441
43.6754	0.01033	1.21441
43.6959	0.01189	1.21441
43.7163	0.01064	1.21802
43.7368	0.01095	1.21021
43.7572	0.00751	1.21081
43.7777	0.00595	1.21081
43.7982	0.01315	1.21862
43.8186	0.01064	1.20721
43.8391	0.00845	1.21021
43.8596	0.01346	1.20961
43.88	0.01033	1.21502
43.9005	0.01158	1.21381
43.9209	0.01377	1.21562
43.9414	0.0097	1.21502
43.9619	0.01095	1.21441
43.9823	0.0144	1.22102
44.0028	0.01064	1.21081
44.0233	0.00908	1.21081
44.0437	0.01095	1.21081
44.0642	0.01471	1.20901
44.0847	0.01033	1.21261
44.1051	0.01628	1.21261
44.1256	0.01064	1.21862
44.146	0.0144	1.21321
44.1665	0.00939	1.21742
44.187	0.01252	1.21081
44.2074	0.01127	1.21562
44.2279	0.01095	1.22402
44.2484	0.01315	1.21562
44.2688	0.01408	1.21742
44.2893	0.01471	1.21441
44.3098	0.01753	1.21261
44.3302	0.0169	1.21862
44.3507	0.0144	1.21502
44.3711	0.01283	1.22042
44.3916	0.01377	1.21802
44.4121	0.01502	1.21922
44.4325	0.01815	1.22102
44.453	0.01596	1.22342
44.4734	0.01753	1.21622
44.4939	0.01721	1.21862
44.5144	0.01815	1.21441
44.5348	0.02222	1.22222
44.5553	0.01659	1.21622
44.5758	0.02066	1.23303
44.5962	0.02441	1.23063
44.6167	0.02473	1.21862
44.6371	0.02754	1.22823
44.6576	0.02973	1.23483
44.6781	0.03255	1.24024
44.6985	0.03192	1.23003
44.719	0.03537	1.24264
44.7395	0.03505	1.25165
44.7599	0.03505	1.24024
44.7804	0.04163	1.24745
44.8008	0.05196	1.24685
44.8213	0.05321	1.26967
44.8418	0.0626	1.27508
44.8622	0.07418	1.27988
44.8827	0.06573	1.27868
44.9032	0.08232	1.3009
44.9236	0.08513	1.31351
44.9441	0.10172	1.31532
44.9646	0.11487	1.32432
44.985	0.13396	1.34474
45.0055	0.13365	1.35495
45.0259	0.15086	1.37417
45.0464	0.16557	1.39339
45.0669	0.18811	1.41321
45.0873	0.20219	1.41381
45.1078	0.22535	1.41081
45.1283	0.21252	1.44925
45.1487	0.23286	1.43664
45.1692	0.22817	1.45826
45.1896	0.22097	1.43724
45.2101	0.23067	1.43243
45.2306	0.24163	1.44084
45.251	0.2385	1.44084
45.2715	0.22222	1.44865
45.2919	0.22473	1.42763
45.3124	0.20094	1.3964
45.3329	0.19124	1.4048
45.3533	0.18091	1.38198
45.3738	0.16901	1.36697
45.3943	0.15524	1.36156
45.4147	0.14617	1.34174
45.4352	0.1205	1.33694
45.4556	0.11674	1.31291
45.4761	0.09734	1.30691
45.4966	0.09014	1.30811
45.517	0.06792	1.28168
45.5375	0.06291	1.28348
45.558	0.05321	1.26607
45.5784	0.05696	1.26006
45.5989	0.03944	1.26186
45.6193	0.04413	1.25405
45.6398	0.03474	1.24204
45.6603	0.03412	1.23544
45.6807	0.03318	1.24384
45.7012	0.03067	1.22943
45.7217	0.02285	1.23003
45.7421	0.02504	1.23363
45.7626	0.01534	1.23003
45.7831	0.02222	1.22583
45.8035	0.01878	1.22042
45.824	0.01659	1.21742
45.8444	0.0144	1.21742
45.8649	0.01628	1.21562
45.8854	0.01252	1.21982
45.9058	0.01784	1.21622
45.9263	0.01408	1.21141
45.9468	0.01095	1.21622
45.9672	0.01221	1.22162
45.9877	0.01346	1.21622
46.0081	0.00908	1.21562
46.0286	0.01127	1.21381
46.0491	0.0144	1.21321
46.0695	0.01189	1.21502
46.09	0.01377	1.21201
46.1105	0.0144	1.21081
46.1309	0.01095	1.21862
46.1514	0.01127	1.21742
46.1718	0.01315	1.21441
46.1923	0.00845	1.21141
46.2128	0.00908	1.20961
46.2332	0.01127	1.21261
46.2537	0.00908	1.21201
46.2742	0.01002	1.21381
46.2946	0.01221	1.21321
46.3151	0.01158	1.21682
46.3355	0.00657	1.21021
46.356	0.01064	1.20781
46.3765	0.00845	1.20721
46.3969	0.01189	1.21321
46.4174	0.00908	1.21742
46.4379	0.00782	1.21201
46.4583	0.00657	1.20901
46.4788	0.0097	1.21201
46.4993	0.00751	1.21021
46.5197	0.00876	1.20961
46.5402	0.01033	1.20961
46.5606	0.0097	1.21021
46.5811	0.00751	1.20721
46.6016	0.01252	1.21141
46.622	0.01158	1.21081
46.6425	0.01252	1.21021
46.663	0.0072	1.21562
46.6834	0.00814	1.21261
46.7039	0.00689	1.20901
46.7243	0.00939	1.21321
46.7448	0.00595	1.21321
46.7653	0.00407	1.21321
46.7857	0.00595	1.21081
46.8062	0.00814	1.21381
46.8267	0.00751	1.2042
46.8471	0.0097	1.20661
46.8676	0.00657	1.20901
46.888	0.00595	1.20901
46.9085	0.00908	1.20901
46.929	0.00782	1.21141
46.9494	0.0072	1.21381
46.9699	0.00563	1.21441
46.9903	0.00689	1.21081
47.0108	0.00751	1.2048
47.0313	0.00407	1.20901
47.0517	0.00845	1.21261
47.0722	0.00876	1.20901
47.0927	0.00657	1.20781
47.1131	0.01064	1.2042
47.1336	0.00563	1.20601
47.1541	0.0072	1.21021
47.1745	0.00626	1.21261
47.195	0.00532	1.20901
47.2154	0.00814	1.21441
47.2359	0.0072	1.21021
47.2564	0.00689	1.20781
47.2768	0.00908	1.20901
47.2973	0.00689	1.20781
47.3178	0.0097	1.20961
47.3382	0.00595	1.20661
47.3587	0.00845	1.2048
47.3791	0.00595	1.20601
47.3996	0.00845	1.20961
47.4201	0.0097	1.21562
47.4405	0.01002	1.20721
47.461	0.00657	1.21261
47.4815	0.01033	1.21321
47.5019	0.00845	1.21502
47.5224	0.0072	1.21261
47.5429	0.01221	1.21321
47.5633	0.01377	1.21622
47.5838	0.01033	1.21261
47.6042	0.01158	1.21742
47.6247	0.00845	1.21562
47.6452	0.00876	1.21682
47.6656	0.01095	1.21441
47.6861	0.01033	1.21982
47.7066	0.00751	1.21321
47.727	0.00876	1.21802
47.7475	0.01941	1.21982
47.7679	0.01064	1.21982
47.7884	0.01408	1.22042
47.8089	0.01064	1.21562
47.8293	0.0072	1.21441
47.8498	0.01471	1.21141
47.8702	0.01095	1.21381
47.8907	0.01346	1.21141
47.9112	0.01002	1.21081
47.9316	0.0097	1.21201
47.9521	0.01033	1.20961
47.9726	0.00689	1.21742
47.993	0.00845	1.20721
48.0135	0.00657	1.20961
48.0339	0.00657	1.20781
48.0544	0.00532	1.2036
48.0749	0.00501	1.21141
48.0953	0.0072	1.21021
48.1158	0.0072	1.20661
48.1363	0.00595	1.20841
48.1567	0.00689	1.21381
48.1772	0.00689	1.20781
48.1977	0.00501	1.21261
48.2181	0.00939	1.20541
48.2386	0.00563	1.21682
48.259	0.00657	1.20781
48.2795	0.00344	1.21081
48.3	0.00532	1.20781
48.3204	0.00657	1.20781
48.3409	0.00751	1.20661
48.3614	0.00814	1.20541
48.3818	0.00344	1.20961
48.4023	0.00532	1.21201
48.4227	0.00376	1.20841
48.4432	0.00501	1.2024
48.4637	0.00845	1.20841
48.4841	0.0072	1.20601
48.5046	0.00908	1.2048
48.5251	0.00876	1.20601
48.5455	0.00501	1.2042
48.566	0.00626	1.20721
48.5864	0.00689	1.21141
48.6069	0.00532	1.2042
48.6274	0.00689	1.20601
48.6478	0.00469	1.20841
48.6683	0.00595	1.20961
48.6887	0.00532	1.20901
48.7092	0.00156	1.20961
48.7297	0.00344	1.20841
48.7501	0.00532	1.20961
48.7706	0.00501	1.20601
48.7911	0.00563	1.20601
48.8115	0.00407	1.2036
48.832	0.00563	1.20661
48.8524	0.01002	1.21141
48.8729	0.00626	1.20601
48.8934	0.00469	1.2036
48.9138	0.00782	1.20781
48.9343	0.00751	1.20961
48.9548	0.00407	1.2048
48.9752	0.00782	1.21141
48.9957	0.00532	1.20841
49.0162	0.00657	1.20961
49.0366	0.00563	1.20601
49.0571	0.00469	1.20541
49.0775	0.00501	1.20601
49.098	0.00751	1.21261
49.1185	0.00532	1.20721
49.1389	0.00438	1.20601
49.1594	0.00845	1.20721
49.1799	0.0072	1.2036
49.2003	0.00876	1.20661
49.2208	0.00501	1.21381
49.2413	0.00689	1.20721
49.2617	0.00782	1.20961
49.2822	0.00469	1.20541
49.3026	0.00595	1.21502
49.3231	0.00595	1.21321
49.3436	0.00563	1.20841
49.364	0.00814	1.21141
49.3845	0.0072	1.20721
49.4049	0.00782	1.2042
49.4254	0.00657	1.21081
49.4459	0.00782	1.21381
49.4663	0.00282	1.2036
49.4868	0.00657	1.21381
49.5073	0.01064	1.20781
49.5277	0.00563	1.21201
49.5482	0.00438	1.20721
49.5686	0.00563	1.20661
49.5891	0.00532	1.2048
49.6096	0.00501	1.21201
49.63	0.00689	1.20901
49.6505	0.00689	1.21081
49.671	0.0072	1.21081
49.6914	0.00282	1.20541
49.7119	0.00532	1.20601
49.7323	0.00532	1.20601
49.7528	0.00751	1.21081
49.7733	0.00407	1.20721
49.7937	0.00595	1.20781
49.8142	0.00344	1.20901
49.8347	0.00313	1.21021
49.8551	0.00626	1.21021
49.8756	0.0072	1.21021
49.8961	0.00626	1.203
49.9165	0.00845	1.21081
49.937	0.00595	1.20661
49.9574	0.00876	1.20901
49.9779	0.00657	1.20781
49.9984	0.00595	1.21081
50.0188	0.00626	1.2042
50.0393	0.00595	1.20721
50.0598	0.00845	1.20541
50.0802	0.00751	1.20601
50.1007	0.00876	1.20541
50.1211	0.00532	1.20901
50.1416	0.00782	1.21201
50.1621	0.00689	1.20961
50.1825	0.00689	1.21261
50.203	0.00751	1.2042
50.2234	0.00438	1.21622
50.2439	0.01064	1.21081
50.2644	0.01283	1.21502
50.2848	0.0097	1.21141
50.3053	0.00782	1.21021
50.3258	0.0072	1.20901
50.3462	0.01033	1.21562
50.3667	0.0144	1.21682
50.3872	0.01189	1.21802
50.4076	0.01127	1.21381
50.4281	0.0097	1.21562
50.4485	0.01471	1.20961
50.469	0.01127	1.21742
50.4895	0.01628	1.21742
50.5099	0.01721	1.22162
50.5304	0.01878	1.22342
50.5509	0.0169	1.22763
50.5713	0.01972	1.22643
50.5918	0.01972	1.22763
50.6123	0.02754	1.23544
50.6327	0.02473	1.23003
50.6532	0.0338	1.23904
50.6736	0.03286	1.23423
50.6941	0.04069	1.24925
50.7146	0.04351	1.25045
50.735	0.03975	1.25465
50.7555	0.05383	1.26667
50.776	0.0529	1.26607
50.7964	0.05634	1.26246
50.8169	0.06322	1.26787
50.8373	0.06792	1.25045
50.8578	0.07293	1.26967
50.8783	0.07387	1.27087
50.8987	0.05728	1.27087
50.9192	0.06761	1.27508
50.9397	0.05884	1.26006
50.9601	0.05446	1.27207
50.9806	0.06103	1.27267
51.001	0.05383	1.26486
51.0215	0.04851	1.25826
51.042	0.04883	1.24505
51.0624	0.04319	1.24444
51.0829	0.03944	1.24264
51.1033	0.04069	1.23544
51.1238	0.02848	1.23483
51.1443	0.03349	1.23784
51.1647	0.02786	1.22763
51.1852	0.0266	1.23964
51.2057	0.02222	1.22102
51.2261	0.01972	1.22102
51.2466	0.01346	1.21922
51.267	0.01502	1.22222
51.2875	0.00908	1.21381
51.308	0.01346	1.21502
51.3284	0.01534	1.21201
51.3489	0.0097	1.21201
51.3694	0.01252	1.21021
51.3898	0.0097	1.21201
51.4103	0.00657	1.20901
51.4308	0.01033	1.21141
51.4512	0.00814	1.20721
51.4717	0.01064	1.20901
51.4921	0.00689	1.20961
51.5126	0.0097	1.2042
51.5331	0.00595	1.20601
51.5535	0.00845	1.20841
51.574	0.00782	1.21201
51.5945	0.00876	1.21321
51.6149	0.00469	1.21081
51.6354	0.00501	1.20841
51.6558	0.00845	1.20901
51.6763	0.00845	1.2048
51.6968	0.00814	1.21441
51.7172	0.00407	1.20661
51.7377	0.00344	1.20541
51.7582	0.00563	1.20721
51.7786	0.00282	1.203
51.7991	0.00563	1.20661
51.8195	0.00626	1.20661
51.84	0.00595	1.203
51.8605	0.00532	1.21081
51.8809	0.00657	1.21201
51.9014	0.00438	1.20721
51.9219	0.00501	1.20601
51.9423	0.00376	1.2048
51.9628	0.00532	1.20601
51.9832	0.00595	1.20961
52.0037	0.00376	1.20901
52.0242	0.00313	1.203
52.0446	0.00626	1.21201
52.0651	0.00125	1.203
52.0856	0.00689	1.20901
52.106	0.00501	1.203
52.1265	0.00438	1.20901
52.1469	0.00438	1.20841
52.1674	0.00595	1.21021
52.1879	0.00689	1.2042
52.2083	0.00469	1.20961
52.2288	0.00156	1.2042
52.2493	0.00438	1.20961
52.2697	0.00282	1.20541
52.2902	0.00407	1.20721
52.3107	0.00219	1.21201
52.3311	0.00563	1.2042
52.3516	0.00563	1.20901
52.372	0.00282	1.2042
52.3925	0.00344	1.20781
52.413	0.00845	1.203
52.4334	0.00282	1.21562
52.4539	0.00282	1.2042
52.4744	0.00532	1.20901
52.4948	0.0072	1.203
52.5153	0.00376	1.20661
52.5357	0.00438	1.21021
52.5562	0.00845	1.20841
52.5767	0.00313	1.21021
52.5971	0.00689	1.20841
52.6176	0.00282	1.20901
52.638	0.00282	1.20601
52.6585	0.00657	1.20541
52.679	0.00501	1.20541
52.6994	0.00908	1.21261
52.7199	0.00689	1.20841
52.7404	0.0025	1.20661
52.7608	0.00219	1.20961
52.7813	0.00438	1.20601
52.8017	0.00626	1.20841
52.8222	0.00344	1.21081
52.8427	0.00438	1.20601
52.8631	0.0072	1.20841
52.8836	0.00313	1.20661
52.9041	0.00376	1.20961
52.9245	0.00751	1.2036
52.945	0.00407	1.21201
52.9654	0.00438	1.20781
52.9859	0.00407	1.20781
53.0064	0.00501	1.2036
53.0268	0.00532	1.2036
53.0473	0.00563	1.21381
53.0678	0.00532	1.20721
53.0882	0.00469	1.203
53.1087	0.00657	1.21021
53.1292	0.00501	1.2036
53.1496	0.00469	1.20781
53.1701	0.00438	1.20601
53.1905	0.00469	1.20721
53.211	0.00376	1.21081
53.2315	0.00626	1.203
53.2519	0.00313	1.21021
53.2724	0.00876	1.20781
53.2929	0.00407	1.20541
53.3133	0.00438	1.20841
53.3338	0.0072	1.20841
53.3542	0.00438	1.2024
53.3747	0.00595	1.2036
53.3952	0.0025	1.2048
53.4156	0.0025	1.20601
53.4361	0.00782	1.20721
53.4566	0.00595	1.20901
53.477	0.00782	1.20661
53.4975	0.00501	1.2024
53.5179	0.00595	1.20781
53.5384	0.00814	1.20661
53.5589	0.00689	1.20541
53.5793	0.00532	1.2048
53.5998	0.00563	1.2048
53.6203	0.00657	1.2048
53.6407	0.00595	1.203
53.6612	0.00626	1.20901
53.6816	0.00438	1.20781
53.7021	0.0025	1.20541
53.7226	0.00344	1.21021
53.743	0.00219	1.20901
53.7635	0.00876	1.21021
53.784	0.00532	1.20661
53.8044	0.00595	1.2036
53.8249	0.00501	1.20721
53.8454	0.00657	1.20901
53.8658	0.00501	1.21141
53.8863	0.00407	1.20541
53.9067	0.00751	1.20541
53.9272	0.00908	1.20661
53.9477	0.00344	1.20721
53.9681	0.00626	1.20721
53.9886	0.00626	1.20661
54.0091	0.00563	1.20901
54.0295	0.00532	1.21021
54.05	0.00908	1.20961
54.0704	0.00407	1.20781
54.0909	0.00595	1.20841
54.1114	0.00563	1.21201
54.1318	0.00595	1.2042
54.1523	0.00689	1.21201
54.1728	0.00501	1.203
54.1932	0.00751	1.20601
54.2137	0.00751	1.20781
54.2341	0.00469	1.20781
54.2546	0.00469	1.20961
54.2751	0.00563	1.20601
54.2955	0.00657	1.21261
54.316	0.00751	1.20781
54.3364	0.00125	1.20901
54.3569	0.00563	1.20721
54.3774	0.00595	1.21021
54.3978	0.00407	1.21021
54.4183	0.00626	1.20961
54.4388	0.00908	1.2024
54.4592	0.00595	1.20541
54.4797	0.00563	1.21021
54.5001	0.00845	1.2036
54.5206	0.00469	1.20661
54.5411	0.00595	1.20841
54.5615	0.00532	1.21261
54.582	0.00438	1.20961
54.6025	0.0097	1.21441
54.6229	0.00657	1.20961
54.6434	0.00814	1.21261
54.6638	0.00845	1.21441
54.6843	0.00657	1.21261
54.7048	0.00376	1.20781
54.7252	0.00595	1.20901
54.7457	0.00282	1.20781
54.7662	0.00814	1.21261
54.7866	0.0072	1.21141
54.8071	0.00469	1.21201
54.8276	0.00814	1.203
54.848	0.00751	1.20901
54.8685	0.00595	1.21201
54.8889	0.00876	1.20961
54.9094	0.00751	1.21021
54.9299	0.0072	1.20961
54.9503	0.00814	1.20781
54.9708	0.00782	1.20961
54.9913	0.00595	1.20781
55.0117	0.00782	1.21141
55.0322	0.00939	1.2048
55.0526	0.0097	1.20961
55.0731	0.00563	1.20721
55.0936	0.00595	1.20961
55.114	0.01033	1.21201
55.1345	0.00595	1.20781
55.155	0.01127	1.20901
55.1754	0.00595	1.21081
55.1959	0.00689	1.20601
55.2163	0.00814	1.20841
55.2368	0.0072	1.21381
55.2573	0.00657	1.21862
55.2777	0.00939	1.20841
55.2982	0.00908	1.20841
55.3187	0.0097	1.20841
55.3391	0.00782	1.21441
55.3596	0.01315	1.21021
55.38	0.01377	1.21021
55.4005	0.01252	1.21201
55.421	0.0097	1.21682
55.4414	0.01189	1.21201
55.4619	0.00876	1.21562
55.4824	0.01283	1.21862
55.5028	0.01283	1.21622
55.5233	0.01158	1.22643
55.5438	0.01596	1.21261
55.5642	0.01502	1.21381
55.5847	0.01721	1.22342
55.6051	0.0144	1.22042
55.6256	0.02347	1.22462
55.6461	0.0216	1.22342
55.6665	0.02692	1.22402
55.687	0.02629	1.22523
55.7075	0.02786	1.23423
55.7279	0.02942	1.23544
55.7484	0.03412	1.23363
55.7688	0.03756	1.24084
55.7893	0.03912	1.25165
55.8098	0.0507	1.26547
55.8302	0.05696	1.26847
55.8507	0.05196	1.27688
55.8712	0.06197	1.27568
55.8916	0.07543	1.2955
55.9121	0.08013	1.29309
55.9325	0.09765	1.32613
55.953	0.11487	1.35315
55.9735	0.1302	1.36396
55.9939	0.14272	1.37838
56.0144	0.16995	1.38979
56.0348	0.17027	1.4042
56.0553	0.18216	1.41862
56.0758	0.19499	1.42943
56.0962	0.22003	1.44324
56.1167	0.21909	1.44505
56.1372	0.21377	1.41922
56.1576	0.21596	1.44264
56.1781	0.22692	1.43604
56.1985	0.20532	1.44264
56.219	0.21502	1.43904
56.2395	0.19531	1.40541
56.2599	0.18091	1.40721
56.2804	0.17121	1.40721
56.3009	0.16588	1.36697
56.3213	0.1493	1.36637
56.3418	0.14617	1.34234
56.3623	0.1133	1.33273
56.3827	0.11455	1.32312
56.4032	0.0892	1.28949
56.4236	0.07856	1.3015
56.4441	0.07731	1.28829
56.4646	0.06698	1.27207
56.485	0.0529	1.27508
56.5055	0.05196	1.24144
56.526	0.04163	1.24444
56.5464	0.03944	1.24144
56.5669	0.03599	1.24264
56.5873	0.0266	1.23183
56.6078	0.02629	1.24264
56.6283	0.02379	1.22583
56.6487	0.02003	1.22222
56.6692	0.0241	1.21922
56.6897	0.01565	1.21922
56.7101	0.01753	1.22402
56.7306	0.01502	1.22703
56.751	0.01221	1.21441
56.7715	0.01315	1.21682
56.792	0.0144	1.21502
56.8124	0.01408	1.21622
56.8329	0.01221	1.21502
56.8534	0.00845	1.21381
56.8738	0.01315	1.21321
56.8943	0.00876	1.21381
56.9147	0.01127	1.21622
56.9352	0.01158	1.21201
56.9557	0.00595	1.21201
56.9761	0.01346	1.21441
56.9966	0.01095	1.21201
57.0171	0.00626	1.21562
57.0375	0.00845	1.21201
57.058	0.00908	1.21261
57.0784	0.00782	1.20841
57.0989	0.0097	1.21321
57.1194	0.00939	1.21201
57.1398	0.00845	1.21261
57.1603	0.00751	1.21381
57.1808	0.00939	1.20601
57.2012	0.01002	1.20661
57.2217	0.00407	1.21562
57.2422	0.00532	1.20961
57.2626	0.00657	1.21321
57.2831	0.00501	1.21201
57.3035	0.00657	1.21201
57.324	0.00689	1.21081
57.3445	0.00282	1.20901
57.3649	0.00657	1.20601
57.3854	0.00438	1.20661
57.4059	0.00501	1.21261
57.4263	0.00532	1.20841
57.4468	0.0072	1.21261
57.4672	0.00469	1.20721
57.4877	0.00689	1.21081
57.5082	0.00626	1.20721
57.5286	0.00782	1.20841
57.5491	0.00845	1.20841
57.5695	0.00595	1.20721
57.59	0.00814	1.20541
57.6105	0.00469	1.20661
57.6309	0.00501	1.21021
57.6514	0.00532	1.2042
57.6719	0.00626	1.21381
57.6923	0.00689	1.20961
57.7128	0.00751	1.2024
57.7332	0.00563	1.20901
57.7537	0.00376	1.20841
57.7742	0.0072	1.20841
57.7946	0.00595	1.20541
57.8151	0.00814	1.21021
57.8356	0.00908	1.20601
57.856	0.0072	1.2036
57.8765	0.00407	1.20661
57.897	0.00407	1.20961
57.9174	0.00407	1.2024
57.9379	0.00501	1.20781
57.9583	0.00282	1.20721
57.9788	0.00689	1.20721
57.9993	0.00532	1.20661
58.0197	0.00469	1.20541
58.0402	0.00282	1.20661
58.0607	0.0072	1.21021
58.0811	0.00501	1.20661
58.1016	0.00282	1.2036
58.122	0.00376	1.2048
58.1425	0.00563	1.20961
58.163	0.00689	1.2048
58.1834	0.00376	1.203
58.2039	0.00188	1.20601
58.2244	0.00501	1.20781
58.2448	0.00563	1.20601
58.2653	0.00532	1.20841
58.2858	0.00219	1.21201
58.3062	0.00689	1.21081
58.3267	0.00751	1.20901
58.3471	0.00282	1.20601
58.3676	0.00282	1.20841
58.3881	0.00407	1.20721
58.4085	0.00595	1.20601
58.429	0.00563	1.20721
58.4494	0.00501	1.20781
58.4699	0.00438	1.20601
58.4904	0.00469	1.20781
58.5108	0.00469	1.20721
58.5313	0.00751	1.20901
58.5518	0.00438	1.20661
58.5722	0.00469	1.2048
58.5927	0.00344	1.21261
58.6131	0.00407	1.21502
58.6336	0.00563	1.203
58.6541	0.00657	1.20541
58.6745	0.00501	1.2036
58.695	0.00407	1.2036
58.7155	0.0072	1.20541
58.7359	0.00469	1.20661
58.7564	0.00501	1.21201
58.7769	0.00689	1.20901
58.7973	0.00469	1.20541
58.8178	0.00595	1.20721
58.8382	0.00344	1.21021
58.8587	0.00563	1.20541
58.8792	0.00282	1.20721
58.8996	0.00376	1.2024
58.9201	0.0025	1.2042
58.9406	0	1.2036
58.961	0.00532	1.2036
58.9815	0.00438	1.20901
59.0019	0.00657	1.21081
59.0224	0.00501	1.2048
59.0429	0.00438	1.21021
59.0633	0.00469	1.20901
59.0838	0.00219	1.2024
59.1043	0.00532	1.2012
59.1247	0.00407	1.20901
59.1452	0.00376	1.2048
59.1656	0.00282	1.20541
59.1861	0.00344	1.20661
59.2066	0.00469	1.20601
59.227	0.00657	1.20601
59.2475	0.0025	1.2036
59.268	0.00532	1.21261
59.2884	0.00282	1.2042
59.3089	0.00438	1.20541
59.3293	0.00563	1.20841
59.3498	0.00407	1.2018
59.3703	0.00407	1.20661
59.3907	0.00595	1.20721
59.4112	0.00469	1.20781
59.4317	0.00407	1.20541
59.4521	0.00438	1.20781
59.4726	0.00626	1.20661
59.493	0.00689	1.20541
59.5135	0.00657	1.20601
59.534	0.00501	1.203
59.5544	0.00626	1.2
59.5749	0.00156	1.20541
59.5954	0.00376	1.203
59.6158	0.00782	1.20541
59.6363	0.00282	1.20661
59.6568	0.00595	1.20721
59.6772	0.00407	1.20901
59.6977	0.00626	1.20841
59.7181	0.00501	1.20541
59.7386	0.00501	1.20721
59.7591	0.00626	1.20541
59.7795	0.00595	1.20781
59.8	0.00532	1.20901
59.8205	0.00407	1.20721
59.8409	0.00344	1.20781
59.8614	0.00563	1.20901
59.8818	0.00501	1.2036
59.9023	0.00407	1.20661
59.9228	0.00438	1.2048
59.9432	0.00689	1.20601
59.9637	0.00344	1.2024
59.9841	0.00438	1.20661
60.0046	0.00563	1.20661
60.0251	0.00563	--
