# Supplementary material for: Pyro-catalysis for tooth whitening via oral temperature fluctuation
Source: Nat Commun. 2022 Jul 29;13:4419. doi: 10.1038/s41467-022-32132-3 (PMC9338087; doi:10.1038/s41467-022-32132-3)
Supplement: Supplementary file 6 — Source data [file 41467_2022_32132_MOESM6_ESM.zip › Source data/supporting/S14/Figure S14.xlsx]

## Sheet: Figure S14e
1	47.4	48.7	47.1	48.1	49.8
2	47.6	49.2	46.4	46.9	49.6
3	49	50.1	45.9	50.2	49.7
4	45.4	42.3	46	47.9	46.4
1	67.2	63.8	67.4	65.8	67.9
2	70.3	67.9	66.4	73	71
3	79.2	79.4	73.5	78.9	81.8
4	48.6	49.9	49.4	48.5	51.2

## Sheet: Figure S14f
1	17.1	17.6	17.3	16.9	18.8
2	19.6	20.9	17.2	17.4	18.8
3	17.3	19.1	18.7	17.1	17.3
4	20.9	19.9	17.3	20.4	20.1
--	--	--	--	--	--
1	11.1	10.6	10.9	10.6	11
2	4.3	5.7	5.8	3.5	4
3	4.1	4.5	4.9	4.1	4
4	13.4	17.8	17.3	17.2	15.9

## Sheet: Figure S14g
1	49.7	46.2	46.4	39.8	39.3
2	36.5	40.4	38.4	38.7	39.7
3	40.7	48.6	39.5	41.2	40.7
4	47	46	48.9	46.9	53.7
--	--	--	--	--	--
1	38.6	41.6	41.9	39.9	39.9
2	35.7	36.9	36.9	35.9	36.6
3	36.9	37.2	36.6	37.3	36.7
4	42	43.8	45.9	44.3	48.5

## Sheet: Figure S14h
1	23.4787	17.2676	21.7555	18.788	19.7183
2	27.3865	24.3512	23.0697	29.7029	26.2032
3	33.1771	34.6643	30.9937	31.7474	34.9757
4	9.56504	8.18596	4.53431	4.16653	8.22922
