# Supplementary material for: Pyro-catalysis for tooth whitening via oral temperature fluctuation
Source: Nat Commun. 2022 Jul 29;13:4419. doi: 10.1038/s41467-022-32132-3 (PMC9338087; doi:10.1038/s41467-022-32132-3)
Supplement: Supplementary file 6 — Source data [file 41467_2022_32132_MOESM6_ESM.zip › Source data/supporting/S15/Figure S15.xlsx]

## Sheet: Sheet1
	BTO	BSO	BTO-gel
0	0.49026	0.17503	0.00443
1	0.50293	0.28762	0.00756
2	0.47296	0.20132	0.00431
3	0.62598	0.28231	0.00691
4	0.58622	0.30656	0.00347
5	0.5259	0.21254	0.00363
6	0.48095	0.19118	0.00401
7	0.52458	0.17914	0.0024
8	0.52634	0.19675	0.00368
