# Supplementary material for: Pyro-catalysis for tooth whitening via oral temperature fluctuation
Source: Nat Commun. 2022 Jul 29;13:4419. doi: 10.1038/s41467-022-32132-3 (PMC9338087; doi:10.1038/s41467-022-32132-3)
Supplement: Supplementary file 6 — Source data [file 41467_2022_32132_MOESM6_ESM.zip › Source data/supporting/S16/FIgure S16.xlsx]

## Sheet: Figure S16a
450	0.026	0.026	0.032	0.022	0.034	0.025	0.018	0.017	0.015	0.017
450.5	0.026	0.026	0.032	0.022	0.034	0.025	0.019	0.017	0.015	0.017
451	0.025	0.026	0.032	0.022	0.034	0.025	0.019	0.018	0.015	0.017
451.5	0.026	0.026	0.032	0.022	0.034	0.025	0.018	0.018	0.015	0.017
452	0.026	0.026	0.032	0.022	0.034	0.025	0.018	0.017	0.015	0.017
452.5	0.025	0.025	0.032	0.022	0.034	0.025	0.018	0.017	0.015	0.017
453	0.025	0.025	0.032	0.022	0.033	0.025	0.018	0.017	0.015	0.017
453.5	0.025	0.026	0.032	0.022	0.033	0.025	0.018	0.017	0.015	0.017
454	0.026	0.026	0.032	0.022	0.034	0.025	0.018	0.017	0.015	0.017
454.5	0.025	0.025	0.031	0.022	0.034	0.024	0.018	0.017	0.015	0.017
455	0.025	0.025	0.031	0.022	0.033	0.024	0.018	0.017	0.015	0.017
455.5	0.025	0.026	0.032	0.022	0.033	0.025	0.018	0.017	0.015	0.017
456	0.025	0.025	0.031	0.022	0.033	0.024	0.018	0.017	0.015	0.017
456.5	0.025	0.025	0.031	0.021	0.033	0.024	0.018	0.017	0.014	0.016
457	0.025	0.026	0.031	0.022	0.033	0.024	0.018	0.017	0.015	0.017
457.5	0.025	0.026	0.032	0.022	0.034	0.025	0.018	0.018	0.015	0.017
458	0.026	0.026	0.032	0.022	0.034	0.025	0.018	0.017	0.015	0.017
458.5	0.026	0.025	0.032	0.022	0.033	0.024	0.018	0.017	0.015	0.017
459	0.026	0.025	0.031	0.022	0.033	0.024	0.018	0.017	0.015	0.017
459.5	0.025	0.026	0.031	0.022	0.034	0.025	0.018	0.017	0.015	0.017
460	0.025	0.026	0.031	0.022	0.033	0.025	0.018	0.017	0.015	0.017
460.5	0.026	0.025	0.031	0.022	0.033	0.024	0.018	0.017	0.015	0.017
461	0.025	0.025	0.031	0.022	0.033	0.024	0.018	0.017	0.015	0.017
461.5	0.025	0.025	0.031	0.022	0.033	0.024	0.019	0.017	0.015	0.017
462	0.025	0.026	0.031	0.022	0.033	0.024	0.018	0.017	0.015	0.017
462.5	0.026	0.026	0.031	0.022	0.033	0.024	0.018	0.017	0.015	0.017
463	0.025	0.025	0.031	0.021	0.033	0.024	0.018	0.017	0.015	0.017
463.5	0.025	0.025	0.031	0.022	0.033	0.024	0.018	0.017	0.015	0.017
464	0.025	0.025	0.031	0.022	0.033	0.024	0.018	0.017	0.015	0.017
464.5	0.025	0.025	0.031	0.021	0.032	0.024	0.018	0.017	0.015	0.016
465	0.025	0.025	0.031	0.021	0.032	0.024	0.018	0.017	0.015	0.017
465.5	0.025	0.025	0.031	0.022	0.033	0.024	0.018	0.017	0.015	0.017
466	0.025	0.025	0.031	0.022	0.033	0.024	0.018	0.017	0.015	0.017
466.5	0.025	0.025	0.031	0.021	0.033	0.024	0.018	0.017	0.015	0.017
467	0.025	0.025	0.031	0.021	0.032	0.024	0.018	0.017	0.015	0.017
467.5	0.025	0.025	0.031	0.022	0.033	0.024	0.018	0.017	0.015	0.017
468	0.025	0.025	0.031	0.022	0.033	0.024	0.018	0.017	0.015	0.017
468.5	0.025	0.025	0.031	0.022	0.032	0.024	0.018	0.017	0.015	0.016
469	0.025	0.025	0.031	0.021	0.032	0.024	0.018	0.017	0.015	0.016
469.5	0.025	0.024	0.031	0.021	0.033	0.024	0.018	0.017	0.015	0.017
470	0.024	0.025	0.031	0.021	0.032	0.024	0.018	0.017	0.015	0.017
470.5	0.025	0.025	0.03	0.022	0.032	0.024	0.018	0.017	0.015	0.017
471	0.025	0.025	0.03	0.021	0.032	0.024	0.018	0.017	0.014	0.017
471.5	0.025	0.025	0.03	0.021	0.032	0.024	0.018	0.017	0.015	0.017
472	0.025	0.025	0.031	0.021	0.032	0.024	0.018	0.017	0.015	0.017
472.5	0.025	0.025	0.03	0.021	0.032	0.024	0.018	0.017	0.015	0.017
473	0.025	0.025	0.03	0.021	0.032	0.024	0.018	0.017	0.014	0.017
473.5	0.025	0.025	0.03	0.021	0.032	0.024	0.018	0.017	0.014	0.017
474	0.025	0.024	0.03	0.021	0.032	0.024	0.018	0.017	0.015	0.016
474.5	0.024	0.025	0.03	0.021	0.032	0.024	0.018	0.017	0.015	0.016
475	0.025	0.025	0.03	0.021	0.032	0.024	0.018	0.017	0.015	0.016
475.5	0.025	0.025	0.03	0.021	0.032	0.024	0.018	0.017	0.014	0.017
476	0.025	0.025	0.031	0.021	0.032	0.024	0.018	0.017	0.015	0.017
476.5	0.025	0.025	0.03	0.022	0.032	0.024	0.018	0.017	0.015	0.017
477	0.025	0.025	0.03	0.022	0.032	0.024	0.018	0.017	0.015	0.017
477.5	0.025	0.025	0.03	0.021	0.032	0.024	0.018	0.017	0.015	0.017
478	0.025	0.025	0.031	0.021	0.032	0.024	0.018	0.017	0.015	0.017
478.5	0.025	0.025	0.03	0.021	0.032	0.023	0.018	0.017	0.015	0.017
479	0.025	0.025	0.03	0.022	0.032	0.024	0.018	0.017	0.015	0.016
479.5	0.025	0.025	0.03	0.021	0.032	0.024	0.018	0.017	0.015	0.017
480	0.025	0.025	0.03	0.022	0.032	0.023	0.018	0.017	0.015	0.017
480.5	0.025	0.025	0.03	0.022	0.032	0.023	0.018	0.017	0.015	0.017
481	0.025	0.025	0.03	0.022	0.032	0.024	0.018	0.017	0.015	0.017
481.5	0.025	0.025	0.03	0.022	0.032	0.024	0.018	0.017	0.015	0.017
482	0.025	0.025	0.03	0.021	0.032	0.024	0.018	0.017	0.015	0.017
482.5	0.025	0.025	0.03	0.022	0.032	0.024	0.018	0.017	0.015	0.017
483	0.025	0.025	0.03	0.022	0.032	0.024	0.018	0.017	0.015	0.016
483.5	0.025	0.025	0.03	0.022	0.032	0.024	0.018	0.017	0.015	0.017
484	0.025	0.025	0.03	0.022	0.032	0.024	0.019	0.017	0.015	0.017
484.5	0.026	0.026	0.031	0.022	0.032	0.024	0.019	0.017	0.015	0.017
485	0.026	0.026	0.031	0.022	0.032	0.024	0.019	0.017	0.015	0.017
485.5	0.026	0.026	0.03	0.022	0.032	0.024	0.019	0.018	0.015	0.017
486	0.026	0.026	0.03	0.022	0.032	0.024	0.019	0.017	0.015	0.017
486.5	0.026	0.025	0.031	0.022	0.032	0.024	0.019	0.017	0.015	0.017
487	0.026	0.025	0.031	0.022	0.032	0.024	0.018	0.017	0.015	0.017
487.5	0.026	0.026	0.03	0.022	0.032	0.024	0.018	0.018	0.016	0.017
488	0.026	0.026	0.031	0.022	0.032	0.025	0.019	0.017	0.016	0.017
488.5	0.026	0.026	0.031	0.023	0.032	0.024	0.019	0.017	0.015	0.017
489	0.026	0.026	0.031	0.023	0.032	0.025	0.019	0.018	0.015	0.017
489.5	0.026	0.027	0.031	0.022	0.033	0.025	0.019	0.018	0.016	0.018
490	0.027	0.027	0.031	0.023	0.033	0.025	0.019	0.018	0.016	0.018
490.5	0.027	0.027	0.032	0.023	0.033	0.025	0.019	0.018	0.016	0.017
491	0.027	0.027	0.032	0.024	0.033	0.026	0.019	0.018	0.016	0.018
491.5	0.027	0.027	0.032	0.023	0.034	0.026	0.019	0.019	0.017	0.018
492	0.027	0.027	0.032	0.023	0.034	0.025	0.02	0.019	0.017	0.018
492.5	0.028	0.028	0.033	0.024	0.034	0.025	0.02	0.018	0.016	0.018
493	0.028	0.028	0.033	0.024	0.033	0.026	0.02	0.019	0.016	0.018
493.5	0.028	0.028	0.033	0.024	0.034	0.026	0.02	0.019	0.017	0.018
494	0.028	0.028	0.033	0.024	0.035	0.026	0.021	0.019	0.017	0.019
494.5	0.029	0.029	0.034	0.025	0.034	0.026	0.021	0.019	0.018	0.019
495	0.03	0.029	0.034	0.026	0.034	0.027	0.021	0.02	0.017	0.019
495.5	0.03	0.029	0.035	0.025	0.035	0.028	0.021	0.021	0.017	0.019
496	0.03	0.029	0.034	0.025	0.036	0.028	0.021	0.021	0.018	0.02
496.5	0.031	0.03	0.034	0.026	0.036	0.027	0.022	0.02	0.019	0.02
497	0.032	0.031	0.035	0.026	0.036	0.027	0.023	0.02	0.018	0.02
497.5	0.032	0.03	0.035	0.027	0.035	0.028	0.022	0.021	0.018	0.019
498	0.031	0.03	0.035	0.026	0.036	0.028	0.022	0.021	0.019	0.02
498.5	0.032	0.031	0.035	0.026	0.037	0.028	0.023	0.021	0.019	0.021
499	0.032	0.031	0.035	0.027	0.036	0.028	0.023	0.021	0.02	0.021
499.5	0.033	0.032	0.036	0.027	0.036	0.029	0.023	0.021	0.02	0.021
500	0.033	0.032	0.036	0.027	0.037	0.029	0.023	0.022	0.02	0.021
500.5	0.034	0.032	0.036	0.027	0.037	0.029	0.023	0.022	0.02	0.021
501	0.034	0.032	0.036	0.028	0.037	0.029	0.024	0.022	0.02	0.021
501.5	0.034	0.033	0.036	0.028	0.037	0.029	0.024	0.022	0.021	0.021
502	0.035	0.033	0.037	0.028	0.037	0.03	0.024	0.022	0.021	0.021
502.5	0.035	0.033	0.037	0.029	0.038	0.03	0.024	0.023	0.021	0.021
503	0.036	0.034	0.037	0.029	0.038	0.03	0.025	0.023	0.021	0.022
503.5	0.036	0.034	0.038	0.029	0.038	0.03	0.025	0.024	0.022	0.022
504	0.037	0.035	0.038	0.03	0.038	0.031	0.025	0.024	0.022	0.022
504.5	0.037	0.035	0.039	0.03	0.039	0.031	0.026	0.024	0.022	0.023
505	0.038	0.035	0.039	0.03	0.04	0.031	0.026	0.025	0.022	0.023
505.5	0.038	0.036	0.039	0.031	0.04	0.031	0.027	0.025	0.023	0.023
506	0.038	0.036	0.039	0.031	0.039	0.031	0.027	0.025	0.023	0.023
506.5	0.039	0.037	0.04	0.032	0.04	0.032	0.027	0.025	0.023	0.023
507	0.04	0.037	0.04	0.032	0.041	0.033	0.027	0.026	0.023	0.024
507.5	0.04	0.038	0.04	0.032	0.041	0.033	0.028	0.026	0.024	0.025
508	0.041	0.038	0.041	0.033	0.041	0.033	0.028	0.026	0.024	0.025
508.5	0.041	0.039	0.042	0.033	0.041	0.033	0.028	0.027	0.024	0.025
509	0.042	0.039	0.042	0.033	0.042	0.034	0.029	0.027	0.025	0.025
509.5	0.043	0.04	0.042	0.033	0.042	0.034	0.03	0.028	0.025	0.026
510	0.043	0.041	0.043	0.034	0.042	0.035	0.03	0.028	0.026	0.026
510.5	0.044	0.041	0.043	0.035	0.043	0.035	0.03	0.028	0.026	0.026
511	0.045	0.041	0.044	0.035	0.044	0.036	0.03	0.029	0.026	0.027
511.5	0.046	0.042	0.044	0.036	0.044	0.036	0.031	0.03	0.027	0.027
512	0.046	0.043	0.045	0.036	0.044	0.037	0.032	0.03	0.027	0.028
512.5	0.047	0.044	0.046	0.037	0.045	0.037	0.032	0.03	0.028	0.028
513	0.048	0.044	0.046	0.038	0.046	0.037	0.032	0.031	0.029	0.028
513.5	0.048	0.044	0.046	0.038	0.046	0.038	0.033	0.031	0.029	0.029
514	0.049	0.045	0.047	0.038	0.046	0.038	0.033	0.032	0.029	0.029
514.5	0.049	0.046	0.047	0.039	0.046	0.038	0.034	0.032	0.03	0.03
515	0.051	0.047	0.048	0.04	0.047	0.039	0.034	0.032	0.03	0.03
515.5	0.051	0.047	0.048	0.04	0.048	0.04	0.035	0.033	0.03	0.03
516	0.052	0.048	0.049	0.04	0.048	0.041	0.035	0.034	0.031	0.031
516.5	0.053	0.049	0.05	0.041	0.049	0.041	0.036	0.034	0.032	0.031
517	0.054	0.05	0.051	0.042	0.05	0.042	0.036	0.034	0.032	0.032
517.5	0.055	0.05	0.051	0.043	0.05	0.042	0.037	0.035	0.032	0.032
518	0.055	0.051	0.052	0.043	0.051	0.043	0.038	0.036	0.033	0.033
518.5	0.056	0.052	0.053	0.044	0.051	0.043	0.038	0.037	0.034	0.034
519	0.058	0.053	0.054	0.045	0.052	0.044	0.039	0.037	0.034	0.034
519.5	0.059	0.054	0.054	0.045	0.053	0.045	0.039	0.037	0.035	0.034
520	0.06	0.054	0.055	0.046	0.053	0.046	0.04	0.038	0.035	0.035
520.5	0.06	0.055	0.056	0.047	0.054	0.046	0.041	0.039	0.036	0.036
521	0.061	0.056	0.057	0.048	0.055	0.047	0.041	0.04	0.037	0.036
521.5	0.063	0.057	0.057	0.048	0.056	0.048	0.042	0.04	0.037	0.037
522	0.064	0.058	0.058	0.049	0.056	0.049	0.043	0.041	0.038	0.038
522.5	0.064	0.058	0.058	0.049	0.057	0.049	0.043	0.042	0.038	0.038
523	0.065	0.059	0.059	0.05	0.057	0.049	0.043	0.042	0.039	0.038
523.5	0.067	0.061	0.06	0.051	0.058	0.05	0.044	0.042	0.04	0.038
524	0.068	0.062	0.06	0.052	0.059	0.051	0.045	0.043	0.04	0.039
524.5	0.068	0.062	0.061	0.052	0.059	0.051	0.046	0.044	0.041	0.04
525	0.07	0.063	0.063	0.053	0.06	0.052	0.046	0.045	0.042	0.041
525.5	0.071	0.064	0.063	0.055	0.061	0.053	0.047	0.045	0.042	0.041
526	0.072	0.066	0.064	0.055	0.062	0.054	0.048	0.046	0.043	0.042
526.5	0.073	0.066	0.065	0.056	0.062	0.055	0.049	0.047	0.043	0.043
527	0.074	0.067	0.066	0.057	0.063	0.055	0.05	0.048	0.044	0.043
527.5	0.076	0.069	0.067	0.058	0.065	0.056	0.05	0.048	0.045	0.044
528	0.077	0.07	0.068	0.059	0.065	0.057	0.051	0.049	0.046	0.044
528.5	0.078	0.071	0.069	0.059	0.066	0.058	0.052	0.05	0.046	0.045
529	0.079	0.071	0.07	0.06	0.067	0.058	0.053	0.051	0.047	0.046
529.5	0.08	0.072	0.071	0.061	0.068	0.059	0.053	0.051	0.048	0.046
530	0.081	0.073	0.071	0.062	0.068	0.06	0.054	0.051	0.048	0.047
530.5	0.083	0.075	0.072	0.063	0.069	0.061	0.055	0.052	0.049	0.047
531	0.084	0.075	0.073	0.064	0.07	0.062	0.056	0.054	0.05	0.048
531.5	0.085	0.077	0.075	0.065	0.071	0.063	0.056	0.054	0.05	0.049
532	0.087	0.078	0.075	0.066	0.072	0.064	0.057	0.055	0.052	0.05
532.5	0.088	0.079	0.076	0.067	0.073	0.064	0.058	0.055	0.053	0.051
533	0.089	0.08	0.077	0.068	0.073	0.065	0.059	0.057	0.053	0.052
533.5	0.091	0.081	0.079	0.069	0.075	0.066	0.06	0.058	0.053	0.052
534	0.092	0.083	0.079	0.07	0.076	0.067	0.061	0.059	0.055	0.053
534.5	0.093	0.084	0.08	0.071	0.077	0.068	0.062	0.059	0.056	0.053
535	0.095	0.085	0.081	0.072	0.077	0.069	0.063	0.06	0.056	0.054
535.5	0.097	0.087	0.083	0.073	0.078	0.07	0.064	0.061	0.057	0.055
536	0.098	0.088	0.084	0.074	0.08	0.072	0.065	0.062	0.058	0.056
536.5	0.099	0.089	0.086	0.075	0.081	0.073	0.065	0.063	0.059	0.057
537	0.101	0.09	0.087	0.077	0.082	0.074	0.066	0.064	0.06	0.058
537.5	0.102	0.092	0.088	0.078	0.083	0.075	0.068	0.064	0.061	0.058
538	0.104	0.093	0.089	0.079	0.084	0.076	0.069	0.065	0.062	0.059
538.5	0.105	0.094	0.09	0.08	0.085	0.077	0.069	0.066	0.062	0.06
539	0.107	0.096	0.092	0.081	0.086	0.078	0.07	0.067	0.063	0.061
539.5	0.108	0.097	0.093	0.082	0.087	0.079	0.071	0.068	0.064	0.062
540	0.11	0.099	0.094	0.083	0.089	0.08	0.072	0.069	0.065	0.062
540.5	0.112	0.1	0.095	0.085	0.09	0.081	0.074	0.07	0.067	0.063
541	0.114	0.102	0.097	0.086	0.091	0.083	0.075	0.072	0.067	0.065
541.5	0.115	0.103	0.098	0.087	0.092	0.084	0.076	0.073	0.068	0.066
542	0.117	0.105	0.1	0.089	0.093	0.085	0.077	0.074	0.07	0.067
542.5	0.119	0.107	0.101	0.09	0.095	0.086	0.078	0.075	0.071	0.068
543	0.121	0.108	0.102	0.091	0.096	0.087	0.079	0.076	0.072	0.069
543.5	0.123	0.11	0.104	0.092	0.097	0.089	0.081	0.077	0.073	0.07
544	0.125	0.111	0.105	0.094	0.098	0.09	0.082	0.078	0.074	0.07
544.5	0.127	0.113	0.106	0.095	0.1	0.091	0.083	0.079	0.075	0.071
545	0.128	0.114	0.108	0.097	0.101	0.092	0.084	0.081	0.076	0.073
545.5	0.13	0.116	0.109	0.098	0.102	0.094	0.085	0.082	0.077	0.074
546	0.132	0.118	0.111	0.1	0.103	0.095	0.086	0.083	0.078	0.075
546.5	0.134	0.12	0.112	0.101	0.105	0.096	0.088	0.084	0.08	0.076
547	0.136	0.121	0.114	0.102	0.106	0.097	0.089	0.085	0.081	0.077
547.5	0.138	0.123	0.115	0.104	0.108	0.099	0.091	0.087	0.082	0.078
548	0.14	0.125	0.117	0.105	0.109	0.101	0.092	0.088	0.083	0.079
548.5	0.143	0.127	0.118	0.107	0.11	0.102	0.093	0.089	0.085	0.08
549	0.145	0.129	0.12	0.108	0.112	0.103	0.095	0.091	0.086	0.082
549.5	0.146	0.131	0.122	0.11	0.113	0.104	0.096	0.092	0.087	0.083
550	0.148	0.132	0.123	0.111	0.114	0.106	0.097	0.093	0.088	0.084
550.5	0.151	0.134	0.125	0.113	0.116	0.107	0.098	0.094	0.089	0.085
551	0.153	0.136	0.126	0.114	0.118	0.108	0.1	0.096	0.091	0.086
551.5	0.155	0.138	0.128	0.116	0.119	0.11	0.101	0.097	0.092	0.087
552	0.157	0.139	0.13	0.117	0.12	0.112	0.102	0.098	0.093	0.089
552.5	0.159	0.141	0.131	0.119	0.122	0.113	0.104	0.1	0.094	0.09
553	0.162	0.143	0.133	0.121	0.123	0.114	0.105	0.101	0.096	0.091
553.5	0.164	0.145	0.134	0.122	0.125	0.116	0.107	0.102	0.097	0.092
554	0.166	0.147	0.136	0.123	0.126	0.117	0.108	0.104	0.098	0.093
554.5	0.167	0.148	0.138	0.125	0.127	0.119	0.109	0.105	0.099	0.094
555	0.17	0.15	0.139	0.127	0.129	0.12	0.11	0.106	0.1	0.095
555.5	0.172	0.152	0.141	0.128	0.13	0.121	0.112	0.107	0.102	0.096
556	0.174	0.154	0.142	0.13	0.132	0.123	0.113	0.108	0.103	0.097
556.5	0.176	0.156	0.144	0.131	0.133	0.124	0.114	0.11	0.104	0.099
557	0.178	0.157	0.145	0.133	0.134	0.125	0.115	0.111	0.105	0.1
557.5	0.18	0.159	0.147	0.134	0.136	0.127	0.117	0.112	0.107	0.101
558	0.182	0.161	0.149	0.136	0.137	0.128	0.118	0.113	0.108	0.102
558.5	0.184	0.163	0.15	0.137	0.139	0.13	0.119	0.115	0.109	0.103
559	0.186	0.165	0.152	0.139	0.14	0.131	0.121	0.117	0.11	0.104
559.5	0.188	0.167	0.153	0.141	0.142	0.132	0.123	0.118	0.112	0.105
560	0.19	0.169	0.155	0.142	0.143	0.134	0.124	0.119	0.113	0.107
560.5	0.193	0.171	0.157	0.144	0.145	0.136	0.126	0.12	0.114	0.108
561	0.195	0.173	0.159	0.146	0.147	0.137	0.127	0.122	0.116	0.109
561.5	0.197	0.175	0.161	0.147	0.148	0.139	0.128	0.124	0.117	0.11
562	0.2	0.177	0.162	0.149	0.149	0.14	0.13	0.125	0.118	0.112
562.5	0.202	0.179	0.164	0.15	0.151	0.142	0.131	0.126	0.119	0.113
563	0.204	0.181	0.166	0.152	0.153	0.143	0.132	0.128	0.121	0.114
563.5	0.206	0.182	0.167	0.154	0.154	0.144	0.134	0.129	0.122	0.115
564	0.208	0.184	0.168	0.155	0.155	0.146	0.136	0.13	0.123	0.116
564.5	0.21	0.186	0.17	0.156	0.156	0.148	0.137	0.131	0.124	0.118
565	0.212	0.188	0.172	0.158	0.158	0.149	0.138	0.133	0.126	0.119
565.5	0.215	0.19	0.174	0.16	0.16	0.151	0.139	0.134	0.127	0.12
566	0.217	0.191	0.176	0.161	0.161	0.152	0.141	0.135	0.129	0.121
566.5	0.218	0.193	0.177	0.163	0.162	0.153	0.142	0.137	0.13	0.122
567	0.22	0.195	0.178	0.164	0.164	0.155	0.144	0.138	0.131	0.124
567.5	0.223	0.197	0.18	0.166	0.165	0.156	0.145	0.14	0.133	0.125
568	0.225	0.199	0.182	0.168	0.167	0.158	0.146	0.141	0.134	0.126
568.5	0.227	0.201	0.184	0.169	0.169	0.159	0.148	0.142	0.135	0.127
569	0.229	0.203	0.185	0.171	0.17	0.16	0.149	0.143	0.136	0.128
569.5	0.231	0.204	0.187	0.172	0.171	0.162	0.15	0.145	0.137	0.129
570	0.233	0.206	0.188	0.173	0.172	0.163	0.152	0.146	0.139	0.13
570.5	0.236	0.208	0.191	0.175	0.174	0.165	0.154	0.147	0.14	0.132
571	0.238	0.211	0.192	0.177	0.176	0.167	0.155	0.149	0.141	0.133
571.5	0.24	0.213	0.194	0.179	0.177	0.168	0.156	0.15	0.143	0.135
572	0.242	0.214	0.195	0.18	0.178	0.169	0.158	0.152	0.144	0.136
572.5	0.244	0.216	0.196	0.181	0.179	0.17	0.159	0.153	0.145	0.137
573	0.246	0.218	0.198	0.182	0.181	0.172	0.16	0.154	0.146	0.138
573.5	0.248	0.22	0.2	0.184	0.183	0.173	0.162	0.155	0.147	0.139
574	0.25	0.221	0.201	0.186	0.184	0.174	0.163	0.157	0.149	0.14
574.5	0.252	0.223	0.203	0.188	0.186	0.176	0.164	0.158	0.15	0.141
575	0.254	0.225	0.204	0.189	0.187	0.178	0.166	0.159	0.151	0.143
575.5	0.257	0.227	0.206	0.191	0.188	0.18	0.167	0.161	0.152	0.144
576	0.259	0.229	0.208	0.192	0.19	0.181	0.168	0.162	0.154	0.145
576.5	0.261	0.231	0.21	0.194	0.192	0.182	0.17	0.164	0.155	0.146
577	0.263	0.233	0.211	0.196	0.193	0.183	0.172	0.165	0.156	0.148
577.5	0.265	0.235	0.213	0.197	0.195	0.185	0.173	0.166	0.158	0.149
578	0.268	0.237	0.215	0.199	0.196	0.187	0.175	0.168	0.159	0.15
578.5	0.27	0.239	0.216	0.2	0.198	0.188	0.176	0.169	0.16	0.151
579	0.272	0.24	0.218	0.202	0.199	0.189	0.177	0.171	0.162	0.152
579.5	0.274	0.242	0.22	0.204	0.201	0.191	0.179	0.172	0.164	0.154
580	0.276	0.244	0.221	0.206	0.202	0.193	0.18	0.173	0.165	0.155
580.5	0.278	0.247	0.223	0.207	0.204	0.194	0.182	0.174	0.166	0.156
581	0.281	0.249	0.225	0.209	0.206	0.196	0.183	0.176	0.167	0.157
581.5	0.283	0.251	0.227	0.211	0.207	0.197	0.185	0.178	0.169	0.159
582	0.286	0.253	0.229	0.213	0.209	0.199	0.186	0.18	0.171	0.16
582.5	0.288	0.255	0.231	0.214	0.21	0.201	0.188	0.181	0.172	0.161
583	0.29	0.257	0.232	0.216	0.212	0.203	0.189	0.182	0.173	0.163
583.5	0.293	0.259	0.234	0.217	0.213	0.204	0.191	0.183	0.174	0.164
584	0.295	0.261	0.236	0.219	0.215	0.205	0.192	0.185	0.176	0.165
584.5	0.297	0.263	0.238	0.221	0.217	0.207	0.194	0.187	0.177	0.167
585	0.3	0.265	0.24	0.223	0.218	0.208	0.195	0.188	0.179	0.168
585.5	0.302	0.267	0.241	0.225	0.22	0.21	0.197	0.189	0.181	0.169
586	0.304	0.269	0.243	0.227	0.222	0.212	0.199	0.191	0.182	0.171
586.5	0.307	0.271	0.245	0.228	0.224	0.214	0.2	0.193	0.183	0.172
587	0.31	0.273	0.248	0.23	0.226	0.215	0.202	0.195	0.185	0.174
587.5	0.312	0.276	0.249	0.232	0.227	0.217	0.203	0.196	0.187	0.175
588	0.314	0.278	0.251	0.234	0.229	0.219	0.205	0.197	0.188	0.176
588.5	0.317	0.28	0.253	0.236	0.23	0.221	0.207	0.199	0.19	0.178
589	0.319	0.282	0.255	0.237	0.232	0.222	0.208	0.201	0.191	0.179
589.5	0.321	0.284	0.257	0.239	0.234	0.224	0.21	0.203	0.192	0.181
590	0.324	0.286	0.259	0.241	0.235	0.225	0.211	0.204	0.194	0.182
590.5	0.326	0.289	0.26	0.243	0.237	0.227	0.213	0.205	0.196	0.183
591	0.328	0.291	0.262	0.245	0.239	0.229	0.215	0.207	0.197	0.184
591.5	0.331	0.293	0.264	0.246	0.241	0.231	0.216	0.208	0.198	0.186
592	0.333	0.294	0.266	0.248	0.242	0.232	0.218	0.21	0.2	0.187
592.5	0.335	0.296	0.267	0.25	0.243	0.233	0.219	0.211	0.201	0.189
593	0.337	0.299	0.269	0.252	0.245	0.235	0.221	0.213	0.203	0.19
593.5	0.339	0.301	0.271	0.253	0.246	0.237	0.222	0.214	0.204	0.191
594	0.342	0.303	0.272	0.255	0.248	0.238	0.224	0.215	0.205	0.192
594.5	0.344	0.304	0.274	0.256	0.25	0.239	0.225	0.217	0.206	0.194
595	0.346	0.306	0.276	0.258	0.251	0.241	0.226	0.218	0.207	0.195
595.5	0.348	0.308	0.277	0.259	0.252	0.242	0.227	0.219	0.209	0.196
596	0.35	0.31	0.278	0.261	0.254	0.244	0.229	0.22	0.21	0.197
596.5	0.353	0.312	0.28	0.263	0.255	0.245	0.231	0.222	0.212	0.198
597	0.355	0.314	0.282	0.264	0.257	0.247	0.232	0.223	0.213	0.199
597.5	0.356	0.315	0.283	0.265	0.258	0.248	0.233	0.224	0.214	0.201
598	0.358	0.316	0.285	0.267	0.259	0.249	0.234	0.226	0.215	0.202
598.5	0.36	0.318	0.286	0.268	0.26	0.25	0.235	0.227	0.216	0.202
599	0.362	0.32	0.287	0.269	0.261	0.251	0.236	0.228	0.217	0.203
599.5	0.363	0.321	0.289	0.27	0.263	0.252	0.238	0.229	0.218	0.204
600	0.365	0.322	0.29	0.271	0.264	0.253	0.239	0.23	0.218	0.205
600.5	0.366	0.323	0.291	0.272	0.265	0.254	0.24	0.231	0.219	0.206
601	0.367	0.324	0.292	0.273	0.265	0.255	0.24	0.232	0.22	0.207
601.5	0.369	0.326	0.292	0.275	0.266	0.256	0.241	0.232	0.221	0.207
602	0.37	0.327	0.293	0.276	0.267	0.257	0.242	0.233	0.222	0.208
602.5	0.371	0.328	0.295	0.276	0.268	0.258	0.243	0.234	0.223	0.208
603	0.372	0.329	0.296	0.277	0.269	0.259	0.244	0.234	0.223	0.209
603.5	0.373	0.33	0.296	0.278	0.27	0.259	0.244	0.235	0.224	0.21
604	0.374	0.331	0.297	0.278	0.27	0.26	0.245	0.236	0.225	0.211
604.5	0.375	0.332	0.298	0.279	0.271	0.261	0.245	0.237	0.225	0.211
605	0.376	0.333	0.299	0.28	0.271	0.262	0.246	0.237	0.226	0.211
605.5	0.377	0.333	0.299	0.281	0.272	0.262	0.247	0.238	0.226	0.212
606	0.378	0.334	0.3	0.281	0.273	0.262	0.247	0.239	0.227	0.213
606.5	0.379	0.334	0.3	0.281	0.273	0.263	0.247	0.239	0.227	0.213
607	0.379	0.335	0.301	0.282	0.273	0.264	0.248	0.239	0.228	0.213
607.5	0.38	0.335	0.301	0.282	0.274	0.264	0.248	0.239	0.228	0.213
608	0.38	0.336	0.301	0.283	0.274	0.264	0.249	0.239	0.228	0.214
608.5	0.38	0.336	0.302	0.283	0.274	0.264	0.249	0.24	0.229	0.214
609	0.381	0.336	0.302	0.283	0.274	0.264	0.249	0.24	0.228	0.214
609.5	0.381	0.336	0.302	0.283	0.274	0.264	0.249	0.24	0.228	0.214
610	0.381	0.337	0.302	0.283	0.274	0.264	0.249	0.24	0.228	0.214
610.5	0.38	0.337	0.302	0.283	0.275	0.265	0.249	0.24	0.229	0.214
611	0.38	0.336	0.302	0.283	0.274	0.264	0.249	0.24	0.229	0.214
611.5	0.38	0.336	0.301	0.283	0.274	0.264	0.249	0.24	0.229	0.215
612	0.38	0.335	0.301	0.283	0.274	0.264	0.249	0.24	0.228	0.214
612.5	0.38	0.335	0.3	0.282	0.273	0.264	0.248	0.239	0.228	0.214
613	0.379	0.335	0.3	0.282	0.273	0.263	0.248	0.239	0.227	0.213
613.5	0.378	0.334	0.3	0.281	0.273	0.263	0.247	0.238	0.227	0.212
614	0.377	0.333	0.299	0.28	0.272	0.262	0.247	0.238	0.227	0.212
614.5	0.376	0.332	0.298	0.28	0.271	0.261	0.246	0.237	0.226	0.212
615	0.375	0.331	0.297	0.279	0.27	0.26	0.245	0.236	0.225	0.211
615.5	0.374	0.33	0.296	0.278	0.269	0.26	0.244	0.236	0.225	0.21
616	0.372	0.33	0.296	0.277	0.269	0.259	0.244	0.235	0.224	0.21
616.5	0.371	0.328	0.295	0.276	0.268	0.258	0.243	0.234	0.223	0.209
617	0.37	0.326	0.293	0.275	0.266	0.256	0.242	0.233	0.222	0.208
617.5	0.368	0.325	0.291	0.274	0.265	0.255	0.241	0.232	0.221	0.207
618	0.365	0.323	0.29	0.272	0.263	0.254	0.239	0.23	0.219	0.206
618.5	0.364	0.322	0.288	0.271	0.262	0.253	0.238	0.229	0.218	0.204
619	0.362	0.32	0.287	0.269	0.261	0.251	0.236	0.228	0.217	0.203
619.5	0.36	0.318	0.285	0.267	0.259	0.249	0.235	0.226	0.216	0.202
620	0.358	0.316	0.283	0.266	0.257	0.248	0.234	0.225	0.214	0.201
620.5	0.355	0.314	0.281	0.264	0.256	0.246	0.232	0.224	0.213	0.199
621	0.352	0.312	0.279	0.262	0.254	0.244	0.23	0.222	0.211	0.198
621.5	0.35	0.309	0.278	0.26	0.252	0.243	0.228	0.22	0.209	0.196
622	0.347	0.307	0.276	0.258	0.25	0.241	0.227	0.218	0.208	0.195
622.5	0.344	0.304	0.273	0.256	0.248	0.239	0.225	0.216	0.206	0.194
623	0.341	0.302	0.271	0.254	0.246	0.237	0.223	0.215	0.204	0.192
623.5	0.338	0.299	0.268	0.251	0.244	0.235	0.221	0.213	0.202	0.19
624	0.335	0.296	0.266	0.249	0.241	0.232	0.219	0.211	0.201	0.188
624.5	0.332	0.293	0.264	0.247	0.24	0.23	0.216	0.209	0.199	0.186
625	0.328	0.29	0.261	0.244	0.237	0.228	0.214	0.207	0.197	0.184
625.5	0.325	0.287	0.258	0.242	0.234	0.225	0.213	0.205	0.195	0.182
626	0.321	0.284	0.255	0.239	0.232	0.223	0.21	0.202	0.192	0.18
626.5	0.318	0.281	0.253	0.236	0.229	0.22	0.207	0.2	0.19	0.178
627	0.314	0.278	0.25	0.233	0.227	0.218	0.205	0.197	0.188	0.176
627.5	0.31	0.274	0.247	0.23	0.224	0.215	0.202	0.195	0.186	0.174
628	0.306	0.271	0.243	0.227	0.221	0.212	0.2	0.192	0.183	0.171
628.5	0.302	0.267	0.24	0.224	0.218	0.209	0.197	0.19	0.181	0.169
629	0.298	0.264	0.237	0.221	0.215	0.206	0.194	0.187	0.178	0.167
629.5	0.294	0.26	0.234	0.218	0.212	0.204	0.192	0.184	0.175	0.164
630	0.29	0.256	0.231	0.215	0.21	0.201	0.189	0.181	0.173	0.162
630.5	0.286	0.253	0.227	0.212	0.207	0.198	0.186	0.179	0.171	0.16
631	0.282	0.249	0.224	0.209	0.204	0.195	0.183	0.177	0.168	0.158
631.5	0.278	0.246	0.221	0.206	0.201	0.193	0.181	0.174	0.166	0.155
632	0.274	0.242	0.218	0.203	0.198	0.19	0.179	0.172	0.163	0.153
632.5	0.27	0.239	0.215	0.2	0.195	0.187	0.176	0.169	0.161	0.151
633	0.266	0.235	0.212	0.197	0.192	0.184	0.173	0.166	0.159	0.149
633.5	0.262	0.231	0.208	0.194	0.19	0.181	0.17	0.164	0.156	0.147
634	0.258	0.228	0.205	0.191	0.187	0.178	0.167	0.162	0.153	0.144
634.5	0.253	0.224	0.202	0.188	0.183	0.175	0.165	0.159	0.151	0.142
635	0.249	0.221	0.199	0.184	0.181	0.173	0.162	0.156	0.148	0.139
635.5	0.246	0.217	0.196	0.181	0.178	0.17	0.159	0.153	0.146	0.137
636	0.241	0.213	0.192	0.178	0.175	0.167	0.157	0.15	0.143	0.135
636.5	0.236	0.209	0.188	0.175	0.171	0.164	0.154	0.148	0.14	0.132
637	0.232	0.205	0.185	0.172	0.168	0.161	0.151	0.145	0.138	0.129
637.5	0.228	0.201	0.182	0.169	0.165	0.157	0.148	0.142	0.135	0.127
638	0.224	0.198	0.178	0.165	0.162	0.154	0.145	0.139	0.132	0.124
638.5	0.22	0.194	0.175	0.162	0.159	0.151	0.142	0.136	0.13	0.122
639	0.215	0.19	0.172	0.159	0.157	0.149	0.139	0.134	0.128	0.12
639.5	0.211	0.186	0.169	0.156	0.154	0.146	0.137	0.132	0.125	0.117
640	0.207	0.183	0.165	0.153	0.151	0.144	0.135	0.129	0.123	0.115
640.5	0.203	0.18	0.162	0.15	0.148	0.141	0.132	0.127	0.12	0.113
641	0.199	0.176	0.159	0.147	0.145	0.138	0.129	0.124	0.118	0.111
641.5	0.196	0.173	0.156	0.145	0.142	0.135	0.127	0.122	0.116	0.109
642	0.192	0.169	0.153	0.142	0.14	0.133	0.124	0.119	0.114	0.106
642.5	0.187	0.165	0.15	0.139	0.137	0.13	0.122	0.117	0.111	0.104
643	0.183	0.162	0.147	0.136	0.134	0.127	0.119	0.114	0.108	0.102
643.5	0.179	0.158	0.143	0.132	0.131	0.124	0.116	0.112	0.106	0.1
644	0.175	0.155	0.14	0.129	0.128	0.121	0.114	0.109	0.104	0.097
644.5	0.171	0.151	0.137	0.126	0.125	0.118	0.111	0.106	0.101	0.095
645	0.167	0.147	0.134	0.123	0.122	0.115	0.108	0.104	0.098	0.093
645.5	0.163	0.144	0.131	0.12	0.119	0.113	0.106	0.101	0.096	0.091
646	0.159	0.141	0.128	0.117	0.116	0.11	0.103	0.099	0.094	0.088
646.5	0.155	0.137	0.125	0.115	0.114	0.108	0.101	0.097	0.091	0.086
647	0.151	0.134	0.122	0.112	0.111	0.105	0.098	0.094	0.089	0.084
647.5	0.148	0.131	0.119	0.109	0.109	0.102	0.096	0.092	0.087	0.082
648	0.144	0.127	0.116	0.106	0.106	0.1	0.094	0.09	0.085	0.081
648.5	0.14	0.124	0.113	0.104	0.104	0.098	0.091	0.088	0.083	0.078
649	0.136	0.121	0.11	0.101	0.101	0.095	0.089	0.085	0.081	0.076
649.5	0.133	0.117	0.107	0.098	0.098	0.092	0.086	0.083	0.078	0.074
650	0.129	0.114	0.105	0.095	0.096	0.089	0.084	0.08	0.076	0.072
650.5	0.126	0.111	0.102	0.093	0.093	0.087	0.082	0.078	0.074	0.07
651	0.122	0.108	0.099	0.09	0.091	0.085	0.08	0.076	0.072	0.068
651.5	0.119	0.105	0.096	0.088	0.088	0.083	0.077	0.074	0.07	0.066
652	0.116	0.102	0.094	0.086	0.086	0.081	0.075	0.072	0.068	0.065
652.5	0.112	0.099	0.092	0.083	0.084	0.078	0.073	0.07	0.066	0.063
653	0.109	0.096	0.089	0.081	0.081	0.076	0.071	0.068	0.064	0.061
653.5	0.105	0.093	0.086	0.078	0.079	0.073	0.069	0.066	0.062	0.059
654	0.102	0.091	0.084	0.076	0.077	0.071	0.067	0.064	0.06	0.057
654.5	0.099	0.088	0.081	0.074	0.074	0.069	0.065	0.062	0.058	0.056
655	0.096	0.085	0.079	0.071	0.072	0.067	0.063	0.06	0.056	0.054
655.5	0.092	0.082	0.076	0.069	0.07	0.065	0.061	0.058	0.055	0.052
656	0.089	0.08	0.074	0.067	0.068	0.063	0.059	0.056	0.053	0.05
656.5	0.087	0.078	0.071	0.065	0.066	0.061	0.057	0.054	0.051	0.048
657	0.084	0.075	0.07	0.063	0.064	0.059	0.055	0.053	0.049	0.047
657.5	0.082	0.072	0.068	0.061	0.062	0.057	0.053	0.051	0.048	0.046
658	0.079	0.07	0.065	0.058	0.06	0.055	0.052	0.049	0.046	0.044
658.5	0.076	0.068	0.063	0.056	0.058	0.053	0.05	0.047	0.045	0.043
659	0.073	0.065	0.061	0.055	0.056	0.052	0.048	0.046	0.043	0.041
659.5	0.07	0.063	0.059	0.053	0.054	0.05	0.046	0.044	0.041	0.04
660	0.068	0.061	0.057	0.051	0.052	0.048	0.045	0.043	0.04	0.038
660.5	0.066	0.059	0.055	0.049	0.051	0.046	0.043	0.041	0.038	0.037
661	0.063	0.057	0.053	0.047	0.049	0.045	0.042	0.04	0.037	0.036
661.5	0.061	0.055	0.051	0.046	0.048	0.044	0.041	0.039	0.036	0.034
662	0.059	0.053	0.05	0.044	0.046	0.042	0.039	0.037	0.035	0.034
662.5	0.057	0.051	0.049	0.043	0.045	0.041	0.038	0.036	0.033	0.033
663	0.055	0.049	0.047	0.041	0.043	0.039	0.037	0.035	0.032	0.032
663.5	0.053	0.048	0.045	0.04	0.042	0.038	0.035	0.033	0.031	0.03
664	0.051	0.046	0.044	0.038	0.041	0.037	0.034	0.032	0.03	0.029
664.5	0.049	0.045	0.042	0.037	0.039	0.035	0.033	0.031	0.029	0.028
665	0.048	0.043	0.041	0.036	0.038	0.034	0.032	0.03	0.028	0.027
665.5	0.046	0.042	0.04	0.035	0.037	0.033	0.031	0.029	0.027	0.026
666	0.045	0.04	0.038	0.034	0.036	0.032	0.03	0.028	0.026	0.026
666.5	0.043	0.039	0.037	0.032	0.035	0.031	0.029	0.027	0.025	0.025
667	0.041	0.038	0.036	0.031	0.034	0.03	0.028	0.026	0.024	0.024
667.5	0.04	0.037	0.035	0.03	0.033	0.029	0.027	0.026	0.023	0.023
668	0.039	0.035	0.034	0.029	0.032	0.028	0.026	0.025	0.023	0.023
668.5	0.038	0.034	0.033	0.029	0.031	0.027	0.025	0.024	0.022	0.022
669	0.036	0.033	0.032	0.028	0.03	0.026	0.025	0.023	0.021	0.021
669.5	0.035	0.032	0.031	0.027	0.029	0.026	0.024	0.022	0.02	0.02
670	0.034	0.031	0.03	0.026	0.028	0.025	0.023	0.022	0.019	0.02
670.5	0.033	0.03	0.029	0.025	0.027	0.024	0.022	0.021	0.019	0.019
671	0.032	0.028	0.028	0.024	0.027	0.023	0.021	0.02	0.018	0.018
671.5	0.031	0.028	0.027	0.023	0.026	0.022	0.021	0.019	0.018	0.017
672	0.03	0.027	0.027	0.022	0.025	0.022	0.02	0.019	0.017	0.017
672.5	0.029	0.026	0.026	0.022	0.024	0.021	0.02	0.018	0.016	0.017
673	0.027	0.025	0.025	0.021	0.023	0.02	0.019	0.018	0.016	0.016
673.5	0.026	0.024	0.024	0.02	0.022	0.019	0.018	0.017	0.015	0.015
674	0.025	0.023	0.023	0.019	0.021	0.019	0.017	0.016	0.015	0.014
674.5	0.024	0.022	0.022	0.018	0.021	0.018	0.017	0.015	0.014	0.014
675	0.024	0.022	0.022	0.018	0.02	0.018	0.016	0.015	0.013	0.014
675.5	0.023	0.021	0.021	0.018	0.02	0.017	0.016	0.015	0.013	0.013
676	0.022	0.02	0.021	0.017	0.019	0.016	0.015	0.014	0.013	0.013
676.5	0.021	0.019	0.02	0.016	0.018	0.015	0.014	0.013	0.012	0.012
677	0.02	0.018	0.019	0.016	0.018	0.015	0.014	0.013	0.012	0.012
677.5	0.019	0.018	0.018	0.015	0.017	0.015	0.014	0.012	0.011	0.011
678	0.019	0.017	0.018	0.014	0.017	0.014	0.013	0.012	0.01	0.011
678.5	0.018	0.016	0.017	0.014	0.016	0.013	0.012	0.011	0.01	0.011
679	0.017	0.016	0.017	0.013	0.016	0.013	0.012	0.011	0.01	0.01
679.5	0.016	0.015	0.016	0.013	0.015	0.012	0.012	0.01	0.009	0.01
680	0.016	0.015	0.016	0.013	0.015	0.012	0.012	0.01	0.009	0.009
680.5	0.016	0.015	0.015	0.012	0.015	0.012	0.011	0.01	0.009	0.009
681	0.015	0.014	0.015	0.011	0.014	0.012	0.011	0.01	0.009	0.009
681.5	0.014	0.013	0.015	0.011	0.014	0.011	0.01	0.009	0.008	0.009
682	0.013	0.013	0.014	0.011	0.013	0.01	0.01	0.009	0.008	0.008
682.5	0.013	0.012	0.013	0.01	0.012	0.01	0.009	0.008	0.007	0.008
683	0.012	0.011	0.013	0.009	0.012	0.01	0.009	0.008	0.007	0.007
683.5	0.012	0.011	0.012	0.009	0.012	0.009	0.008	0.008	0.006	0.007
684	0.011	0.01	0.012	0.009	0.011	0.009	0.008	0.008	0.006	0.007
684.5	0.01	0.01	0.012	0.009	0.011	0.008	0.007	0.007	0.006	0.007
685	0.01	0.009	0.011	0.008	0.01	0.008	0.007	0.007	0.006	0.006
685.5	0.009	0.009	0.01	0.008	0.01	0.008	0.007	0.006	0.005	0.006
686	0.009	0.009	0.01	0.007	0.01	0.007	0.007	0.006	0.005	0.006
686.5	0.009	0.009	0.01	0.007	0.01	0.007	0.007	0.006	0.005	0.005
687	0.008	0.008	0.01	0.007	0.009	0.006	0.006	0.006	0.005	0.005
687.5	0.008	0.008	0.009	0.007	0.009	0.006	0.006	0.006	0.005	0.005
688	0.007	0.007	0.009	0.007	0.008	0.006	0.006	0.005	0.004	0.005
688.5	0.007	0.007	0.009	0.006	0.008	0.006	0.006	0.005	0.004	0.005
689	0.007	0.007	0.008	0.006	0.008	0.006	0.005	0.004	0.003	0.004
689.5	0.007	0.007	0.008	0.005	0.008	0.005	0.005	0.004	0.003	0.004
690	0.006	0.006	0.008	0.005	0.007	0.005	0.005	0.004	0.003	0.004
690.5	0.005	0.006	0.007	0.005	0.007	0.005	0.004	0.004	0.003	0.004
691	0.005	0.005	0.007	0.005	0.007	0.005	0.004	0.004	0.003	0.004
691.5	0.005	0.005	0.007	0.004	0.007	0.005	0.004	0.004	0.003	0.004
692	0.005	0.005	0.007	0.004	0.007	0.004	0.004	0.003	0.002	0.003
692.5	0.005	0.005	0.007	0.004	0.006	0.004	0.004	0.003	0.002	0.003
693	0.004	0.005	0.006	0.004	0.006	0.004	0.004	0.003	0.002	0.003
693.5	0.004	0.004	0.006	0.004	0.006	0.004	0.003	0.003	0.002	0.003
694	0.003	0.004	0.006	0.004	0.006	0.004	0.003	0.003	0.002	0.003
694.5	0.003	0.004	0.006	0.004	0.006	0.004	0.003	0.003	0.002	0.003
695	0.004	0.004	0.006	0.003	0.006	0.003	0.004	0.003	0.002	0.002
695.5	0.004	0.004	0.006	0.003	0.006	0.003	0.003	0.003	0.002	0.003
696	0.003	0.004	0.006	0.003	0.005	0.004	0.003	0.003	0.002	0.003
696.5	0.003	0.003	0.005	0.003	0.005	0.003	0.003	0.003	0.002	0.003
697	0.002	0.003	0.005	0.003	0.005	0.003	0.003	0.002	0.001	0.003
697.5	0.002	0.003	0.005	0.003	0.005	0.003	0.002	0.002	0.001	0.002
698	0.002	0.003	0.005	0.003	0.005	0.003	0.002	0.002	0.001	0.002
698.5	0.002	0.003	0.005	0.002	0.005	0.003	0.003	0.002	0.001	0.002
699	0.002	0.003	0.004	0.002	0.004	0.003	0.003	0.002	0.001	0.002
699.5	0.002	0.003	0.004	0.002	0.004	0.003	0.003	0.002	0.001	0.002
700	0.002	0.003	0.005	0.002	0.005	0.003	0.002	0.002	0.001	0.002
700.5	0.002	0.003	0.005	0.003	0.005	0.002	0.002	0.002	0.001	0.002
701	0.002	0.003	0.004	0.002	0.005	0.002	0.002	0.002	0.001	0.002
701.5	0.001	0.002	0.004	0.002	0.004	0.002	0.002	0.002	0.001	0.002
702	0.002	0.002	0.004	0.002	0.004	0.002	0.002	0.002	0.001	0.002
702.5	0.002	0.002	0.004	0.002	0.004	0.002	0.002	0.001	0	0.002
703	0.001	0.002	0.004	0.001	0.004	0.002	0.002	0.001	0.001	0.002
703.5	0.001	0.002	0.004	0.002	0.004	0.002	0.002	0.001	0.001	0.001
704	0.001	0.002	0.003	0.002	0.004	0.001	0.002	0.001	0	0.001
704.5	0.001	0.002	0.003	0.002	0.003	0.002	0.002	0.001	0	0.001
705	0.001	0.002	0.003	0.001	0.003	0.002	0.002	0.001	0	0.001
705.5	0.001	0.002	0.004	0.001	0.003	0.002	0.002	0.001	0.001	0.001
706	0.001	0.001	0.003	0.001	0.003	0.001	0.002	0.001	0.001	0.001
706.5	0	0.001	0.003	0.001	0.003	0.001	0.001	0.001	0	0.001
707	0	0.001	0.003	0.001	0.003	0.001	0.001	0.001	0	0.001
707.5	0	0.001	0.003	0.001	0.003	0.001	0.001	0.001	0	0.001
708	0	0.001	0.003	0.001	0.002	0.001	0.001	0.001	0	0.001
708.5	0	0.001	0.003	0.001	0.003	0.001	0.001	0.001	0	0.001
709	0	0.001	0.003	0.001	0.003	0.001	0.001	0	0	0.001
709.5	0	0.001	0.002	0.001	0.003	0.001	0.001	0	0	0.001
710	0	0.001	0.002	0.001	0.002	0	0.001	0.001	0	0
710.5	0	0.001	0.002	0.001	0.002	0.001	0.001	0.001	0	0
711	0	0.001	0.002	0	0.002	0.001	0.001	0.001	0	0
711.5	0	0.001	0.002	0	0.002	0.001	0.001	0	0	0.001
712	0	0	0.003	0	0.002	0.001	0.001	0	0	0
712.5	-0.001	0	0.002	0	0.002	0	0.001	0	0	0
713	-0.001	0	0.002	0	0.002	0	0	0	-0.001	0
713.5	0	0.001	0.002	0	0.002	0	0	0	-0.001	0
714	0	0.001	0.002	0	0.002	0.001	0.001	0	0	0
714.5	0	0	0.002	0	0.002	0.001	0.001	0	0	0.001
715	-0.001	0	0.002	0	0.002	0	0.001	0	0	0.001
715.5	-0.001	0	0.002	0.001	0.002	0	0	0	0	0
716	-0.001	0.001	0.002	0.001	0.002	0	0	0	-0.001	0
716.5	0	0.001	0.002	0	0.002	0	0.001	0.001	-0.001	0
717	0	0.001	0.002	0	0.002	0.001	0.001	0.001	0	0
717.5	0	0	0.002	0	0.002	0.001	0.001	0.001	0	0.001
718	0	0	0.002	0	0.002	0	0.001	0	0	0.001
718.5	-0.001	0	0.002	0.001	0.002	0	0.001	0	-0.001	0
719	-0.001	0.001	0.002	0.001	0.002	0	0	0.001	-0.001	0
719.5	0	0.001	0.002	0	0.002	0	0.001	0	-0.001	0
720	0	0.001	0.002	0	0.002	0.001	0.001	0	-0.001	0.001
720.5	0	0	0.002	0	0.002	0.001	0.001	0	0	0.001
721	-0.001	0	0.001	0	0.001	0	0.001	0	0	0
721.5	-0.001	0	0.001	0	0.001	0	0	0	-0.001	0
722	-0.001	0	0.001	0	0.001	0	0	0	-0.002	0
722.5	-0.001	0	0.001	0	0.001	0	0	0	-0.002	-0.001
723	-0.001	0	0.001	-0.001	0.001	0	0	0	-0.001	-0.001
723.5	-0.001	-0.001	0.001	-0.001	0.001	0	0	0	-0.001	0
724	-0.001	0	0.001	0	0.001	0	0	0	-0.001	0
724.5	-0.001	0	0.001	0	0.001	0	0	0	-0.001	0
725	-0.001	0	0.001	0	0.001	0	0	0	-0.001	0
725.5	-0.001	0	0.002	0	0.001	0	0	0	-0.001	0
726	0	0	0.001	0	0.001	0	0	0	-0.001	0
726.5	0	0	0.001	0	0.001	0	0	0	-0.001	0
727	-0.001	0	0.001	0	0.001	0	0.001	0	0	0
727.5	-0.001	0	0.001	0	0.002	0	0.001	0	0	0.001
728	-0.001	0.001	0.002	0	0.001	0	0	0.001	0	0
728.5	0	0.001	0.002	0	0.001	0	0	0	0	0
729	0	0	0.002	0	0.001	0.001	0	0	-0.001	0
729.5	-0.001	0	0.001	0	0.001	0.001	0	0	0	0
730	-0.001	0	0.001	0	0.001	0	0	0	0	0
730.5	-0.001	0	0.001	0	0.001	0	0	0	0	0
731	-0.001	0	0.001	0	0.001	0	0	0	-0.001	0
731.5	-0.001	0	0.001	0	0.001	0	0	0	-0.001	0
732	-0.001	0	0.001	0	0.001	0	0	0	-0.001	0
732.5	-0.001	0	0.001	0	0.001	0	0	0	-0.001	0
733	-0.001	0	0.001	0	0.001	0	0	0	-0.001	0
733.5	-0.001	0	0.001	0	0.001	0	0	0	0	0
734	-0.001	0	0.001	0	0.001	0	0.001	0	0	0
734.5	0	0	0.001	0	0.001	0	0.001	0	0	0
735	0	0	0.001	0	0.001	0	0	0	-0.001	0
735.5	-0.001	0	0.001	0	0.001	0	0	0	-0.001	0
736	-0.001	0	0	0	0.001	0	0	0	0	0
736.5	-0.001	0	0.001	0	0.001	0	0	0	0	0
737	0	0.001	0.001	0	0.001	0	0.001	0	0	0
737.5	0	0	0.001	0	0.001	0	0.001	0.001	0	0.001
738	0	0	0.001	0	0.001	0	0.001	0	0	0.001
738.5	0	0	0.001	0	0.001	0	0.001	0	0	0
739	-0.001	0	0.001	0	0.001	0	0	0	0	0
739.5	-0.001	0.001	0.001	0	0.001	0	0	0	0	0
740	0	0	0.001	0	0	0	0	0.001	0	0
740.5	0	0	0.001	0	0	0	0	0.001	0	0.001
741	0	0	0.001	0	0.001	-0.001	0	0	-0.001	0
741.5	-0.001	0	0.001	0	0.001	0	0	0	-0.001	0
742	-0.001	0	0	-0.001	0.001	0	0	0	-0.001	0
742.5	-0.001	0	0	0	0	0	0	0	-0.001	0
743	-0.001	0	0	0	0	0	0	0	-0.001	0
743.5	0	0	0.001	0	0	0	0	0	0	0
744	-0.001	0	0.001	0	0.001	-0.001	0	0	0	0
744.5	-0.001	0	0.001	0	0.001	-0.001	0	0	-0.001	0
745	-0.001	0	0.001	0	0.001	0	0	0	-0.001	0
745.5	-0.001	0	0.001	0	0	0	0	0	-0.001	0
746	0	0	0	0	0	0	0	0	0	0
746.5	0	0	0.001	0	0	0	0	0	0	0
747	0	0	0.001	0	0	0	0	0	0	0
747.5	-0.001	0	0.001	0	0	0	0	0	0	0
748	-0.001	0	0	0	0	0	0	0	-0.001	0
748.5	0	0	0.001	0	0	0	0	0	-0.001	0
749	0	0	0.001	0	0	0	0	0	-0.001	0
749.5	0	0	0	0	0	0	0	0	0	0
750	0	0	0	0	0	0	0	0	0	0

## Sheet: Figure S16b
450	0.042	0.021	0.014	0.008	0.003	0.007	0.001	0.004	0.018	0.001
451	0.042	0.021	0.014	0.008	0.003	0.006	0.001	0.004	0.018	0.001
452	0.042	0.021	0.014	0.008	0.003	0.006	0.001	0.004	0.018	0
453	0.042	0.021	0.014	0.007	0.003	0.006	0.001	0.004	0.018	0
454	0.042	0.021	0.014	0.007	0.003	0.006	0.001	0.004	0.018	0
455	0.042	0.021	0.014	0.007	0.003	0.006	0.001	0.005	0.018	0
456	0.042	0.021	0.014	0.008	0.003	0.006	0.001	0.005	0.018	0
457	0.042	0.021	0.014	0.008	0.003	0.006	0.001	0.004	0.018	0
458	0.042	0.021	0.014	0.008	0.003	0.006	0.001	0.004	0.018	0.001
459	0.042	0.021	0.014	0.008	0.003	0.006	0.001	0.004	0.018	0.001
460	0.042	0.021	0.014	0.008	0.003	0.006	0.001	0.004	0.017	0
461	0.042	0.02	0.014	0.007	0.003	0.006	0.001	0.004	0.017	0
462	0.041	0.02	0.014	0.007	0.003	0.006	0.001	0.004	0.017	0
463	0.042	0.021	0.014	0.007	0.003	0.006	0.001	0.004	0.017	0
464	0.042	0.02	0.014	0.007	0.003	0.006	0.001	0.004	0.017	0
465	0.042	0.02	0.014	0.008	0.003	0.006	0.001	0.004	0.017	0
466	0.041	0.02	0.014	0.007	0.003	0.006	0.001	0.004	0.017	0
467	0.041	0.02	0.014	0.007	0.003	0.006	0.001	0.004	0.017	0
468	0.041	0.02	0.013	0.007	0.003	0.006	0.001	0.004	0.017	0
469	0.041	0.02	0.013	0.007	0.003	0.005	0.001	0.004	0.017	0
470	0.041	0.02	0.013	0.007	0.003	0.005	0.001	0.004	0.017	0
471	0.041	0.02	0.013	0.007	0.003	0.006	0.001	0.004	0.017	0
472	0.041	0.02	0.013	0.007	0.003	0.006	0.001	0.004	0.017	0
473	0.041	0.02	0.014	0.007	0.003	0.006	0.001	0.004	0.017	0.001
474	0.041	0.02	0.014	0.007	0.003	0.006	0.001	0.004	0.017	0.001
475	0.041	0.02	0.013	0.007	0.003	0.005	0.001	0.004	0.017	0
476	0.04	0.02	0.013	0.007	0.003	0.005	0.001	0.003	0.016	0
477	0.04	0.02	0.013	0.007	0.003	0.005	0.001	0.003	0.016	0
478	0.04	0.02	0.013	0.007	0.003	0.005	0.001	0.004	0.017	0
479	0.041	0.02	0.014	0.007	0.003	0.006	0.001	0.004	0.017	0
480	0.041	0.02	0.014	0.007	0.003	0.006	0.001	0.004	0.017	0
481	0.041	0.02	0.013	0.007	0.003	0.006	0.001	0.004	0.016	0
482	0.04	0.02	0.013	0.007	0.003	0.005	0.001	0.003	0.016	0
483	0.041	0.02	0.013	0.007	0.003	0.005	0.001	0.003	0.016	0
484	0.041	0.02	0.013	0.007	0.003	0.005	0.001	0.003	0.016	0
485	0.041	0.02	0.013	0.007	0.003	0.005	0.001	0.003	0.016	0
486	0.041	0.02	0.013	0.007	0.003	0.005	0.001	0.003	0.016	0
487	0.041	0.021	0.013	0.007	0.003	0.005	0.001	0.003	0.016	0
488	0.041	0.021	0.014	0.007	0.003	0.005	0.001	0.004	0.016	0
489	0.042	0.021	0.014	0.007	0.003	0.005	0.001	0.004	0.016	0
490	0.042	0.021	0.014	0.007	0.003	0.006	0.001	0.004	0.016	0
491	0.042	0.021	0.014	0.008	0.003	0.006	0.001	0.003	0.016	-0.001
492	0.043	0.021	0.014	0.008	0.003	0.006	0.001	0.003	0.015	-0.001
493	0.044	0.022	0.014	0.008	0.003	0.005	0.001	0.003	0.016	0
494	0.045	0.022	0.015	0.008	0.003	0.005	0.001	0.003	0.016	0
495	0.046	0.023	0.015	0.008	0.003	0.006	0.001	0.003	0.016	0
496	0.046	0.024	0.016	0.008	0.003	0.006	0.002	0.004	0.016	0
497	0.047	0.024	0.016	0.009	0.004	0.006	0.002	0.004	0.016	0
498	0.047	0.024	0.015	0.009	0.004	0.006	0.002	0.004	0.016	0
499	0.048	0.024	0.016	0.009	0.004	0.006	0.002	0.003	0.016	0
500	0.049	0.025	0.016	0.009	0.004	0.005	0.002	0.003	0.016	0
501	0.05	0.026	0.016	0.009	0.004	0.006	0.002	0.003	0.016	0
502	0.051	0.026	0.017	0.01	0.004	0.006	0.002	0.004	0.016	0
503	0.052	0.027	0.017	0.01	0.005	0.006	0.002	0.004	0.016	0
504	0.053	0.027	0.018	0.01	0.005	0.006	0.002	0.004	0.015	0
505	0.054	0.028	0.018	0.01	0.005	0.006	0.002	0.003	0.015	0
506	0.055	0.028	0.018	0.01	0.005	0.006	0.002	0.003	0.015	0
507	0.057	0.029	0.019	0.011	0.005	0.006	0.002	0.003	0.015	0
508	0.058	0.03	0.019	0.011	0.005	0.006	0.002	0.003	0.015	0
509	0.059	0.031	0.02	0.011	0.005	0.006	0.002	0.004	0.015	0
510	0.061	0.031	0.02	0.012	0.006	0.006	0.002	0.004	0.015	0
511	0.062	0.032	0.021	0.012	0.006	0.006	0.002	0.004	0.015	0
512	0.064	0.033	0.021	0.012	0.007	0.006	0.002	0.004	0.015	0
513	0.066	0.034	0.022	0.013	0.007	0.006	0.002	0.004	0.015	0
514	0.067	0.035	0.022	0.013	0.007	0.006	0.002	0.004	0.015	0
515	0.069	0.036	0.023	0.013	0.007	0.006	0.003	0.004	0.015	0
516	0.07	0.037	0.023	0.014	0.007	0.007	0.003	0.004	0.015	0
517	0.072	0.038	0.024	0.014	0.007	0.007	0.003	0.004	0.015	0
518	0.074	0.039	0.025	0.015	0.008	0.007	0.003	0.004	0.015	0
519	0.076	0.04	0.026	0.015	0.008	0.007	0.003	0.004	0.015	0
520	0.078	0.042	0.026	0.016	0.009	0.007	0.003	0.004	0.015	0
521	0.081	0.043	0.027	0.016	0.009	0.007	0.003	0.004	0.015	0
522	0.083	0.044	0.028	0.016	0.009	0.008	0.003	0.004	0.015	0
523	0.085	0.046	0.029	0.017	0.009	0.008	0.004	0.004	0.015	0
524	0.088	0.047	0.03	0.018	0.01	0.008	0.004	0.004	0.015	0
525	0.09	0.049	0.03	0.018	0.01	0.008	0.004	0.004	0.015	0
526	0.093	0.05	0.031	0.019	0.01	0.009	0.004	0.004	0.015	0
527	0.095	0.052	0.032	0.02	0.011	0.009	0.004	0.004	0.015	0.001
528	0.098	0.053	0.033	0.02	0.011	0.009	0.004	0.004	0.015	0
529	0.101	0.055	0.034	0.02	0.011	0.009	0.004	0.005	0.015	0
530	0.103	0.057	0.035	0.021	0.011	0.009	0.004	0.005	0.015	0
531	0.106	0.058	0.036	0.022	0.012	0.01	0.004	0.005	0.015	0
532	0.109	0.06	0.037	0.023	0.013	0.01	0.005	0.005	0.015	0
533	0.112	0.061	0.038	0.023	0.013	0.01	0.005	0.005	0.015	0
534	0.115	0.063	0.039	0.024	0.013	0.01	0.005	0.005	0.015	0
535	0.118	0.065	0.041	0.024	0.014	0.011	0.005	0.005	0.015	0
536	0.121	0.067	0.041	0.025	0.014	0.011	0.005	0.005	0.014	0
537	0.124	0.069	0.042	0.026	0.014	0.011	0.005	0.005	0.014	0
538	0.129	0.072	0.045	0.027	0.015	0.012	0.006	0.005	0.015	0.001
539	0.133	0.074	0.046	0.028	0.016	0.012	0.006	0.006	0.015	0.001
540	0.136	0.076	0.048	0.029	0.017	0.013	0.007	0.006	0.015	0.001
541	0.14	0.079	0.049	0.03	0.017	0.013	0.007	0.006	0.015	0.001
542	0.144	0.081	0.05	0.031	0.018	0.013	0.007	0.006	0.015	0.001
543	0.148	0.083	0.051	0.031	0.018	0.013	0.007	0.006	0.015	0.001
544	0.153	0.086	0.053	0.032	0.019	0.014	0.007	0.006	0.015	0.001
545	0.157	0.088	0.055	0.033	0.019	0.014	0.008	0.006	0.015	0.001
546	0.161	0.091	0.056	0.034	0.02	0.014	0.008	0.006	0.015	0.001
547	0.165	0.093	0.058	0.035	0.02	0.015	0.008	0.006	0.015	0.001
548	0.17	0.096	0.059	0.036	0.021	0.015	0.008	0.007	0.015	0.001
549	0.175	0.099	0.061	0.037	0.022	0.015	0.008	0.007	0.015	0.001
550	0.179	0.102	0.063	0.038	0.022	0.016	0.009	0.007	0.015	0.001
551	0.184	0.105	0.064	0.039	0.023	0.016	0.009	0.007	0.015	0.001
552	0.189	0.107	0.066	0.041	0.024	0.017	0.009	0.007	0.015	0.001
553	0.194	0.11	0.068	0.042	0.024	0.017	0.01	0.007	0.015	0.001
554	0.199	0.113	0.07	0.043	0.025	0.018	0.01	0.008	0.015	0.001
555	0.204	0.116	0.072	0.044	0.026	0.018	0.01	0.008	0.015	0.001
556	0.209	0.119	0.073	0.045	0.026	0.018	0.01	0.008	0.015	0.001
557	0.214	0.122	0.075	0.046	0.027	0.019	0.011	0.008	0.015	0.002
558	0.219	0.125	0.077	0.047	0.028	0.019	0.011	0.008	0.015	0.002
559	0.224	0.128	0.078	0.048	0.028	0.02	0.011	0.008	0.015	0.002
560	0.229	0.131	0.08	0.049	0.029	0.02	0.011	0.008	0.015	0.002
561	0.233	0.134	0.082	0.05	0.03	0.02	0.012	0.008	0.015	0.002
562	0.238	0.137	0.084	0.052	0.03	0.021	0.012	0.009	0.015	0.002
563	0.243	0.139	0.086	0.053	0.031	0.021	0.012	0.009	0.015	0.002
564	0.248	0.142	0.087	0.054	0.032	0.021	0.012	0.009	0.015	0.002
565	0.253	0.146	0.089	0.055	0.032	0.022	0.013	0.009	0.015	0.002
566	0.258	0.149	0.091	0.056	0.033	0.023	0.013	0.009	0.015	0.002
567	0.263	0.151	0.093	0.057	0.034	0.023	0.013	0.009	0.015	0.002
568	0.267	0.154	0.095	0.058	0.034	0.023	0.014	0.01	0.015	0.002
569	0.272	0.157	0.096	0.059	0.035	0.023	0.014	0.01	0.015	0.002
570	0.277	0.16	0.098	0.06	0.035	0.024	0.014	0.01	0.015	0.002
571	0.282	0.163	0.1	0.062	0.036	0.025	0.014	0.01	0.015	0.002
572	0.287	0.166	0.101	0.063	0.037	0.025	0.015	0.01	0.015	0.002
573	0.291	0.169	0.103	0.064	0.038	0.026	0.015	0.01	0.015	0.002
574	0.296	0.172	0.105	0.065	0.038	0.026	0.015	0.011	0.015	0.002
575	0.301	0.175	0.107	0.066	0.039	0.026	0.015	0.011	0.015	0.002
576	0.306	0.178	0.109	0.067	0.04	0.026	0.016	0.01	0.015	0.002
577	0.311	0.181	0.11	0.068	0.04	0.027	0.016	0.01	0.015	0.002
578	0.316	0.184	0.112	0.069	0.041	0.027	0.016	0.011	0.015	0.002
579	0.321	0.187	0.114	0.071	0.042	0.028	0.016	0.011	0.015	0.003
580	0.326	0.19	0.116	0.072	0.043	0.028	0.017	0.012	0.015	0.003
581	0.331	0.194	0.118	0.073	0.043	0.029	0.017	0.012	0.015	0.003
582	0.337	0.197	0.12	0.075	0.044	0.029	0.018	0.012	0.015	0.003
583	0.342	0.2	0.122	0.076	0.045	0.03	0.018	0.012	0.015	0.003
584	0.348	0.203	0.124	0.077	0.046	0.03	0.018	0.012	0.015	0.003
585	0.353	0.206	0.126	0.078	0.046	0.031	0.018	0.012	0.015	0.003
586	0.359	0.21	0.128	0.079	0.047	0.031	0.019	0.012	0.015	0.003
587	0.365	0.213	0.13	0.081	0.048	0.032	0.019	0.013	0.015	0.003
588	0.371	0.217	0.133	0.082	0.049	0.032	0.02	0.013	0.015	0.003
589	0.376	0.22	0.134	0.083	0.05	0.033	0.02	0.013	0.015	0.003
590	0.382	0.224	0.136	0.085	0.05	0.033	0.02	0.013	0.015	0.003
591	0.387	0.227	0.139	0.086	0.051	0.034	0.02	0.013	0.015	0.003
592	0.393	0.23	0.141	0.088	0.052	0.034	0.021	0.013	0.015	0.003
593	0.398	0.233	0.143	0.089	0.053	0.035	0.021	0.013	0.015	0.003
594	0.404	0.237	0.145	0.09	0.053	0.035	0.021	0.014	0.015	0.003
595	0.409	0.24	0.147	0.091	0.054	0.035	0.021	0.014	0.015	0.003
596	0.414	0.243	0.148	0.092	0.055	0.036	0.022	0.014	0.015	0.003
597	0.419	0.246	0.15	0.093	0.056	0.036	0.022	0.014	0.015	0.004
598	0.424	0.249	0.152	0.095	0.056	0.037	0.022	0.015	0.015	0.004
599	0.429	0.252	0.154	0.096	0.057	0.037	0.023	0.015	0.015	0.004
600	0.433	0.254	0.155	0.097	0.058	0.038	0.023	0.015	0.015	0.004
601	0.437	0.257	0.157	0.098	0.058	0.038	0.023	0.015	0.015	0.004
602	0.441	0.259	0.158	0.098	0.058	0.038	0.023	0.015	0.015	0.003
603	0.444	0.261	0.16	0.099	0.059	0.038	0.023	0.015	0.015	0.004
604	0.447	0.263	0.161	0.1	0.059	0.039	0.024	0.015	0.015	0.004
605	0.45	0.264	0.162	0.101	0.06	0.039	0.024	0.015	0.015	0.004
606	0.453	0.266	0.162	0.101	0.06	0.039	0.024	0.015	0.015	0.004
607	0.454	0.267	0.163	0.102	0.06	0.039	0.024	0.015	0.015	0.004
608	0.456	0.268	0.164	0.102	0.06	0.039	0.024	0.015	0.015	0.004
609	0.457	0.268	0.164	0.102	0.061	0.039	0.024	0.015	0.015	0.004
610	0.458	0.269	0.164	0.103	0.061	0.04	0.024	0.015	0.015	0.004
611	0.458	0.269	0.165	0.103	0.061	0.04	0.024	0.015	0.015	0.004
612	0.458	0.269	0.164	0.102	0.061	0.04	0.024	0.015	0.015	0.004
613	0.457	0.268	0.164	0.102	0.061	0.039	0.024	0.015	0.015	0.004
614	0.456	0.268	0.164	0.102	0.061	0.039	0.024	0.015	0.015	0.004
615	0.454	0.267	0.163	0.102	0.06	0.039	0.024	0.015	0.014	0.004
616	0.452	0.265	0.162	0.101	0.06	0.039	0.024	0.015	0.014	0.004
617	0.448	0.263	0.161	0.1	0.06	0.039	0.024	0.015	0.014	0.004
618	0.445	0.261	0.159	0.099	0.059	0.038	0.024	0.015	0.014	0.004
619	0.441	0.259	0.158	0.098	0.058	0.038	0.023	0.015	0.014	0.004
620	0.436	0.256	0.156	0.097	0.058	0.037	0.023	0.015	0.014	0.004
621	0.431	0.253	0.155	0.096	0.057	0.037	0.023	0.014	0.014	0.004
622	0.424	0.249	0.152	0.095	0.056	0.037	0.023	0.014	0.014	0.004
623	0.418	0.245	0.15	0.093	0.055	0.036	0.022	0.014	0.013	0.003
624	0.411	0.241	0.147	0.092	0.054	0.035	0.022	0.014	0.013	0.003
625	0.403	0.237	0.144	0.09	0.053	0.035	0.021	0.013	0.013	0.003
626	0.395	0.232	0.141	0.088	0.052	0.034	0.021	0.013	0.013	0.003
627	0.386	0.227	0.138	0.086	0.051	0.033	0.021	0.013	0.013	0.003
628	0.377	0.221	0.135	0.084	0.05	0.032	0.02	0.013	0.012	0.003
629	0.368	0.216	0.131	0.082	0.048	0.031	0.019	0.012	0.012	0.003
630	0.359	0.211	0.128	0.08	0.047	0.03	0.019	0.012	0.012	0.003
631	0.35	0.205	0.125	0.077	0.046	0.03	0.018	0.012	0.012	0.003
632	0.34	0.199	0.121	0.075	0.044	0.029	0.018	0.011	0.012	0.003
633	0.33	0.193	0.118	0.073	0.043	0.028	0.017	0.011	0.012	0.003
634	0.32	0.187	0.114	0.071	0.042	0.027	0.017	0.011	0.011	0.002
635	0.311	0.181	0.11	0.068	0.04	0.026	0.016	0.01	0.011	0.002
636	0.301	0.175	0.106	0.066	0.039	0.025	0.016	0.01	0.011	0.002
637	0.29	0.169	0.102	0.064	0.037	0.024	0.015	0.01	0.01	0.002
638	0.281	0.163	0.099	0.061	0.036	0.024	0.015	0.009	0.01	0.002
639	0.271	0.157	0.095	0.059	0.035	0.023	0.014	0.009	0.01	0.002
640	0.261	0.151	0.092	0.057	0.034	0.022	0.013	0.009	0.01	0.002
641	0.252	0.145	0.088	0.055	0.032	0.021	0.013	0.009	0.01	0.002
642	0.242	0.139	0.085	0.052	0.031	0.02	0.012	0.008	0.01	0.002
643	0.232	0.133	0.081	0.05	0.029	0.019	0.012	0.008	0.009	0.002
644	0.222	0.127	0.077	0.048	0.028	0.018	0.011	0.007	0.009	0.001
645	0.213	0.122	0.074	0.046	0.027	0.017	0.011	0.007	0.009	0.001
646	0.204	0.116	0.07	0.043	0.026	0.017	0.01	0.007	0.009	0.001
647	0.195	0.111	0.067	0.041	0.024	0.016	0.01	0.006	0.009	0.001
648	0.185	0.105	0.063	0.039	0.023	0.015	0.009	0.006	0.008	0.001
649	0.176	0.1	0.06	0.037	0.022	0.014	0.009	0.006	0.008	0.001
650	0.168	0.095	0.057	0.035	0.021	0.014	0.008	0.006	0.008	0.001
651	0.159	0.09	0.054	0.033	0.02	0.013	0.008	0.005	0.008	0.001
652	0.151	0.085	0.051	0.031	0.018	0.012	0.007	0.005	0.008	0.001
653	0.142	0.08	0.048	0.03	0.017	0.011	0.007	0.005	0.008	0
654	0.134	0.075	0.046	0.028	0.016	0.011	0.006	0.005	0.007	0.001
655	0.127	0.071	0.043	0.026	0.015	0.01	0.006	0.004	0.007	0
656	0.12	0.067	0.04	0.025	0.014	0.009	0.006	0.004	0.007	0
657	0.113	0.063	0.037	0.023	0.013	0.009	0.005	0.004	0.007	0
658	0.106	0.058	0.035	0.022	0.013	0.008	0.005	0.004	0.007	0
659	0.099	0.055	0.033	0.021	0.012	0.008	0.005	0.003	0.007	0
660	0.093	0.051	0.031	0.019	0.011	0.007	0.004	0.003	0.007	0
661	0.087	0.048	0.029	0.018	0.01	0.006	0.004	0.003	0.006	0
662	0.082	0.045	0.027	0.017	0.009	0.006	0.004	0.003	0.006	0
663	0.076	0.041	0.025	0.015	0.009	0.006	0.003	0.003	0.006	0
664	0.072	0.039	0.023	0.014	0.008	0.005	0.003	0.002	0.006	0
665	0.067	0.036	0.022	0.013	0.007	0.005	0.003	0.002	0.006	0
666	0.063	0.034	0.02	0.013	0.007	0.005	0.003	0.002	0.006	0
667	0.059	0.032	0.019	0.012	0.007	0.004	0.002	0.002	0.006	0
668	0.056	0.03	0.018	0.011	0.006	0.004	0.002	0.002	0.006	0
669	0.052	0.028	0.016	0.01	0.006	0.004	0.002	0.002	0.006	0
670	0.049	0.026	0.015	0.01	0.005	0.004	0.002	0.002	0.005	0
671	0.046	0.024	0.014	0.009	0.005	0.003	0.002	0.002	0.005	0
672	0.043	0.022	0.013	0.008	0.004	0.003	0.002	0.002	0.005	0
673	0.041	0.021	0.012	0.008	0.004	0.003	0.002	0.001	0.005	0
674	0.038	0.02	0.012	0.007	0.004	0.003	0.002	0.002	0.005	0
675	0.036	0.018	0.011	0.007	0.004	0.002	0.002	0.002	0.005	0
676	0.033	0.017	0.01	0.006	0.003	0.002	0.001	0.002	0.005	0
677	0.031	0.016	0.009	0.006	0.003	0.002	0.001	0.001	0.005	0
678	0.029	0.014	0.008	0.005	0.003	0.002	0.001	0.001	0.005	0
679	0.027	0.013	0.008	0.005	0.002	0.002	0.001	0.001	0.005	-0.001
680	0.025	0.012	0.007	0.004	0.002	0.001	0.001	0.001	0.004	-0.001
681	0.024	0.011	0.007	0.004	0.002	0.001	0.001	0.001	0.004	0
682	0.022	0.011	0.006	0.004	0.002	0.001	0.001	0.001	0.004	0
683	0.021	0.01	0.006	0.004	0.002	0.001	0.001	0.001	0.004	0
684	0.019	0.009	0.005	0.004	0.002	0.001	0.001	0.001	0.004	0
685	0.018	0.008	0.005	0.003	0.001	0.001	0.001	0.001	0.004	0
686	0.017	0.008	0.004	0.003	0.001	0.001	0.001	0.001	0.004	0
687	0.016	0.007	0.004	0.003	0.001	0.001	0.001	0.001	0.004	-0.001
688	0.015	0.006	0.004	0.002	0.001	0.001	0.001	0.001	0.004	-0.001
689	0.014	0.006	0.003	0.002	0.001	0.001	0.001	0.001	0.004	-0.001
690	0.012	0.006	0.003	0.002	0.001	0.001	0	0.001	0.004	-0.001
691	0.012	0.005	0.003	0.002	0.001	0	0	0.001	0.004	-0.001
692	0.011	0.005	0.003	0.002	0.001	0	0	0.001	0.004	0
693	0.011	0.004	0.002	0.002	0.001	0	0.001	0.001	0.004	0
694	0.01	0.004	0.002	0.002	0	0	0.001	0.001	0.003	0
695	0.009	0.004	0.002	0.002	0.001	0	0	0.001	0.003	0
696	0.009	0.004	0.002	0.002	0.001	0	0	0.001	0.003	-0.001
697	0.008	0.003	0.002	0.001	0.001	0	0	0	0.003	0
698	0.008	0.002	0.001	0.001	0	0	0.001	0	0.003	0
699	0.007	0.002	0.001	0.001	0	0	0	0.001	0.003	-0.001
700	0.007	0.002	0.001	0.001	0	0	0	0	0.003	-0.001
701	0.006	0.002	0.001	0.001	0	0	0	0	0.003	-0.001
702	0.006	0.002	0.001	0.001	0	0	0	0	0.003	0
703	0.006	0.002	0.001	0.001	0	0	0	0.001	0.003	0
704	0.005	0.002	0.001	0.001	0	0	0	0.001	0.003	-0.001
705	0.005	0.002	0.001	0.001	0	0	0	0	0.003	-0.001
706	0.005	0.001	0	0.001	0	0	0	0.001	0.003	-0.001
707	0.004	0.001	0.001	0.001	0	0	0	0.001	0.003	0
708	0.004	0.001	0.001	0.001	0	0	0	0	0.003	-0.001
709	0.004	0.001	0.001	0.001	0	0	0	0	0.002	-0.001
710	0.004	0.001	0	0.001	0	0	0	0	0.002	0
711	0.004	0.001	0	0.001	0	0	0	0	0.002	-0.001
712	0.003	0.001	0.001	0.001	0	0	0	0.001	0.002	-0.001
713	0.003	0.001	0.001	0.001	0	0	0	0	0.002	-0.001
714	0.003	0.001	0.001	0.001	0	0	0	0	0.002	0
715	0.003	0.001	0	0.001	0	0	0	0	0.002	0
716	0.003	0.001	0	0	0	0	0	0.001	0.002	-0.001
717	0.002	0	0	0	0	0	0	0.001	0.002	-0.001
718	0.002	0	0	0	0	0	0	0	0.002	0
719	0.002	0	0	0	0	0	0	0	0.002	0
720	0.003	0.001	0	0	0	0	0	0	0.002	0
721	0.002	0.001	0	0.001	0	0	0	0.001	0.002	0
722	0.002	0.001	0	0.001	0.001	0	0	0.001	0.002	0
723	0.002	0	0	0.001	0	0	0	0	0.002	0
724	0.002	0	0	0	0	0	0	0	0.001	0
725	0.002	0	0	0	0	0	0	0.001	0.001	-0.001
726	0.002	0	0	0	0	0	0	0	0.001	0
727	0.002	0	0	0	0	0	0	0	0.001	0
728	0.002	0	0	0	0	0	0	0	0.001	0
729	0.001	0	0	0	0	0	0	0	0.001	-0.001
730	0.002	0	0	0	0	0	0	0.001	0.001	0
731	0.002	0	0	0.001	0	0	0	0.001	0.001	0
732	0.002	0	0	0.001	0	0	0	0	0.001	0
733	0.001	0	0	0	0	0	0	0.001	0.001	0
734	0.001	0	0	0	0	0	0.001	0.001	0.001	0
735	0.001	0	0	0	0	0	0.001	0	0.001	0
736	0.001	0	0	0.001	0	0	0	0	0.001	0
737	0.001	0	0	0	0	0	0	0.001	0.001	0
738	0.001	0	0	0	0	0	0	0.001	0.001	0
739	0.001	0	0	0.001	0.001	0	0.001	0	0.001	0
740	0.001	0	0	0	0	0	0	0	0.001	0
741	0.001	0	0	0	0	0	0	0	0.001	0
742	0.001	0	0	0	0	0	0	0.001	0.001	0
743	0	0	0	0.001	0	0	0.001	0	0.001	0
744	0	0	0	0.001	0	0	0.001	0	0	0
745	0	0	0	0	0	0	0	0	0	0
746	0	0	0	0	0	0	0	0	0	0
747	0	0	0	0.001	0	0	0.001	0	0	0
748	0	0	0	0.001	0	0	0	0	0	0
749	0	0	0	0	0	0	0	0	0	0
750	0	0	0	0	0	0	0	0	0	0

## Sheet: Figure S16c
450	0.045	0.022	0.017	0.013	0.009	0.007	0.004	0.004	0.003	0.001
450.5	0.045	0.021	0.017	0.013	0.009	0.007	0.004	0.004	0.003	0.001
451	0.045	0.022	0.017	0.013	0.009	0.007	0.004	0.004	0.003	0.001
451.5	0.045	0.022	0.017	0.013	0.009	0.007	0.004	0.004	0.003	0.001
452	0.045	0.022	0.017	0.013	0.009	0.007	0.004	0.004	0.003	0.001
452.5	0.045	0.022	0.017	0.013	0.009	0.007	0.004	0.004	0.003	0.001
453	0.044	0.022	0.017	0.013	0.009	0.007	0.004	0.004	0.003	0.001
453.5	0.044	0.022	0.017	0.013	0.009	0.007	0.004	0.004	0.003	0.001
454	0.044	0.022	0.017	0.013	0.009	0.007	0.004	0.004	0.003	0.001
454.5	0.044	0.022	0.017	0.013	0.009	0.007	0.004	0.004	0.003	0.001
455	0.044	0.022	0.017	0.013	0.009	0.007	0.004	0.004	0.003	0.001
455.5	0.044	0.022	0.017	0.013	0.009	0.007	0.004	0.004	0.003	0.001
456	0.044	0.022	0.017	0.013	0.009	0.007	0.004	0.004	0.003	0.001
456.5	0.044	0.022	0.017	0.013	0.009	0.007	0.004	0.004	0.003	0
457	0.044	0.021	0.017	0.013	0.009	0.007	0.004	0.004	0.002	0.001
457.5	0.044	0.022	0.017	0.013	0.009	0.007	0.004	0.004	0.003	0.001
458	0.044	0.022	0.017	0.013	0.009	0.007	0.004	0.004	0.003	0.001
458.5	0.044	0.022	0.017	0.013	0.009	0.007	0.004	0.003	0.003	0.001
459	0.044	0.022	0.017	0.013	0.009	0.007	0.004	0.004	0.003	0.001
459.5	0.044	0.021	0.017	0.013	0.009	0.007	0.004	0.004	0.003	0.001
460	0.044	0.022	0.017	0.013	0.008	0.007	0.004	0.004	0.003	0.001
460.5	0.044	0.022	0.017	0.013	0.009	0.007	0.004	0.004	0.003	0.001
461	0.044	0.022	0.017	0.013	0.009	0.007	0.004	0.004	0.003	0.001
461.5	0.044	0.022	0.017	0.013	0.009	0.007	0.004	0.004	0.003	0.001
462	0.043	0.021	0.017	0.013	0.008	0.007	0.004	0.004	0.003	0.001
462.5	0.043	0.022	0.016	0.013	0.009	0.007	0.004	0.004	0.002	0.001
463	0.043	0.021	0.017	0.013	0.009	0.007	0.004	0.004	0.002	0.001
463.5	0.043	0.021	0.017	0.013	0.009	0.007	0.004	0.004	0.003	0.001
464	0.043	0.022	0.017	0.013	0.009	0.007	0.004	0.004	0.003	0.001
464.5	0.043	0.022	0.017	0.013	0.009	0.007	0.004	0.004	0.003	0.001
465	0.043	0.022	0.017	0.013	0.009	0.007	0.004	0.004	0.003	0.001
465.5	0.043	0.022	0.017	0.013	0.009	0.007	0.004	0.004	0.003	0.001
466	0.043	0.021	0.017	0.013	0.009	0.007	0.004	0.004	0.003	0.001
466.5	0.043	0.021	0.016	0.013	0.009	0.007	0.004	0.004	0.003	0.001
467	0.043	0.021	0.016	0.013	0.009	0.007	0.004	0.003	0.003	0.001
467.5	0.043	0.022	0.017	0.013	0.009	0.007	0.004	0.004	0.003	0.001
468	0.043	0.021	0.017	0.013	0.009	0.007	0.004	0.004	0.003	0.001
468.5	0.042	0.021	0.016	0.013	0.008	0.007	0.004	0.004	0.003	0.001
469	0.042	0.021	0.016	0.013	0.009	0.007	0.004	0.004	0.003	0
469.5	0.043	0.022	0.017	0.013	0.009	0.007	0.004	0.004	0.003	0.001
470	0.042	0.021	0.016	0.013	0.009	0.007	0.004	0.004	0.002	0.001
470.5	0.042	0.021	0.016	0.013	0.008	0.007	0.004	0.004	0.002	0
471	0.042	0.021	0.016	0.012	0.008	0.007	0.004	0.003	0.003	0
471.5	0.042	0.021	0.016	0.012	0.009	0.007	0.004	0.004	0.003	0.001
472	0.042	0.021	0.016	0.013	0.008	0.007	0.004	0.004	0.003	0.001
472.5	0.042	0.021	0.016	0.013	0.008	0.007	0.004	0.004	0.003	0.001
473	0.042	0.021	0.016	0.013	0.008	0.007	0.004	0.003	0.003	0.001
473.5	0.042	0.021	0.016	0.012	0.008	0.007	0.004	0.003	0.003	0.001
474	0.042	0.021	0.016	0.013	0.008	0.007	0.004	0.003	0.002	0.001
474.5	0.042	0.021	0.016	0.013	0.008	0.007	0.004	0.004	0.002	0.001
475	0.042	0.021	0.016	0.013	0.008	0.007	0.004	0.004	0.003	0.001
475.5	0.042	0.021	0.016	0.013	0.009	0.007	0.004	0.003	0.003	0.001
476	0.042	0.021	0.016	0.012	0.009	0.007	0.004	0.004	0.003	0.001
476.5	0.042	0.021	0.016	0.013	0.008	0.007	0.004	0.004	0.002	0.001
477	0.041	0.021	0.016	0.013	0.008	0.007	0.004	0.003	0.002	0
477.5	0.041	0.021	0.016	0.013	0.008	0.006	0.004	0.003	0.003	0
478	0.042	0.021	0.016	0.012	0.008	0.007	0.004	0.003	0.003	0.001
478.5	0.042	0.021	0.016	0.012	0.008	0.007	0.004	0.003	0.002	0.001
479	0.041	0.021	0.016	0.013	0.008	0.007	0.004	0.004	0.002	0.001
479.5	0.041	0.021	0.016	0.013	0.008	0.007	0.004	0.003	0.003	0.001
480	0.041	0.021	0.016	0.013	0.008	0.007	0.004	0.003	0.003	0.001
480.5	0.042	0.021	0.016	0.012	0.008	0.007	0.004	0.004	0.003	0.001
481	0.041	0.021	0.016	0.013	0.008	0.007	0.004	0.004	0.003	0.001
481.5	0.041	0.021	0.016	0.013	0.008	0.007	0.004	0.003	0.003	0.001
482	0.041	0.021	0.016	0.013	0.008	0.006	0.004	0.003	0.003	0.001
482.5	0.042	0.021	0.017	0.013	0.009	0.007	0.004	0.004	0.003	0.001
483	0.042	0.022	0.017	0.013	0.008	0.007	0.004	0.004	0.003	0.001
483.5	0.042	0.022	0.016	0.013	0.008	0.007	0.004	0.004	0.003	0
484	0.042	0.021	0.016	0.013	0.008	0.007	0.004	0.004	0.003	0
484.5	0.042	0.022	0.016	0.013	0.008	0.007	0.004	0.004	0.003	0.001
485	0.042	0.022	0.016	0.013	0.008	0.007	0.004	0.004	0.003	0.001
485.5	0.042	0.022	0.016	0.013	0.008	0.007	0.004	0.003	0.002	0.001
486	0.042	0.022	0.016	0.013	0.008	0.007	0.004	0.003	0.002	0.001
486.5	0.042	0.022	0.016	0.013	0.008	0.007	0.004	0.003	0.003	0.001
487	0.042	0.022	0.016	0.013	0.008	0.007	0.004	0.003	0.002	0
487.5	0.042	0.022	0.016	0.013	0.008	0.007	0.004	0.004	0.002	0.001
488	0.042	0.022	0.016	0.013	0.009	0.007	0.004	0.003	0.003	0.001
488.5	0.043	0.023	0.017	0.013	0.008	0.007	0.004	0.003	0.003	0
489	0.043	0.023	0.017	0.013	0.008	0.007	0.004	0.004	0.003	0
489.5	0.043	0.023	0.016	0.014	0.009	0.007	0.004	0.004	0.002	0.001
490	0.043	0.023	0.017	0.014	0.009	0.007	0.004	0.004	0.003	0.001
490.5	0.043	0.023	0.017	0.014	0.009	0.007	0.005	0.003	0.003	0.001
491	0.044	0.024	0.018	0.014	0.009	0.007	0.005	0.004	0.003	0
491.5	0.044	0.024	0.017	0.014	0.009	0.008	0.005	0.004	0.003	0.001
492	0.044	0.024	0.017	0.014	0.009	0.008	0.004	0.004	0.002	0.001
492.5	0.044	0.024	0.018	0.014	0.009	0.007	0.004	0.003	0.003	0
493	0.044	0.024	0.018	0.013	0.009	0.007	0.005	0.004	0.003	0
493.5	0.045	0.025	0.017	0.014	0.008	0.007	0.005	0.004	0.003	0
494	0.045	0.025	0.017	0.014	0.009	0.008	0.004	0.004	0.002	0.001
494.5	0.045	0.024	0.018	0.015	0.01	0.008	0.004	0.003	0.002	0.001
495	0.045	0.025	0.019	0.014	0.01	0.008	0.005	0.004	0.003	0.001
495.5	0.046	0.026	0.018	0.014	0.009	0.008	0.005	0.004	0.003	0.001
496	0.047	0.026	0.018	0.015	0.01	0.008	0.005	0.005	0.003	0.001
496.5	0.047	0.026	0.019	0.016	0.01	0.009	0.004	0.004	0.003	0.001
497	0.047	0.026	0.019	0.016	0.01	0.008	0.005	0.004	0.003	0.001
497.5	0.047	0.026	0.019	0.015	0.01	0.008	0.005	0.004	0.004	0.001
498	0.048	0.027	0.019	0.015	0.01	0.008	0.005	0.005	0.003	0.001
498.5	0.048	0.028	0.019	0.016	0.01	0.009	0.005	0.004	0.003	0.001
499	0.048	0.028	0.02	0.016	0.011	0.009	0.005	0.004	0.003	0.001
499.5	0.048	0.028	0.02	0.016	0.011	0.009	0.005	0.004	0.004	0.001
500	0.049	0.028	0.02	0.016	0.01	0.009	0.006	0.005	0.004	0.001
500.5	0.05	0.029	0.02	0.016	0.01	0.009	0.005	0.005	0.003	0.002
501	0.05	0.029	0.021	0.016	0.011	0.009	0.005	0.005	0.003	0.001
501.5	0.05	0.029	0.021	0.017	0.011	0.009	0.006	0.005	0.004	0.001
502	0.051	0.029	0.021	0.017	0.011	0.009	0.006	0.005	0.004	0.001
502.5	0.051	0.03	0.021	0.017	0.011	0.009	0.006	0.005	0.004	0.001
503	0.052	0.03	0.021	0.017	0.011	0.01	0.006	0.005	0.003	0.001
503.5	0.052	0.031	0.022	0.017	0.012	0.01	0.006	0.005	0.003	0.001
504	0.052	0.031	0.022	0.018	0.012	0.01	0.006	0.005	0.004	0.001
504.5	0.053	0.031	0.022	0.018	0.012	0.01	0.006	0.005	0.004	0.001
505	0.053	0.032	0.023	0.018	0.012	0.01	0.006	0.005	0.004	0.001
505.5	0.054	0.032	0.023	0.018	0.012	0.01	0.006	0.005	0.004	0.002
506	0.054	0.032	0.023	0.018	0.013	0.011	0.006	0.005	0.004	0.002
506.5	0.054	0.033	0.023	0.019	0.012	0.01	0.006	0.005	0.004	0.001
507	0.055	0.034	0.024	0.019	0.012	0.01	0.007	0.005	0.004	0.002
507.5	0.056	0.034	0.024	0.019	0.013	0.011	0.007	0.005	0.004	0.002
508	0.056	0.034	0.025	0.019	0.013	0.011	0.007	0.005	0.004	0.002
508.5	0.056	0.034	0.025	0.02	0.013	0.011	0.007	0.005	0.004	0.001
509	0.057	0.035	0.025	0.02	0.013	0.011	0.007	0.005	0.004	0.002
509.5	0.058	0.036	0.025	0.02	0.013	0.011	0.007	0.006	0.004	0.002
510	0.058	0.037	0.026	0.02	0.014	0.011	0.007	0.006	0.004	0.002
510.5	0.059	0.037	0.026	0.02	0.014	0.012	0.007	0.006	0.004	0.002
511	0.059	0.037	0.026	0.021	0.014	0.012	0.007	0.005	0.004	0.001
511.5	0.06	0.038	0.026	0.021	0.014	0.012	0.008	0.006	0.004	0.002
512	0.061	0.038	0.027	0.021	0.014	0.012	0.007	0.006	0.005	0.002
512.5	0.061	0.039	0.028	0.022	0.015	0.012	0.007	0.006	0.004	0.002
513	0.062	0.039	0.028	0.022	0.015	0.013	0.007	0.006	0.004	0.002
513.5	0.063	0.04	0.028	0.022	0.015	0.012	0.008	0.006	0.005	0.002
514	0.064	0.041	0.028	0.023	0.015	0.013	0.008	0.006	0.005	0.002
514.5	0.064	0.041	0.029	0.023	0.015	0.013	0.008	0.006	0.005	0.002
515	0.065	0.042	0.029	0.023	0.016	0.013	0.008	0.006	0.005	0.002
515.5	0.066	0.042	0.029	0.024	0.016	0.014	0.009	0.006	0.005	0.002
516	0.067	0.043	0.03	0.024	0.016	0.014	0.009	0.007	0.005	0.002
516.5	0.067	0.044	0.031	0.024	0.016	0.014	0.009	0.007	0.005	0.003
517	0.068	0.045	0.031	0.025	0.017	0.014	0.009	0.007	0.005	0.003
517.5	0.07	0.045	0.031	0.025	0.017	0.014	0.009	0.007	0.005	0.002
518	0.07	0.046	0.032	0.026	0.017	0.014	0.009	0.007	0.006	0.002
518.5	0.071	0.047	0.032	0.026	0.017	0.014	0.009	0.007	0.006	0.002
519	0.072	0.048	0.033	0.026	0.018	0.015	0.009	0.007	0.005	0.003
519.5	0.073	0.048	0.033	0.027	0.018	0.015	0.01	0.007	0.005	0.003
520	0.074	0.049	0.034	0.027	0.018	0.015	0.01	0.007	0.006	0.002
520.5	0.074	0.05	0.034	0.028	0.018	0.015	0.01	0.008	0.006	0.003
521	0.075	0.05	0.034	0.028	0.019	0.016	0.01	0.008	0.006	0.003
521.5	0.076	0.051	0.035	0.028	0.019	0.016	0.01	0.008	0.005	0.003
522	0.078	0.052	0.035	0.029	0.019	0.016	0.011	0.008	0.006	0.002
522.5	0.078	0.053	0.036	0.029	0.019	0.016	0.011	0.008	0.006	0.003
523	0.079	0.054	0.037	0.03	0.02	0.017	0.011	0.008	0.006	0.003
523.5	0.081	0.054	0.037	0.03	0.02	0.017	0.011	0.008	0.006	0.003
524	0.082	0.055	0.038	0.031	0.02	0.017	0.011	0.008	0.006	0.003
524.5	0.083	0.056	0.039	0.031	0.02	0.018	0.012	0.009	0.007	0.003
525	0.084	0.057	0.039	0.032	0.021	0.018	0.012	0.009	0.007	0.003
525.5	0.085	0.058	0.039	0.032	0.021	0.018	0.012	0.009	0.007	0.003
526	0.087	0.059	0.04	0.033	0.021	0.019	0.012	0.009	0.007	0.003
526.5	0.088	0.06	0.041	0.033	0.022	0.019	0.012	0.009	0.007	0.003
527	0.088	0.061	0.041	0.034	0.023	0.019	0.013	0.009	0.007	0.004
527.5	0.09	0.062	0.042	0.034	0.023	0.02	0.013	0.01	0.007	0.004
528	0.091	0.062	0.043	0.035	0.023	0.02	0.013	0.01	0.007	0.004
528.5	0.092	0.064	0.043	0.035	0.023	0.02	0.013	0.01	0.008	0.004
529	0.093	0.065	0.044	0.035	0.024	0.02	0.013	0.01	0.008	0.004
529.5	0.094	0.066	0.044	0.036	0.024	0.021	0.013	0.01	0.007	0.004
530	0.096	0.066	0.045	0.037	0.024	0.021	0.013	0.01	0.007	0.004
530.5	0.097	0.067	0.046	0.037	0.024	0.022	0.014	0.01	0.008	0.004
531	0.098	0.069	0.047	0.038	0.025	0.022	0.014	0.01	0.008	0.004
531.5	0.099	0.07	0.047	0.038	0.025	0.022	0.014	0.011	0.008	0.004
532	0.101	0.07	0.047	0.039	0.026	0.022	0.014	0.011	0.008	0.004
532.5	0.102	0.072	0.048	0.039	0.026	0.023	0.015	0.011	0.008	0.004
533	0.103	0.073	0.049	0.04	0.026	0.023	0.015	0.011	0.008	0.004
533.5	0.104	0.074	0.05	0.04	0.027	0.023	0.015	0.011	0.009	0.004
534	0.106	0.074	0.05	0.041	0.027	0.024	0.015	0.011	0.008	0.005
534.5	0.108	0.075	0.051	0.042	0.027	0.024	0.015	0.011	0.008	0.004
535	0.109	0.077	0.052	0.042	0.027	0.024	0.016	0.011	0.009	0.004
535.5	0.11	0.078	0.053	0.043	0.028	0.025	0.016	0.012	0.009	0.005
536	0.112	0.079	0.053	0.043	0.028	0.025	0.016	0.012	0.009	0.004
536.5	0.114	0.081	0.054	0.044	0.029	0.025	0.017	0.012	0.009	0.004
537	0.115	0.082	0.055	0.045	0.03	0.026	0.017	0.013	0.01	0.005
537.5	0.117	0.083	0.056	0.046	0.03	0.026	0.017	0.013	0.01	0.005
538	0.119	0.085	0.057	0.047	0.031	0.027	0.018	0.013	0.01	0.005
538.5	0.12	0.086	0.058	0.047	0.031	0.027	0.018	0.013	0.01	0.005
539	0.122	0.087	0.058	0.048	0.032	0.028	0.018	0.013	0.01	0.005
539.5	0.123	0.088	0.059	0.049	0.032	0.028	0.018	0.014	0.01	0.005
540	0.125	0.09	0.06	0.049	0.032	0.029	0.019	0.014	0.01	0.006
540.5	0.127	0.091	0.061	0.05	0.033	0.029	0.019	0.014	0.01	0.006
541	0.128	0.092	0.062	0.051	0.033	0.029	0.019	0.014	0.01	0.006
541.5	0.13	0.094	0.063	0.051	0.034	0.03	0.02	0.014	0.01	0.006
542	0.132	0.095	0.064	0.052	0.035	0.03	0.02	0.015	0.011	0.006
542.5	0.134	0.097	0.065	0.053	0.035	0.031	0.02	0.015	0.011	0.006
543	0.136	0.098	0.066	0.054	0.035	0.031	0.02	0.015	0.011	0.006
543.5	0.138	0.1	0.067	0.055	0.036	0.031	0.021	0.015	0.011	0.006
544	0.139	0.101	0.067	0.055	0.037	0.032	0.021	0.016	0.011	0.006
544.5	0.141	0.102	0.068	0.056	0.037	0.032	0.021	0.016	0.012	0.006
545	0.143	0.104	0.07	0.057	0.037	0.033	0.022	0.016	0.012	0.007
545.5	0.145	0.106	0.071	0.058	0.038	0.033	0.022	0.016	0.012	0.007
546	0.147	0.107	0.071	0.059	0.039	0.034	0.023	0.016	0.012	0.007
546.5	0.149	0.108	0.072	0.059	0.039	0.034	0.023	0.017	0.012	0.007
547	0.151	0.11	0.073	0.06	0.04	0.035	0.023	0.017	0.013	0.007
547.5	0.153	0.112	0.074	0.061	0.04	0.035	0.023	0.017	0.013	0.007
548	0.155	0.114	0.075	0.062	0.041	0.036	0.024	0.017	0.013	0.007
548.5	0.157	0.115	0.077	0.063	0.041	0.037	0.024	0.018	0.013	0.007
549	0.159	0.117	0.078	0.064	0.042	0.037	0.025	0.018	0.013	0.007
549.5	0.161	0.118	0.079	0.065	0.042	0.037	0.025	0.018	0.014	0.008
550	0.163	0.12	0.08	0.066	0.043	0.038	0.025	0.018	0.014	0.008
550.5	0.165	0.122	0.081	0.066	0.044	0.038	0.026	0.019	0.014	0.008
551	0.167	0.123	0.082	0.067	0.044	0.039	0.026	0.019	0.014	0.008
551.5	0.169	0.125	0.083	0.068	0.045	0.039	0.026	0.019	0.014	0.008
552	0.171	0.127	0.084	0.069	0.045	0.04	0.027	0.019	0.015	0.008
552.5	0.174	0.129	0.085	0.071	0.046	0.041	0.027	0.02	0.015	0.008
553	0.176	0.13	0.086	0.071	0.047	0.041	0.027	0.02	0.015	0.008
553.5	0.177	0.132	0.088	0.072	0.047	0.042	0.028	0.02	0.015	0.008
554	0.18	0.133	0.089	0.073	0.048	0.042	0.028	0.02	0.015	0.009
554.5	0.182	0.135	0.09	0.074	0.049	0.043	0.029	0.02	0.015	0.009
555	0.184	0.137	0.091	0.075	0.049	0.043	0.029	0.021	0.016	0.009
555.5	0.186	0.138	0.092	0.076	0.05	0.044	0.029	0.021	0.016	0.009
556	0.189	0.14	0.093	0.077	0.05	0.044	0.029	0.021	0.016	0.009
556.5	0.19	0.142	0.094	0.078	0.051	0.045	0.03	0.022	0.016	0.01
557	0.192	0.144	0.095	0.079	0.052	0.046	0.031	0.022	0.016	0.01
557.5	0.195	0.146	0.096	0.08	0.052	0.046	0.031	0.022	0.016	0.01
558	0.197	0.147	0.097	0.08	0.053	0.046	0.031	0.023	0.017	0.01
558.5	0.199	0.149	0.099	0.081	0.053	0.047	0.031	0.023	0.017	0.01
559	0.201	0.15	0.1	0.082	0.054	0.048	0.032	0.023	0.017	0.01
559.5	0.203	0.152	0.101	0.083	0.055	0.048	0.032	0.023	0.017	0.01
560	0.205	0.154	0.102	0.084	0.055	0.048	0.032	0.023	0.017	0.01
560.5	0.207	0.156	0.103	0.085	0.056	0.049	0.033	0.023	0.017	0.01
561	0.209	0.157	0.104	0.086	0.057	0.05	0.033	0.024	0.018	0.01
561.5	0.211	0.159	0.105	0.087	0.057	0.05	0.034	0.024	0.018	0.011
562	0.214	0.161	0.106	0.088	0.058	0.051	0.034	0.024	0.018	0.011
562.5	0.216	0.163	0.107	0.089	0.058	0.051	0.034	0.024	0.018	0.011
563	0.218	0.164	0.109	0.09	0.059	0.052	0.035	0.025	0.019	0.011
563.5	0.22	0.166	0.11	0.091	0.06	0.053	0.035	0.025	0.019	0.011
564	0.222	0.167	0.111	0.091	0.06	0.053	0.035	0.025	0.019	0.011
564.5	0.224	0.169	0.112	0.092	0.061	0.053	0.035	0.025	0.019	0.011
565	0.227	0.171	0.113	0.093	0.061	0.054	0.036	0.026	0.019	0.011
565.5	0.229	0.173	0.114	0.095	0.062	0.055	0.037	0.026	0.019	0.012
566	0.23	0.175	0.115	0.095	0.063	0.055	0.037	0.026	0.02	0.012
566.5	0.232	0.176	0.116	0.096	0.063	0.055	0.037	0.027	0.02	0.012
567	0.235	0.178	0.117	0.097	0.064	0.056	0.037	0.027	0.02	0.012
567.5	0.237	0.179	0.119	0.098	0.064	0.057	0.038	0.027	0.02	0.012
568	0.239	0.181	0.12	0.099	0.065	0.057	0.038	0.027	0.02	0.012
568.5	0.241	0.183	0.121	0.1	0.066	0.058	0.038	0.027	0.021	0.012
569	0.243	0.185	0.122	0.101	0.066	0.058	0.039	0.028	0.021	0.012
569.5	0.245	0.186	0.123	0.102	0.067	0.059	0.04	0.028	0.021	0.012
570	0.247	0.188	0.124	0.103	0.067	0.06	0.04	0.029	0.021	0.013
570.5	0.25	0.189	0.125	0.103	0.068	0.06	0.04	0.029	0.021	0.013
571	0.252	0.191	0.126	0.104	0.069	0.06	0.04	0.029	0.022	0.013
571.5	0.253	0.193	0.127	0.105	0.069	0.061	0.041	0.029	0.022	0.013
572	0.255	0.195	0.128	0.106	0.07	0.061	0.041	0.029	0.022	0.013
572.5	0.257	0.196	0.13	0.107	0.07	0.062	0.041	0.03	0.022	0.013
573	0.26	0.198	0.131	0.108	0.071	0.062	0.042	0.03	0.022	0.013
573.5	0.262	0.199	0.132	0.109	0.072	0.063	0.042	0.03	0.022	0.013
574	0.263	0.201	0.133	0.11	0.072	0.064	0.043	0.03	0.022	0.013
574.5	0.265	0.203	0.134	0.111	0.073	0.064	0.043	0.031	0.023	0.014
575	0.268	0.205	0.135	0.112	0.073	0.065	0.043	0.031	0.023	0.014
575.5	0.27	0.206	0.137	0.113	0.074	0.065	0.044	0.031	0.023	0.014
576	0.272	0.208	0.138	0.113	0.075	0.066	0.044	0.031	0.024	0.014
576.5	0.274	0.21	0.138	0.115	0.075	0.066	0.045	0.032	0.024	0.014
577	0.276	0.212	0.139	0.116	0.076	0.067	0.045	0.032	0.024	0.014
577.5	0.279	0.214	0.141	0.117	0.077	0.067	0.045	0.032	0.024	0.014
578	0.281	0.215	0.142	0.118	0.077	0.068	0.046	0.032	0.024	0.015
578.5	0.283	0.217	0.144	0.119	0.078	0.069	0.046	0.033	0.024	0.015
579	0.285	0.219	0.145	0.12	0.078	0.069	0.046	0.033	0.025	0.015
579.5	0.287	0.221	0.146	0.121	0.079	0.07	0.047	0.033	0.025	0.015
580	0.29	0.223	0.147	0.121	0.08	0.07	0.047	0.033	0.025	0.015
580.5	0.292	0.224	0.148	0.122	0.081	0.071	0.048	0.034	0.025	0.015
581	0.294	0.226	0.149	0.123	0.081	0.072	0.048	0.034	0.025	0.015
581.5	0.296	0.228	0.15	0.125	0.082	0.072	0.048	0.034	0.025	0.016
582	0.298	0.229	0.151	0.126	0.082	0.073	0.049	0.035	0.026	0.016
582.5	0.301	0.232	0.153	0.126	0.083	0.073	0.049	0.035	0.026	0.016
583	0.304	0.234	0.154	0.127	0.084	0.074	0.05	0.035	0.026	0.016
583.5	0.306	0.235	0.156	0.128	0.085	0.075	0.05	0.036	0.026	0.016
584	0.308	0.237	0.157	0.13	0.085	0.075	0.05	0.036	0.027	0.016
584.5	0.31	0.239	0.158	0.131	0.086	0.076	0.051	0.036	0.027	0.016
585	0.313	0.241	0.159	0.132	0.087	0.076	0.051	0.036	0.027	0.017
585.5	0.315	0.243	0.16	0.133	0.087	0.077	0.052	0.037	0.027	0.017
586	0.317	0.245	0.162	0.134	0.088	0.078	0.052	0.037	0.028	0.017
586.5	0.32	0.247	0.163	0.135	0.089	0.079	0.053	0.037	0.028	0.017
587	0.322	0.249	0.165	0.136	0.089	0.079	0.053	0.037	0.028	0.017
587.5	0.325	0.251	0.166	0.137	0.09	0.079	0.053	0.038	0.028	0.017
588	0.327	0.253	0.167	0.138	0.09	0.08	0.054	0.038	0.028	0.017
588.5	0.329	0.255	0.168	0.139	0.091	0.081	0.054	0.038	0.029	0.017
589	0.331	0.256	0.169	0.14	0.092	0.081	0.055	0.038	0.029	0.017
589.5	0.334	0.258	0.171	0.141	0.093	0.082	0.055	0.039	0.029	0.018
590	0.337	0.26	0.172	0.143	0.094	0.083	0.055	0.039	0.029	0.018
590.5	0.339	0.262	0.173	0.144	0.094	0.083	0.056	0.04	0.029	0.018
591	0.341	0.264	0.174	0.145	0.094	0.084	0.056	0.04	0.03	0.018
591.5	0.344	0.266	0.176	0.146	0.095	0.085	0.057	0.04	0.03	0.018
592	0.346	0.268	0.177	0.147	0.096	0.085	0.057	0.04	0.03	0.019
592.5	0.348	0.269	0.178	0.148	0.097	0.086	0.058	0.041	0.03	0.019
593	0.35	0.271	0.179	0.149	0.098	0.087	0.058	0.041	0.031	0.019
593.5	0.353	0.273	0.181	0.15	0.098	0.087	0.059	0.041	0.031	0.019
594	0.355	0.275	0.181	0.15	0.099	0.088	0.059	0.042	0.031	0.019
594.5	0.357	0.276	0.183	0.151	0.1	0.088	0.059	0.042	0.031	0.019
595	0.36	0.278	0.184	0.152	0.1	0.089	0.059	0.042	0.031	0.019
595.5	0.362	0.279	0.185	0.154	0.101	0.089	0.06	0.042	0.032	0.019
596	0.363	0.281	0.186	0.155	0.101	0.09	0.06	0.043	0.032	0.02
596.5	0.365	0.283	0.187	0.155	0.102	0.09	0.06	0.043	0.032	0.02
597	0.367	0.285	0.188	0.156	0.103	0.091	0.061	0.043	0.032	0.02
597.5	0.369	0.286	0.189	0.157	0.103	0.091	0.061	0.043	0.032	0.02
598	0.371	0.287	0.19	0.158	0.103	0.092	0.062	0.043	0.033	0.02
598.5	0.373	0.288	0.191	0.159	0.104	0.092	0.062	0.044	0.033	0.02
599	0.374	0.29	0.192	0.16	0.104	0.092	0.062	0.044	0.033	0.02
599.5	0.376	0.291	0.193	0.16	0.105	0.093	0.062	0.044	0.033	0.02
600	0.378	0.293	0.193	0.161	0.105	0.094	0.063	0.044	0.033	0.02
600.5	0.379	0.294	0.194	0.161	0.106	0.094	0.063	0.045	0.034	0.02
601	0.381	0.295	0.195	0.162	0.106	0.094	0.063	0.045	0.033	0.021
601.5	0.382	0.296	0.196	0.163	0.107	0.095	0.063	0.045	0.033	0.021
602	0.384	0.297	0.197	0.164	0.107	0.095	0.064	0.045	0.034	0.021
602.5	0.385	0.298	0.197	0.164	0.108	0.096	0.064	0.045	0.034	0.021
603	0.386	0.299	0.198	0.164	0.108	0.096	0.064	0.045	0.034	0.021
603.5	0.387	0.3	0.199	0.165	0.108	0.096	0.064	0.045	0.034	0.021
604	0.388	0.3	0.199	0.165	0.108	0.096	0.064	0.045	0.034	0.021
604.5	0.389	0.301	0.2	0.166	0.109	0.097	0.065	0.046	0.034	0.021
605	0.39	0.302	0.2	0.166	0.109	0.097	0.065	0.046	0.035	0.021
605.5	0.391	0.303	0.201	0.167	0.109	0.097	0.065	0.046	0.034	0.021
606	0.392	0.303	0.201	0.167	0.109	0.097	0.065	0.046	0.034	0.021
606.5	0.392	0.304	0.201	0.167	0.11	0.097	0.065	0.046	0.034	0.021
607	0.392	0.304	0.202	0.167	0.11	0.098	0.065	0.046	0.035	0.021
607.5	0.393	0.305	0.202	0.168	0.11	0.098	0.065	0.046	0.035	0.021
608	0.394	0.305	0.202	0.168	0.11	0.098	0.065	0.046	0.035	0.021
608.5	0.394	0.305	0.202	0.168	0.11	0.098	0.065	0.046	0.034	0.021
609	0.394	0.305	0.203	0.168	0.11	0.098	0.066	0.047	0.035	0.021
609.5	0.394	0.305	0.203	0.168	0.11	0.098	0.066	0.046	0.035	0.021
610	0.394	0.305	0.202	0.168	0.11	0.098	0.065	0.046	0.035	0.021
610.5	0.394	0.305	0.202	0.168	0.11	0.098	0.065	0.046	0.034	0.021
611	0.394	0.305	0.202	0.168	0.11	0.098	0.066	0.046	0.035	0.021
611.5	0.393	0.305	0.202	0.168	0.11	0.098	0.066	0.046	0.035	0.022
612	0.393	0.304	0.202	0.167	0.11	0.098	0.065	0.046	0.035	0.021
612.5	0.392	0.304	0.202	0.167	0.11	0.098	0.065	0.046	0.034	0.021
613	0.392	0.304	0.201	0.167	0.109	0.097	0.065	0.046	0.034	0.021
613.5	0.391	0.303	0.201	0.167	0.109	0.097	0.065	0.046	0.034	0.021
614	0.39	0.302	0.201	0.166	0.109	0.097	0.065	0.046	0.034	0.021
614.5	0.389	0.301	0.2	0.166	0.109	0.097	0.064	0.046	0.034	0.021
615	0.387	0.301	0.199	0.165	0.108	0.096	0.064	0.046	0.034	0.021
615.5	0.386	0.3	0.198	0.165	0.108	0.096	0.064	0.045	0.034	0.021
616	0.385	0.299	0.198	0.164	0.108	0.096	0.064	0.045	0.034	0.021
616.5	0.383	0.297	0.197	0.164	0.107	0.096	0.064	0.045	0.034	0.021
617	0.381	0.296	0.197	0.163	0.107	0.095	0.063	0.045	0.034	0.021
617.5	0.38	0.295	0.196	0.162	0.106	0.094	0.063	0.045	0.033	0.021
618	0.378	0.294	0.195	0.161	0.106	0.094	0.063	0.044	0.033	0.021
618.5	0.376	0.292	0.193	0.16	0.105	0.094	0.062	0.044	0.033	0.02
619	0.374	0.29	0.192	0.159	0.105	0.093	0.062	0.044	0.033	0.02
619.5	0.371	0.288	0.191	0.158	0.104	0.092	0.062	0.044	0.033	0.02
620	0.369	0.287	0.19	0.157	0.103	0.092	0.061	0.043	0.033	0.02
620.5	0.367	0.285	0.189	0.157	0.103	0.091	0.061	0.043	0.032	0.02
621	0.365	0.283	0.187	0.156	0.102	0.091	0.061	0.043	0.032	0.019
621.5	0.362	0.281	0.186	0.154	0.101	0.09	0.06	0.043	0.032	0.019
622	0.359	0.279	0.185	0.153	0.1	0.089	0.06	0.042	0.032	0.02
622.5	0.356	0.277	0.183	0.152	0.1	0.088	0.059	0.042	0.032	0.019
623	0.353	0.274	0.182	0.15	0.099	0.088	0.059	0.041	0.031	0.019
623.5	0.349	0.272	0.18	0.149	0.098	0.087	0.058	0.041	0.031	0.019
624	0.346	0.269	0.178	0.148	0.097	0.086	0.057	0.041	0.03	0.019
624.5	0.343	0.266	0.177	0.146	0.096	0.085	0.057	0.04	0.03	0.019
625	0.339	0.263	0.175	0.144	0.095	0.084	0.056	0.04	0.03	0.018
625.5	0.336	0.261	0.173	0.143	0.094	0.083	0.056	0.04	0.03	0.018
626	0.332	0.258	0.171	0.141	0.093	0.082	0.055	0.039	0.029	0.018
626.5	0.328	0.255	0.169	0.14	0.091	0.081	0.054	0.038	0.029	0.018
627	0.324	0.252	0.167	0.138	0.09	0.08	0.054	0.038	0.029	0.018
627.5	0.32	0.249	0.165	0.136	0.09	0.079	0.053	0.037	0.028	0.017
628	0.316	0.246	0.163	0.134	0.088	0.078	0.052	0.037	0.028	0.017
628.5	0.312	0.243	0.161	0.133	0.087	0.077	0.052	0.037	0.027	0.017
629	0.308	0.239	0.159	0.131	0.086	0.076	0.051	0.036	0.027	0.017
629.5	0.304	0.236	0.156	0.129	0.085	0.075	0.05	0.035	0.027	0.016
630	0.3	0.233	0.154	0.127	0.084	0.074	0.05	0.035	0.026	0.016
630.5	0.296	0.23	0.152	0.125	0.082	0.073	0.049	0.035	0.026	0.016
631	0.292	0.227	0.15	0.124	0.081	0.072	0.048	0.034	0.026	0.016
631.5	0.288	0.223	0.147	0.122	0.079	0.071	0.047	0.033	0.025	0.015
632	0.283	0.22	0.145	0.12	0.078	0.07	0.047	0.033	0.025	0.015
632.5	0.279	0.216	0.143	0.118	0.077	0.068	0.046	0.032	0.024	0.014
633	0.275	0.213	0.14	0.116	0.076	0.068	0.045	0.032	0.024	0.015
633.5	0.271	0.209	0.138	0.114	0.075	0.067	0.044	0.031	0.024	0.015
634	0.266	0.206	0.136	0.113	0.074	0.065	0.044	0.031	0.023	0.014
634.5	0.262	0.203	0.134	0.111	0.073	0.064	0.043	0.031	0.023	0.014
635	0.258	0.199	0.132	0.109	0.071	0.063	0.042	0.03	0.022	0.014
635.5	0.254	0.196	0.13	0.107	0.07	0.063	0.041	0.03	0.022	0.014
636	0.25	0.193	0.127	0.105	0.069	0.061	0.041	0.029	0.022	0.013
636.5	0.246	0.189	0.125	0.103	0.067	0.06	0.04	0.028	0.021	0.013
637	0.242	0.186	0.123	0.101	0.066	0.059	0.039	0.028	0.021	0.013
637.5	0.237	0.183	0.121	0.099	0.065	0.058	0.038	0.028	0.02	0.012
638	0.233	0.179	0.118	0.097	0.064	0.057	0.038	0.027	0.02	0.012
638.5	0.228	0.175	0.116	0.095	0.063	0.056	0.037	0.026	0.02	0.012
639	0.224	0.172	0.114	0.094	0.061	0.055	0.037	0.026	0.019	0.012
639.5	0.22	0.169	0.112	0.092	0.06	0.053	0.036	0.025	0.019	0.011
640	0.216	0.166	0.11	0.09	0.059	0.052	0.035	0.025	0.019	0.011
640.5	0.212	0.162	0.107	0.088	0.058	0.051	0.034	0.024	0.018	0.011
641	0.208	0.159	0.105	0.087	0.057	0.05	0.034	0.024	0.018	0.011
641.5	0.204	0.156	0.103	0.085	0.056	0.049	0.033	0.023	0.017	0.01
642	0.2	0.153	0.101	0.083	0.055	0.048	0.032	0.023	0.017	0.01
642.5	0.196	0.15	0.099	0.081	0.053	0.047	0.032	0.022	0.017	0.01
643	0.192	0.146	0.097	0.08	0.052	0.047	0.031	0.022	0.017	0.01
643.5	0.188	0.143	0.094	0.078	0.051	0.045	0.03	0.022	0.016	0.01
644	0.183	0.139	0.092	0.076	0.05	0.044	0.03	0.021	0.016	0.009
644.5	0.179	0.136	0.09	0.074	0.049	0.043	0.029	0.021	0.015	0.009
645	0.175	0.133	0.088	0.073	0.048	0.042	0.028	0.02	0.015	0.009
645.5	0.171	0.13	0.086	0.071	0.046	0.041	0.028	0.019	0.015	0.009
646	0.168	0.127	0.084	0.069	0.045	0.041	0.027	0.019	0.014	0.009
646.5	0.164	0.124	0.082	0.068	0.045	0.039	0.026	0.019	0.014	0.008
647	0.16	0.121	0.08	0.066	0.043	0.038	0.026	0.018	0.013	0.008
647.5	0.156	0.118	0.078	0.064	0.042	0.037	0.025	0.018	0.013	0.008
648	0.152	0.115	0.076	0.063	0.041	0.037	0.024	0.017	0.013	0.008
648.5	0.148	0.112	0.074	0.061	0.04	0.035	0.024	0.017	0.013	0.007
649	0.145	0.109	0.072	0.059	0.039	0.034	0.023	0.016	0.012	0.007
649.5	0.141	0.106	0.07	0.058	0.038	0.034	0.022	0.016	0.012	0.007
650	0.137	0.104	0.069	0.056	0.037	0.033	0.022	0.015	0.011	0.007
650.5	0.134	0.101	0.067	0.055	0.036	0.032	0.021	0.015	0.011	0.007
651	0.13	0.098	0.065	0.053	0.035	0.031	0.021	0.015	0.011	0.006
651.5	0.126	0.095	0.063	0.051	0.034	0.03	0.02	0.014	0.011	0.006
652	0.123	0.092	0.061	0.05	0.033	0.029	0.019	0.014	0.01	0.006
652.5	0.12	0.09	0.06	0.049	0.032	0.029	0.019	0.013	0.01	0.006
653	0.116	0.087	0.058	0.047	0.031	0.028	0.018	0.013	0.009	0.006
653.5	0.113	0.084	0.056	0.046	0.03	0.027	0.018	0.013	0.009	0.006
654	0.109	0.082	0.054	0.045	0.029	0.026	0.017	0.012	0.009	0.005
654.5	0.107	0.08	0.053	0.043	0.029	0.026	0.017	0.012	0.009	0.005
655	0.104	0.077	0.051	0.042	0.028	0.025	0.016	0.011	0.009	0.005
655.5	0.1	0.075	0.05	0.041	0.027	0.024	0.016	0.011	0.008	0.005
656	0.097	0.072	0.048	0.039	0.026	0.023	0.015	0.011	0.008	0.005
656.5	0.094	0.07	0.046	0.038	0.025	0.022	0.015	0.01	0.008	0.004
657	0.092	0.068	0.045	0.037	0.025	0.022	0.014	0.01	0.008	0.004
657.5	0.089	0.066	0.044	0.036	0.024	0.021	0.014	0.01	0.007	0.004
658	0.086	0.064	0.042	0.035	0.023	0.02	0.013	0.009	0.007	0.004
658.5	0.083	0.061	0.041	0.033	0.022	0.019	0.013	0.009	0.007	0.004
659	0.08	0.059	0.039	0.032	0.022	0.019	0.012	0.009	0.006	0.003
659.5	0.078	0.057	0.038	0.031	0.021	0.018	0.012	0.009	0.006	0.003
660	0.075	0.055	0.037	0.03	0.02	0.018	0.011	0.008	0.006	0.003
660.5	0.073	0.054	0.036	0.029	0.019	0.017	0.011	0.008	0.006	0.003
661	0.07	0.052	0.034	0.028	0.018	0.016	0.011	0.008	0.006	0.003
661.5	0.068	0.05	0.033	0.027	0.018	0.016	0.011	0.008	0.005	0.003
662	0.066	0.048	0.032	0.026	0.018	0.015	0.01	0.007	0.005	0.003
662.5	0.064	0.046	0.031	0.025	0.017	0.015	0.01	0.007	0.005	0.002
663	0.062	0.045	0.03	0.024	0.016	0.014	0.009	0.006	0.005	0.003
663.5	0.059	0.043	0.029	0.024	0.016	0.014	0.009	0.006	0.005	0.003
664	0.058	0.042	0.028	0.023	0.015	0.014	0.009	0.006	0.004	0.002
664.5	0.056	0.04	0.027	0.022	0.015	0.013	0.009	0.006	0.004	0.002
665	0.054	0.039	0.026	0.021	0.014	0.013	0.008	0.006	0.004	0.002
665.5	0.052	0.038	0.025	0.021	0.013	0.012	0.008	0.005	0.004	0.002
666	0.051	0.036	0.024	0.02	0.013	0.011	0.007	0.005	0.004	0.002
666.5	0.049	0.035	0.023	0.019	0.013	0.011	0.007	0.005	0.004	0.002
667	0.048	0.034	0.023	0.018	0.012	0.011	0.007	0.005	0.004	0.002
667.5	0.046	0.033	0.022	0.018	0.012	0.011	0.007	0.005	0.004	0.001
668	0.044	0.032	0.021	0.018	0.011	0.01	0.006	0.004	0.004	0.002
668.5	0.043	0.03	0.02	0.017	0.011	0.01	0.006	0.004	0.003	0.002
669	0.042	0.029	0.02	0.016	0.011	0.01	0.006	0.004	0.003	0.002
669.5	0.041	0.029	0.019	0.015	0.01	0.009	0.006	0.004	0.003	0.001
670	0.04	0.028	0.019	0.015	0.01	0.009	0.006	0.004	0.003	0.001
670.5	0.038	0.027	0.018	0.015	0.01	0.009	0.005	0.004	0.003	0.001
671	0.037	0.025	0.017	0.014	0.009	0.008	0.005	0.004	0.003	0.001
671.5	0.036	0.025	0.017	0.013	0.009	0.008	0.005	0.004	0.002	0.001
672	0.035	0.024	0.016	0.013	0.008	0.008	0.005	0.004	0.002	0.001
672.5	0.034	0.023	0.015	0.013	0.008	0.007	0.005	0.003	0.002	0.001
673	0.032	0.022	0.015	0.012	0.008	0.007	0.004	0.003	0.002	0.001
673.5	0.031	0.021	0.014	0.012	0.008	0.007	0.004	0.003	0.002	0.001
674	0.03	0.021	0.014	0.011	0.007	0.006	0.004	0.003	0.002	0.001
674.5	0.03	0.02	0.014	0.011	0.007	0.006	0.004	0.003	0.002	0.001
675	0.029	0.019	0.013	0.011	0.007	0.006	0.004	0.003	0.002	0.001
675.5	0.028	0.018	0.012	0.01	0.007	0.006	0.003	0.003	0.002	0
676	0.026	0.017	0.012	0.01	0.007	0.006	0.004	0.002	0.002	0
676.5	0.025	0.017	0.011	0.009	0.006	0.005	0.004	0.002	0.002	0.001
677	0.025	0.017	0.011	0.009	0.006	0.005	0.003	0.002	0.002	0.001
677.5	0.024	0.016	0.011	0.009	0.006	0.005	0.003	0.003	0.002	0
678	0.023	0.015	0.01	0.008	0.006	0.005	0.003	0.002	0.001	0
678.5	0.022	0.014	0.01	0.008	0.006	0.005	0.003	0.002	0.002	0
679	0.022	0.014	0.009	0.008	0.005	0.005	0.003	0.002	0.002	0.001
679.5	0.021	0.013	0.009	0.007	0.005	0.004	0.003	0.002	0.002	0
680	0.021	0.013	0.009	0.007	0.005	0.004	0.003	0.002	0.001	0
680.5	0.02	0.012	0.009	0.007	0.005	0.004	0.002	0.002	0.001	0
681	0.019	0.012	0.008	0.007	0.005	0.004	0.002	0.002	0.001	0
681.5	0.018	0.011	0.008	0.006	0.005	0.004	0.002	0.001	0.001	0
682	0.018	0.011	0.007	0.006	0.004	0.004	0.002	0.001	0.001	0
682.5	0.017	0.011	0.007	0.006	0.004	0.003	0.002	0.002	0.001	0
683	0.017	0.01	0.007	0.005	0.004	0.003	0.002	0.002	0.001	0
683.5	0.016	0.01	0.007	0.005	0.004	0.003	0.002	0.001	0.001	0
684	0.015	0.009	0.006	0.005	0.004	0.003	0.001	0.001	0.001	0
684.5	0.015	0.009	0.006	0.005	0.003	0.003	0.001	0.001	0.001	0
685	0.014	0.009	0.006	0.005	0.003	0.003	0.002	0.001	0.001	0
685.5	0.014	0.008	0.006	0.004	0.003	0.002	0.002	0.001	0.001	0
686	0.013	0.008	0.006	0.004	0.003	0.002	0.002	0.001	0	0
686.5	0.013	0.007	0.005	0.004	0.003	0.003	0.001	0.001	0.001	0
687	0.012	0.007	0.005	0.004	0.003	0.003	0.001	0.001	0.001	0
687.5	0.012	0.007	0.005	0.004	0.003	0.003	0.001	0.001	0.001	0
688	0.012	0.007	0.005	0.004	0.002	0.002	0.001	0.001	0.001	0
688.5	0.012	0.006	0.004	0.004	0.003	0.002	0.001	0.001	0	0
689	0.011	0.006	0.004	0.004	0.003	0.002	0.001	0.001	0	0
689.5	0.01	0.006	0.004	0.003	0.002	0.002	0.001	0.001	0.001	0
690	0.01	0.006	0.004	0.003	0.002	0.002	0.001	0.001	0.001	0
690.5	0.01	0.006	0.004	0.003	0.002	0.002	0.001	0.001	0	0
691	0.01	0.005	0.004	0.003	0.002	0.001	0.001	0.001	0	0
691.5	0.009	0.005	0.003	0.003	0.002	0.001	0.001	0.001	0	0
692	0.009	0.004	0.003	0.003	0.002	0.002	0.001	0.001	0	0
692.5	0.009	0.004	0.003	0.002	0.001	0.002	0.001	0	0.001	0
693	0.009	0.004	0.003	0.002	0.002	0.002	0.001	0	0.001	0
693.5	0.008	0.004	0.003	0.002	0.002	0.001	0.001	0.001	0	-0.001
694	0.007	0.004	0.003	0.002	0.002	0.001	0	0.001	0	-0.001
694.5	0.007	0.003	0.003	0.002	0.001	0.001	0	0	0	0
695	0.007	0.003	0.003	0.002	0.001	0.001	0	0	0	0
695.5	0.007	0.003	0.002	0.002	0.001	0.001	0	0	0	0
696	0.007	0.003	0.002	0.002	0.001	0.001	0	0	0	0
696.5	0.007	0.003	0.002	0.002	0.001	0.001	0	0	0	-0.001
697	0.006	0.003	0.002	0.002	0.001	0.001	0	0	0	-0.001
697.5	0.006	0.003	0.002	0.001	0.001	0.001	0	0	0	0
698	0.006	0.003	0.002	0.001	0.001	0.001	0.001	0	0	0
698.5	0.006	0.003	0.002	0.001	0.001	0.001	0.001	0	0	0
699	0.006	0.003	0.002	0.002	0.001	0.001	0	0.001	0	0
699.5	0.006	0.002	0.002	0.002	0.001	0	0	0.001	0	-0.001
700	0.006	0.002	0.002	0.001	0.001	0.001	0	0	0	0
700.5	0.006	0.002	0.002	0.001	0.001	0.001	0.001	0	0	0
701	0.006	0.002	0.002	0.001	0.001	0.001	0.001	0	0	0
701.5	0.005	0.002	0.002	0.001	0.001	0.001	0	0	0	0
702	0.005	0.002	0.001	0.001	0.001	0.001	0	0.001	0	0
702.5	0.005	0.002	0.001	0.001	0.001	0.001	0	0	0	0
703	0.005	0.002	0.002	0.001	0.001	0.001	0	0	0	0
703.5	0.005	0.001	0.002	0.001	0.001	0.001	0	0	0	0
704	0.004	0.002	0.001	0.001	0.001	0.001	0	0	0	0
704.5	0.004	0.002	0.001	0.001	0.001	0.001	0	0	0	0
705	0.004	0.001	0.001	0.001	0.001	0	0	0	0	-0.001
705.5	0.004	0.001	0.001	0.001	0.001	0	0	0	0	-0.001
706	0.004	0.001	0.001	0.001	0.001	0	0	0	0	-0.001
706.5	0.004	0.001	0.001	0.001	0.001	0.001	0	0	0	0
707	0.004	0.002	0.001	0.001	0.001	0.001	0	0	0	0
707.5	0.004	0.002	0.001	0.001	0.001	0	0	0	0	0
708	0.004	0.001	0.001	0.001	0.001	0	0	0	0	-0.001
708.5	0.004	0.001	0.001	0	0.001	0	0	0	0	-0.001
709	0.004	0.001	0.001	0	0	0	0	0	0	-0.001
709.5	0.003	0.001	0.001	0	0	0	0	0	0	0
710	0.003	0.001	0.001	0.001	0	0	0	0	0	0
710.5	0.003	0.001	0.001	0.001	0.001	0	0	0	0	0
711	0.003	0	0.001	0.001	0.001	0	0	0	0	-0.001
711.5	0.003	0	0.001	0	0	0	0	0	0	-0.001
712	0.003	0	0	0	0	0	0	0	0	-0.001
712.5	0.003	0.001	0	0	0	0	0	0	0	-0.001
713	0.003	0.001	0	0.001	0	0	0	0	0	0
713.5	0.003	0.001	0.001	0.001	0	0	0	0	0	0
714	0.003	0.001	0.001	0.001	0	0	0	0	0	0
714.5	0.003	0	0	0	0	0	0	0	0	-0.001
715	0.002	0	0	0	0	0	0	0	0	-0.001
715.5	0.002	0	0	0	0	0	0	0	0	0
716	0.003	0	0.001	0	0	0	0	0	0	0
716.5	0.003	0	0.001	0	0	0	0	0	0	0
717	0.002	0	0	0	0	0	0	0	0	-0.001
717.5	0.002	0	0	0	0	0	0	0	0	-0.001
718	0.002	0.001	0	0	0	0	0	0	0	-0.001
718.5	0.002	0.001	0	0	0	0	0	0	0	0
719	0.002	0	0	0	0	0	0	0	0	0
719.5	0.002	0	0	0	0	0	0	0	0	-0.001
720	0.002	0	0	0	0	0	0	0	0	-0.001
720.5	0.002	0	0	0	0	0	0	0	0	-0.001
721	0.002	0	0	0	0	0	0	0	0	0
721.5	0.002	0	0	0	0	0	0	0	0	0
722	0.002	0	0	0	0	0	0	0	0	0
722.5	0.002	0	0	0	0	0	0	0	0	-0.001
723	0.002	0	0	0	0	0	0	0	0	-0.001
723.5	0.002	0	0	0	0	0	-0.001	-0.001	0	-0.001
724	0.002	0	0	0	0	0	0	0	-0.001	0
724.5	0.002	0	0	0	0	0	0	0	0	0
725	0.001	0	0	0	0	0	0	0	0	0
725.5	0.001	0	0	0	0	0	0	0	0	0
726	0.002	0	0	0	0	0	0	0	0	-0.001
726.5	0.002	0	0	0	0	0	0	0	-0.001	-0.001
727	0.002	0	0	0	0	0	0	0	0	0
727.5	0.002	0	0	0	0	0	0	0	0	0
728	0.001	0	0	0	0	0	0	0	0	0
728.5	0.001	0	0	0	0	0	0	0	0	0
729	0.002	0	0	0	0	0	-0.001	0	-0.001	-0.001
729.5	0.002	0	0	0	0	0	-0.001	-0.001	-0.001	-0.001
730	0.001	0	0	0	0	0	0	-0.001	0	-0.001
730.5	0.001	0	0	0	0	0	0	0	0	0
731	0.001	0	-0.001	0	0	0	0	0	0	0
731.5	0.002	0	0	0	0	-0.001	0	0	0	0
732	0.002	0	0	0	0	0	-0.001	0	0	0
732.5	0.001	0	0	0	0	0	-0.001	0	0	-0.001
733	0.001	0	0	0	0	0	-0.001	-0.001	0	-0.001
733.5	0.001	-0.001	-0.001	0	0	0	0	0	0	-0.001
734	0.001	0	-0.001	0	0	0	0	0	0	0
734.5	0.001	0	0	0	0	0	0	0	-0.001	0
735	0.001	0	0	0	0	0	-0.001	0	0	0
735.5	0.001	0	0	0	0	0	0	-0.001	0	-0.001
736	0.001	0	-0.001	0	0	0	0	-0.001	0	-0.001
736.5	0.001	-0.001	-0.001	0	-0.001	0	0	0	0	-0.001
737	0.001	-0.001	-0.001	0	-0.001	-0.001	0	0	-0.001	0
737.5	0.001	0	0	0	-0.001	-0.001	-0.001	0	-0.001	0
738	0.001	0	0	0	0	0	-0.001	0	0	0
738.5	0.001	0	0	0	0	0	-0.001	0	0	0
739	0.001	0	0	0	0	0	0	0	0	-0.001
739.5	0.001	0	-0.001	0	0	0	0	0	0	-0.001
740	0.001	0	-0.001	0	-0.001	-0.001	0	0	-0.001	0
740.5	0.001	0	-0.001	0	-0.001	-0.001	-0.001	0	-0.001	0
741	0.001	0	-0.001	0	0	0	-0.001	0	0	0
741.5	0	0	-0.001	0	0	0	0	-0.001	0	-0.001
742	0	-0.001	-0.001	0	0	0	0	-0.001	-0.001	-0.001
742.5	0	-0.001	-0.001	0	-0.001	-0.001	-0.001	-0.001	-0.001	-0.001
743	0	0	-0.001	0	-0.001	-0.001	-0.001	0	-0.001	-0.001
743.5	0.001	0	-0.001	0	-0.001	-0.001	-0.001	0	-0.001	0
744	0.001	0	-0.001	0	0	-0.001	-0.001	0	0	0
744.5	0.001	0	-0.001	0	0	0	0	0	0	0
745	0	-0.001	-0.001	0	0	0	0	0	0	0
745.5	0	0	-0.001	0	0	0	0	0	-0.001	-0.001
746	0.001	0	-0.001	0	0	0	0	0	-0.001	-0.001
746.5	0.001	0	0	0	0	-0.001	-0.001	0	0	0
747	0	0	0	0	0	-0.001	-0.001	0	0	0
747.5	0	0	-0.001	0	0	0	0	-0.001	0	0
748	0	0	-0.001	0	0	0	0	-0.001	0	0
748.5	0	0	-0.001	0	-0.001	0	0	-0.001	-0.001	-0.001
749	0	0	-0.001	0	-0.001	0	0	0	-0.001	0
749.5	0	0	-0.001	0	0	0	0	0	-0.001	0
750	0	0	0	0	0	0	0	0	0	0

## Sheet: Figure S16d
450	0.032	0.03	0.031	0.03	0.029	0.03	0.029	0.029	0.029	0.029
450.5	0.032	0.03	0.031	0.03	0.03	0.029	0.029	0.029	0.029	0.029
451	0.032	0.03	0.031	0.03	0.03	0.029	0.028	0.029	0.029	0.029
451.5	0.032	0.031	0.031	0.03	0.03	0.029	0.028	0.029	0.029	0.029
452	0.032	0.03	0.031	0.03	0.03	0.029	0.028	0.029	0.029	0.028
452.5	0.032	0.03	0.031	0.03	0.03	0.029	0.029	0.029	0.028	0.029
453	0.032	0.03	0.03	0.03	0.03	0.029	0.028	0.029	0.029	0.028
453.5	0.031	0.03	0.03	0.029	0.03	0.029	0.028	0.029	0.029	0.028
454	0.031	0.03	0.03	0.029	0.029	0.029	0.028	0.029	0.029	0.028
454.5	0.031	0.03	0.03	0.03	0.029	0.029	0.028	0.029	0.028	0.028
455	0.031	0.03	0.03	0.03	0.029	0.029	0.028	0.028	0.029	0.028
455.5	0.031	0.03	0.03	0.029	0.03	0.029	0.028	0.029	0.029	0.028
456	0.031	0.03	0.03	0.029	0.029	0.029	0.028	0.029	0.028	0.028
456.5	0.031	0.03	0.03	0.03	0.029	0.029	0.028	0.029	0.028	0.028
457	0.031	0.03	0.031	0.03	0.03	0.029	0.028	0.029	0.029	0.028
457.5	0.031	0.03	0.03	0.03	0.03	0.029	0.028	0.029	0.029	0.029
458	0.031	0.03	0.03	0.03	0.03	0.029	0.029	0.029	0.029	0.029
458.5	0.032	0.03	0.03	0.03	0.029	0.029	0.028	0.029	0.028	0.029
459	0.031	0.03	0.031	0.03	0.03	0.029	0.028	0.029	0.028	0.029
459.5	0.031	0.03	0.03	0.03	0.03	0.029	0.028	0.029	0.028	0.028
460	0.031	0.03	0.03	0.029	0.03	0.029	0.028	0.029	0.029	0.028
460.5	0.031	0.03	0.03	0.029	0.029	0.029	0.028	0.029	0.029	0.028
461	0.031	0.03	0.03	0.03	0.029	0.029	0.028	0.029	0.028	0.028
461.5	0.031	0.03	0.03	0.03	0.029	0.029	0.028	0.029	0.028	0.029
462	0.031	0.03	0.03	0.029	0.029	0.029	0.028	0.029	0.028	0.028
462.5	0.031	0.03	0.03	0.029	0.029	0.029	0.028	0.029	0.028	0.028
463	0.031	0.03	0.03	0.029	0.029	0.029	0.028	0.028	0.028	0.028
463.5	0.031	0.029	0.03	0.03	0.029	0.029	0.028	0.028	0.028	0.028
464	0.031	0.029	0.029	0.029	0.029	0.029	0.028	0.028	0.028	0.028
464.5	0.031	0.03	0.029	0.029	0.029	0.028	0.028	0.028	0.028	0.028
465	0.031	0.03	0.03	0.029	0.029	0.029	0.028	0.028	0.028	0.028
465.5	0.031	0.03	0.03	0.029	0.029	0.029	0.028	0.028	0.028	0.028
466	0.031	0.03	0.03	0.03	0.029	0.029	0.028	0.029	0.028	0.028
466.5	0.031	0.03	0.029	0.029	0.029	0.029	0.028	0.029	0.028	0.028
467	0.031	0.03	0.029	0.029	0.029	0.029	0.028	0.029	0.028	0.028
467.5	0.031	0.029	0.03	0.029	0.029	0.029	0.028	0.028	0.028	0.028
468	0.031	0.029	0.03	0.029	0.029	0.029	0.028	0.028	0.028	0.028
468.5	0.031	0.029	0.029	0.029	0.029	0.028	0.028	0.028	0.028	0.028
469	0.031	0.029	0.029	0.029	0.029	0.028	0.028	0.028	0.028	0.028
469.5	0.031	0.03	0.029	0.029	0.029	0.029	0.028	0.028	0.028	0.028
470	0.03	0.029	0.029	0.029	0.029	0.029	0.027	0.028	0.028	0.028
470.5	0.031	0.029	0.029	0.029	0.029	0.028	0.027	0.028	0.028	0.028
471	0.031	0.029	0.029	0.029	0.029	0.028	0.028	0.028	0.028	0.028
471.5	0.031	0.029	0.029	0.029	0.029	0.029	0.028	0.028	0.028	0.028
472	0.03	0.029	0.03	0.029	0.029	0.029	0.027	0.028	0.028	0.028
472.5	0.03	0.029	0.03	0.029	0.029	0.028	0.027	0.028	0.028	0.028
473	0.031	0.03	0.029	0.029	0.029	0.028	0.027	0.028	0.028	0.028
473.5	0.03	0.03	0.029	0.029	0.029	0.028	0.028	0.028	0.028	0.027
474	0.03	0.029	0.029	0.029	0.028	0.028	0.027	0.028	0.027	0.028
474.5	0.03	0.029	0.029	0.029	0.028	0.028	0.027	0.028	0.028	0.028
475	0.03	0.03	0.029	0.029	0.029	0.028	0.027	0.028	0.028	0.027
475.5	0.03	0.03	0.029	0.029	0.029	0.029	0.028	0.028	0.028	0.027
476	0.03	0.029	0.029	0.029	0.029	0.029	0.028	0.028	0.028	0.028
476.5	0.03	0.029	0.03	0.029	0.029	0.028	0.027	0.028	0.028	0.028
477	0.03	0.03	0.03	0.029	0.029	0.028	0.027	0.028	0.028	0.028
477.5	0.031	0.03	0.029	0.029	0.029	0.028	0.028	0.028	0.028	0.028
478	0.03	0.029	0.029	0.029	0.029	0.029	0.028	0.028	0.028	0.028
478.5	0.03	0.029	0.029	0.029	0.029	0.028	0.027	0.028	0.028	0.028
479	0.031	0.029	0.029	0.029	0.029	0.028	0.027	0.028	0.028	0.028
479.5	0.031	0.029	0.029	0.029	0.029	0.028	0.028	0.028	0.028	0.028
480	0.031	0.029	0.029	0.029	0.029	0.029	0.028	0.028	0.028	0.028
480.5	0.03	0.029	0.03	0.029	0.029	0.028	0.027	0.028	0.028	0.028
481	0.03	0.029	0.03	0.03	0.029	0.028	0.028	0.028	0.028	0.028
481.5	0.031	0.029	0.029	0.03	0.029	0.028	0.028	0.029	0.028	0.028
482	0.031	0.03	0.029	0.03	0.029	0.029	0.028	0.028	0.028	0.028
482.5	0.031	0.03	0.03	0.03	0.029	0.029	0.028	0.028	0.028	0.028
483	0.03	0.03	0.03	0.03	0.029	0.029	0.028	0.028	0.028	0.028
483.5	0.031	0.029	0.03	0.029	0.029	0.028	0.028	0.029	0.028	0.028
484	0.031	0.03	0.029	0.029	0.03	0.029	0.028	0.029	0.028	0.028
484.5	0.031	0.03	0.03	0.03	0.029	0.029	0.028	0.029	0.028	0.028
485	0.031	0.03	0.03	0.03	0.029	0.029	0.028	0.029	0.028	0.028
485.5	0.031	0.03	0.03	0.03	0.03	0.029	0.028	0.029	0.029	0.028
486	0.031	0.03	0.03	0.03	0.03	0.029	0.028	0.029	0.029	0.028
486.5	0.031	0.03	0.03	0.03	0.03	0.029	0.028	0.029	0.028	0.028
487	0.031	0.03	0.03	0.03	0.029	0.029	0.028	0.029	0.028	0.029
487.5	0.031	0.03	0.03	0.03	0.03	0.029	0.028	0.029	0.029	0.029
488	0.032	0.03	0.03	0.03	0.03	0.03	0.029	0.029	0.029	0.029
488.5	0.032	0.031	0.03	0.031	0.03	0.03	0.029	0.029	0.029	0.029
489	0.032	0.03	0.031	0.03	0.03	0.03	0.029	0.03	0.029	0.029
489.5	0.032	0.031	0.031	0.03	0.031	0.03	0.029	0.03	0.029	0.029
490	0.032	0.031	0.031	0.031	0.031	0.03	0.03	0.03	0.03	0.029
490.5	0.033	0.032	0.031	0.031	0.031	0.031	0.029	0.03	0.03	0.029
491	0.033	0.032	0.032	0.031	0.031	0.031	0.029	0.031	0.029	0.03
491.5	0.033	0.032	0.032	0.031	0.032	0.031	0.03	0.031	0.03	0.031
492	0.033	0.032	0.032	0.032	0.032	0.031	0.031	0.031	0.031	0.03
492.5	0.034	0.033	0.032	0.033	0.032	0.032	0.031	0.031	0.031	0.03
493	0.033	0.033	0.033	0.032	0.032	0.032	0.03	0.031	0.031	0.031
493.5	0.033	0.032	0.033	0.032	0.033	0.032	0.03	0.032	0.031	0.031
494	0.034	0.032	0.033	0.033	0.033	0.032	0.032	0.032	0.032	0.032
494.5	0.035	0.033	0.033	0.034	0.033	0.033	0.032	0.032	0.032	0.031
495	0.035	0.034	0.034	0.034	0.033	0.033	0.032	0.032	0.032	0.032
495.5	0.035	0.034	0.035	0.034	0.033	0.033	0.032	0.033	0.032	0.033
496	0.036	0.034	0.035	0.034	0.035	0.033	0.033	0.034	0.033	0.033
496.5	0.036	0.035	0.035	0.035	0.035	0.034	0.034	0.034	0.034	0.033
497	0.036	0.035	0.035	0.035	0.034	0.035	0.033	0.033	0.033	0.033
497.5	0.036	0.036	0.036	0.035	0.034	0.035	0.033	0.034	0.033	0.034
498	0.037	0.035	0.036	0.035	0.035	0.034	0.034	0.035	0.034	0.034
498.5	0.037	0.036	0.036	0.035	0.036	0.035	0.034	0.035	0.034	0.034
499	0.038	0.036	0.036	0.036	0.036	0.035	0.034	0.035	0.034	0.034
499.5	0.038	0.037	0.037	0.037	0.036	0.036	0.035	0.035	0.034	0.035
500	0.038	0.037	0.037	0.036	0.036	0.036	0.035	0.036	0.035	0.035
500.5	0.038	0.037	0.037	0.037	0.037	0.036	0.036	0.036	0.036	0.035
501	0.039	0.038	0.038	0.037	0.037	0.037	0.036	0.036	0.036	0.035
501.5	0.039	0.038	0.038	0.038	0.037	0.037	0.036	0.036	0.036	0.036
502	0.039	0.038	0.039	0.038	0.037	0.037	0.036	0.037	0.036	0.036
502.5	0.04	0.039	0.039	0.039	0.038	0.038	0.037	0.037	0.037	0.037
503	0.041	0.039	0.039	0.039	0.039	0.038	0.037	0.038	0.037	0.037
503.5	0.041	0.04	0.04	0.04	0.039	0.039	0.037	0.038	0.038	0.037
504	0.041	0.041	0.04	0.04	0.039	0.039	0.038	0.038	0.038	0.038
504.5	0.042	0.041	0.041	0.04	0.04	0.039	0.039	0.039	0.039	0.038
505	0.042	0.041	0.041	0.041	0.04	0.04	0.039	0.039	0.039	0.039
505.5	0.043	0.042	0.041	0.041	0.041	0.04	0.039	0.039	0.039	0.039
506	0.043	0.042	0.042	0.042	0.041	0.041	0.04	0.04	0.039	0.039
506.5	0.043	0.043	0.043	0.042	0.041	0.041	0.04	0.041	0.04	0.04
507	0.044	0.043	0.043	0.042	0.042	0.041	0.041	0.041	0.041	0.04
507.5	0.045	0.044	0.044	0.043	0.043	0.042	0.041	0.041	0.041	0.04
508	0.046	0.044	0.044	0.044	0.043	0.043	0.041	0.042	0.042	0.041
508.5	0.046	0.045	0.045	0.044	0.043	0.043	0.042	0.043	0.042	0.042
509	0.047	0.046	0.046	0.044	0.044	0.044	0.043	0.044	0.043	0.043
509.5	0.048	0.046	0.046	0.045	0.045	0.044	0.044	0.044	0.044	0.043
510	0.048	0.047	0.047	0.046	0.046	0.045	0.044	0.044	0.044	0.043
510.5	0.049	0.048	0.048	0.047	0.046	0.046	0.045	0.045	0.044	0.044
511	0.049	0.048	0.049	0.047	0.046	0.046	0.046	0.046	0.045	0.045
511.5	0.05	0.049	0.049	0.048	0.047	0.047	0.046	0.046	0.046	0.045
512	0.051	0.049	0.049	0.049	0.048	0.048	0.047	0.047	0.047	0.046
512.5	0.052	0.051	0.05	0.05	0.049	0.049	0.047	0.047	0.047	0.047
513	0.052	0.051	0.051	0.05	0.049	0.049	0.048	0.048	0.048	0.048
513.5	0.052	0.051	0.051	0.05	0.05	0.049	0.049	0.049	0.049	0.048
514	0.053	0.052	0.052	0.051	0.051	0.05	0.049	0.049	0.049	0.048
514.5	0.054	0.053	0.053	0.052	0.052	0.051	0.049	0.05	0.049	0.049
515	0.055	0.054	0.054	0.053	0.052	0.052	0.05	0.051	0.05	0.05
515.5	0.055	0.054	0.055	0.053	0.053	0.052	0.051	0.052	0.051	0.05
516	0.056	0.055	0.055	0.054	0.054	0.053	0.052	0.052	0.052	0.051
516.5	0.058	0.056	0.056	0.055	0.055	0.054	0.053	0.053	0.053	0.052
517	0.059	0.057	0.057	0.056	0.055	0.055	0.054	0.054	0.053	0.053
517.5	0.059	0.058	0.058	0.057	0.056	0.056	0.054	0.055	0.054	0.054
518	0.06	0.059	0.059	0.058	0.057	0.057	0.056	0.055	0.055	0.054
518.5	0.061	0.06	0.059	0.059	0.058	0.058	0.056	0.056	0.056	0.055
519	0.062	0.061	0.06	0.06	0.059	0.059	0.057	0.057	0.057	0.057
519.5	0.063	0.062	0.061	0.06	0.059	0.06	0.058	0.058	0.058	0.057
520	0.064	0.062	0.063	0.061	0.061	0.06	0.059	0.059	0.059	0.058
520.5	0.065	0.063	0.063	0.063	0.062	0.061	0.06	0.06	0.059	0.059
521	0.066	0.065	0.064	0.064	0.063	0.062	0.061	0.061	0.06	0.06
521.5	0.067	0.066	0.065	0.064	0.064	0.063	0.061	0.062	0.061	0.061
522	0.068	0.066	0.066	0.065	0.065	0.064	0.063	0.063	0.062	0.061
522.5	0.069	0.067	0.067	0.066	0.066	0.065	0.064	0.063	0.063	0.062
523	0.07	0.068	0.068	0.067	0.066	0.066	0.064	0.064	0.064	0.063
523.5	0.071	0.069	0.069	0.068	0.067	0.067	0.065	0.065	0.064	0.064
524	0.071	0.07	0.07	0.069	0.068	0.067	0.066	0.066	0.066	0.065
524.5	0.073	0.071	0.071	0.07	0.069	0.069	0.067	0.067	0.067	0.066
525	0.074	0.072	0.072	0.071	0.071	0.07	0.068	0.068	0.068	0.067
525.5	0.075	0.074	0.073	0.072	0.072	0.071	0.069	0.069	0.069	0.068
526	0.076	0.075	0.075	0.073	0.072	0.072	0.07	0.071	0.07	0.069
526.5	0.077	0.075	0.075	0.074	0.074	0.073	0.072	0.071	0.071	0.07
527	0.079	0.077	0.076	0.076	0.075	0.075	0.072	0.072	0.072	0.072
527.5	0.08	0.078	0.078	0.077	0.076	0.076	0.074	0.074	0.073	0.073
528	0.081	0.079	0.079	0.078	0.077	0.076	0.075	0.075	0.075	0.073
528.5	0.082	0.08	0.08	0.079	0.078	0.078	0.076	0.076	0.076	0.074
529	0.083	0.081	0.081	0.08	0.08	0.079	0.077	0.077	0.076	0.076
529.5	0.084	0.083	0.082	0.081	0.081	0.08	0.078	0.078	0.077	0.077
530	0.085	0.084	0.083	0.082	0.082	0.081	0.079	0.079	0.079	0.078
530.5	0.087	0.085	0.084	0.084	0.083	0.082	0.08	0.08	0.08	0.079
531	0.088	0.086	0.086	0.085	0.084	0.084	0.081	0.081	0.081	0.08
531.5	0.089	0.088	0.087	0.086	0.085	0.085	0.082	0.083	0.082	0.081
532	0.09	0.089	0.089	0.087	0.086	0.086	0.084	0.084	0.083	0.082
532.5	0.092	0.09	0.09	0.088	0.087	0.087	0.085	0.085	0.085	0.084
533	0.093	0.091	0.091	0.09	0.089	0.089	0.087	0.086	0.085	0.085
533.5	0.094	0.093	0.092	0.091	0.09	0.09	0.088	0.088	0.087	0.086
534	0.096	0.094	0.094	0.092	0.092	0.091	0.089	0.089	0.088	0.087
534.5	0.097	0.095	0.095	0.094	0.093	0.092	0.09	0.09	0.09	0.089
535	0.099	0.097	0.096	0.096	0.094	0.094	0.092	0.091	0.091	0.09
535.5	0.101	0.099	0.098	0.097	0.096	0.095	0.093	0.093	0.092	0.091
536	0.102	0.1	0.099	0.098	0.098	0.097	0.094	0.094	0.093	0.093
536.5	0.103	0.101	0.101	0.1	0.099	0.098	0.096	0.096	0.095	0.094
537	0.104	0.103	0.102	0.101	0.1	0.099	0.097	0.097	0.096	0.095
537.5	0.106	0.104	0.104	0.102	0.102	0.101	0.099	0.098	0.098	0.097
538	0.108	0.106	0.105	0.104	0.103	0.102	0.1	0.1	0.099	0.098
538.5	0.109	0.107	0.106	0.106	0.105	0.104	0.102	0.101	0.1	0.099
539	0.11	0.109	0.108	0.107	0.106	0.105	0.103	0.103	0.102	0.101
539.5	0.112	0.11	0.109	0.108	0.108	0.106	0.104	0.104	0.103	0.102
540	0.114	0.112	0.111	0.11	0.109	0.108	0.106	0.105	0.105	0.104
540.5	0.116	0.114	0.113	0.112	0.111	0.11	0.108	0.107	0.107	0.106
541	0.117	0.116	0.115	0.114	0.113	0.112	0.11	0.109	0.108	0.107
541.5	0.119	0.118	0.117	0.115	0.115	0.113	0.111	0.11	0.11	0.109
542	0.121	0.119	0.119	0.117	0.116	0.115	0.112	0.112	0.112	0.11
542.5	0.123	0.121	0.12	0.119	0.118	0.116	0.114	0.114	0.113	0.112
543	0.124	0.123	0.122	0.121	0.119	0.118	0.116	0.116	0.115	0.114
543.5	0.126	0.125	0.123	0.122	0.121	0.12	0.117	0.117	0.116	0.115
544	0.128	0.126	0.126	0.124	0.123	0.121	0.119	0.119	0.118	0.117
544.5	0.13	0.128	0.127	0.126	0.125	0.123	0.121	0.12	0.12	0.118
545	0.132	0.13	0.129	0.128	0.126	0.125	0.123	0.122	0.121	0.12
545.5	0.134	0.132	0.131	0.13	0.128	0.127	0.125	0.124	0.123	0.122
546	0.136	0.134	0.133	0.131	0.13	0.129	0.126	0.125	0.125	0.124
546.5	0.138	0.135	0.135	0.133	0.132	0.13	0.128	0.127	0.127	0.125
547	0.139	0.137	0.136	0.135	0.134	0.132	0.13	0.129	0.128	0.127
547.5	0.141	0.139	0.138	0.137	0.136	0.134	0.132	0.131	0.13	0.129
548	0.143	0.142	0.14	0.139	0.138	0.136	0.134	0.133	0.132	0.131
548.5	0.146	0.144	0.142	0.141	0.14	0.138	0.135	0.135	0.134	0.133
549	0.148	0.145	0.145	0.143	0.142	0.14	0.138	0.137	0.136	0.135
549.5	0.15	0.147	0.146	0.145	0.144	0.142	0.14	0.139	0.138	0.137
550	0.152	0.149	0.148	0.147	0.146	0.144	0.142	0.14	0.139	0.138
550.5	0.153	0.152	0.15	0.149	0.148	0.145	0.143	0.142	0.141	0.14
551	0.155	0.154	0.152	0.151	0.15	0.148	0.145	0.144	0.143	0.142
551.5	0.158	0.155	0.155	0.153	0.152	0.15	0.147	0.146	0.145	0.144
552	0.16	0.157	0.156	0.155	0.154	0.152	0.15	0.149	0.147	0.146
552.5	0.162	0.16	0.158	0.157	0.156	0.154	0.151	0.15	0.149	0.148
553	0.164	0.162	0.161	0.159	0.158	0.156	0.153	0.152	0.151	0.149
553.5	0.166	0.164	0.163	0.162	0.16	0.158	0.155	0.154	0.153	0.152
554	0.169	0.166	0.165	0.163	0.162	0.16	0.157	0.156	0.155	0.154
554.5	0.171	0.168	0.166	0.165	0.164	0.162	0.159	0.158	0.156	0.155
555	0.173	0.17	0.168	0.167	0.166	0.163	0.161	0.16	0.158	0.157
555.5	0.174	0.172	0.171	0.169	0.168	0.165	0.163	0.162	0.16	0.159
556	0.177	0.174	0.173	0.171	0.17	0.168	0.165	0.164	0.163	0.161
556.5	0.179	0.176	0.175	0.173	0.172	0.17	0.167	0.166	0.164	0.163
557	0.181	0.178	0.176	0.175	0.174	0.171	0.169	0.167	0.166	0.164
557.5	0.183	0.18	0.179	0.177	0.176	0.173	0.17	0.169	0.168	0.166
558	0.184	0.182	0.181	0.179	0.177	0.175	0.172	0.171	0.17	0.168
558.5	0.187	0.184	0.183	0.181	0.179	0.177	0.174	0.173	0.172	0.17
559	0.189	0.186	0.185	0.183	0.181	0.179	0.177	0.175	0.174	0.172
559.5	0.192	0.189	0.187	0.185	0.184	0.181	0.179	0.177	0.175	0.174
560	0.194	0.191	0.189	0.187	0.186	0.183	0.18	0.179	0.178	0.176
560.5	0.196	0.193	0.191	0.189	0.188	0.185	0.182	0.181	0.18	0.178
561	0.198	0.195	0.193	0.191	0.19	0.188	0.185	0.183	0.182	0.18
561.5	0.2	0.197	0.195	0.194	0.192	0.19	0.187	0.186	0.184	0.182
562	0.203	0.199	0.198	0.196	0.194	0.192	0.189	0.188	0.186	0.184
562.5	0.205	0.201	0.2	0.198	0.196	0.194	0.191	0.189	0.188	0.186
563	0.206	0.203	0.202	0.2	0.198	0.195	0.192	0.191	0.19	0.188
563.5	0.208	0.206	0.204	0.202	0.2	0.197	0.195	0.193	0.192	0.19
564	0.211	0.208	0.206	0.205	0.202	0.2	0.197	0.195	0.193	0.192
564.5	0.213	0.21	0.208	0.207	0.204	0.202	0.199	0.197	0.195	0.194
565	0.215	0.212	0.21	0.208	0.206	0.204	0.201	0.199	0.197	0.195
565.5	0.217	0.214	0.212	0.21	0.208	0.206	0.202	0.201	0.199	0.197
566	0.219	0.216	0.214	0.213	0.211	0.208	0.205	0.203	0.202	0.199
566.5	0.221	0.218	0.216	0.215	0.213	0.21	0.207	0.205	0.203	0.201
567	0.223	0.22	0.218	0.217	0.215	0.212	0.209	0.207	0.205	0.203
567.5	0.226	0.222	0.221	0.219	0.217	0.214	0.21	0.209	0.207	0.205
568	0.227	0.224	0.223	0.221	0.219	0.216	0.212	0.21	0.209	0.207
568.5	0.229	0.227	0.225	0.223	0.221	0.218	0.214	0.213	0.211	0.209
569	0.232	0.229	0.226	0.225	0.223	0.22	0.217	0.215	0.213	0.211
569.5	0.234	0.231	0.228	0.227	0.225	0.222	0.218	0.216	0.214	0.213
570	0.236	0.232	0.231	0.229	0.226	0.223	0.22	0.218	0.216	0.214
570.5	0.238	0.235	0.233	0.231	0.228	0.225	0.222	0.22	0.219	0.216
571	0.24	0.237	0.235	0.233	0.231	0.228	0.224	0.222	0.221	0.219
571.5	0.242	0.239	0.237	0.235	0.233	0.23	0.227	0.225	0.223	0.221
572	0.244	0.241	0.239	0.237	0.235	0.232	0.229	0.226	0.224	0.222
572.5	0.246	0.243	0.241	0.239	0.236	0.233	0.23	0.228	0.226	0.224
573	0.248	0.245	0.243	0.241	0.238	0.235	0.231	0.229	0.228	0.226
573.5	0.25	0.247	0.245	0.242	0.24	0.237	0.234	0.231	0.23	0.228
574	0.252	0.248	0.247	0.245	0.243	0.239	0.236	0.234	0.232	0.23
574.5	0.254	0.251	0.249	0.247	0.245	0.241	0.238	0.236	0.234	0.232
575	0.256	0.253	0.251	0.249	0.247	0.243	0.24	0.237	0.236	0.233
575.5	0.259	0.255	0.253	0.251	0.248	0.245	0.242	0.239	0.238	0.235
576	0.261	0.257	0.255	0.253	0.25	0.247	0.244	0.242	0.24	0.237
576.5	0.263	0.259	0.257	0.255	0.253	0.25	0.246	0.244	0.242	0.24
577	0.265	0.262	0.259	0.257	0.255	0.252	0.248	0.246	0.244	0.241
577.5	0.267	0.264	0.262	0.26	0.257	0.254	0.25	0.248	0.246	0.243
578	0.27	0.266	0.264	0.262	0.259	0.255	0.252	0.25	0.248	0.245
578.5	0.272	0.268	0.266	0.264	0.26	0.258	0.254	0.252	0.25	0.247
579	0.274	0.27	0.268	0.265	0.263	0.26	0.256	0.254	0.252	0.249
579.5	0.276	0.272	0.27	0.267	0.265	0.262	0.258	0.256	0.254	0.252
580	0.278	0.275	0.272	0.27	0.268	0.264	0.26	0.258	0.256	0.254
580.5	0.281	0.277	0.275	0.272	0.27	0.266	0.262	0.26	0.258	0.255
581	0.283	0.279	0.277	0.274	0.272	0.269	0.265	0.262	0.26	0.257
581.5	0.286	0.281	0.279	0.276	0.274	0.271	0.267	0.264	0.262	0.26
582	0.288	0.283	0.281	0.279	0.276	0.273	0.269	0.267	0.264	0.262
582.5	0.29	0.286	0.283	0.281	0.278	0.275	0.271	0.269	0.266	0.264
583	0.293	0.288	0.286	0.284	0.281	0.277	0.273	0.271	0.268	0.266
583.5	0.295	0.29	0.288	0.286	0.283	0.279	0.275	0.273	0.271	0.268
584	0.297	0.292	0.29	0.288	0.285	0.281	0.277	0.275	0.273	0.27
584.5	0.299	0.295	0.292	0.29	0.287	0.284	0.279	0.277	0.275	0.272
585	0.301	0.297	0.295	0.292	0.289	0.285	0.281	0.279	0.277	0.274
585.5	0.304	0.3	0.297	0.295	0.292	0.288	0.284	0.281	0.279	0.277
586	0.307	0.302	0.3	0.297	0.294	0.29	0.286	0.283	0.281	0.279
586.5	0.309	0.305	0.302	0.299	0.296	0.293	0.289	0.286	0.283	0.281
587	0.311	0.307	0.304	0.301	0.298	0.295	0.29	0.288	0.286	0.283
587.5	0.314	0.309	0.306	0.304	0.301	0.297	0.293	0.29	0.288	0.285
588	0.316	0.312	0.309	0.306	0.303	0.299	0.295	0.293	0.29	0.288
588.5	0.319	0.314	0.312	0.308	0.306	0.301	0.297	0.294	0.292	0.29
589	0.321	0.316	0.314	0.311	0.308	0.304	0.3	0.297	0.294	0.291
589.5	0.323	0.318	0.316	0.313	0.31	0.306	0.302	0.299	0.297	0.294
590	0.325	0.321	0.318	0.315	0.312	0.308	0.303	0.301	0.299	0.296
590.5	0.328	0.323	0.32	0.317	0.314	0.31	0.306	0.303	0.3	0.298
591	0.33	0.325	0.323	0.32	0.317	0.313	0.308	0.305	0.302	0.3
591.5	0.333	0.328	0.325	0.322	0.319	0.315	0.31	0.307	0.304	0.302
592	0.335	0.33	0.327	0.324	0.321	0.317	0.312	0.31	0.306	0.304
592.5	0.337	0.332	0.329	0.326	0.323	0.318	0.314	0.312	0.309	0.306
593	0.339	0.335	0.332	0.328	0.325	0.321	0.316	0.314	0.311	0.308
593.5	0.342	0.337	0.334	0.331	0.327	0.323	0.318	0.315	0.313	0.31
594	0.344	0.338	0.336	0.332	0.329	0.325	0.32	0.317	0.314	0.312
594.5	0.345	0.34	0.338	0.334	0.331	0.327	0.322	0.319	0.316	0.313
595	0.347	0.342	0.339	0.336	0.333	0.328	0.324	0.321	0.318	0.316
595.5	0.349	0.344	0.341	0.338	0.335	0.33	0.326	0.323	0.32	0.317
596	0.352	0.346	0.343	0.34	0.337	0.332	0.327	0.324	0.321	0.319
596.5	0.354	0.348	0.346	0.342	0.339	0.334	0.329	0.326	0.323	0.321
597	0.356	0.35	0.347	0.344	0.341	0.336	0.331	0.329	0.325	0.322
597.5	0.357	0.352	0.349	0.345	0.342	0.338	0.333	0.33	0.327	0.324
598	0.359	0.354	0.351	0.347	0.344	0.339	0.335	0.332	0.329	0.326
598.5	0.361	0.355	0.352	0.349	0.345	0.341	0.336	0.333	0.33	0.327
599	0.363	0.357	0.354	0.35	0.347	0.343	0.337	0.334	0.331	0.328
599.5	0.364	0.358	0.356	0.352	0.349	0.344	0.339	0.336	0.332	0.33
600	0.366	0.36	0.357	0.353	0.35	0.345	0.341	0.337	0.334	0.331
600.5	0.367	0.362	0.358	0.354	0.351	0.346	0.342	0.339	0.336	0.333
601	0.369	0.363	0.359	0.355	0.352	0.348	0.342	0.34	0.337	0.334
601.5	0.37	0.364	0.361	0.357	0.353	0.349	0.344	0.34	0.338	0.335
602	0.371	0.365	0.362	0.358	0.355	0.35	0.345	0.342	0.339	0.336
602.5	0.372	0.367	0.363	0.359	0.356	0.351	0.346	0.343	0.34	0.337
603	0.374	0.367	0.364	0.36	0.357	0.352	0.347	0.344	0.341	0.338
603.5	0.375	0.368	0.366	0.361	0.358	0.353	0.348	0.345	0.342	0.339
604	0.376	0.369	0.367	0.362	0.359	0.354	0.349	0.346	0.343	0.34
604.5	0.376	0.37	0.368	0.364	0.36	0.355	0.35	0.347	0.343	0.34
605	0.377	0.371	0.368	0.364	0.361	0.356	0.351	0.348	0.344	0.341
605.5	0.378	0.372	0.369	0.365	0.362	0.357	0.352	0.348	0.345	0.342
606	0.379	0.373	0.37	0.366	0.362	0.357	0.352	0.349	0.346	0.343
606.5	0.38	0.373	0.371	0.367	0.363	0.358	0.353	0.35	0.347	0.343
607	0.38	0.374	0.371	0.367	0.364	0.358	0.354	0.35	0.347	0.344
607.5	0.381	0.375	0.371	0.367	0.364	0.359	0.354	0.35	0.347	0.344
608	0.381	0.375	0.371	0.367	0.364	0.359	0.354	0.351	0.347	0.345
608.5	0.381	0.375	0.372	0.368	0.364	0.359	0.354	0.351	0.348	0.345
609	0.381	0.375	0.372	0.368	0.364	0.36	0.354	0.351	0.348	0.344
609.5	0.382	0.375	0.372	0.368	0.365	0.36	0.354	0.351	0.348	0.344
610	0.382	0.375	0.372	0.368	0.364	0.36	0.354	0.351	0.348	0.344
610.5	0.382	0.375	0.372	0.368	0.364	0.359	0.354	0.351	0.348	0.345
611	0.381	0.375	0.372	0.368	0.364	0.359	0.354	0.351	0.347	0.345
611.5	0.381	0.375	0.371	0.368	0.364	0.359	0.353	0.351	0.347	0.344
612	0.381	0.374	0.371	0.367	0.364	0.359	0.353	0.35	0.347	0.344
612.5	0.38	0.374	0.37	0.366	0.363	0.358	0.353	0.349	0.346	0.343
613	0.379	0.373	0.37	0.366	0.362	0.357	0.352	0.348	0.346	0.342
613.5	0.378	0.372	0.369	0.365	0.361	0.356	0.351	0.348	0.345	0.342
614	0.378	0.371	0.368	0.364	0.36	0.355	0.35	0.347	0.344	0.341
614.5	0.377	0.37	0.367	0.363	0.359	0.354	0.349	0.346	0.343	0.34
615	0.375	0.369	0.366	0.362	0.358	0.353	0.348	0.345	0.342	0.339
615.5	0.374	0.368	0.365	0.36	0.357	0.352	0.347	0.344	0.341	0.338
616	0.373	0.367	0.363	0.359	0.356	0.351	0.346	0.343	0.34	0.337
616.5	0.372	0.365	0.362	0.358	0.355	0.35	0.345	0.342	0.339	0.336
617	0.37	0.364	0.36	0.356	0.353	0.348	0.343	0.34	0.337	0.334
617.5	0.368	0.362	0.359	0.354	0.351	0.347	0.341	0.338	0.335	0.332
618	0.366	0.36	0.357	0.353	0.35	0.345	0.34	0.336	0.333	0.331
618.5	0.364	0.358	0.355	0.351	0.348	0.343	0.338	0.335	0.332	0.329
619	0.362	0.356	0.353	0.349	0.346	0.341	0.336	0.333	0.33	0.327
619.5	0.36	0.354	0.351	0.347	0.344	0.339	0.334	0.331	0.328	0.325
620	0.357	0.351	0.349	0.344	0.341	0.337	0.332	0.329	0.325	0.322
620.5	0.355	0.349	0.346	0.342	0.339	0.335	0.33	0.326	0.323	0.32
621	0.353	0.347	0.344	0.34	0.336	0.332	0.328	0.324	0.321	0.318
621.5	0.35	0.344	0.341	0.337	0.334	0.329	0.325	0.322	0.319	0.316
622	0.347	0.341	0.338	0.335	0.331	0.327	0.322	0.319	0.316	0.313
622.5	0.344	0.338	0.335	0.332	0.329	0.324	0.32	0.316	0.313	0.311
623	0.341	0.336	0.333	0.329	0.326	0.322	0.317	0.314	0.311	0.308
623.5	0.338	0.333	0.33	0.326	0.323	0.319	0.314	0.311	0.308	0.305
624	0.335	0.33	0.326	0.323	0.32	0.316	0.311	0.308	0.306	0.303
624.5	0.332	0.326	0.323	0.32	0.317	0.312	0.308	0.305	0.303	0.3
625	0.329	0.323	0.32	0.317	0.314	0.309	0.305	0.302	0.299	0.296
625.5	0.325	0.319	0.317	0.313	0.31	0.306	0.302	0.299	0.296	0.293
626	0.322	0.316	0.313	0.31	0.307	0.303	0.299	0.295	0.293	0.29
626.5	0.318	0.313	0.309	0.306	0.303	0.299	0.295	0.292	0.29	0.287
627	0.314	0.309	0.306	0.303	0.3	0.295	0.291	0.289	0.286	0.284
627.5	0.311	0.305	0.302	0.299	0.296	0.292	0.288	0.285	0.282	0.28
628	0.307	0.301	0.299	0.295	0.292	0.289	0.284	0.282	0.279	0.276
628.5	0.303	0.297	0.295	0.291	0.288	0.285	0.281	0.278	0.275	0.273
629	0.299	0.293	0.291	0.288	0.285	0.281	0.277	0.274	0.271	0.269
629.5	0.295	0.289	0.287	0.284	0.281	0.277	0.273	0.271	0.268	0.265
630	0.291	0.285	0.283	0.28	0.277	0.273	0.269	0.267	0.264	0.262
630.5	0.286	0.281	0.279	0.276	0.273	0.27	0.265	0.263	0.26	0.258
631	0.282	0.277	0.275	0.272	0.269	0.266	0.261	0.259	0.257	0.254
631.5	0.278	0.273	0.271	0.268	0.265	0.262	0.258	0.256	0.253	0.251
632	0.275	0.27	0.267	0.264	0.261	0.258	0.255	0.252	0.25	0.248
632.5	0.27	0.266	0.263	0.26	0.258	0.254	0.251	0.249	0.246	0.244
633	0.266	0.262	0.26	0.257	0.254	0.251	0.247	0.245	0.242	0.24
633.5	0.262	0.257	0.256	0.253	0.25	0.247	0.243	0.241	0.239	0.237
634	0.258	0.253	0.252	0.249	0.246	0.243	0.239	0.237	0.235	0.233
634.5	0.254	0.249	0.247	0.245	0.242	0.239	0.235	0.233	0.232	0.229
635	0.25	0.245	0.243	0.241	0.238	0.235	0.232	0.229	0.228	0.225
635.5	0.246	0.242	0.24	0.237	0.234	0.231	0.227	0.226	0.224	0.221
636	0.241	0.237	0.235	0.232	0.23	0.227	0.223	0.222	0.22	0.217
636.5	0.237	0.232	0.231	0.228	0.225	0.223	0.219	0.218	0.216	0.213
637	0.233	0.228	0.227	0.224	0.221	0.219	0.215	0.213	0.212	0.209
637.5	0.228	0.224	0.223	0.219	0.218	0.214	0.211	0.209	0.208	0.206
638	0.224	0.22	0.218	0.215	0.213	0.21	0.207	0.206	0.204	0.202
638.5	0.22	0.216	0.214	0.211	0.209	0.206	0.203	0.202	0.2	0.198
639	0.216	0.212	0.21	0.208	0.205	0.203	0.199	0.198	0.197	0.194
639.5	0.212	0.208	0.207	0.204	0.201	0.199	0.196	0.195	0.193	0.191
640	0.207	0.204	0.203	0.2	0.198	0.196	0.192	0.191	0.189	0.187
640.5	0.204	0.2	0.199	0.196	0.194	0.192	0.189	0.187	0.186	0.184
641	0.2	0.196	0.195	0.192	0.191	0.188	0.185	0.183	0.183	0.18
641.5	0.196	0.192	0.191	0.189	0.187	0.184	0.181	0.18	0.179	0.177
642	0.192	0.189	0.187	0.185	0.183	0.18	0.178	0.177	0.175	0.173
642.5	0.188	0.184	0.183	0.181	0.179	0.177	0.174	0.173	0.171	0.169
643	0.184	0.18	0.179	0.177	0.175	0.173	0.17	0.169	0.167	0.166
643.5	0.18	0.176	0.175	0.173	0.171	0.169	0.167	0.165	0.164	0.162
644	0.176	0.172	0.171	0.169	0.168	0.165	0.163	0.161	0.16	0.158
644.5	0.172	0.168	0.167	0.165	0.163	0.161	0.159	0.158	0.156	0.154
645	0.167	0.164	0.163	0.161	0.159	0.158	0.155	0.154	0.153	0.151
645.5	0.163	0.16	0.16	0.157	0.156	0.154	0.152	0.15	0.149	0.147
646	0.159	0.156	0.156	0.154	0.153	0.15	0.148	0.147	0.146	0.144
646.5	0.156	0.153	0.152	0.15	0.149	0.147	0.144	0.144	0.142	0.14
647	0.152	0.149	0.148	0.147	0.145	0.143	0.141	0.14	0.139	0.137
647.5	0.149	0.146	0.145	0.143	0.141	0.14	0.138	0.137	0.136	0.134
648	0.145	0.142	0.141	0.14	0.138	0.136	0.134	0.133	0.133	0.131
648.5	0.141	0.138	0.138	0.136	0.135	0.133	0.131	0.13	0.129	0.128
649	0.138	0.135	0.134	0.132	0.131	0.129	0.127	0.127	0.126	0.124
649.5	0.134	0.131	0.13	0.129	0.127	0.126	0.124	0.123	0.122	0.12
650	0.13	0.127	0.127	0.125	0.124	0.122	0.121	0.12	0.119	0.117
650.5	0.126	0.124	0.123	0.122	0.121	0.119	0.117	0.117	0.116	0.114
651	0.123	0.121	0.12	0.118	0.118	0.116	0.114	0.113	0.113	0.111
651.5	0.12	0.117	0.117	0.115	0.115	0.113	0.111	0.11	0.11	0.108
652	0.117	0.114	0.114	0.112	0.111	0.11	0.108	0.107	0.107	0.105
652.5	0.113	0.111	0.11	0.109	0.108	0.107	0.105	0.104	0.104	0.102
653	0.11	0.108	0.107	0.106	0.105	0.103	0.102	0.101	0.101	0.099
653.5	0.107	0.104	0.104	0.103	0.102	0.1	0.099	0.098	0.098	0.096
654	0.103	0.101	0.101	0.099	0.099	0.097	0.096	0.095	0.095	0.093
654.5	0.1	0.098	0.097	0.096	0.095	0.095	0.093	0.092	0.092	0.09
655	0.097	0.095	0.095	0.094	0.092	0.092	0.09	0.09	0.089	0.088
655.5	0.094	0.092	0.092	0.09	0.09	0.088	0.087	0.087	0.086	0.085
656	0.091	0.089	0.089	0.087	0.087	0.085	0.084	0.084	0.084	0.082
656.5	0.088	0.086	0.086	0.085	0.084	0.083	0.082	0.081	0.081	0.08
657	0.086	0.084	0.083	0.082	0.081	0.081	0.08	0.079	0.078	0.077
657.5	0.083	0.081	0.081	0.08	0.079	0.078	0.077	0.076	0.076	0.074
658	0.08	0.078	0.078	0.077	0.077	0.075	0.074	0.074	0.074	0.072
658.5	0.077	0.075	0.075	0.074	0.074	0.072	0.071	0.071	0.071	0.07
659	0.075	0.072	0.072	0.071	0.071	0.07	0.069	0.069	0.069	0.067
659.5	0.072	0.07	0.07	0.069	0.068	0.068	0.067	0.067	0.066	0.065
660	0.07	0.068	0.068	0.067	0.066	0.065	0.065	0.064	0.064	0.063
660.5	0.067	0.066	0.066	0.065	0.064	0.063	0.062	0.062	0.062	0.061
661	0.065	0.063	0.063	0.062	0.062	0.061	0.06	0.06	0.06	0.059
661.5	0.063	0.061	0.061	0.06	0.06	0.059	0.058	0.058	0.058	0.057
662	0.061	0.059	0.059	0.058	0.058	0.058	0.056	0.056	0.056	0.055
662.5	0.059	0.058	0.057	0.057	0.056	0.056	0.055	0.055	0.054	0.053
663	0.057	0.055	0.055	0.055	0.054	0.053	0.053	0.052	0.052	0.051
663.5	0.055	0.053	0.053	0.053	0.052	0.051	0.051	0.051	0.051	0.049
664	0.053	0.051	0.051	0.051	0.05	0.05	0.049	0.049	0.049	0.048
664.5	0.051	0.05	0.05	0.049	0.049	0.048	0.047	0.047	0.047	0.046
665	0.05	0.048	0.048	0.047	0.047	0.046	0.046	0.046	0.045	0.045
665.5	0.048	0.047	0.047	0.046	0.045	0.045	0.044	0.044	0.044	0.043
666	0.046	0.045	0.045	0.045	0.044	0.043	0.043	0.043	0.043	0.042
666.5	0.044	0.043	0.043	0.043	0.043	0.042	0.041	0.041	0.042	0.04
667	0.043	0.042	0.042	0.042	0.041	0.041	0.04	0.04	0.04	0.039
667.5	0.042	0.04	0.041	0.04	0.04	0.039	0.039	0.039	0.038	0.038
668	0.041	0.039	0.04	0.039	0.038	0.038	0.037	0.037	0.037	0.037
668.5	0.04	0.038	0.038	0.038	0.037	0.037	0.036	0.036	0.036	0.035
669	0.038	0.037	0.037	0.037	0.036	0.036	0.035	0.035	0.035	0.035
669.5	0.037	0.035	0.036	0.035	0.035	0.035	0.034	0.034	0.034	0.033
670	0.035	0.034	0.034	0.034	0.034	0.034	0.033	0.033	0.033	0.032
670.5	0.035	0.033	0.033	0.033	0.032	0.032	0.032	0.032	0.032	0.031
671	0.033	0.032	0.032	0.032	0.032	0.031	0.03	0.03	0.031	0.03
671.5	0.032	0.031	0.031	0.031	0.031	0.03	0.029	0.03	0.03	0.029
672	0.031	0.03	0.03	0.03	0.03	0.029	0.029	0.029	0.029	0.028
672.5	0.03	0.029	0.029	0.029	0.028	0.028	0.028	0.028	0.028	0.027
673	0.029	0.028	0.028	0.027	0.027	0.027	0.027	0.027	0.027	0.026
673.5	0.028	0.027	0.027	0.027	0.026	0.026	0.025	0.025	0.026	0.025
674	0.027	0.026	0.026	0.026	0.025	0.025	0.024	0.025	0.025	0.024
674.5	0.026	0.024	0.025	0.025	0.025	0.024	0.023	0.024	0.024	0.023
675	0.025	0.024	0.024	0.023	0.024	0.024	0.023	0.023	0.023	0.023
675.5	0.024	0.023	0.024	0.023	0.023	0.023	0.022	0.022	0.022	0.022
676	0.024	0.022	0.023	0.022	0.022	0.022	0.021	0.021	0.022	0.021
676.5	0.023	0.021	0.022	0.021	0.021	0.021	0.02	0.02	0.021	0.02
677	0.022	0.02	0.021	0.02	0.02	0.02	0.02	0.02	0.02	0.019
677.5	0.021	0.02	0.02	0.019	0.02	0.019	0.019	0.019	0.019	0.019
678	0.02	0.019	0.019	0.018	0.019	0.019	0.018	0.018	0.018	0.018
678.5	0.019	0.018	0.019	0.018	0.018	0.018	0.017	0.017	0.018	0.017
679	0.019	0.018	0.018	0.018	0.017	0.017	0.016	0.017	0.017	0.017
679.5	0.018	0.017	0.017	0.017	0.017	0.016	0.016	0.016	0.017	0.016
680	0.018	0.016	0.017	0.016	0.017	0.016	0.016	0.016	0.016	0.016
680.5	0.017	0.016	0.016	0.015	0.016	0.016	0.015	0.016	0.015	0.015
681	0.016	0.016	0.016	0.015	0.015	0.015	0.014	0.015	0.015	0.015
681.5	0.016	0.015	0.015	0.015	0.015	0.015	0.014	0.014	0.015	0.014
682	0.015	0.014	0.015	0.014	0.014	0.014	0.013	0.014	0.014	0.014
682.5	0.014	0.013	0.014	0.014	0.013	0.013	0.013	0.013	0.014	0.013
683	0.013	0.013	0.013	0.013	0.013	0.013	0.012	0.013	0.013	0.012
683.5	0.013	0.012	0.012	0.012	0.012	0.012	0.011	0.012	0.012	0.012
684	0.013	0.012	0.012	0.011	0.011	0.011	0.011	0.011	0.011	0.011
684.5	0.013	0.011	0.012	0.011	0.011	0.011	0.011	0.011	0.011	0.011
685	0.012	0.01	0.011	0.011	0.011	0.01	0.01	0.011	0.011	0.01
685.5	0.011	0.01	0.01	0.01	0.01	0.01	0.01	0.01	0.01	0.01
686	0.01	0.01	0.01	0.01	0.01	0.01	0.009	0.01	0.01	0.009
686.5	0.01	0.009	0.01	0.009	0.01	0.01	0.009	0.009	0.009	0.009
687	0.01	0.009	0.01	0.009	0.009	0.009	0.009	0.009	0.009	0.009
687.5	0.01	0.009	0.009	0.009	0.008	0.009	0.008	0.008	0.009	0.008
688	0.01	0.008	0.009	0.009	0.008	0.008	0.008	0.008	0.009	0.008
688.5	0.009	0.008	0.009	0.008	0.008	0.008	0.008	0.008	0.008	0.007
689	0.008	0.008	0.008	0.007	0.008	0.007	0.007	0.007	0.008	0.007
689.5	0.008	0.007	0.007	0.006	0.007	0.007	0.007	0.007	0.007	0.007
690	0.007	0.007	0.007	0.006	0.007	0.006	0.006	0.006	0.007	0.007
690.5	0.007	0.006	0.007	0.006	0.006	0.006	0.006	0.006	0.007	0.006
691	0.007	0.006	0.007	0.006	0.006	0.006	0.006	0.006	0.007	0.006
691.5	0.007	0.006	0.006	0.006	0.006	0.006	0.006	0.006	0.006	0.005
692	0.006	0.005	0.006	0.005	0.006	0.005	0.005	0.006	0.006	0.005
692.5	0.006	0.005	0.005	0.005	0.006	0.005	0.005	0.005	0.006	0.005
693	0.006	0.005	0.005	0.004	0.005	0.005	0.004	0.005	0.005	0.005
693.5	0.006	0.004	0.005	0.004	0.004	0.004	0.004	0.004	0.005	0.005
694	0.006	0.004	0.005	0.004	0.004	0.004	0.004	0.005	0.005	0.004
694.5	0.005	0.004	0.005	0.005	0.004	0.005	0.004	0.005	0.005	0.004
695	0.005	0.004	0.004	0.004	0.004	0.005	0.004	0.005	0.005	0.004
695.5	0.005	0.004	0.004	0.004	0.004	0.004	0.004	0.004	0.004	0.004
696	0.005	0.004	0.005	0.004	0.004	0.004	0.004	0.004	0.004	0.004
696.5	0.005	0.004	0.004	0.004	0.004	0.004	0.003	0.004	0.005	0.004
697	0.005	0.004	0.004	0.004	0.003	0.004	0.003	0.004	0.004	0.003
697.5	0.004	0.004	0.004	0.004	0.003	0.004	0.003	0.004	0.004	0.003
698	0.004	0.004	0.003	0.003	0.003	0.004	0.003	0.003	0.003	0.004
698.5	0.004	0.003	0.003	0.003	0.003	0.003	0.003	0.003	0.003	0.003
699	0.004	0.003	0.004	0.003	0.003	0.003	0.003	0.003	0.004	0.003
699.5	0.004	0.003	0.004	0.003	0.003	0.003	0.003	0.003	0.004	0.003
700	0.004	0.003	0.003	0.003	0.003	0.003	0.003	0.003	0.004	0.003
700.5	0.004	0.003	0.003	0.003	0.003	0.003	0.003	0.003	0.003	0.003
701	0.003	0.003	0.003	0.003	0.003	0.003	0.003	0.003	0.003	0.003
701.5	0.003	0.003	0.003	0.002	0.003	0.003	0.002	0.003	0.003	0.003
702	0.003	0.002	0.003	0.002	0.003	0.002	0.002	0.002	0.003	0.002
702.5	0.003	0.002	0.003	0.002	0.002	0.002	0.002	0.002	0.003	0.002
703	0.003	0.002	0.002	0.002	0.002	0.002	0.002	0.002	0.003	0.002
703.5	0.003	0.002	0.002	0.002	0.002	0.002	0.002	0.002	0.002	0.002
704	0.002	0.002	0.002	0.002	0.002	0.002	0.002	0.002	0.002	0.002
704.5	0.002	0.002	0.002	0.002	0.002	0.002	0.001	0.002	0.002	0.002
705	0.002	0.002	0.002	0.002	0.002	0.002	0.001	0.002	0.002	0.002
705.5	0.003	0.001	0.002	0.001	0.002	0.001	0.001	0.002	0.003	0.002
706	0.002	0.001	0.002	0.002	0.001	0.002	0.001	0.002	0.002	0.002
706.5	0.002	0.001	0.002	0.002	0.001	0.002	0.001	0.002	0.002	0.002
707	0.002	0.001	0.001	0.001	0.001	0.002	0.001	0.002	0.002	0.002
707.5	0.002	0.001	0.001	0.001	0.001	0.001	0.001	0.001	0.001	0.001
708	0.002	0.001	0.002	0.001	0.001	0.001	0.001	0.001	0.002	0.001
708.5	0.002	0.001	0.001	0	0.001	0.001	0.001	0.001	0.002	0.001
709	0.002	0	0.001	0.001	0.001	0.001	0.001	0.001	0.002	0.001
709.5	0.002	0.001	0.001	0.001	0.001	0.001	0.001	0.001	0.001	0.001
710	0.001	0.001	0.001	0.001	0.001	0.001	0.001	0.001	0.001	0.001
710.5	0.001	0.001	0.001	0.001	0.001	0.001	0	0.001	0.001	0.001
711	0.001	0.001	0.001	0	0.001	0.001	0	0.001	0.001	0.001
711.5	0.001	0	0.001	0	0	0.001	0	0.001	0.001	0
712	0.001	0	0	0	0	0.001	0	0.001	0.001	0
712.5	0.001	0	0	0	0	0.001	0	0.001	0.001	0.001
713	0.001	0	0	0	0	0.001	0	0.001	0	0.001
713.5	0.001	0	0	0	0	0	0	0	0	0
714	0.001	0	0	0	0	0	0	0	0.001	0
714.5	0.001	0	0.001	0	0	0	0	0	0.001	0
715	0.001	0	0.001	0	0	0	0	0.001	0.001	0
715.5	0.001	0	0	0.001	0	0.001	0	0.001	0.001	0.001
716	0.001	0	0	0.001	0.001	0.001	0	0	0	0
716.5	0.001	0	0	0	0.001	0.001	0	0	0.001	0
717	0.001	0	0.001	0	0.001	0.001	0	0.001	0.001	0
717.5	0.001	0	0.001	0	0	0	0	0.001	0.001	0
718	0.001	0	0.001	0	0	0	0	0.001	0.001	0
718.5	0.001	0	0	0	0	0.001	0	0.001	0.001	0.001
719	0.001	0	0	0	0	0.001	0	0	0.001	0.001
719.5	0.001	0	0	0	0.001	0	0	0	0.001	0
720	0.001	0	0.001	0	0	0	0	0.001	0.001	0
720.5	0	0	0.001	0	0	0	0	0.001	0.001	0
721	0	-0.001	0	0	0	0	0	0	0.001	0
721.5	0	-0.001	0	0	0	0	-0.001	0	0	0
722	0	-0.001	-0.001	0	0	0	-0.001	-0.001	0	0
722.5	0	-0.001	0	0	0	0	-0.001	-0.001	0	0
723	0	-0.001	0	-0.001	0	0	-0.001	0	0	0
723.5	0	-0.001	0	-0.001	-0.001	0	-0.001	0	0	0
724	0	-0.001	0	-0.001	-0.001	0	-0.001	0	0	0
724.5	0	-0.001	0	-0.001	0	0	0	0	0	0
725	0	-0.001	0	0	0	0	-0.001	0	0	0
725.5	0	-0.001	0	0	0	0	-0.001	0	0	0
726	0	0	0	0	0	0	-0.001	0	0.001	0
726.5	0	0	0	-0.001	0	0	0	0	0	0
727	0.001	0	0	0	0	0	0	0.001	0	0
727.5	0.001	0	0	0	0	0.001	0	0	0	0
728	0.001	0	0	0	0	0.001	0	0	0.001	0
728.5	0.001	0	0	0	0	0	0	0	0.001	0
729	0	0	0	0	0	0	0	0	0.001	0
729.5	0	0	0	0	0	0	0	0	0.001	0
730	0	0	0	0	0	0	0	0.001	0	0
730.5	0	0	0	0	0	0	0	0	0	0
731	0	-0.001	0	0	0	0	0	0	0	0
731.5	0	-0.001	0	0	0	0	-0.001	0	0	0
732	0	-0.001	-0.001	0	0	0	-0.001	-0.001	0	0
732.5	0	-0.001	-0.001	-0.001	-0.001	0	-0.001	0	0	0
733	0	0	0	-0.001	-0.001	0	0	0	0	0
733.5	0	0	0	-0.001	0	0	0	0	0	0
734	0	-0.001	0	0	0	0	-0.001	0	0.001	0
734.5	0	-0.001	0	0	0	0.001	-0.001	0	0.001	0
735	0	-0.001	0	0	0	0	-0.001	0	0	0
735.5	0	-0.001	0	0	0	0	-0.001	0	0	0
736	0	-0.001	-0.001	0	0	0	0	0	0	0
736.5	0	0	0	-0.001	0	0	0	0	0	0
737	0.001	0	0	0	0	0	0	0	0.001	0
737.5	0.001	0	0	0	0	0.001	0	0	0.001	0
738	0.001	0	0	0	0	0.001	0	0	0.001	0
738.5	0	0	0	0	0	0	-0.001	0	0	0
739	0	0	0	0	0	0	0	0	0	0
739.5	0	0	0	0	0	0	0	0	0	0
740	0	0	0	0	0	0.001	0	0	0.001	0
740.5	0	0	0	0	0	0	-0.001	0	0.001	0
741	0	0	0	0	0	0	-0.001	0	0	0
741.5	0	-0.001	-0.001	0	0	0	-0.001	0	0	0
742	0	-0.001	-0.001	0	0	0	-0.001	0	0	0
742.5	0	-0.001	-0.001	-0.001	0	0	-0.001	0	0	0
743	0	-0.001	0	-0.001	0	0	-0.001	0	0	0
743.5	0	-0.001	0	0	0	0	-0.001	0	0	0
744	0	0	0	0	0	0	-0.001	0	0	0
744.5	0	0	0	0	0	0	-0.001	0	0	0
745	0	0	0	-0.001	0	0	-0.001	0	0	0
745.5	0	0	0	-0.001	0	0	-0.001	0	0	0
746	0	0	-0.001	0	0	0	-0.001	0	0	0
746.5	0	0	-0.001	0	0	0	-0.001	0	0	0
747	0	0	-0.001	0	0	0	-0.001	0	0	0
747.5	0	0	0	-0.001	0	0	-0.001	0	0	0
748	0	-0.001	0	-0.001	0	0	-0.001	0	0	0
748.5	0	-0.001	0	0	-0.001	0	-0.001	0	0	0
749	0	0	0	0	0	0	-0.001	0	0	0
749.5	0	0	0	-0.001	0	0	-0.001	0	0	0
750	0	0	0	0	0	0	0	0	0	0
