# Supplementary material for: Pyro-catalysis for tooth whitening via oral temperature fluctuation
Source: Nat Commun. 2022 Jul 29;13:4419. doi: 10.1038/s41467-022-32132-3 (PMC9338087; doi:10.1038/s41467-022-32132-3)
Supplement: Supplementary file 6 — Source data [file 41467_2022_32132_MOESM6_ESM.zip › Source data/supporting/S17/Figure S17.xlsx]

## Sheet: Sheet1
1	0.91503	1.01307	1.32026	0.78431	0.96732
1	1.11765	0.96078	1.32026	0.81046	0.86275
2	1.36601	1.32026	1.15033	1.71895	1.09804
2	0.56732	0.4902	0.30523	0.31373	0.28758
