# Supplementary material for: Pyro-catalysis for tooth whitening via oral temperature fluctuation
Source: Nat Commun. 2022 Jul 29;13:4419. doi: 10.1038/s41467-022-32132-3 (PMC9338087; doi:10.1038/s41467-022-32132-3)
Supplement: Supplementary file 6 — Source data [file 41467_2022_32132_MOESM6_ESM.zip › Source data/supporting/S3/Figure S3.xlsx]

## Sheet: Figure S3a
450	0.031	0.043	0.043	0.042	0.04	0.037	0.052	0.071	0.05	0.061	0.07	0.07	0.068	0.066
450.5	0.031	0.043	0.043	0.042	0.04	0.037	0.052	0.072	0.05	0.061	0.07	0.07	0.068	0.066
451	0.031	0.043	0.043	0.042	0.04	0.038	0.052	0.072	0.05	0.061	0.07	0.069	0.069	0.066
451.5	0.031	0.043	0.043	0.043	0.04	0.037	0.051	0.071	0.05	0.06	0.07	0.069	0.068	0.066
452	0.031	0.043	0.043	0.042	0.04	0.037	0.052	0.071	0.05	0.06	0.07	0.069	0.068	0.066
452.5	0.031	0.043	0.042	0.042	0.04	0.037	0.051	0.071	0.049	0.06	0.069	0.069	0.068	0.066
453	0.031	0.043	0.042	0.042	0.039	0.037	0.051	0.071	0.049	0.06	0.069	0.069	0.067	0.065
453.5	0.031	0.042	0.042	0.042	0.039	0.036	0.051	0.071	0.049	0.06	0.069	0.069	0.068	0.065
454	0.031	0.042	0.042	0.042	0.04	0.036	0.051	0.07	0.049	0.06	0.069	0.069	0.067	0.066
454.5	0.031	0.042	0.042	0.042	0.039	0.037	0.051	0.07	0.049	0.06	0.069	0.068	0.067	0.065
455	0.031	0.043	0.042	0.042	0.039	0.037	0.05	0.071	0.049	0.06	0.069	0.068	0.067	0.065
455.5	0.031	0.042	0.042	0.042	0.039	0.036	0.05	0.07	0.048	0.059	0.068	0.068	0.067	0.065
456	0.031	0.042	0.042	0.042	0.039	0.036	0.05	0.07	0.049	0.059	0.068	0.068	0.067	0.065
456.5	0.03	0.042	0.042	0.042	0.039	0.036	0.05	0.07	0.049	0.059	0.068	0.068	0.067	0.065
457	0.031	0.042	0.042	0.042	0.039	0.036	0.05	0.07	0.048	0.059	0.069	0.068	0.067	0.065
457.5	0.031	0.043	0.042	0.042	0.039	0.036	0.05	0.07	0.049	0.059	0.068	0.068	0.067	0.065
458	0.031	0.043	0.042	0.042	0.039	0.037	0.05	0.07	0.049	0.059	0.068	0.067	0.067	0.065
458.5	0.031	0.042	0.042	0.042	0.039	0.037	0.05	0.07	0.049	0.059	0.068	0.068	0.067	0.065
459	0.031	0.042	0.042	0.041	0.039	0.036	0.05	0.07	0.048	0.059	0.068	0.068	0.067	0.065
459.5	0.031	0.042	0.042	0.041	0.039	0.036	0.05	0.07	0.048	0.059	0.068	0.067	0.066	0.065
460	0.031	0.042	0.042	0.041	0.039	0.036	0.05	0.07	0.048	0.058	0.068	0.067	0.066	0.064
460.5	0.031	0.042	0.042	0.041	0.039	0.036	0.05	0.069	0.048	0.058	0.068	0.067	0.066	0.064
461	0.031	0.042	0.042	0.041	0.039	0.036	0.05	0.069	0.048	0.059	0.068	0.067	0.066	0.065
461.5	0.031	0.042	0.042	0.041	0.038	0.036	0.05	0.069	0.048	0.059	0.068	0.067	0.066	0.064
462	0.031	0.042	0.042	0.041	0.038	0.036	0.05	0.069	0.048	0.059	0.067	0.067	0.066	0.064
462.5	0.031	0.042	0.042	0.041	0.039	0.036	0.049	0.069	0.047	0.058	0.067	0.066	0.066	0.064
463	0.031	0.042	0.042	0.041	0.039	0.036	0.05	0.068	0.048	0.058	0.067	0.066	0.066	0.064
463.5	0.031	0.042	0.041	0.041	0.038	0.035	0.05	0.068	0.047	0.058	0.067	0.067	0.065	0.063
464	0.031	0.041	0.041	0.041	0.038	0.035	0.049	0.068	0.047	0.058	0.067	0.067	0.065	0.063
464.5	0.031	0.041	0.041	0.041	0.038	0.035	0.049	0.068	0.047	0.057	0.067	0.066	0.065	0.063
465	0.031	0.041	0.041	0.041	0.038	0.035	0.049	0.068	0.047	0.057	0.067	0.066	0.065	0.063
465.5	0.03	0.042	0.041	0.041	0.038	0.035	0.05	0.068	0.047	0.057	0.067	0.066	0.065	0.063
466	0.031	0.042	0.041	0.041	0.038	0.035	0.05	0.068	0.047	0.058	0.067	0.066	0.065	0.063
466.5	0.031	0.041	0.041	0.04	0.038	0.035	0.049	0.068	0.047	0.058	0.067	0.066	0.065	0.063
467	0.031	0.041	0.041	0.04	0.038	0.035	0.049	0.068	0.047	0.057	0.067	0.065	0.065	0.063
467.5	0.03	0.041	0.041	0.041	0.038	0.035	0.049	0.067	0.047	0.057	0.066	0.065	0.065	0.063
468	0.03	0.041	0.041	0.04	0.038	0.035	0.049	0.067	0.047	0.057	0.066	0.066	0.064	0.063
468.5	0.03	0.041	0.041	0.04	0.038	0.035	0.049	0.067	0.047	0.057	0.066	0.065	0.064	0.063
469	0.03	0.041	0.041	0.04	0.038	0.035	0.048	0.067	0.046	0.057	0.066	0.065	0.064	0.062
469.5	0.03	0.041	0.041	0.04	0.038	0.035	0.048	0.067	0.046	0.056	0.066	0.065	0.064	0.062
470	0.03	0.041	0.041	0.04	0.038	0.035	0.049	0.067	0.046	0.056	0.066	0.065	0.064	0.062
470.5	0.03	0.041	0.041	0.04	0.038	0.035	0.049	0.067	0.046	0.056	0.066	0.065	0.064	0.062
471	0.03	0.041	0.041	0.04	0.038	0.034	0.048	0.067	0.046	0.056	0.066	0.065	0.064	0.062
471.5	0.03	0.041	0.041	0.04	0.038	0.034	0.048	0.067	0.046	0.056	0.066	0.064	0.064	0.062
472	0.03	0.041	0.04	0.04	0.038	0.034	0.048	0.067	0.046	0.056	0.066	0.065	0.064	0.062
472.5	0.03	0.04	0.041	0.04	0.038	0.035	0.048	0.067	0.046	0.056	0.066	0.065	0.064	0.062
473	0.03	0.04	0.041	0.04	0.038	0.034	0.048	0.066	0.046	0.056	0.065	0.064	0.064	0.062
473.5	0.03	0.041	0.04	0.04	0.037	0.034	0.048	0.066	0.046	0.056	0.065	0.064	0.064	0.061
474	0.03	0.041	0.04	0.04	0.037	0.034	0.048	0.066	0.045	0.056	0.065	0.064	0.064	0.061
474.5	0.03	0.04	0.04	0.04	0.037	0.034	0.048	0.066	0.045	0.056	0.065	0.064	0.063	0.061
475	0.03	0.04	0.04	0.04	0.038	0.034	0.048	0.066	0.045	0.056	0.065	0.064	0.063	0.062
475.5	0.03	0.041	0.04	0.04	0.037	0.034	0.048	0.066	0.045	0.055	0.064	0.064	0.063	0.062
476	0.03	0.041	0.04	0.04	0.037	0.034	0.048	0.066	0.045	0.055	0.065	0.064	0.063	0.061
476.5	0.03	0.04	0.04	0.04	0.037	0.034	0.048	0.066	0.045	0.055	0.065	0.064	0.063	0.061
477	0.03	0.04	0.04	0.04	0.038	0.034	0.048	0.066	0.045	0.056	0.065	0.064	0.063	0.061
477.5	0.03	0.041	0.04	0.04	0.038	0.034	0.048	0.065	0.045	0.055	0.065	0.064	0.063	0.061
478	0.03	0.041	0.04	0.04	0.038	0.034	0.048	0.065	0.044	0.055	0.065	0.063	0.063	0.061
478.5	0.03	0.04	0.04	0.039	0.037	0.034	0.048	0.065	0.044	0.055	0.065	0.063	0.063	0.061
479	0.03	0.04	0.04	0.039	0.038	0.033	0.048	0.065	0.044	0.055	0.065	0.063	0.063	0.06
479.5	0.03	0.04	0.04	0.04	0.038	0.033	0.048	0.065	0.044	0.055	0.064	0.063	0.062	0.06
480	0.03	0.04	0.04	0.04	0.038	0.034	0.047	0.065	0.044	0.055	0.064	0.063	0.062	0.061
480.5	0.03	0.04	0.04	0.04	0.038	0.034	0.047	0.065	0.044	0.055	0.064	0.063	0.062	0.061
481	0.03	0.04	0.04	0.04	0.038	0.033	0.048	0.065	0.044	0.054	0.064	0.063	0.062	0.061
481.5	0.03	0.04	0.04	0.04	0.038	0.034	0.048	0.065	0.044	0.055	0.064	0.064	0.062	0.06
482	0.03	0.04	0.04	0.04	0.038	0.034	0.048	0.065	0.044	0.055	0.064	0.063	0.062	0.06
482.5	0.03	0.04	0.04	0.04	0.038	0.034	0.047	0.065	0.044	0.054	0.064	0.063	0.062	0.06
483	0.03	0.04	0.04	0.04	0.038	0.033	0.048	0.065	0.044	0.054	0.064	0.063	0.062	0.061
483.5	0.03	0.04	0.04	0.04	0.038	0.034	0.048	0.064	0.044	0.054	0.064	0.063	0.062	0.06
484	0.03	0.04	0.04	0.04	0.038	0.034	0.048	0.065	0.044	0.054	0.064	0.063	0.062	0.06
484.5	0.031	0.04	0.04	0.04	0.038	0.034	0.048	0.065	0.044	0.054	0.064	0.063	0.062	0.06
485	0.031	0.04	0.04	0.04	0.038	0.034	0.048	0.065	0.044	0.054	0.064	0.063	0.062	0.06
485.5	0.031	0.04	0.04	0.04	0.038	0.034	0.048	0.065	0.044	0.054	0.064	0.063	0.062	0.06
486	0.03	0.041	0.04	0.04	0.038	0.034	0.047	0.065	0.044	0.054	0.064	0.063	0.062	0.06
486.5	0.031	0.041	0.04	0.04	0.038	0.034	0.047	0.065	0.044	0.054	0.064	0.063	0.062	0.059
487	0.031	0.04	0.041	0.04	0.038	0.034	0.047	0.065	0.044	0.054	0.063	0.062	0.062	0.059
487.5	0.031	0.041	0.04	0.04	0.038	0.034	0.048	0.065	0.043	0.054	0.063	0.062	0.062	0.06
488	0.031	0.041	0.04	0.04	0.039	0.035	0.047	0.064	0.044	0.054	0.063	0.063	0.061	0.06
488.5	0.031	0.041	0.041	0.04	0.039	0.035	0.047	0.065	0.044	0.054	0.064	0.063	0.061	0.06
489	0.032	0.041	0.041	0.041	0.039	0.035	0.048	0.065	0.044	0.054	0.064	0.063	0.062	0.06
489.5	0.031	0.042	0.041	0.041	0.039	0.035	0.048	0.065	0.044	0.054	0.064	0.062	0.062	0.06
490	0.031	0.042	0.041	0.041	0.04	0.035	0.048	0.065	0.044	0.054	0.063	0.063	0.062	0.06
490.5	0.032	0.042	0.042	0.041	0.039	0.035	0.048	0.065	0.044	0.055	0.064	0.063	0.062	0.061
491	0.033	0.042	0.042	0.041	0.04	0.035	0.048	0.066	0.045	0.055	0.065	0.063	0.062	0.06
491.5	0.033	0.042	0.042	0.042	0.041	0.036	0.049	0.066	0.045	0.055	0.065	0.064	0.062	0.06
492	0.033	0.043	0.041	0.041	0.041	0.036	0.049	0.066	0.045	0.054	0.064	0.063	0.063	0.06
492.5	0.033	0.043	0.042	0.041	0.041	0.035	0.048	0.065	0.045	0.055	0.064	0.063	0.063	0.06
493	0.033	0.042	0.043	0.042	0.04	0.036	0.049	0.065	0.045	0.055	0.065	0.063	0.063	0.061
493.5	0.034	0.043	0.043	0.042	0.041	0.036	0.05	0.065	0.045	0.056	0.065	0.064	0.062	0.061
494	0.033	0.044	0.043	0.043	0.042	0.037	0.05	0.066	0.046	0.055	0.065	0.064	0.062	0.061
494.5	0.033	0.044	0.043	0.042	0.042	0.036	0.049	0.066	0.046	0.055	0.065	0.064	0.063	0.06
495	0.034	0.044	0.044	0.042	0.042	0.037	0.05	0.066	0.046	0.056	0.065	0.064	0.064	0.061
495.5	0.035	0.044	0.044	0.044	0.041	0.038	0.051	0.066	0.046	0.057	0.066	0.065	0.064	0.062
496	0.036	0.045	0.044	0.044	0.042	0.038	0.051	0.067	0.046	0.057	0.067	0.065	0.064	0.063
496.5	0.036	0.045	0.044	0.044	0.043	0.038	0.051	0.068	0.047	0.057	0.067	0.065	0.064	0.063
497	0.036	0.045	0.044	0.044	0.043	0.038	0.051	0.068	0.047	0.056	0.067	0.065	0.064	0.062
497.5	0.036	0.045	0.045	0.044	0.043	0.038	0.051	0.067	0.047	0.057	0.066	0.065	0.065	0.062
498	0.037	0.046	0.045	0.045	0.043	0.039	0.052	0.067	0.047	0.057	0.066	0.065	0.065	0.062
498.5	0.037	0.046	0.045	0.045	0.044	0.039	0.052	0.067	0.047	0.058	0.067	0.066	0.065	0.063
499	0.037	0.046	0.045	0.045	0.044	0.039	0.052	0.068	0.048	0.058	0.067	0.066	0.064	0.063
499.5	0.037	0.046	0.046	0.046	0.044	0.039	0.052	0.068	0.048	0.058	0.067	0.066	0.065	0.063
500	0.038	0.047	0.046	0.046	0.045	0.04	0.053	0.068	0.049	0.058	0.068	0.066	0.065	0.063
500.5	0.038	0.047	0.047	0.047	0.045	0.04	0.053	0.068	0.048	0.058	0.068	0.066	0.065	0.063
501	0.039	0.047	0.047	0.047	0.045	0.04	0.053	0.069	0.048	0.059	0.068	0.067	0.066	0.063
501.5	0.039	0.048	0.047	0.047	0.046	0.04	0.053	0.069	0.049	0.059	0.068	0.067	0.066	0.064
502	0.039	0.048	0.048	0.047	0.046	0.041	0.053	0.069	0.049	0.059	0.068	0.067	0.066	0.064
502.5	0.04	0.049	0.048	0.047	0.046	0.041	0.054	0.069	0.05	0.059	0.069	0.067	0.066	0.064
503	0.04	0.049	0.048	0.048	0.047	0.042	0.054	0.069	0.05	0.059	0.069	0.067	0.067	0.064
503.5	0.04	0.049	0.049	0.048	0.047	0.042	0.055	0.07	0.05	0.06	0.069	0.068	0.067	0.065
504	0.041	0.05	0.049	0.049	0.047	0.042	0.055	0.071	0.051	0.061	0.069	0.069	0.068	0.066
504.5	0.041	0.05	0.05	0.049	0.048	0.043	0.056	0.071	0.051	0.061	0.07	0.069	0.068	0.066
505	0.042	0.051	0.05	0.05	0.048	0.044	0.056	0.071	0.052	0.061	0.07	0.069	0.068	0.066
505.5	0.042	0.051	0.05	0.05	0.049	0.044	0.057	0.071	0.052	0.062	0.07	0.069	0.068	0.066
506	0.043	0.051	0.051	0.05	0.049	0.044	0.057	0.072	0.052	0.062	0.07	0.069	0.069	0.066
506.5	0.043	0.052	0.051	0.051	0.049	0.045	0.057	0.072	0.052	0.062	0.071	0.07	0.069	0.067
507	0.044	0.052	0.052	0.052	0.05	0.045	0.058	0.072	0.053	0.062	0.072	0.07	0.069	0.067
507.5	0.045	0.053	0.052	0.052	0.051	0.046	0.058	0.073	0.054	0.063	0.072	0.07	0.069	0.068
508	0.045	0.053	0.052	0.052	0.051	0.046	0.059	0.073	0.054	0.063	0.072	0.071	0.07	0.067
508.5	0.045	0.054	0.053	0.053	0.051	0.046	0.059	0.074	0.054	0.064	0.073	0.071	0.071	0.068
509	0.046	0.054	0.054	0.054	0.052	0.047	0.06	0.074	0.055	0.064	0.073	0.072	0.071	0.069
509.5	0.047	0.055	0.054	0.054	0.053	0.048	0.061	0.075	0.055	0.064	0.074	0.072	0.071	0.069
510	0.048	0.055	0.055	0.055	0.053	0.048	0.061	0.075	0.056	0.065	0.074	0.072	0.071	0.07
510.5	0.048	0.056	0.056	0.055	0.054	0.048	0.061	0.076	0.056	0.066	0.074	0.073	0.072	0.07
511	0.049	0.057	0.056	0.056	0.055	0.049	0.062	0.077	0.057	0.066	0.074	0.074	0.073	0.07
511.5	0.05	0.057	0.057	0.057	0.056	0.05	0.063	0.077	0.057	0.066	0.076	0.074	0.073	0.071
512	0.05	0.058	0.058	0.057	0.056	0.05	0.063	0.077	0.058	0.067	0.076	0.075	0.073	0.072
512.5	0.051	0.059	0.059	0.058	0.056	0.051	0.063	0.078	0.059	0.068	0.077	0.075	0.074	0.072
513	0.052	0.06	0.059	0.058	0.057	0.051	0.064	0.079	0.059	0.068	0.077	0.076	0.075	0.072
513.5	0.052	0.06	0.059	0.059	0.058	0.052	0.064	0.079	0.059	0.069	0.077	0.076	0.075	0.073
514	0.053	0.061	0.06	0.06	0.058	0.053	0.065	0.079	0.06	0.069	0.077	0.077	0.075	0.073
514.5	0.054	0.061	0.061	0.06	0.059	0.053	0.066	0.08	0.061	0.07	0.078	0.077	0.076	0.074
515	0.054	0.062	0.061	0.061	0.059	0.053	0.066	0.081	0.062	0.071	0.079	0.077	0.076	0.074
515.5	0.055	0.063	0.062	0.062	0.06	0.054	0.067	0.081	0.062	0.071	0.079	0.078	0.077	0.075
516	0.056	0.063	0.063	0.063	0.062	0.056	0.067	0.081	0.062	0.072	0.08	0.079	0.078	0.075
516.5	0.057	0.064	0.064	0.063	0.062	0.056	0.068	0.082	0.063	0.072	0.081	0.079	0.078	0.076
517	0.058	0.066	0.065	0.064	0.063	0.057	0.069	0.083	0.064	0.073	0.082	0.08	0.079	0.077
517.5	0.059	0.066	0.065	0.065	0.063	0.057	0.07	0.084	0.065	0.074	0.082	0.081	0.079	0.077
518	0.06	0.067	0.066	0.066	0.064	0.059	0.071	0.085	0.066	0.075	0.082	0.081	0.08	0.078
518.5	0.061	0.067	0.067	0.067	0.065	0.06	0.071	0.085	0.066	0.075	0.083	0.082	0.081	0.079
519	0.061	0.069	0.068	0.067	0.066	0.06	0.072	0.086	0.067	0.076	0.084	0.082	0.081	0.08
519.5	0.062	0.07	0.069	0.068	0.067	0.061	0.073	0.087	0.068	0.076	0.085	0.083	0.082	0.08
520	0.064	0.07	0.07	0.069	0.068	0.062	0.074	0.088	0.069	0.077	0.085	0.084	0.082	0.081
520.5	0.064	0.071	0.071	0.07	0.069	0.063	0.075	0.088	0.069	0.078	0.086	0.085	0.083	0.081
521	0.065	0.072	0.072	0.071	0.069	0.064	0.075	0.089	0.07	0.079	0.086	0.086	0.084	0.082
521.5	0.066	0.073	0.073	0.072	0.07	0.064	0.076	0.09	0.071	0.079	0.088	0.086	0.085	0.083
522	0.068	0.074	0.073	0.073	0.071	0.066	0.077	0.091	0.072	0.08	0.089	0.087	0.086	0.084
522.5	0.068	0.075	0.074	0.074	0.072	0.067	0.078	0.091	0.073	0.081	0.089	0.087	0.086	0.084
523	0.069	0.076	0.075	0.074	0.073	0.067	0.079	0.092	0.073	0.082	0.089	0.088	0.087	0.084
523.5	0.07	0.077	0.076	0.075	0.074	0.068	0.079	0.092	0.073	0.083	0.09	0.089	0.088	0.085
524	0.071	0.078	0.076	0.077	0.075	0.069	0.079	0.093	0.075	0.083	0.091	0.089	0.089	0.086
524.5	0.072	0.078	0.078	0.078	0.076	0.07	0.081	0.094	0.076	0.084	0.092	0.09	0.089	0.087
525	0.073	0.08	0.079	0.079	0.077	0.071	0.082	0.096	0.077	0.085	0.093	0.091	0.09	0.088
525.5	0.074	0.081	0.08	0.08	0.078	0.072	0.083	0.097	0.078	0.086	0.094	0.092	0.091	0.088
526	0.076	0.082	0.081	0.081	0.079	0.073	0.084	0.097	0.078	0.087	0.095	0.093	0.092	0.089
526.5	0.077	0.083	0.083	0.082	0.08	0.074	0.085	0.098	0.079	0.088	0.096	0.094	0.093	0.091
527	0.078	0.084	0.084	0.083	0.081	0.075	0.086	0.099	0.081	0.089	0.096	0.095	0.094	0.091
527.5	0.079	0.085	0.085	0.084	0.082	0.077	0.087	0.1	0.082	0.09	0.097	0.095	0.094	0.092
528	0.08	0.087	0.086	0.085	0.083	0.077	0.089	0.101	0.083	0.091	0.098	0.096	0.095	0.093
528.5	0.082	0.088	0.087	0.086	0.084	0.078	0.091	0.102	0.083	0.092	0.099	0.097	0.096	0.094
529	0.083	0.088	0.088	0.087	0.086	0.079	0.091	0.102	0.084	0.093	0.1	0.098	0.097	0.095
529.5	0.083	0.089	0.089	0.088	0.087	0.081	0.092	0.103	0.085	0.093	0.101	0.098	0.097	0.095
530	0.084	0.091	0.09	0.089	0.087	0.082	0.094	0.105	0.086	0.094	0.101	0.1	0.098	0.096
530.5	0.086	0.092	0.091	0.091	0.089	0.083	0.095	0.105	0.087	0.095	0.102	0.101	0.099	0.097
531	0.087	0.093	0.093	0.092	0.09	0.084	0.096	0.106	0.088	0.096	0.103	0.102	0.1	0.099
531.5	0.088	0.094	0.094	0.093	0.092	0.085	0.097	0.107	0.089	0.097	0.105	0.103	0.101	0.099
532	0.089	0.096	0.095	0.094	0.092	0.087	0.098	0.108	0.091	0.098	0.106	0.103	0.102	0.1
532.5	0.091	0.097	0.096	0.096	0.093	0.088	0.099	0.11	0.092	0.1	0.107	0.104	0.103	0.101
533	0.093	0.098	0.098	0.097	0.095	0.089	0.1	0.111	0.093	0.101	0.107	0.105	0.104	0.102
533.5	0.094	0.099	0.099	0.098	0.096	0.09	0.101	0.111	0.094	0.102	0.108	0.107	0.105	0.103
534	0.095	0.1	0.1	0.099	0.098	0.091	0.102	0.112	0.095	0.103	0.11	0.108	0.106	0.104
534.5	0.096	0.102	0.101	0.101	0.099	0.092	0.104	0.114	0.096	0.104	0.111	0.109	0.107	0.105
535	0.098	0.103	0.103	0.102	0.1	0.094	0.105	0.115	0.098	0.105	0.112	0.109	0.108	0.106
535.5	0.1	0.105	0.104	0.103	0.102	0.095	0.107	0.116	0.099	0.107	0.113	0.111	0.109	0.107
536	0.101	0.106	0.106	0.105	0.103	0.097	0.107	0.118	0.1	0.108	0.114	0.112	0.11	0.108
536.5	0.102	0.108	0.107	0.106	0.105	0.098	0.109	0.119	0.101	0.109	0.115	0.113	0.111	0.109
537	0.103	0.109	0.109	0.108	0.106	0.099	0.11	0.12	0.102	0.11	0.116	0.114	0.112	0.11
537.5	0.105	0.111	0.11	0.109	0.107	0.101	0.111	0.121	0.104	0.111	0.117	0.115	0.114	0.112
538	0.107	0.112	0.111	0.111	0.109	0.102	0.112	0.122	0.105	0.113	0.118	0.117	0.115	0.113
538.5	0.108	0.113	0.113	0.112	0.11	0.103	0.114	0.123	0.106	0.114	0.12	0.117	0.116	0.114
539	0.109	0.115	0.115	0.113	0.111	0.105	0.115	0.125	0.108	0.115	0.121	0.119	0.117	0.115
539.5	0.111	0.116	0.116	0.115	0.113	0.106	0.116	0.126	0.109	0.116	0.122	0.12	0.118	0.116
540	0.113	0.118	0.117	0.116	0.114	0.107	0.118	0.127	0.11	0.118	0.123	0.122	0.12	0.117
540.5	0.115	0.12	0.119	0.118	0.116	0.109	0.119	0.128	0.112	0.119	0.125	0.123	0.121	0.119
541	0.117	0.122	0.121	0.12	0.117	0.111	0.121	0.13	0.114	0.12	0.126	0.124	0.122	0.12
541.5	0.118	0.123	0.123	0.122	0.119	0.113	0.122	0.131	0.115	0.122	0.128	0.125	0.123	0.121
542	0.12	0.125	0.124	0.123	0.121	0.114	0.124	0.132	0.116	0.124	0.129	0.127	0.125	0.123
542.5	0.122	0.127	0.126	0.125	0.123	0.116	0.126	0.134	0.118	0.125	0.13	0.128	0.126	0.124
543	0.124	0.129	0.128	0.126	0.124	0.117	0.127	0.135	0.12	0.127	0.132	0.13	0.127	0.125
543.5	0.125	0.13	0.129	0.128	0.126	0.119	0.128	0.137	0.121	0.128	0.133	0.131	0.129	0.127
544	0.127	0.132	0.131	0.13	0.127	0.121	0.13	0.138	0.123	0.129	0.134	0.132	0.13	0.128
544.5	0.129	0.133	0.133	0.132	0.129	0.122	0.132	0.14	0.124	0.131	0.136	0.133	0.131	0.129
545	0.131	0.135	0.135	0.133	0.131	0.124	0.134	0.141	0.126	0.133	0.137	0.135	0.133	0.131
545.5	0.133	0.137	0.136	0.135	0.133	0.125	0.135	0.142	0.127	0.134	0.139	0.137	0.134	0.132
546	0.134	0.139	0.138	0.137	0.135	0.127	0.137	0.144	0.129	0.136	0.14	0.138	0.136	0.133
546.5	0.136	0.141	0.14	0.139	0.136	0.129	0.138	0.146	0.131	0.137	0.141	0.139	0.137	0.135
547	0.139	0.143	0.142	0.141	0.138	0.13	0.14	0.148	0.132	0.139	0.143	0.14	0.138	0.136
547.5	0.141	0.144	0.144	0.143	0.14	0.132	0.142	0.149	0.134	0.141	0.145	0.142	0.14	0.138
548	0.142	0.146	0.146	0.144	0.142	0.134	0.144	0.15	0.135	0.142	0.146	0.144	0.142	0.139
548.5	0.144	0.148	0.147	0.146	0.144	0.136	0.146	0.152	0.137	0.144	0.148	0.146	0.143	0.141
549	0.147	0.151	0.15	0.148	0.146	0.138	0.147	0.154	0.139	0.145	0.15	0.147	0.145	0.143
549.5	0.149	0.153	0.152	0.15	0.148	0.139	0.149	0.155	0.141	0.147	0.151	0.148	0.146	0.144
550	0.15	0.154	0.154	0.152	0.149	0.141	0.151	0.157	0.142	0.148	0.153	0.15	0.147	0.145
550.5	0.152	0.156	0.155	0.154	0.151	0.143	0.153	0.158	0.144	0.15	0.154	0.151	0.149	0.146
551	0.154	0.158	0.157	0.155	0.153	0.144	0.155	0.16	0.146	0.152	0.155	0.153	0.151	0.148
551.5	0.157	0.16	0.159	0.157	0.155	0.147	0.156	0.162	0.148	0.153	0.157	0.155	0.152	0.15
552	0.159	0.162	0.161	0.159	0.157	0.149	0.158	0.164	0.15	0.155	0.159	0.156	0.154	0.152
552.5	0.161	0.164	0.164	0.161	0.159	0.151	0.16	0.166	0.151	0.157	0.161	0.158	0.155	0.153
553	0.163	0.166	0.166	0.163	0.161	0.152	0.162	0.167	0.153	0.159	0.162	0.16	0.157	0.154
553.5	0.165	0.168	0.167	0.165	0.163	0.154	0.164	0.169	0.155	0.16	0.164	0.161	0.159	0.156
554	0.167	0.17	0.169	0.167	0.164	0.156	0.166	0.171	0.156	0.162	0.165	0.162	0.16	0.158
554.5	0.169	0.172	0.171	0.169	0.166	0.158	0.167	0.172	0.158	0.163	0.167	0.164	0.161	0.159
555	0.171	0.174	0.173	0.171	0.168	0.16	0.169	0.173	0.16	0.165	0.168	0.165	0.163	0.16
555.5	0.173	0.176	0.174	0.173	0.17	0.161	0.171	0.175	0.161	0.167	0.169	0.167	0.165	0.162
556	0.175	0.178	0.176	0.175	0.172	0.163	0.173	0.177	0.163	0.168	0.171	0.168	0.166	0.164
556.5	0.177	0.18	0.178	0.177	0.174	0.165	0.174	0.178	0.165	0.17	0.173	0.17	0.167	0.165
557	0.179	0.182	0.18	0.178	0.175	0.167	0.176	0.18	0.167	0.172	0.175	0.171	0.169	0.167
557.5	0.181	0.184	0.182	0.18	0.177	0.169	0.178	0.181	0.168	0.173	0.176	0.173	0.17	0.168
558	0.183	0.186	0.184	0.182	0.179	0.17	0.179	0.183	0.17	0.175	0.177	0.175	0.172	0.169
558.5	0.185	0.188	0.186	0.184	0.181	0.173	0.181	0.185	0.172	0.176	0.179	0.176	0.173	0.171
559	0.188	0.189	0.188	0.186	0.183	0.175	0.183	0.187	0.174	0.178	0.181	0.178	0.175	0.173
559.5	0.19	0.192	0.19	0.188	0.185	0.176	0.185	0.188	0.175	0.18	0.182	0.179	0.176	0.174
560	0.192	0.194	0.192	0.191	0.187	0.178	0.187	0.19	0.177	0.182	0.184	0.181	0.178	0.176
560.5	0.194	0.196	0.194	0.193	0.189	0.18	0.189	0.192	0.179	0.183	0.186	0.183	0.18	0.178
561	0.196	0.198	0.196	0.195	0.191	0.182	0.191	0.194	0.181	0.185	0.188	0.184	0.182	0.18
561.5	0.199	0.2	0.198	0.197	0.193	0.184	0.193	0.195	0.183	0.187	0.189	0.186	0.183	0.181
562	0.201	0.202	0.201	0.199	0.195	0.186	0.195	0.197	0.185	0.189	0.191	0.188	0.185	0.183
562.5	0.203	0.205	0.202	0.201	0.197	0.188	0.196	0.199	0.187	0.191	0.192	0.189	0.186	0.184
563	0.205	0.206	0.204	0.203	0.199	0.19	0.198	0.2	0.189	0.192	0.194	0.191	0.188	0.186
563.5	0.207	0.208	0.206	0.205	0.201	0.192	0.2	0.202	0.19	0.194	0.196	0.192	0.189	0.188
564	0.209	0.21	0.208	0.207	0.203	0.193	0.202	0.204	0.192	0.195	0.197	0.194	0.191	0.189
564.5	0.211	0.212	0.21	0.208	0.204	0.195	0.204	0.205	0.193	0.197	0.198	0.195	0.192	0.19
565	0.213	0.214	0.212	0.21	0.207	0.197	0.205	0.207	0.195	0.199	0.2	0.197	0.194	0.192
565.5	0.215	0.216	0.214	0.212	0.209	0.199	0.207	0.209	0.197	0.201	0.202	0.199	0.196	0.194
566	0.217	0.218	0.216	0.214	0.211	0.201	0.209	0.21	0.199	0.203	0.203	0.2	0.197	0.195
566.5	0.219	0.22	0.218	0.216	0.212	0.203	0.211	0.212	0.2	0.204	0.205	0.202	0.198	0.196
567	0.222	0.222	0.22	0.218	0.214	0.205	0.213	0.213	0.202	0.206	0.206	0.203	0.2	0.198
567.5	0.224	0.224	0.223	0.22	0.216	0.207	0.215	0.215	0.204	0.208	0.208	0.205	0.202	0.2
568	0.226	0.226	0.224	0.222	0.218	0.209	0.216	0.217	0.206	0.209	0.21	0.207	0.204	0.201
568.5	0.228	0.228	0.226	0.224	0.22	0.211	0.218	0.219	0.208	0.211	0.212	0.208	0.205	0.203
569	0.23	0.23	0.228	0.226	0.222	0.213	0.22	0.22	0.21	0.213	0.213	0.209	0.206	0.204
569.5	0.232	0.232	0.231	0.228	0.223	0.214	0.222	0.222	0.211	0.215	0.214	0.211	0.208	0.206
570	0.234	0.234	0.233	0.23	0.225	0.216	0.224	0.224	0.213	0.216	0.216	0.213	0.209	0.207
570.5	0.236	0.236	0.234	0.232	0.227	0.218	0.225	0.226	0.215	0.218	0.218	0.215	0.211	0.209
571	0.238	0.238	0.236	0.234	0.23	0.22	0.227	0.228	0.217	0.22	0.22	0.216	0.213	0.211
571.5	0.24	0.24	0.238	0.236	0.231	0.222	0.23	0.229	0.218	0.221	0.221	0.218	0.214	0.212
572	0.242	0.242	0.24	0.237	0.233	0.223	0.231	0.231	0.22	0.223	0.223	0.22	0.216	0.214
572.5	0.244	0.244	0.242	0.239	0.235	0.225	0.232	0.232	0.222	0.224	0.224	0.221	0.217	0.215
573	0.246	0.246	0.244	0.241	0.237	0.226	0.234	0.234	0.223	0.226	0.225	0.222	0.219	0.216
573.5	0.248	0.247	0.245	0.243	0.239	0.229	0.235	0.236	0.225	0.228	0.227	0.224	0.22	0.218
574	0.25	0.249	0.247	0.244	0.24	0.231	0.238	0.237	0.226	0.23	0.229	0.225	0.221	0.219
574.5	0.252	0.251	0.25	0.246	0.242	0.232	0.24	0.239	0.228	0.232	0.23	0.227	0.223	0.221
575	0.254	0.253	0.252	0.249	0.244	0.234	0.242	0.241	0.23	0.233	0.232	0.229	0.225	0.222
575.5	0.257	0.256	0.253	0.251	0.246	0.236	0.243	0.243	0.232	0.234	0.234	0.23	0.227	0.224
576	0.259	0.258	0.255	0.253	0.249	0.238	0.245	0.244	0.234	0.236	0.236	0.232	0.228	0.226
576.5	0.261	0.26	0.258	0.255	0.25	0.24	0.247	0.246	0.236	0.238	0.237	0.234	0.23	0.227
577	0.263	0.262	0.26	0.256	0.252	0.242	0.249	0.247	0.237	0.24	0.238	0.235	0.231	0.229
577.5	0.265	0.264	0.262	0.258	0.254	0.244	0.25	0.249	0.24	0.241	0.24	0.236	0.233	0.23
578	0.267	0.266	0.263	0.26	0.256	0.246	0.252	0.251	0.242	0.243	0.242	0.238	0.235	0.232
578.5	0.269	0.268	0.265	0.263	0.258	0.248	0.254	0.253	0.243	0.245	0.244	0.24	0.236	0.233
579	0.271	0.27	0.267	0.265	0.26	0.25	0.256	0.255	0.245	0.247	0.245	0.242	0.238	0.235
579.5	0.273	0.272	0.27	0.266	0.262	0.252	0.258	0.257	0.247	0.249	0.247	0.243	0.24	0.237
580	0.276	0.274	0.272	0.268	0.264	0.254	0.26	0.258	0.249	0.251	0.249	0.245	0.241	0.238
580.5	0.278	0.276	0.274	0.27	0.266	0.256	0.261	0.26	0.251	0.252	0.251	0.247	0.243	0.24
581	0.281	0.278	0.276	0.273	0.268	0.258	0.264	0.262	0.253	0.255	0.253	0.249	0.244	0.242
581.5	0.283	0.281	0.278	0.275	0.27	0.26	0.266	0.264	0.255	0.257	0.254	0.25	0.246	0.243
582	0.285	0.283	0.28	0.277	0.272	0.261	0.268	0.266	0.257	0.258	0.256	0.252	0.248	0.245
582.5	0.287	0.285	0.282	0.279	0.274	0.264	0.27	0.268	0.259	0.26	0.258	0.254	0.25	0.247
583	0.29	0.287	0.285	0.281	0.277	0.266	0.272	0.269	0.262	0.262	0.26	0.256	0.252	0.249
583.5	0.292	0.289	0.286	0.283	0.279	0.268	0.274	0.271	0.263	0.264	0.262	0.258	0.253	0.25
584	0.294	0.291	0.289	0.286	0.281	0.27	0.277	0.273	0.265	0.266	0.263	0.259	0.255	0.252
584.5	0.296	0.293	0.291	0.288	0.283	0.272	0.278	0.275	0.267	0.268	0.265	0.261	0.257	0.254
585	0.298	0.296	0.293	0.29	0.285	0.274	0.28	0.277	0.269	0.27	0.267	0.262	0.259	0.256
585.5	0.301	0.298	0.295	0.292	0.287	0.277	0.282	0.279	0.271	0.272	0.269	0.264	0.261	0.258
586	0.303	0.3	0.297	0.294	0.289	0.279	0.284	0.281	0.273	0.274	0.271	0.267	0.262	0.259
586.5	0.306	0.302	0.3	0.297	0.291	0.281	0.287	0.283	0.275	0.276	0.273	0.268	0.264	0.261
587	0.308	0.305	0.303	0.299	0.293	0.283	0.289	0.285	0.277	0.278	0.275	0.27	0.266	0.263
587.5	0.31	0.307	0.305	0.301	0.296	0.285	0.291	0.287	0.28	0.28	0.277	0.272	0.268	0.265
588	0.313	0.309	0.307	0.303	0.299	0.287	0.293	0.289	0.282	0.282	0.279	0.274	0.27	0.267
588.5	0.315	0.312	0.309	0.305	0.301	0.289	0.295	0.291	0.284	0.284	0.28	0.276	0.271	0.268
589	0.318	0.314	0.311	0.307	0.303	0.292	0.297	0.293	0.286	0.286	0.282	0.278	0.273	0.27
589.5	0.32	0.316	0.314	0.309	0.305	0.294	0.299	0.295	0.288	0.288	0.284	0.279	0.275	0.272
590	0.322	0.319	0.316	0.312	0.307	0.296	0.301	0.297	0.29	0.29	0.286	0.281	0.277	0.274
590.5	0.324	0.321	0.318	0.314	0.309	0.298	0.303	0.299	0.292	0.292	0.288	0.283	0.279	0.275
591	0.327	0.323	0.321	0.317	0.312	0.3	0.305	0.301	0.294	0.294	0.289	0.285	0.281	0.277
591.5	0.329	0.325	0.323	0.319	0.314	0.302	0.307	0.303	0.296	0.296	0.291	0.287	0.283	0.279
592	0.331	0.328	0.325	0.321	0.315	0.304	0.309	0.305	0.298	0.298	0.293	0.288	0.285	0.281
592.5	0.333	0.33	0.327	0.322	0.317	0.306	0.311	0.306	0.3	0.299	0.295	0.29	0.286	0.283
593	0.336	0.332	0.329	0.325	0.319	0.308	0.313	0.308	0.302	0.301	0.296	0.292	0.287	0.284
593.5	0.338	0.334	0.332	0.327	0.321	0.31	0.316	0.31	0.304	0.304	0.298	0.293	0.289	0.286
594	0.34	0.336	0.334	0.329	0.323	0.312	0.317	0.312	0.306	0.305	0.3	0.295	0.291	0.288
594.5	0.342	0.338	0.335	0.33	0.325	0.314	0.319	0.313	0.307	0.307	0.302	0.297	0.293	0.289
595	0.344	0.34	0.337	0.332	0.326	0.316	0.32	0.315	0.309	0.308	0.304	0.298	0.294	0.291
595.5	0.346	0.342	0.339	0.334	0.329	0.318	0.322	0.316	0.311	0.31	0.305	0.3	0.295	0.292
596	0.348	0.343	0.341	0.336	0.331	0.319	0.324	0.317	0.312	0.312	0.306	0.301	0.297	0.293
596.5	0.35	0.345	0.343	0.338	0.333	0.321	0.326	0.319	0.314	0.314	0.307	0.303	0.298	0.295
597	0.352	0.347	0.345	0.34	0.334	0.323	0.328	0.321	0.315	0.315	0.309	0.305	0.3	0.297
597.5	0.354	0.349	0.346	0.341	0.336	0.325	0.329	0.323	0.317	0.317	0.311	0.306	0.301	0.298
598	0.356	0.351	0.349	0.343	0.338	0.326	0.331	0.324	0.319	0.318	0.312	0.307	0.302	0.299
598.5	0.357	0.352	0.35	0.344	0.339	0.328	0.332	0.325	0.321	0.32	0.313	0.308	0.304	0.301
599	0.359	0.354	0.351	0.346	0.341	0.329	0.334	0.327	0.322	0.321	0.315	0.309	0.305	0.302
599.5	0.361	0.355	0.353	0.347	0.342	0.331	0.335	0.328	0.323	0.322	0.316	0.311	0.306	0.303
600	0.362	0.357	0.354	0.349	0.344	0.332	0.337	0.329	0.324	0.323	0.318	0.312	0.307	0.304
600.5	0.363	0.358	0.356	0.351	0.345	0.333	0.338	0.33	0.326	0.325	0.318	0.313	0.308	0.305
601	0.365	0.359	0.357	0.352	0.347	0.334	0.339	0.331	0.327	0.326	0.319	0.314	0.309	0.306
601.5	0.366	0.36	0.358	0.353	0.348	0.336	0.34	0.332	0.327	0.327	0.32	0.315	0.31	0.307
602	0.367	0.362	0.359	0.354	0.349	0.337	0.341	0.333	0.328	0.327	0.32	0.316	0.311	0.308
602.5	0.368	0.363	0.361	0.355	0.349	0.338	0.342	0.334	0.329	0.328	0.322	0.317	0.312	0.309
603	0.369	0.365	0.362	0.356	0.35	0.339	0.343	0.335	0.331	0.329	0.323	0.317	0.313	0.31
603.5	0.371	0.365	0.363	0.357	0.352	0.34	0.343	0.336	0.331	0.33	0.323	0.318	0.314	0.311
604	0.372	0.366	0.364	0.358	0.353	0.34	0.344	0.337	0.332	0.331	0.324	0.319	0.315	0.312
604.5	0.373	0.367	0.365	0.359	0.353	0.341	0.345	0.338	0.333	0.332	0.324	0.32	0.315	0.312
605	0.374	0.368	0.365	0.36	0.354	0.342	0.346	0.339	0.334	0.332	0.325	0.32	0.316	0.313
605.5	0.374	0.369	0.366	0.361	0.355	0.343	0.347	0.339	0.335	0.333	0.326	0.321	0.316	0.313
606	0.375	0.369	0.367	0.361	0.356	0.343	0.348	0.34	0.335	0.333	0.327	0.321	0.317	0.314
606.5	0.376	0.37	0.368	0.361	0.356	0.344	0.348	0.34	0.335	0.334	0.327	0.322	0.318	0.315
607	0.377	0.371	0.368	0.362	0.356	0.345	0.349	0.341	0.336	0.335	0.327	0.322	0.318	0.315
607.5	0.377	0.371	0.369	0.363	0.357	0.345	0.35	0.341	0.336	0.335	0.328	0.323	0.318	0.315
608	0.377	0.371	0.369	0.363	0.357	0.345	0.35	0.341	0.336	0.335	0.328	0.323	0.318	0.315
608.5	0.378	0.372	0.369	0.363	0.357	0.345	0.35	0.341	0.336	0.335	0.328	0.323	0.318	0.315
609	0.378	0.372	0.37	0.363	0.357	0.345	0.349	0.341	0.336	0.335	0.328	0.322	0.318	0.315
609.5	0.378	0.371	0.37	0.363	0.357	0.345	0.35	0.341	0.337	0.335	0.328	0.323	0.318	0.315
610	0.378	0.371	0.369	0.364	0.358	0.346	0.35	0.341	0.337	0.335	0.328	0.323	0.318	0.315
610.5	0.378	0.372	0.369	0.363	0.358	0.346	0.35	0.341	0.337	0.335	0.328	0.323	0.318	0.315
611	0.378	0.372	0.369	0.363	0.358	0.346	0.349	0.341	0.337	0.335	0.328	0.322	0.318	0.315
611.5	0.378	0.371	0.369	0.363	0.357	0.345	0.349	0.34	0.336	0.334	0.327	0.322	0.318	0.315
612	0.377	0.371	0.369	0.363	0.357	0.345	0.349	0.34	0.336	0.334	0.327	0.321	0.317	0.314
612.5	0.376	0.37	0.368	0.362	0.356	0.345	0.348	0.339	0.335	0.333	0.326	0.321	0.317	0.313
613	0.375	0.37	0.367	0.361	0.355	0.344	0.348	0.339	0.335	0.333	0.326	0.32	0.316	0.313
613.5	0.375	0.369	0.366	0.36	0.355	0.343	0.347	0.338	0.334	0.332	0.325	0.32	0.315	0.312
614	0.374	0.368	0.365	0.359	0.354	0.342	0.346	0.336	0.333	0.331	0.324	0.319	0.314	0.311
614.5	0.373	0.367	0.365	0.358	0.352	0.341	0.345	0.335	0.332	0.33	0.323	0.318	0.313	0.31
615	0.372	0.366	0.363	0.358	0.351	0.34	0.344	0.334	0.331	0.329	0.322	0.317	0.312	0.309
615.5	0.371	0.365	0.362	0.357	0.35	0.339	0.343	0.334	0.33	0.328	0.321	0.316	0.311	0.308
616	0.37	0.364	0.361	0.355	0.349	0.338	0.342	0.333	0.329	0.327	0.32	0.315	0.31	0.307
616.5	0.369	0.362	0.36	0.354	0.348	0.336	0.341	0.331	0.327	0.325	0.319	0.314	0.309	0.306
617	0.367	0.36	0.358	0.352	0.346	0.334	0.339	0.33	0.326	0.324	0.317	0.312	0.308	0.305
617.5	0.365	0.359	0.356	0.35	0.344	0.333	0.337	0.328	0.324	0.322	0.316	0.311	0.306	0.303
618	0.363	0.357	0.354	0.348	0.342	0.331	0.335	0.327	0.323	0.32	0.314	0.309	0.304	0.302
618.5	0.361	0.354	0.352	0.346	0.341	0.329	0.333	0.325	0.32	0.319	0.312	0.307	0.303	0.3
619	0.359	0.352	0.349	0.344	0.339	0.327	0.331	0.323	0.318	0.316	0.31	0.306	0.301	0.298
619.5	0.357	0.35	0.347	0.342	0.337	0.325	0.329	0.321	0.316	0.314	0.309	0.304	0.299	0.296
620	0.354	0.348	0.345	0.34	0.335	0.323	0.327	0.319	0.314	0.313	0.307	0.302	0.297	0.294
620.5	0.352	0.346	0.343	0.338	0.333	0.321	0.325	0.317	0.312	0.31	0.305	0.3	0.295	0.292
621	0.35	0.343	0.341	0.336	0.33	0.318	0.323	0.314	0.31	0.308	0.302	0.298	0.293	0.29
621.5	0.347	0.34	0.338	0.333	0.328	0.316	0.32	0.312	0.307	0.306	0.3	0.296	0.291	0.288
622	0.344	0.338	0.335	0.33	0.325	0.314	0.317	0.31	0.305	0.303	0.298	0.293	0.289	0.286
622.5	0.342	0.335	0.333	0.328	0.323	0.311	0.315	0.308	0.302	0.3	0.296	0.29	0.287	0.284
623	0.339	0.332	0.33	0.325	0.32	0.308	0.312	0.305	0.3	0.298	0.293	0.288	0.284	0.281
623.5	0.336	0.329	0.327	0.322	0.317	0.305	0.31	0.302	0.297	0.296	0.29	0.286	0.281	0.278
624	0.332	0.326	0.324	0.319	0.314	0.302	0.307	0.299	0.294	0.293	0.288	0.283	0.279	0.276
624.5	0.329	0.323	0.321	0.316	0.311	0.299	0.303	0.296	0.291	0.29	0.285	0.28	0.276	0.273
625	0.326	0.32	0.318	0.313	0.307	0.296	0.3	0.293	0.288	0.287	0.283	0.277	0.273	0.271
625.5	0.323	0.316	0.314	0.309	0.304	0.293	0.297	0.29	0.286	0.284	0.279	0.275	0.271	0.268
626	0.319	0.313	0.311	0.306	0.301	0.29	0.294	0.287	0.283	0.281	0.276	0.272	0.268	0.265
626.5	0.315	0.309	0.307	0.302	0.298	0.286	0.29	0.284	0.279	0.277	0.273	0.269	0.265	0.262
627	0.311	0.306	0.303	0.299	0.294	0.283	0.286	0.281	0.276	0.274	0.27	0.265	0.262	0.259
627.5	0.308	0.302	0.3	0.295	0.291	0.279	0.283	0.277	0.272	0.271	0.267	0.262	0.259	0.256
628	0.304	0.298	0.296	0.292	0.287	0.276	0.28	0.274	0.269	0.267	0.264	0.259	0.255	0.252
628.5	0.3	0.294	0.292	0.288	0.283	0.272	0.276	0.27	0.265	0.264	0.26	0.256	0.252	0.249
629	0.296	0.29	0.288	0.284	0.279	0.268	0.273	0.267	0.262	0.26	0.257	0.253	0.249	0.246
629.5	0.292	0.287	0.285	0.28	0.276	0.265	0.269	0.264	0.258	0.257	0.253	0.249	0.245	0.243
630	0.288	0.283	0.281	0.276	0.272	0.261	0.265	0.26	0.255	0.253	0.25	0.246	0.242	0.24
630.5	0.284	0.279	0.277	0.272	0.268	0.257	0.262	0.257	0.251	0.25	0.247	0.243	0.239	0.237
631	0.28	0.275	0.273	0.269	0.264	0.253	0.258	0.253	0.248	0.246	0.243	0.239	0.236	0.234
631.5	0.277	0.271	0.269	0.265	0.261	0.25	0.255	0.25	0.244	0.243	0.24	0.236	0.233	0.231
632	0.273	0.267	0.266	0.261	0.258	0.246	0.251	0.246	0.24	0.239	0.237	0.233	0.229	0.227
632.5	0.268	0.264	0.262	0.257	0.254	0.243	0.247	0.243	0.237	0.236	0.233	0.23	0.226	0.224
633	0.264	0.26	0.258	0.254	0.25	0.239	0.244	0.239	0.234	0.232	0.23	0.227	0.223	0.221
633.5	0.26	0.256	0.254	0.25	0.246	0.236	0.24	0.236	0.23	0.229	0.227	0.223	0.22	0.218
634	0.256	0.252	0.25	0.246	0.242	0.232	0.237	0.232	0.227	0.225	0.224	0.22	0.216	0.214
634.5	0.252	0.248	0.246	0.242	0.239	0.228	0.233	0.229	0.223	0.222	0.22	0.217	0.213	0.212
635	0.248	0.244	0.242	0.238	0.235	0.225	0.229	0.226	0.219	0.218	0.217	0.214	0.21	0.208
635.5	0.244	0.24	0.239	0.234	0.231	0.221	0.226	0.223	0.216	0.215	0.214	0.21	0.207	0.205
636	0.239	0.236	0.235	0.23	0.227	0.217	0.222	0.219	0.212	0.211	0.21	0.206	0.204	0.201
636.5	0.235	0.232	0.23	0.226	0.223	0.213	0.218	0.215	0.208	0.207	0.207	0.203	0.2	0.198
637	0.231	0.228	0.226	0.222	0.219	0.209	0.214	0.211	0.204	0.203	0.203	0.2	0.196	0.195
637.5	0.227	0.224	0.222	0.218	0.215	0.206	0.211	0.207	0.2	0.2	0.2	0.197	0.193	0.192
638	0.222	0.219	0.218	0.214	0.211	0.202	0.207	0.204	0.197	0.196	0.196	0.193	0.19	0.188
638.5	0.218	0.215	0.214	0.21	0.207	0.199	0.203	0.201	0.193	0.193	0.193	0.189	0.187	0.184
639	0.214	0.211	0.21	0.207	0.204	0.195	0.199	0.197	0.19	0.189	0.19	0.186	0.183	0.181
639.5	0.21	0.207	0.206	0.203	0.2	0.191	0.196	0.194	0.187	0.186	0.187	0.183	0.18	0.179
640	0.206	0.204	0.203	0.199	0.196	0.187	0.193	0.19	0.183	0.183	0.184	0.18	0.177	0.176
640.5	0.202	0.2	0.199	0.196	0.192	0.184	0.189	0.187	0.18	0.18	0.18	0.177	0.174	0.173
641	0.198	0.196	0.195	0.192	0.189	0.181	0.185	0.184	0.176	0.176	0.177	0.174	0.171	0.169
641.5	0.194	0.193	0.191	0.188	0.185	0.177	0.182	0.181	0.173	0.173	0.174	0.171	0.168	0.166
642	0.19	0.189	0.188	0.184	0.182	0.173	0.178	0.177	0.17	0.17	0.171	0.168	0.165	0.163
642.5	0.186	0.185	0.184	0.18	0.178	0.17	0.175	0.174	0.166	0.166	0.168	0.165	0.162	0.16
643	0.183	0.181	0.179	0.177	0.174	0.166	0.171	0.171	0.163	0.163	0.165	0.162	0.158	0.157
643.5	0.179	0.177	0.176	0.173	0.17	0.163	0.167	0.167	0.159	0.159	0.161	0.158	0.155	0.154
644	0.174	0.173	0.172	0.169	0.166	0.159	0.163	0.164	0.156	0.156	0.157	0.155	0.152	0.15
644.5	0.17	0.169	0.168	0.165	0.163	0.155	0.159	0.16	0.152	0.152	0.154	0.151	0.149	0.147
645	0.166	0.165	0.164	0.161	0.159	0.151	0.156	0.157	0.149	0.149	0.151	0.148	0.145	0.144
645.5	0.162	0.161	0.16	0.158	0.155	0.148	0.153	0.153	0.145	0.145	0.148	0.145	0.142	0.141
646	0.159	0.158	0.156	0.154	0.152	0.145	0.15	0.15	0.142	0.142	0.145	0.142	0.139	0.138
646.5	0.155	0.154	0.153	0.151	0.148	0.141	0.146	0.147	0.139	0.139	0.142	0.139	0.136	0.135
647	0.151	0.151	0.149	0.147	0.145	0.138	0.143	0.144	0.136	0.136	0.139	0.136	0.134	0.132
647.5	0.148	0.147	0.146	0.144	0.142	0.135	0.14	0.141	0.132	0.133	0.136	0.133	0.131	0.129
648	0.144	0.143	0.143	0.14	0.139	0.131	0.136	0.138	0.129	0.13	0.133	0.13	0.128	0.127
648.5	0.14	0.14	0.139	0.137	0.135	0.128	0.133	0.135	0.126	0.127	0.13	0.127	0.125	0.124
649	0.136	0.136	0.135	0.133	0.131	0.125	0.13	0.131	0.123	0.123	0.127	0.124	0.122	0.121
649.5	0.133	0.133	0.131	0.13	0.128	0.121	0.126	0.128	0.12	0.12	0.124	0.121	0.119	0.117
650	0.129	0.129	0.128	0.126	0.125	0.118	0.123	0.125	0.116	0.117	0.121	0.118	0.116	0.114
650.5	0.126	0.126	0.125	0.123	0.122	0.115	0.12	0.122	0.113	0.114	0.118	0.115	0.113	0.112
651	0.122	0.122	0.122	0.12	0.118	0.112	0.116	0.119	0.11	0.111	0.115	0.112	0.111	0.109
651.5	0.119	0.119	0.118	0.116	0.115	0.109	0.113	0.116	0.108	0.108	0.112	0.11	0.108	0.106
652	0.116	0.116	0.115	0.113	0.112	0.106	0.111	0.114	0.105	0.105	0.11	0.107	0.105	0.104
652.5	0.113	0.113	0.112	0.111	0.109	0.103	0.108	0.111	0.102	0.102	0.107	0.105	0.102	0.101
653	0.109	0.11	0.109	0.107	0.106	0.1	0.105	0.108	0.099	0.1	0.104	0.102	0.1	0.099
653.5	0.106	0.107	0.106	0.104	0.103	0.097	0.102	0.106	0.096	0.097	0.101	0.099	0.097	0.096
654	0.102	0.103	0.103	0.101	0.1	0.094	0.099	0.103	0.093	0.094	0.099	0.096	0.095	0.093
654.5	0.099	0.1	0.1	0.098	0.097	0.091	0.096	0.1	0.09	0.091	0.096	0.094	0.092	0.091
655	0.096	0.097	0.096	0.095	0.094	0.088	0.093	0.097	0.087	0.088	0.094	0.091	0.089	0.088
655.5	0.094	0.094	0.093	0.092	0.091	0.086	0.09	0.095	0.085	0.086	0.091	0.089	0.087	0.086
656	0.091	0.091	0.091	0.089	0.088	0.083	0.087	0.092	0.082	0.083	0.089	0.086	0.085	0.083
656.5	0.087	0.088	0.088	0.087	0.086	0.081	0.085	0.089	0.079	0.08	0.086	0.084	0.082	0.081
657	0.085	0.085	0.085	0.084	0.083	0.078	0.082	0.087	0.077	0.078	0.083	0.081	0.08	0.079
657.5	0.083	0.083	0.082	0.082	0.08	0.075	0.08	0.084	0.074	0.076	0.081	0.079	0.078	0.076
658	0.08	0.081	0.08	0.079	0.078	0.073	0.078	0.082	0.072	0.074	0.079	0.077	0.075	0.074
658.5	0.077	0.078	0.077	0.076	0.076	0.071	0.075	0.08	0.07	0.071	0.077	0.075	0.073	0.072
659	0.074	0.075	0.074	0.074	0.073	0.068	0.073	0.078	0.068	0.069	0.075	0.073	0.071	0.07
659.5	0.072	0.073	0.072	0.071	0.07	0.066	0.07	0.076	0.065	0.066	0.072	0.071	0.069	0.068
660	0.069	0.07	0.07	0.069	0.068	0.063	0.068	0.073	0.063	0.064	0.07	0.068	0.067	0.066
660.5	0.067	0.068	0.068	0.067	0.066	0.061	0.066	0.071	0.061	0.062	0.068	0.066	0.065	0.064
661	0.065	0.066	0.066	0.064	0.064	0.059	0.064	0.069	0.059	0.06	0.067	0.064	0.063	0.062
661.5	0.062	0.064	0.064	0.062	0.062	0.057	0.062	0.067	0.057	0.058	0.065	0.063	0.061	0.061
662	0.06	0.062	0.062	0.061	0.06	0.055	0.06	0.065	0.055	0.057	0.063	0.061	0.059	0.059
662.5	0.059	0.06	0.059	0.059	0.058	0.053	0.058	0.063	0.054	0.055	0.062	0.059	0.058	0.057
663	0.057	0.058	0.057	0.057	0.056	0.051	0.056	0.061	0.052	0.053	0.06	0.058	0.056	0.055
663.5	0.054	0.056	0.056	0.055	0.054	0.049	0.054	0.059	0.049	0.051	0.058	0.056	0.055	0.053
664	0.052	0.054	0.054	0.053	0.053	0.048	0.052	0.058	0.047	0.05	0.056	0.054	0.053	0.052
664.5	0.051	0.052	0.052	0.051	0.051	0.046	0.051	0.056	0.046	0.048	0.055	0.053	0.051	0.051
665	0.049	0.05	0.05	0.05	0.049	0.045	0.049	0.055	0.045	0.046	0.054	0.051	0.05	0.049
665.5	0.048	0.049	0.049	0.048	0.048	0.043	0.048	0.054	0.043	0.045	0.052	0.05	0.049	0.048
666	0.046	0.047	0.047	0.046	0.046	0.042	0.046	0.052	0.042	0.043	0.051	0.049	0.047	0.046
666.5	0.045	0.046	0.046	0.045	0.045	0.041	0.044	0.05	0.04	0.042	0.049	0.047	0.046	0.045
667	0.043	0.044	0.045	0.044	0.043	0.039	0.043	0.049	0.039	0.041	0.048	0.046	0.045	0.044
667.5	0.042	0.043	0.043	0.042	0.042	0.038	0.042	0.048	0.038	0.039	0.046	0.045	0.044	0.043
668	0.041	0.042	0.042	0.041	0.041	0.036	0.04	0.047	0.036	0.038	0.045	0.043	0.042	0.042
668.5	0.039	0.041	0.041	0.04	0.04	0.035	0.039	0.046	0.035	0.037	0.044	0.043	0.041	0.041
669	0.038	0.039	0.039	0.039	0.039	0.034	0.038	0.045	0.034	0.036	0.044	0.042	0.04	0.039
669.5	0.036	0.038	0.038	0.038	0.037	0.033	0.037	0.043	0.033	0.035	0.042	0.04	0.039	0.038
670	0.035	0.036	0.037	0.037	0.036	0.032	0.036	0.042	0.032	0.034	0.041	0.039	0.038	0.037
670.5	0.034	0.035	0.035	0.035	0.035	0.03	0.035	0.041	0.031	0.033	0.039	0.038	0.037	0.036
671	0.033	0.035	0.035	0.034	0.034	0.03	0.034	0.04	0.03	0.032	0.039	0.037	0.036	0.036
671.5	0.032	0.034	0.034	0.033	0.033	0.029	0.033	0.039	0.029	0.03	0.038	0.037	0.036	0.035
672	0.031	0.032	0.033	0.032	0.032	0.027	0.032	0.038	0.028	0.03	0.037	0.036	0.035	0.034
672.5	0.03	0.031	0.032	0.031	0.031	0.026	0.031	0.037	0.027	0.029	0.036	0.034	0.034	0.033
673	0.029	0.03	0.03	0.03	0.03	0.025	0.03	0.036	0.026	0.028	0.035	0.033	0.033	0.032
673.5	0.028	0.029	0.029	0.029	0.029	0.024	0.029	0.035	0.025	0.026	0.034	0.033	0.031	0.031
674	0.027	0.029	0.029	0.028	0.028	0.023	0.028	0.034	0.024	0.025	0.033	0.032	0.03	0.03
674.5	0.026	0.027	0.028	0.027	0.026	0.023	0.027	0.033	0.023	0.025	0.032	0.031	0.03	0.029
675	0.025	0.026	0.026	0.026	0.026	0.021	0.026	0.032	0.022	0.024	0.031	0.03	0.029	0.028
675.5	0.024	0.026	0.025	0.025	0.025	0.02	0.025	0.031	0.022	0.023	0.031	0.029	0.028	0.027
676	0.024	0.025	0.025	0.024	0.025	0.02	0.025	0.031	0.02	0.023	0.03	0.029	0.027	0.027
676.5	0.023	0.024	0.024	0.023	0.024	0.019	0.024	0.03	0.019	0.022	0.029	0.028	0.027	0.026
677	0.022	0.024	0.023	0.023	0.023	0.018	0.023	0.029	0.019	0.021	0.029	0.027	0.026	0.025
677.5	0.021	0.023	0.022	0.022	0.022	0.018	0.022	0.029	0.018	0.02	0.028	0.026	0.026	0.025
678	0.02	0.021	0.021	0.021	0.021	0.017	0.021	0.028	0.017	0.019	0.027	0.025	0.025	0.024
678.5	0.02	0.021	0.021	0.02	0.02	0.016	0.02	0.027	0.016	0.019	0.026	0.025	0.024	0.023
679	0.019	0.02	0.02	0.02	0.02	0.015	0.02	0.026	0.016	0.018	0.025	0.024	0.023	0.022
679.5	0.018	0.02	0.02	0.02	0.019	0.015	0.019	0.026	0.016	0.018	0.025	0.024	0.023	0.022
680	0.017	0.019	0.019	0.019	0.019	0.015	0.019	0.025	0.015	0.017	0.025	0.023	0.023	0.021
680.5	0.017	0.019	0.018	0.018	0.018	0.014	0.018	0.025	0.015	0.017	0.024	0.022	0.022	0.021
681	0.017	0.018	0.018	0.018	0.017	0.013	0.017	0.024	0.014	0.016	0.023	0.022	0.021	0.02
681.5	0.016	0.018	0.018	0.017	0.017	0.012	0.017	0.024	0.013	0.016	0.022	0.022	0.021	0.019
682	0.015	0.017	0.017	0.017	0.016	0.012	0.016	0.023	0.013	0.015	0.022	0.021	0.02	0.019
682.5	0.014	0.016	0.016	0.016	0.016	0.011	0.015	0.023	0.012	0.014	0.021	0.02	0.02	0.019
683	0.014	0.015	0.015	0.015	0.015	0.011	0.014	0.022	0.012	0.013	0.021	0.019	0.019	0.018
683.5	0.013	0.015	0.014	0.014	0.014	0.01	0.014	0.021	0.011	0.013	0.02	0.019	0.019	0.017
684	0.013	0.014	0.014	0.014	0.014	0.009	0.014	0.02	0.01	0.012	0.019	0.018	0.018	0.016
684.5	0.013	0.013	0.013	0.014	0.013	0.009	0.013	0.02	0.01	0.012	0.019	0.018	0.017	0.016
685	0.012	0.012	0.013	0.013	0.013	0.009	0.013	0.02	0.01	0.011	0.019	0.017	0.017	0.016
685.5	0.011	0.012	0.012	0.012	0.012	0.008	0.012	0.019	0.009	0.011	0.018	0.016	0.017	0.015
686	0.011	0.012	0.012	0.012	0.012	0.008	0.012	0.018	0.009	0.011	0.017	0.016	0.016	0.015
686.5	0.011	0.012	0.012	0.012	0.012	0.007	0.011	0.018	0.008	0.01	0.017	0.016	0.015	0.015
687	0.01	0.011	0.012	0.012	0.012	0.007	0.011	0.018	0.008	0.01	0.017	0.016	0.015	0.015
687.5	0.01	0.011	0.011	0.011	0.011	0.007	0.011	0.017	0.007	0.01	0.017	0.016	0.015	0.014
688	0.009	0.01	0.011	0.011	0.011	0.006	0.01	0.017	0.007	0.009	0.016	0.015	0.015	0.013
688.5	0.009	0.01	0.01	0.01	0.01	0.006	0.01	0.016	0.007	0.009	0.015	0.015	0.014	0.013
689	0.009	0.009	0.01	0.01	0.01	0.005	0.01	0.015	0.006	0.008	0.015	0.014	0.013	0.013
689.5	0.008	0.009	0.01	0.009	0.009	0.005	0.01	0.015	0.005	0.008	0.015	0.014	0.013	0.012
690	0.008	0.008	0.009	0.009	0.009	0.005	0.009	0.015	0.005	0.007	0.014	0.013	0.013	0.011
690.5	0.008	0.008	0.009	0.008	0.009	0.004	0.008	0.015	0.005	0.007	0.014	0.013	0.012	0.011
691	0.007	0.008	0.008	0.008	0.008	0.004	0.008	0.014	0.005	0.006	0.013	0.013	0.012	0.011
691.5	0.007	0.008	0.008	0.008	0.008	0.004	0.008	0.014	0.004	0.006	0.013	0.013	0.012	0.011
692	0.007	0.008	0.008	0.008	0.008	0.004	0.008	0.014	0.004	0.007	0.013	0.012	0.011	0.011
692.5	0.007	0.007	0.008	0.008	0.008	0.004	0.008	0.013	0.004	0.006	0.013	0.011	0.011	0.01
693	0.006	0.007	0.007	0.007	0.007	0.003	0.007	0.013	0.004	0.006	0.012	0.011	0.011	0.009
693.5	0.006	0.007	0.007	0.007	0.007	0.003	0.007	0.013	0.003	0.005	0.012	0.011	0.011	0.009
694	0.006	0.007	0.007	0.007	0.007	0.002	0.006	0.012	0.003	0.005	0.011	0.011	0.01	0.01
694.5	0.005	0.006	0.006	0.007	0.007	0.002	0.006	0.013	0.003	0.005	0.011	0.011	0.01	0.009
695	0.005	0.006	0.007	0.007	0.007	0.002	0.006	0.013	0.003	0.005	0.011	0.011	0.01	0.009
695.5	0.005	0.006	0.007	0.007	0.007	0.003	0.006	0.012	0.003	0.005	0.011	0.011	0.01	0.008
696	0.005	0.006	0.007	0.006	0.006	0.002	0.006	0.012	0.003	0.005	0.011	0.011	0.01	0.009
696.5	0.005	0.006	0.006	0.006	0.006	0.002	0.006	0.012	0.002	0.004	0.01	0.01	0.01	0.009
697	0.005	0.006	0.006	0.006	0.006	0.002	0.006	0.012	0.002	0.004	0.01	0.01	0.009	0.008
697.5	0.004	0.006	0.005	0.006	0.006	0.001	0.005	0.011	0.002	0.004	0.01	0.01	0.009	0.008
698	0.004	0.005	0.005	0.005	0.006	0.002	0.005	0.011	0.002	0.004	0.01	0.009	0.009	0.008
698.5	0.004	0.005	0.006	0.005	0.005	0.001	0.005	0.011	0.002	0.004	0.01	0.01	0.009	0.008
699	0.004	0.005	0.005	0.005	0.005	0.001	0.005	0.011	0.001	0.004	0.009	0.01	0.008	0.008
699.5	0.004	0.005	0.005	0.005	0.005	0.001	0.005	0.011	0.001	0.003	0.009	0.009	0.008	0.008
700	0.004	0.005	0.005	0.005	0.005	0.001	0.005	0.011	0.001	0.003	0.009	0.009	0.009	0.008
700.5	0.004	0.004	0.005	0.006	0.005	0.001	0.005	0.01	0.001	0.004	0.009	0.009	0.009	0.007
701	0.004	0.004	0.005	0.005	0.005	0.001	0.005	0.01	0.001	0.004	0.009	0.009	0.008	0.007
701.5	0.004	0.004	0.005	0.005	0.005	0.001	0.005	0.01	0.001	0.003	0.008	0.009	0.008	0.007
702	0.004	0.004	0.005	0.004	0.004	0	0.004	0.01	0	0.003	0.008	0.008	0.008	0.007
702.5	0.003	0.004	0.004	0.004	0.004	0	0.004	0.009	0	0.003	0.008	0.008	0.007	0.006
703	0.003	0.004	0.004	0.004	0.004	0	0.004	0.009	0	0.002	0.008	0.008	0.007	0.006
703.5	0.003	0.003	0.004	0.004	0.004	0	0.004	0.009	0	0.003	0.008	0.008	0.007	0.006
704	0.003	0.003	0.004	0.004	0.004	0	0.003	0.009	0	0.003	0.007	0.008	0.007	0.006
704.5	0.003	0.003	0.004	0.004	0.004	0	0.003	0.009	0	0.003	0.008	0.008	0.007	0.006
705	0.003	0.003	0.004	0.004	0.004	0	0.003	0.009	0	0.002	0.008	0.008	0.007	0.005
705.5	0.003	0.003	0.004	0.003	0.003	0	0.003	0.008	0	0.002	0.007	0.007	0.007	0.006
706	0.002	0.003	0.004	0.004	0.003	0	0.003	0.008	-0.001	0.002	0.007	0.007	0.006	0.006
706.5	0.002	0.003	0.003	0.003	0.004	0	0.003	0.008	0	0.002	0.007	0.007	0.006	0.005
707	0.002	0.003	0.003	0.003	0.004	-0.001	0.003	0.008	0	0.002	0.007	0.007	0.006	0.005
707.5	0.002	0.003	0.003	0.003	0.003	-0.001	0.002	0.008	0	0.001	0.007	0.007	0.006	0.005
708	0.002	0.003	0.003	0.003	0.003	-0.001	0.002	0.007	-0.001	0.001	0.007	0.006	0.006	0.004
708.5	0.002	0.002	0.003	0.003	0.003	0	0.002	0.007	-0.001	0.001	0.006	0.006	0.006	0.005
709	0.001	0.002	0.002	0.003	0.003	-0.001	0.002	0.007	-0.001	0.002	0.006	0.006	0.005	0.005
709.5	0.002	0.002	0.002	0.003	0.003	-0.001	0.002	0.007	-0.001	0.002	0.006	0.006	0.005	0.004
710	0.002	0.002	0.003	0.003	0.003	-0.001	0.002	0.007	-0.001	0.001	0.006	0.006	0.005	0.004
710.5	0.002	0.002	0.003	0.002	0.003	-0.001	0.002	0.007	-0.001	0.001	0.006	0.006	0.005	0.004
711	0.002	0.002	0.003	0.002	0.002	-0.001	0.002	0.007	-0.001	0.001	0.006	0.006	0.005	0.004
711.5	0.001	0.002	0.002	0.002	0.002	-0.001	0.002	0.006	-0.002	0.001	0.005	0.006	0.005	0.004
712	0.001	0.002	0.002	0.002	0.002	-0.001	0.002	0.006	-0.001	0.001	0.005	0.006	0.004	0.003
712.5	0.001	0.001	0.002	0.003	0.002	-0.002	0.002	0.006	-0.001	0	0.005	0.005	0.004	0.003
713	0.002	0.002	0.002	0.003	0.002	-0.002	0.002	0.006	-0.001	0	0.005	0.005	0.005	0.003
713.5	0.001	0.002	0.002	0.002	0.002	-0.002	0.001	0.006	-0.001	0	0.005	0.005	0.004	0.003
714	0.001	0.002	0.002	0.002	0.002	-0.002	0.001	0.005	-0.002	0	0.005	0.005	0.004	0.003
714.5	0.001	0.002	0.002	0.002	0.002	-0.002	0.001	0.006	-0.001	0	0.005	0.005	0.004	0.003
715	0.001	0.001	0.002	0.002	0.002	-0.002	0.001	0.006	-0.001	0	0.005	0.005	0.004	0.003
715.5	0.001	0.001	0.002	0.002	0.002	-0.002	0.001	0.006	-0.001	0	0.005	0.005	0.004	0.003
716	0.001	0.002	0.002	0.002	0.002	-0.002	0.001	0.005	-0.001	0	0.005	0.005	0.004	0.003
716.5	0.001	0.002	0.002	0.002	0.002	-0.001	0.001	0.005	-0.001	0	0.005	0.005	0.004	0.003
717	0.001	0.002	0.002	0.002	0.002	-0.001	0.001	0.006	-0.001	0.001	0.004	0.005	0.004	0.003
717.5	0.001	0.002	0.002	0.002	0.002	-0.002	0.001	0.006	-0.001	0	0.005	0.005	0.003	0.003
718	0.001	0.001	0.002	0.002	0.002	-0.002	0.002	0.006	-0.001	0	0.005	0.005	0.004	0.003
718.5	0.001	0.002	0.002	0.002	0.002	-0.002	0.001	0.005	-0.001	0	0.004	0.004	0.004	0.003
719	0.001	0.002	0.002	0.002	0.003	-0.001	0.001	0.005	-0.001	0	0.004	0.004	0.004	0.003
719.5	0.001	0.002	0.002	0.002	0.002	-0.002	0.001	0.005	-0.001	0	0.004	0.005	0.003	0.003
720	0.001	0.002	0.002	0.001	0.002	-0.002	0.001	0.005	-0.001	0	0.004	0.005	0.003	0.003
720.5	0.001	0.001	0.001	0.001	0.002	-0.002	0.001	0.005	-0.001	0	0.004	0.004	0.003	0.002
721	0.001	0.001	0.001	0.001	0.002	-0.002	0.001	0.004	-0.001	0	0.004	0.004	0.003	0.002
721.5	0.001	0.001	0.001	0.001	0.001	-0.002	0.001	0.004	-0.001	-0.001	0.003	0.003	0.003	0.002
722	0.001	0.001	0.001	0.001	0.001	-0.002	0	0.004	-0.002	-0.001	0.003	0.003	0.002	0.002
722.5	0	0.001	0.001	0.001	0.001	-0.003	0	0.004	-0.002	-0.001	0.003	0.003	0.002	0.002
723	0	0.001	0.001	0.001	0.001	-0.002	0	0.004	-0.002	-0.001	0.003	0.003	0.002	0.001
723.5	0	0.001	0.001	0	0.001	-0.002	0	0.004	-0.002	-0.001	0.003	0.003	0.003	0.001
724	0	0	0.001	0.001	0.001	-0.002	0	0.003	-0.001	-0.001	0.003	0.003	0.002	0.001
724.5	0.001	0.001	0.001	0.001	0.001	-0.002	0	0.003	-0.001	-0.001	0.003	0.003	0.002	0.002
725	0.001	0.001	0.001	0.001	0.001	-0.002	0	0.004	-0.001	-0.001	0.003	0.003	0.002	0.002
725.5	0.001	0.001	0.001	0.001	0.001	-0.002	0	0.004	-0.001	-0.001	0.003	0.003	0.002	0.001
726	0.001	0.001	0.001	0.001	0.001	-0.002	0.001	0.004	-0.001	-0.001	0.003	0.003	0.003	0.001
726.5	0.001	0.001	0.001	0.001	0.001	-0.001	0.001	0.004	-0.001	-0.001	0.003	0.003	0.002	0.001
727	0.001	0.001	0.001	0.001	0.002	-0.002	0	0.004	0	0	0.003	0.003	0.002	0.002
727.5	0.001	0.001	0.001	0.001	0.002	-0.002	0	0.004	-0.001	0	0.003	0.003	0.002	0.002
728	0.001	0.001	0.001	0.002	0.002	-0.002	0.001	0.004	-0.001	0	0.003	0.003	0.002	0.002
728.5	0.001	0.001	0.001	0.002	0.001	-0.002	0.001	0.004	-0.001	-0.001	0.003	0.003	0.002	0.001
729	0.001	0.001	0.002	0.001	0.001	-0.001	0.001	0.004	-0.001	0	0.003	0.003	0.002	0.001
729.5	0	0.001	0.002	0.001	0.002	-0.001	0	0.004	-0.001	0	0.003	0.003	0.002	0.001
730	0.001	0.001	0.001	0.001	0.002	-0.002	0	0.004	-0.001	0	0.003	0.003	0.002	0.001
730.5	0.001	0.001	0.001	0.001	0.002	-0.002	0	0.004	-0.001	-0.001	0.003	0.003	0.002	0.001
731	0.001	0.001	0	0.001	0.001	-0.002	0	0.003	-0.001	-0.001	0.003	0.003	0.002	0.001
731.5	0	0.001	0	0.001	0.001	-0.002	0	0.003	-0.001	-0.001	0.002	0.002	0.002	0
732	0	0	0.001	0.001	0.001	-0.002	0	0.003	-0.001	-0.001	0.002	0.002	0.001	0
732.5	0	0	0.001	0.001	0.001	-0.002	0	0.003	-0.001	-0.001	0.002	0.002	0.001	0.001
733	0	0	0.001	0.001	0.001	-0.002	0	0.003	-0.001	-0.001	0.002	0.002	0.001	0.001
733.5	0.001	0	0.001	0.001	0.001	-0.002	0	0.003	-0.001	-0.001	0.002	0.003	0.001	0.001
734	0.001	0	0.001	0.001	0.001	-0.001	0	0.003	-0.001	-0.001	0.002	0.002	0.002	0.001
734.5	0.001	0.001	0.001	0.001	0.001	-0.001	0.001	0.003	-0.001	-0.001	0.002	0.002	0.002	0
735	0	0	0.001	0.001	0.001	-0.001	0	0.003	-0.001	-0.001	0.002	0.002	0.001	0.001
735.5	0	0	0.001	0	0.001	-0.001	0	0.003	0	-0.001	0.002	0.002	0.001	0.001
736	0	0	0.001	0	0.001	-0.002	0	0.003	0	-0.001	0.002	0.002	0.001	0.001
736.5	0.001	0	0.001	0	0.002	-0.001	0	0.003	-0.001	-0.001	0.002	0.002	0.002	0
737	0.001	0.001	0.001	0.001	0.001	-0.001	0	0.003	-0.001	-0.001	0.002	0.002	0.002	0
737.5	0.001	0.001	0.001	0.001	0.001	-0.001	0	0.003	0	-0.001	0.002	0.002	0.001	0
738	0.001	0.001	0.001	0.001	0.001	-0.001	0	0.002	0	-0.001	0.002	0.002	0.001	0
738.5	0.001	0	0.001	0.001	0.001	-0.001	0	0.002	0	-0.001	0.002	0.002	0.001	0.001
739	0.001	0	0.001	0	0.002	-0.001	0	0.002	0	-0.001	0.002	0.002	0.001	0.001
739.5	0.001	0	0.001	0	0.001	-0.001	0	0.002	-0.001	-0.001	0.001	0.002	0.001	0.001
740	0.001	0	0	0	0.001	-0.001	0	0.002	-0.001	-0.001	0.001	0.002	0.001	0
740.5	0.001	0.001	0	0.001	0.001	-0.001	0	0.002	-0.001	-0.001	0.001	0.002	0.001	0
741	0.001	0	0	0.001	0.001	-0.001	0	0.001	-0.001	-0.001	0.001	0.002	0	0
741.5	0	0	0.001	0	0	-0.001	0	0.002	-0.001	-0.001	0.001	0.001	0	0
742	0	0	0.001	0	0.001	-0.001	0	0.002	-0.001	-0.001	0.001	0.002	0	0
742.5	0	0	0	0	0.001	-0.001	0	0.001	-0.001	-0.001	0.001	0.002	0.001	0
743	0	0	0	0	0.001	-0.001	0	0.001	-0.001	-0.001	0	0.001	0.001	0
743.5	0.001	0	0	0.001	0.001	-0.001	0	0.001	-0.001	-0.001	0	0.001	0	-0.001
744	0.001	0	0	0.001	0	-0.001	0	0.001	0	-0.001	0	0.001	0	0
744.5	0.001	0	0	0.001	0	-0.001	0	0.001	0	-0.001	0	0.001	0	0
745	0	0	0.001	0	0	0	-0.001	0.001	0	-0.001	0	0.001	0	0
745.5	0	0	0	0	0	0	0	0.001	-0.001	-0.001	0	0.001	0	0
746	0	0	0	0	0.001	0	0	0.001	-0.001	-0.001	0	0.001	0	-0.001
746.5	0.001	0	0	0	0.001	-0.001	-0.001	0	0	-0.001	0	0	0	0
747	0.001	0	0.001	0	0	-0.001	-0.001	0.001	0	-0.001	0	0	0	0
747.5	0.001	-0.001	0.001	0	0	0	0	0.001	0	-0.001	0	0.001	0	0
748	0	-0.001	0.001	0	0	0	0	0	0	-0.001	0	0.001	0	0
748.5	0	-0.001	0.001	0	0	0	0	0	-0.001	-0.001	0	0	0	-0.001
749	0	0	0	0	0	0	0	0	-0.001	-0.001	0	0	0	-0.001
749.5	0	0	0	0	0	0	0	0	0	-0.001	0	0	0	-0.001
750	0	0	0	0	0	0	0	0	0	0	0	0	0	0

## Sheet: Figure S3b
450	0.02737	0.0282	0.02708	0.02994	0.0231	0.0311	0.03296	0.02302	0.03502	0.02602	0.01902	0.01802	0.01602	0.01881
450.5	0.02868	0.03242	0.02717	0.02877	0.02373	0.03173	0.03347	0.02202	0.03402	0.02502	0.01902	0.01702	0.01502	0.01719
451	0.02598	0.03037	0.02793	0.02824	0.02471	0.03271	0.03411	0.02281	0.03481	0.02581	0.01981	0.01881	0.01581	0.01973
451.5	0.02617	0.03296	0.02753	0.02864	0.02425	0.03225	0.03299	0.02424	0.03624	0.02724	0.02024	0.02024	0.01724	0.01848
452	0.0275	0.03146	0.02777	0.02793	0.02346	0.03146	0.03374	0.02339	0.03539	0.02639	0.01939	0.01839	0.01639	0.01917
452.5	0.02583	0.02946	0.02771	0.02983	0.02459	0.03259	0.03347	0.02417	0.03617	0.02717	0.02017	0.01917	0.01717	0.01734
453	0.02775	0.03233	0.02757	0.02627	0.0231	0.0311	0.03258	0.0248	0.0358	0.0278	0.0208	0.0198	0.0178	0.01973
453.5	0.02558	0.02904	0.02778	0.0269	0.02339	0.03039	0.03353	0.02516	0.03616	0.02816	0.02116	0.02016	0.01816	0.01993
454	0.02857	0.03109	0.02746	0.03074	0.02253	0.02953	0.03273	0.02234	0.03434	0.02534	0.01834	0.01734	0.01534	0.01953
454.5	0.0261	0.03082	0.02725	0.02834	0.02309	0.03009	0.03101	0.02254	0.03454	0.02454	0.01854	0.01754	0.01554	0.01984
455	0.02685	0.03284	0.0264	0.02971	0.02413	0.03113	0.03171	0.02207	0.03307	0.02407	0.01807	0.01707	0.01507	0.01735
455.5	0.02528	0.0314	0.02688	0.02893	0.02432	0.03132	0.03265	0.02227	0.03327	0.02527	0.01827	0.01727	0.01527	0.01921
456	0.02737	0.02876	0.02649	0.02538	0.02483	0.03183	0.03107	0.02391	0.03491	0.02591	0.01991	0.01891	0.01691	0.01869
456.5	0.02787	0.02844	0.02694	0.02806	0.02275	0.02975	0.03133	0.0227	0.0347	0.0257	0.0197	0.0187	0.0157	0.01739
457	0.02792	0.03276	0.02668	0.02775	0.02347	0.03047	0.03361	0.02345	0.03445	0.02545	0.01945	0.01845	0.01645	0.01749
457.5	0.02706	0.02804	0.02649	0.02721	0.02321	0.03021	0.03253	0.02319	0.03519	0.02619	0.01919	0.01919	0.01619	0.0188
458	0.02663	0.03028	0.02651	0.03074	0.02492	0.03192	0.033	0.02434	0.03634	0.02734	0.02034	0.01934	0.01734	0.01858
458.5	0.02754	0.02919	0.02742	0.02883	0.02272	0.02972	0.03347	0.02202	0.03302	0.02402	0.01802	0.01702	0.01502	0.01701
459	0.02871	0.02961	0.0273	0.02527	0.02292	0.02992	0.03319	0.02264	0.03364	0.02464	0.01864	0.01764	0.01564	0.01945
459.5	0.02575	0.02955	0.02638	0.02866	0.02269	0.02969	0.03129	0.02287	0.03487	0.02587	0.01887	0.01787	0.01587	0.01767
460	0.02799	0.03248	0.02741	0.02754	0.02491	0.03191	0.03255	0.02424	0.03524	0.02724	0.02024	0.01924	0.01724	0.01703
460.5	0.02625	0.029	0.02633	0.02634	0.0237	0.0307	0.03369	0.02453	0.03553	0.02653	0.02053	0.01953	0.01753	0.01989
461	0.02568	0.03127	0.02796	0.02589	0.02319	0.03019	0.03271	0.02336	0.03436	0.02536	0.01936	0.01836	0.01636	0.01777
461.5	0.02563	0.03069	0.02635	0.02871	0.02483	0.03183	0.03237	0.02415	0.03515	0.02615	0.02115	0.01915	0.01715	0.01747
462	0.02716	0.02967	0.0261	0.03058	0.02355	0.03055	0.03219	0.02314	0.03414	0.02514	0.01914	0.01814	0.01614	0.01856
462.5	0.02759	0.03086	0.02607	0.03097	0.02467	0.03167	0.03356	0.02244	0.03344	0.02444	0.01844	0.01744	0.01544	0.01868
463	0.02507	0.0305	0.02631	0.02904	0.02459	0.03159	0.03141	0.02173	0.03373	0.02473	0.01873	0.01773	0.01573	0.0189
463.5	0.02702	0.03006	0.02797	0.02656	0.02319	0.03019	0.03242	0.02397	0.03497	0.02597	0.01997	0.01897	0.01697	0.01715
464	0.02555	0.03019	0.02765	0.02788	0.02301	0.03001	0.03134	0.0244	0.0354	0.0264	0.0204	0.0194	0.0174	0.01776
464.5	0.02512	0.02801	0.02784	0.02866	0.02421	0.03121	0.0323	0.02344	0.03444	0.02644	0.02044	0.01944	0.01744	0.01615
465	0.02704	0.03165	0.02659	0.02672	0.02301	0.03001	0.03287	0.02363	0.03463	0.02663	0.02063	0.01963	0.01763	0.01782
465.5	0.02724	0.03161	0.02643	0.02561	0.022	0.029	0.03298	0.02483	0.03583	0.02683	0.02083	0.01983	0.01783	0.01993
466	0.02596	0.03022	0.02685	0.02964	0.02341	0.03041	0.03325	0.02208	0.03308	0.02408	0.01808	0.01708	0.01508	0.01785
466.5	0.02508	0.02843	0.02616	0.02899	0.02279	0.02979	0.03133	0.02363	0.03563	0.02663	0.02063	0.01963	0.01763	0.01722
467	0.02645	0.03052	0.02793	0.02547	0.02318	0.03018	0.03325	0.02174	0.03274	0.02474	0.01874	0.01774	0.01574	0.01813
467.5	0.02785	0.02885	0.02679	0.02552	0.02477	0.03177	0.03316	0.02456	0.03556	0.02656	0.02056	0.01956	0.01756	0.01948
468	0.02772	0.02884	0.02623	0.02997	0.0225	0.0285	0.03206	0.02356	0.03456	0.02556	0.01956	0.01856	0.01656	0.01808
468.5	0.02544	0.02873	0.02749	0.02973	0.02365	0.02965	0.03212	0.0243	0.0343	0.0263	0.0203	0.0193	0.0173	0.01897
469	0.02691	0.03207	0.02671	0.02986	0.023	0.03	0.03354	0.02426	0.03526	0.02726	0.02126	0.02026	0.01826	0.01625
469.5	0.02603	0.02953	0.02591	0.02809	0.0241	0.0311	0.03183	0.02384	0.03584	0.02684	0.02084	0.01984	0.01784	0.01861
470	0.02501	0.02802	0.0261	0.02912	0.02334	0.03034	0.03205	0.02431	0.03531	0.02731	0.02131	0.02031	0.01831	0.01739
470.5	0.02606	0.03025	0.02662	0.02667	0.02263	0.02863	0.03256	0.02293	0.03293	0.02493	0.01893	0.01793	0.01593	0.01721
471	0.02754	0.02968	0.02759	0.02758	0.02268	0.02868	0.03181	0.02313	0.03413	0.02613	0.02013	0.01913	0.01613	0.01857
471.5	0.02661	0.03198	0.02544	0.02799	0.02301	0.03101	0.03128	0.02383	0.03483	0.02683	0.02083	0.01983	0.01783	0.01702
472	0.02717	0.02983	0.02536	0.02899	0.02281	0.02981	0.03202	0.02193	0.03293	0.02493	0.01893	0.01793	0.01593	0.01729
472.5	0.02614	0.03175	0.02631	0.02706	0.02252	0.02852	0.031	0.0219	0.0329	0.0249	0.0189	0.0179	0.0159	0.01977
473	0.02695	0.03025	0.02698	0.02613	0.02287	0.02887	0.03089	0.02228	0.03328	0.02528	0.01928	0.01828	0.01528	0.01764
473.5	0.02508	0.02895	0.02774	0.02591	0.02333	0.03033	0.03086	0.02258	0.03358	0.02558	0.01958	0.01858	0.01558	0.01832
474	0.02759	0.02728	0.0268	0.02789	0.02411	0.03011	0.03124	0.02305	0.03405	0.02605	0.02005	0.01905	0.01705	0.01686
474.5	0.02495	0.02977	0.02598	0.02708	0.02268	0.02868	0.03131	0.02207	0.03307	0.02507	0.01907	0.01807	0.01607	0.0175
475	0.02602	0.03125	0.02671	0.02866	0.02213	0.02813	0.03017	0.02206	0.03306	0.02506	0.01906	0.01806	0.01606	0.0169
475.5	0.02765	0.02722	0.02557	0.02818	0.02215	0.02815	0.03125	0.02351	0.03451	0.02651	0.02051	0.01951	0.01651	0.01809
476	0.02539	0.03144	0.02579	0.02703	0.02248	0.02848	0.03134	0.0225	0.0335	0.0255	0.0195	0.0185	0.0165	0.01858
476.5	0.02713	0.03213	0.02531	0.02721	0.02458	0.03058	0.03226	0.02259	0.03259	0.02459	0.01859	0.01759	0.01559	0.01916
477	0.02615	0.02864	0.0269	0.02704	0.02217	0.02817	0.03214	0.02246	0.03246	0.02446	0.01846	0.01746	0.01546	0.01985
477.5	0.02565	0.02809	0.02656	0.02607	0.02466	0.03166	0.03282	0.02275	0.03375	0.02575	0.01975	0.01875	0.01675	0.01774
478	0.02756	0.03243	0.02664	0.02567	0.02297	0.02897	0.03238	0.02298	0.03398	0.02598	0.01998	0.01898	0.01698	0.0171
478.5	0.02597	0.02939	0.02647	0.02672	0.02404	0.03004	0.03229	0.02279	0.03379	0.02479	0.01979	0.01879	0.01679	0.01773
479	0.02731	0.02865	0.02588	0.02782	0.02262	0.02862	0.03022	0.02354	0.03354	0.02554	0.01954	0.01854	0.01654	0.01694
479.5	0.02521	0.03249	0.0265	0.02752	0.02477	0.03077	0.03028	0.02206	0.03306	0.02506	0.01906	0.01806	0.01606	0.01806
480	0.02674	0.02987	0.02771	0.02746	0.02391	0.02991	0.03187	0.02359	0.03359	0.02459	0.01959	0.01859	0.01659	0.01887
480.5	0.02589	0.02974	0.02722	0.02948	0.02323	0.02923	0.03088	0.02215	0.03215	0.02315	0.01815	0.01715	0.01515	0.01739
481	0.02724	0.03115	0.0273	0.02873	0.02418	0.03018	0.03127	0.02478	0.03478	0.02678	0.02078	0.01978	0.01778	0.01934
481.5	0.02743	0.03014	0.02702	0.02732	0.02259	0.02859	0.03135	0.02383	0.03383	0.02583	0.01983	0.01883	0.01683	0.01958
482	0.02639	0.02895	0.02698	0.02981	0.0245	0.0315	0.0302	0.02345	0.03445	0.02645	0.02045	0.01945	0.01745	0.01782
482.5	0.02659	0.02825	0.02792	0.02735	0.02311	0.02911	0.03292	0.02358	0.03358	0.02558	0.01958	0.01858	0.01658	0.01965
483	0.02743	0.0282	0.02747	0.02577	0.02467	0.03067	0.03039	0.0246	0.0346	0.0266	0.0206	0.0196	0.0176	0.0176
483.5	0.02744	0.02924	0.02687	0.02803	0.02321	0.02921	0.03066	0.02385	0.03385	0.02585	0.01985	0.01885	0.01685	0.01884
484	0.02612	0.03289	0.02645	0.02686	0.02491	0.03191	0.03133	0.02392	0.03392	0.02592	0.02092	0.01892	0.01692	0.01888
484.5	0.02726	0.02932	0.02685	0.02995	0.02314	0.03014	0.03255	0.02277	0.03277	0.02477	0.01977	0.01777	0.01577	0.01747
485	0.02768	0.02829	0.02728	0.03007	0.02439	0.03039	0.03148	0.02435	0.03435	0.02635	0.02135	0.01935	0.01735	0.01991
485.5	0.02779	0.03337	0.02656	0.03001	0.02423	0.03123	0.0318	0.02242	0.03242	0.02442	0.01942	0.01842	0.01542	0.01711
486	0.02764	0.03215	0.02642	0.02725	0.02285	0.02985	0.03252	0.02393	0.03393	0.02593	0.02093	0.01893	0.01693	0.01824
486.5	0.02645	0.02863	0.02883	0.02526	0.02418	0.03018	0.03183	0.02489	0.03489	0.02689	0.02189	0.01989	0.01789	0.01918
487	0.02786	0.03283	0.02704	0.02781	0.02351	0.02951	0.03188	0.02461	0.03461	0.02661	0.02061	0.01961	0.01761	0.01731
487.5	0.02766	0.03166	0.02832	0.02876	0.024	0.03	0.03262	0.02328	0.03328	0.02528	0.01928	0.01928	0.01728	0.01867
488	0.02834	0.03091	0.02849	0.03012	0.02486	0.03086	0.03151	0.02424	0.03424	0.02724	0.02124	0.01924	0.01824	0.01845
488.5	0.02773	0.03262	0.02836	0.03046	0.02436	0.03036	0.0337	0.02632	0.03532	0.02732	0.02232	0.02032	0.01832	0.01907
489	0.02728	0.02936	0.02822	0.02671	0.02317	0.02917	0.03335	0.02505	0.03405	0.02705	0.02105	0.02005	0.01705	0.01977
489.5	0.02767	0.03305	0.02895	0.03048	0.02421	0.03021	0.03117	0.02302	0.03402	0.02602	0.02002	0.01902	0.01702	0.01829
490	0.02801	0.0292	0.02839	0.03008	0.02455	0.03155	0.03298	0.02544	0.03544	0.02744	0.02144	0.02044	0.01844	0.02045
490.5	0.02712	0.03435	0.0294	0.03157	0.02449	0.03049	0.03343	0.02427	0.03427	0.02627	0.02027	0.01927	0.01727	0.01908
491	0.028	0.03106	0.02823	0.02898	0.02644	0.03244	0.0338	0.02455	0.03355	0.02655	0.01955	0.01855	0.01655	0.01904
491.5	0.02922	0.03413	0.02957	0.03026	0.02411	0.03011	0.03284	0.02603	0.03703	0.02903	0.02203	0.02203	0.02003	0.02043
492	0.02754	0.03404	0.02979	0.03026	0.02658	0.03258	0.03277	0.02554	0.03654	0.02754	0.02254	0.02154	0.01954	0.01838
492.5	0.0292	0.03157	0.02997	0.02944	0.02644	0.03244	0.03537	0.02665	0.03665	0.02765	0.02265	0.02065	0.01865	0.01866
493	0.03069	0.03239	0.03096	0.03075	0.02603	0.03203	0.03349	0.02722	0.03622	0.02922	0.02322	0.02222	0.01922	0.01967
493.5	0.02864	0.03258	0.03006	0.0326	0.02558	0.03158	0.0357	0.0249	0.0349	0.0269	0.0209	0.0199	0.0179	0.02013
494	0.03	0.03355	0.03098	0.03257	0.02544	0.03144	0.03305	0.0248	0.0358	0.0268	0.0218	0.0198	0.0178	0.02004
494.5	0.03152	0.03588	0.03102	0.03361	0.02519	0.03119	0.03431	0.02529	0.03429	0.02629	0.02129	0.01929	0.01829	0.01932
495	0.03256	0.03584	0.03243	0.02919	0.0259	0.0319	0.03573	0.02645	0.03445	0.02745	0.02145	0.02045	0.01745	0.01939
495.5	0.03202	0.03787	0.03004	0.03192	0.02676	0.03176	0.03602	0.02788	0.03788	0.03088	0.02388	0.02388	0.01988	0.02114
496	0.03153	0.03556	0.03045	0.03255	0.02953	0.03453	0.03496	0.02755	0.03855	0.03055	0.02355	0.02355	0.02055	0.02261
496.5	0.03165	0.03746	0.03139	0.03109	0.02841	0.03541	0.0368	0.02793	0.03793	0.02893	0.02393	0.02193	0.02093	0.02092
497	0.03478	0.03712	0.03284	0.03476	0.02749	0.03349	0.03614	0.0276	0.0376	0.0286	0.0246	0.0216	0.0196	0.02247
497.5	0.03223	0.03503	0.03174	0.03449	0.0278	0.0328	0.03777	0.02847	0.03647	0.02947	0.02347	0.02247	0.01947	0.01958
498	0.03245	0.03647	0.0325	0.03321	0.02918	0.03418	0.03666	0.02724	0.03724	0.02924	0.02324	0.02224	0.02024	0.02169
498.5	0.0336	0.03464	0.0332	0.03504	0.02938	0.03538	0.03678	0.02704	0.03804	0.02904	0.02404	0.02204	0.02004	0.02213
499	0.03313	0.03939	0.03498	0.03157	0.02943	0.03543	0.03643	0.02983	0.03883	0.03083	0.02583	0.02383	0.02283	0.02237
499.5	0.03475	0.03851	0.0342	0.03585	0.02972	0.03472	0.03861	0.02933	0.03833	0.03133	0.02533	0.02333	0.02233	0.0224
500	0.03375	0.03695	0.03499	0.0339	0.03162	0.03562	0.03894	0.02934	0.03934	0.03134	0.02534	0.02434	0.02234	0.02199
500.5	0.03477	0.03994	0.03357	0.03301	0.03045	0.03545	0.03854	0.02999	0.03999	0.03199	0.02599	0.02499	0.02299	0.02181
501	0.03674	0.03746	0.03486	0.03569	0.03142	0.03742	0.03794	0.03082	0.03982	0.03182	0.02682	0.02482	0.02282	0.02149
501.5	0.03559	0.03824	0.0359	0.03633	0.02945	0.03545	0.03834	0.03078	0.03978	0.03178	0.02678	0.02478	0.02378	0.02373
502	0.03647	0.03777	0.03584	0.03468	0.03187	0.03687	0.03828	0.02863	0.03763	0.03063	0.02463	0.02263	0.02163	0.02342
502.5	0.03721	0.03774	0.03599	0.03349	0.03125	0.03625	0.03837	0.03104	0.04004	0.03204	0.02604	0.02504	0.02304	0.02245
503	0.03822	0.04223	0.03655	0.03445	0.03186	0.03786	0.03732	0.03013	0.03913	0.03113	0.02613	0.02413	0.02213	0.02298
503.5	0.03819	0.04072	0.03792	0.03478	0.03291	0.03791	0.04018	0.02927	0.03827	0.03027	0.02527	0.02427	0.02227	0.02385
504	0.03846	0.04105	0.03877	0.03698	0.03208	0.03808	0.0406	0.03287	0.04087	0.03387	0.02787	0.02687	0.02487	0.02468
504.5	0.0397	0.04164	0.03789	0.0399	0.0329	0.0379	0.03911	0.03076	0.03976	0.03176	0.02676	0.02476	0.02276	0.0259
505	0.03898	0.04341	0.03867	0.03741	0.0331	0.0381	0.04179	0.03288	0.04288	0.03388	0.02888	0.02788	0.02488	0.02365
505.5	0.03993	0.04254	0.03969	0.04033	0.03488	0.04088	0.03975	0.03269	0.04169	0.03269	0.02869	0.02669	0.02469	0.02369
506	0.04061	0.04321	0.03814	0.03761	0.03316	0.03816	0.03902	0.03336	0.04136	0.03336	0.02936	0.02736	0.02536	0.02515
506.5	0.04004	0.04397	0.04042	0.04168	0.03489	0.03989	0.04052	0.03239	0.04039	0.03239	0.02739	0.02539	0.02339	0.02598
507	0.04256	0.04525	0.03964	0.04134	0.03424	0.03824	0.04117	0.03203	0.04103	0.03303	0.02703	0.02603	0.02303	0.02566
507.5	0.04196	0.04263	0.04083	0.04062	0.03571	0.04071	0.04114	0.03232	0.04132	0.03332	0.02832	0.02632	0.02432	0.02741
508	0.04343	0.04636	0.04008	0.04289	0.03496	0.04096	0.04216	0.03619	0.04419	0.03619	0.03119	0.02919	0.02719	0.02649
508.5	0.04295	0.04548	0.04066	0.042	0.03551	0.04051	0.04255	0.03493	0.04293	0.03493	0.02993	0.02893	0.02593	0.02681
509	0.04355	0.04685	0.0427	0.04097	0.03866	0.04266	0.04235	0.03441	0.04341	0.03541	0.03041	0.02841	0.02641	0.0275
509.5	0.04415	0.04598	0.04349	0.04077	0.03843	0.04343	0.0434	0.03606	0.04506	0.03706	0.03306	0.03106	0.02806	0.02862
510	0.04451	0.04578	0.04328	0.04493	0.03837	0.04437	0.04358	0.03474	0.04274	0.03574	0.03074	0.02874	0.02674	0.02736
510.5	0.04647	0.04667	0.04498	0.04212	0.0376	0.0426	0.04412	0.03781	0.04581	0.03781	0.03281	0.03081	0.02881	0.02747
511	0.04626	0.04761	0.04586	0.04521	0.03981	0.04381	0.04658	0.03539	0.04439	0.03639	0.03039	0.02939	0.02639	0.02835
511.5	0.04617	0.04811	0.04585	0.04326	0.04052	0.04452	0.0455	0.03613	0.04413	0.03613	0.03113	0.03013	0.02713	0.02876
512	0.04707	0.04711	0.04792	0.04702	0.03967	0.04467	0.04775	0.03749	0.04549	0.03849	0.03349	0.03149	0.02849	0.02858
512.5	0.0487	0.0523	0.04611	0.04764	0.04116	0.04516	0.04778	0.03777	0.04577	0.03777	0.03277	0.03077	0.02877	0.02854
513	0.05033	0.0531	0.04767	0.04615	0.04082	0.04582	0.04699	0.0394	0.0474	0.0384	0.0334	0.0324	0.0304	0.03053
513.5	0.04898	0.05006	0.04762	0.04668	0.04324	0.04724	0.04607	0.04128	0.04928	0.04128	0.03628	0.03428	0.03228	0.03047
514	0.04935	0.05365	0.04972	0.04544	0.04398	0.04898	0.04965	0.04084	0.04884	0.04084	0.03584	0.03484	0.03184	0.03088
514.5	0.05077	0.05226	0.04903	0.04989	0.04496	0.04996	0.04724	0.0397	0.0467	0.0387	0.0347	0.0327	0.0307	0.03191
515	0.05267	0.05501	0.05025	0.04963	0.0432	0.0482	0.05029	0.04137	0.04837	0.04037	0.03537	0.03337	0.03137	0.03168
515.5	0.05316	0.05211	0.05028	0.04833	0.04498	0.04898	0.0499	0.04134	0.04934	0.04134	0.03634	0.03434	0.03134	0.03125
516	0.05492	0.05793	0.0527	0.04866	0.04535	0.04935	0.05165	0.04306	0.05106	0.04406	0.03806	0.03706	0.03406	0.03364
516.5	0.05345	0.05522	0.0538	0.04963	0.0454	0.0504	0.05145	0.04216	0.05016	0.04216	0.03716	0.03516	0.03316	0.03306
517	0.05514	0.05582	0.0534	0.05286	0.0454	0.0504	0.05207	0.04366	0.05166	0.04366	0.03766	0.03566	0.03366	0.03237
517.5	0.05748	0.05963	0.05414	0.05406	0.0474	0.0514	0.05304	0.04628	0.05328	0.04528	0.04028	0.03828	0.03528	0.03294
518	0.05727	0.05793	0.0543	0.05382	0.04995	0.05395	0.05474	0.04535	0.05335	0.04535	0.04035	0.03835	0.03535	0.03343
518.5	0.05746	0.0609	0.05571	0.05484	0.05065	0.05465	0.05579	0.04665	0.05365	0.04565	0.04065	0.03965	0.03665	0.03433
519	0.05985	0.06281	0.05764	0.05756	0.05164	0.05564	0.05431	0.04642	0.05342	0.04542	0.04042	0.03842	0.03542	0.03671
519.5	0.06199	0.06071	0.05778	0.05569	0.05114	0.05414	0.05485	0.04761	0.05561	0.04761	0.04161	0.03961	0.03761	0.03621
520	0.06198	0.06417	0.05744	0.05703	0.05172	0.05572	0.05717	0.04788	0.05488	0.04788	0.04188	0.03988	0.03688	0.03571
520.5	0.06283	0.06395	0.06097	0.05762	0.05222	0.05722	0.05702	0.04872	0.05572	0.04772	0.04272	0.04072	0.03772	0.03761
521	0.06387	0.06528	0.06014	0.06028	0.05252	0.05752	0.05983	0.04806	0.05506	0.04706	0.04106	0.04006	0.03706	0.03619
521.5	0.06569	0.06652	0.06074	0.05929	0.05408	0.05708	0.0584	0.04977	0.05777	0.04977	0.04377	0.04177	0.03877	0.03974
522	0.06666	0.06507	0.06182	0.05976	0.05461	0.05761	0.06016	0.04999	0.05699	0.04999	0.04399	0.04199	0.03899	0.03962
522.5	0.06651	0.06858	0.06396	0.06105	0.05682	0.06082	0.0589	0.05157	0.05957	0.05157	0.04557	0.04457	0.04057	0.03844
523	0.0656	0.06669	0.06354	0.06248	0.05697	0.06197	0.06112	0.05086	0.05786	0.04986	0.04386	0.04286	0.03986	0.03865
523.5	0.06752	0.06756	0.06501	0.06162	0.05638	0.06038	0.06288	0.05372	0.06072	0.05272	0.04672	0.04472	0.04272	0.04093
524	0.0692	0.07097	0.0654	0.06374	0.05845	0.06145	0.06074	0.05233	0.05933	0.05133	0.04533	0.04333	0.04033	0.04162
524.5	0.0704	0.07174	0.06769	0.06213	0.06008	0.06308	0.06358	0.05284	0.05984	0.05184	0.04684	0.04484	0.04184	0.04068
525	0.07183	0.07013	0.06738	0.06679	0.05891	0.06291	0.06393	0.0537	0.0607	0.0527	0.0467	0.0457	0.0427	0.0429
525.5	0.0723	0.07496	0.06908	0.06782	0.06013	0.06413	0.06427	0.05586	0.06186	0.05386	0.04786	0.04586	0.04286	0.04263
526	0.07255	0.07524	0.07093	0.06812	0.06279	0.06479	0.06439	0.05561	0.06261	0.05461	0.04861	0.04661	0.04361	0.04354
526.5	0.07453	0.07725	0.07111	0.06994	0.06242	0.06442	0.06796	0.05773	0.06373	0.05673	0.05073	0.04873	0.04473	0.0433
527	0.07447	0.0755	0.07292	0.07052	0.06401	0.06801	0.0676	0.06009	0.06609	0.05809	0.05309	0.05109	0.04709	0.04504
527.5	0.07746	0.07708	0.07348	0.07353	0.06411	0.06811	0.06832	0.06041	0.06741	0.05841	0.05241	0.05041	0.04741	0.04504
528	0.07761	0.07811	0.07552	0.07128	0.0657	0.0687	0.07061	0.06226	0.06826	0.06026	0.05426	0.05226	0.04926	0.04429
528.5	0.08068	0.08169	0.07624	0.07386	0.06707	0.06907	0.07191	0.06036	0.06736	0.05936	0.05336	0.05136	0.04736	0.04574
529	0.08071	0.08174	0.07766	0.07475	0.06852	0.07152	0.07056	0.06184	0.06884	0.05984	0.05484	0.05284	0.04884	0.04678
529.5	0.08197	0.0839	0.07873	0.07273	0.06789	0.07089	0.0727	0.06377	0.07077	0.06177	0.05577	0.05377	0.05077	0.04776
530	0.08222	0.08465	0.0785	0.07681	0.07079	0.07379	0.07328	0.06363	0.06963	0.06163	0.05563	0.05263	0.04963	0.04702
530.5	0.08427	0.08289	0.08041	0.07916	0.07053	0.07253	0.07217	0.06516	0.07116	0.06316	0.05716	0.05416	0.05116	0.04896
531	0.08608	0.08754	0.08123	0.0788	0.07279	0.07579	0.0732	0.06633	0.07233	0.06433	0.05833	0.05633	0.05233	0.05092
531.5	0.0875	0.08824	0.08365	0.07864	0.07139	0.07439	0.07691	0.06529	0.07129	0.06329	0.05629	0.05429	0.05029	0.05117
532	0.08727	0.08966	0.08241	0.08129	0.07537	0.07737	0.07662	0.06856	0.07456	0.06656	0.05956	0.05756	0.05456	0.05178
532.5	0.08878	0.08846	0.08434	0.08253	0.07677	0.07877	0.07813	0.06887	0.07487	0.06587	0.05987	0.05687	0.05487	0.05146
533	0.08906	0.08975	0.08655	0.08213	0.07485	0.07785	0.07943	0.07092	0.07592	0.06792	0.06192	0.05992	0.05592	0.05272
533.5	0.09307	0.09079	0.08716	0.08329	0.07674	0.07874	0.07921	0.0709	0.0769	0.0679	0.0619	0.0599	0.0549	0.05385
534	0.09458	0.09427	0.08842	0.08576	0.07804	0.08104	0.08121	0.07046	0.07646	0.06746	0.06146	0.05946	0.05546	0.05303
534.5	0.09443	0.0957	0.09053	0.08779	0.08013	0.08213	0.08127	0.07412	0.08012	0.07112	0.06512	0.06212	0.05912	0.05567
535	0.09626	0.09703	0.09022	0.08822	0.08056	0.08256	0.08145	0.07227	0.07727	0.06927	0.06327	0.06027	0.05627	0.05649
535.5	0.09998	0.09807	0.09349	0.09	0.08015	0.08315	0.08558	0.07597	0.08097	0.07297	0.06697	0.06397	0.05997	0.05748
536	0.10098	0.09703	0.09468	0.0925	0.08385	0.08585	0.08486	0.07633	0.08233	0.07433	0.06733	0.06433	0.06033	0.05611
536.5	0.10117	0.10004	0.09618	0.09277	0.08322	0.08522	0.0889	0.07757	0.08357	0.07557	0.06757	0.06557	0.06157	0.05706
537	0.10247	0.10354	0.09714	0.09144	0.08675	0.08875	0.08981	0.07895	0.08395	0.07595	0.06795	0.06595	0.06195	0.05885
537.5	0.10461	0.1022	0.09751	0.09653	0.08888	0.09088	0.08858	0.08088	0.08588	0.07788	0.07088	0.06688	0.06388	0.05962
538	0.10584	0.10596	0.09986	0.09326	0.08725	0.08925	0.08984	0.0808	0.0858	0.0778	0.0708	0.0668	0.0638	0.06143
538.5	0.10529	0.10632	0.10093	0.09491	0.0895	0.0915	0.09183	0.08314	0.08814	0.08014	0.07214	0.06914	0.06514	0.06013
539	0.10898	0.10906	0.10166	0.09896	0.09009	0.09209	0.09394	0.08163	0.08663	0.07863	0.07063	0.06763	0.06363	0.06273
539.5	0.11051	0.11061	0.10367	0.09933	0.09365	0.09565	0.09587	0.08349	0.08849	0.08049	0.07249	0.06949	0.06549	0.06336
540	0.11029	0.1111	0.1066	0.10208	0.09404	0.09604	0.09507	0.08538	0.09138	0.08238	0.07438	0.07138	0.06738	0.06264
540.5	0.11399	0.11155	0.10895	0.10317	0.09361	0.09561	0.09508	0.0867	0.0917	0.0827	0.0757	0.0717	0.0687	0.06549
541	0.11503	0.11332	0.10965	0.10547	0.0968	0.0988	0.09737	0.08763	0.09263	0.08463	0.07663	0.07363	0.06863	0.06757
541.5	0.11741	0.11871	0.11042	0.10333	0.0972	0.0992	0.09801	0.08803	0.09303	0.08503	0.07703	0.07403	0.06903	0.06833
542	0.11884	0.11898	0.11238	0.10807	0.10096	0.10296	0.10274	0.09041	0.09441	0.08641	0.07841	0.07541	0.07141	0.06902
542.5	0.12013	0.11998	0.11496	0.1099	0.10107	0.10207	0.10382	0.0933	0.0983	0.0893	0.0813	0.0783	0.0743	0.06893
543	0.12291	0.12371	0.11513	0.11144	0.10331	0.10431	0.1046	0.09414	0.09914	0.09014	0.08214	0.07914	0.07514	0.06946
543.5	0.12463	0.12097	0.11641	0.11282	0.10304	0.10504	0.10613	0.09369	0.09869	0.09069	0.08269	0.07869	0.07469	0.07226
544	0.12525	0.12508	0.11823	0.11286	0.10664	0.10764	0.10649	0.09472	0.09872	0.09072	0.08272	0.07872	0.07472	0.07103
544.5	0.12724	0.12629	0.12047	0.11734	0.10612	0.10612	0.10754	0.09819	0.10319	0.09419	0.08619	0.08219	0.07819	0.07299
545	0.12968	0.12991	0.12281	0.11428	0.10843	0.10943	0.1103	0.09795	0.10195	0.09295	0.08495	0.08195	0.07695	0.07421
545.5	0.13113	0.12811	0.12516	0.11825	0.11005	0.11205	0.11143	0.10068	0.10468	0.09668	0.08768	0.08468	0.07968	0.07507
546	0.13289	0.13009	0.12594	0.12262	0.11029	0.11129	0.11292	0.10098	0.10398	0.09598	0.08698	0.08398	0.07898	0.07565
546.5	0.1366	0.1341	0.12738	0.12172	0.11246	0.11346	0.11255	0.10323	0.10723	0.09823	0.09023	0.08623	0.08223	0.07809
547	0.13832	0.13788	0.12988	0.12563	0.11451	0.11551	0.11536	0.10446	0.10846	0.09946	0.09146	0.08746	0.08346	0.07986
547.5	0.14002	0.13943	0.1317	0.12589	0.11726	0.11826	0.11519	0.1062	0.1102	0.1012	0.0932	0.0892	0.0842	0.07985
548	0.14008	0.13894	0.13392	0.12941	0.11915	0.12015	0.11822	0.10624	0.11024	0.10224	0.09324	0.08924	0.08424	0.08065
548.5	0.14503	0.14112	0.13491	0.13156	0.12143	0.12143	0.11891	0.10715	0.11015	0.10215	0.09315	0.08915	0.08515	0.0814
549	0.14661	0.14228	0.1366	0.13187	0.1213	0.1223	0.12228	0.11027	0.11427	0.10527	0.09727	0.09327	0.08827	0.0831
549.5	0.14751	0.14311	0.13886	0.13151	0.12228	0.12228	0.125	0.11175	0.11475	0.10575	0.09775	0.09375	0.08875	0.08311
550	0.1482	0.14906	0.14017	0.13211	0.12499	0.12599	0.12481	0.11244	0.11544	0.10744	0.09844	0.09444	0.08944	0.08582
550.5	0.15394	0.1491	0.14385	0.13854	0.12562	0.12662	0.12702	0.11489	0.11789	0.10889	0.09989	0.09589	0.09089	0.08612
551	0.15493	0.1493	0.14588	0.13629	0.12993	0.12993	0.12868	0.11694	0.12094	0.11094	0.10294	0.09894	0.09394	0.08894
551.5	0.1554	0.15415	0.14638	0.14038	0.13127	0.13127	0.13041	0.1193	0.1223	0.1133	0.1043	0.1003	0.0953	0.08878
552	0.15905	0.15323	0.14966	0.14341	0.1302	0.1312	0.1316	0.11952	0.12252	0.11452	0.10452	0.10052	0.09552	0.09093
552.5	0.1594	0.15785	0.15061	0.14281	0.13389	0.13389	0.13194	0.11949	0.12249	0.11349	0.10449	0.10049	0.09449	0.09083
553	0.16243	0.1571	0.15371	0.14636	0.13567	0.13567	0.13414	0.12204	0.12404	0.11504	0.10604	0.10204	0.09704	0.09308
553.5	0.16666	0.15928	0.15538	0.14885	0.13742	0.13742	0.13579	0.1236	0.1266	0.1176	0.1086	0.1036	0.0986	0.09289
554	0.16792	0.16202	0.1575	0.15124	0.13701	0.13701	0.1384	0.12568	0.12868	0.11968	0.11068	0.10668	0.10068	0.09595
554.5	0.16907	0.16523	0.15823	0.1518	0.14035	0.14035	0.13898	0.12715	0.12915	0.12115	0.11115	0.10715	0.10115	0.09561
555	0.17142	0.16571	0.16009	0.15259	0.14162	0.14162	0.1408	0.13019	0.13219	0.12319	0.11319	0.10919	0.10319	0.09768
555.5	0.1725	0.17166	0.16249	0.15481	0.14238	0.14238	0.14163	0.13072	0.13272	0.12372	0.11472	0.10972	0.10472	0.09713
556	0.17434	0.17069	0.16317	0.15804	0.14638	0.14638	0.14259	0.13299	0.13499	0.12599	0.11599	0.11099	0.10599	0.09931
556.5	0.17799	0.1735	0.16735	0.15706	0.14672	0.14672	0.14678	0.13221	0.13421	0.12521	0.11521	0.11121	0.10521	0.10139
557	0.17899	0.17618	0.16834	0.15946	0.14899	0.14799	0.14762	0.13365	0.13465	0.12565	0.11565	0.11165	0.10565	0.10128
557.5	0.18289	0.17525	0.16954	0.16317	0.1503	0.1503	0.1486	0.13446	0.13646	0.12746	0.11746	0.11246	0.10746	0.10138
558	0.1828	0.17752	0.17254	0.16101	0.1516	0.1506	0.15058	0.13859	0.13959	0.13059	0.12059	0.11559	0.11059	0.10375
558.5	0.18593	0.1805	0.17462	0.16429	0.15589	0.15489	0.15262	0.14005	0.14205	0.13305	0.12205	0.11805	0.11205	0.10404
559	0.18692	0.18479	0.17558	0.16628	0.15662	0.15562	0.15236	0.14071	0.14171	0.13271	0.12271	0.11871	0.11171	0.10662
559.5	0.19081	0.18592	0.17872	0.17193	0.15835	0.15635	0.15469	0.14208	0.14308	0.13308	0.12408	0.11908	0.11308	0.10573
560	0.19248	0.18559	0.17902	0.17062	0.16038	0.15938	0.15698	0.14334	0.14434	0.13534	0.12534	0.12034	0.11434	0.10942
560.5	0.19508	0.19155	0.18258	0.17112	0.16013	0.15813	0.15715	0.14447	0.14547	0.13647	0.12647	0.12047	0.11447	0.10996
561	0.19703	0.18928	0.18399	0.17609	0.16252	0.16152	0.16018	0.14793	0.14893	0.13893	0.12893	0.12393	0.11793	0.10947
561.5	0.19789	0.1952	0.18722	0.17937	0.16456	0.16356	0.16189	0.14825	0.14925	0.14025	0.12925	0.12525	0.11825	0.11119
562	0.20276	0.19834	0.18976	0.18107	0.16622	0.16522	0.16441	0.15146	0.15146	0.14246	0.13246	0.12746	0.12046	0.11268
562.5	0.20319	0.19835	0.18928	0.18254	0.16827	0.16727	0.1651	0.1523	0.1533	0.1443	0.1333	0.1283	0.1213	0.11574
563	0.20439	0.20032	0.19134	0.18235	0.17166	0.16966	0.16824	0.15529	0.15629	0.14629	0.13529	0.13129	0.12429	0.11539
563.5	0.20691	0.20123	0.19414	0.18367	0.17384	0.17184	0.16832	0.15495	0.15495	0.14495	0.13495	0.12995	0.12295	0.11649
564	0.20835	0.20321	0.19736	0.18499	0.17521	0.17321	0.17045	0.15816	0.15816	0.14916	0.13916	0.13316	0.12616	0.11703
564.5	0.21071	0.20735	0.1984	0.18811	0.17539	0.17439	0.17019	0.15779	0.15779	0.14979	0.13879	0.13279	0.12579	0.1197
565	0.21357	0.21048	0.19946	0.19215	0.17791	0.17591	0.17317	0.16009	0.16009	0.15109	0.14009	0.13509	0.12809	0.12115
565.5	0.21799	0.20926	0.20183	0.19473	0.17803	0.17603	0.17442	0.16115	0.16115	0.15215	0.14015	0.13515	0.12815	0.12036
566	0.21804	0.21218	0.2054	0.19283	0.18096	0.17796	0.17886	0.16198	0.16198	0.15298	0.14198	0.13598	0.12998	0.12231
566.5	0.22025	0.21699	0.20603	0.19618	0.182	0.179	0.17966	0.16373	0.16273	0.15373	0.14273	0.13773	0.13073	0.12284
567	0.22274	0.21564	0.20903	0.19876	0.18467	0.18267	0.17899	0.16575	0.16575	0.15675	0.14575	0.13975	0.13275	0.12694
567.5	0.22446	0.21801	0.20913	0.19946	0.18704	0.18504	0.18293	0.1687	0.1677	0.1587	0.1477	0.1427	0.1357	0.1254
568	0.2271	0.22113	0.21168	0.2012	0.18923	0.18623	0.18283	0.17107	0.17007	0.16107	0.14907	0.14407	0.13707	0.12801
568.5	0.22854	0.22471	0.214	0.20242	0.19077	0.18777	0.18429	0.17202	0.17202	0.16202	0.15102	0.14502	0.13802	0.12767
569	0.23173	0.22324	0.2179	0.20682	0.1926	0.1896	0.18638	0.17366	0.17266	0.16266	0.15166	0.14566	0.13866	0.12898
569.5	0.23206	0.22519	0.21897	0.20791	0.19367	0.19067	0.18985	0.17531	0.17431	0.16531	0.15331	0.14831	0.14031	0.1318
570	0.23407	0.22618	0.22053	0.20601	0.19494	0.19194	0.18909	0.17623	0.17523	0.16623	0.15523	0.14923	0.14223	0.1311
570.5	0.2373	0.23101	0.22227	0.20806	0.19873	0.19573	0.19322	0.17638	0.17538	0.16638	0.15538	0.14838	0.14138	0.13422
571	0.23816	0.23471	0.22397	0.21222	0.19874	0.19574	0.1928	0.18026	0.17926	0.17026	0.15826	0.15226	0.14426	0.13491
571.5	0.24256	0.23402	0.22502	0.21777	0.20287	0.19987	0.19615	0.1793	0.1773	0.1683	0.1563	0.1503	0.1433	0.13673
572	0.24283	0.23657	0.2272	0.21644	0.20383	0.20083	0.1977	0.18135	0.17935	0.17035	0.15935	0.15335	0.14535	0.13816
572.5	0.24477	0.23928	0.23054	0.2191	0.20576	0.20276	0.19684	0.18392	0.18192	0.17292	0.16192	0.15592	0.14792	0.13873
573	0.24749	0.24055	0.23261	0.22043	0.20546	0.20246	0.19923	0.183	0.182	0.173	0.161	0.155	0.147	0.13826
573.5	0.25053	0.24468	0.23316	0.22317	0.20643	0.20243	0.20064	0.18487	0.18387	0.17387	0.16287	0.15587	0.14787	0.14057
574	0.25084	0.24529	0.23571	0.22118	0.20924	0.20524	0.20306	0.18705	0.18505	0.17505	0.16405	0.15805	0.15005	0.14133
574.5	0.25279	0.24554	0.23727	0.22312	0.21117	0.20717	0.20359	0.19032	0.18832	0.17832	0.16632	0.16032	0.15232	0.14399
575	0.25478	0.24899	0.24017	0.22917	0.21143	0.20843	0.20669	0.18938	0.18738	0.17838	0.16638	0.15938	0.15138	0.14554
575.5	0.25969	0.25043	0.24155	0.22784	0.21534	0.21134	0.20744	0.19253	0.18953	0.18153	0.16853	0.16253	0.15353	0.14689
576	0.26169	0.25276	0.24329	0.23348	0.21553	0.21153	0.20995	0.19255	0.19055	0.18155	0.16855	0.16255	0.15455	0.14658
576.5	0.26324	0.25592	0.24534	0.23446	0.21777	0.21377	0.21073	0.19464	0.19264	0.18264	0.17064	0.16464	0.15564	0.1485
577	0.26464	0.25961	0.24766	0.23797	0.22073	0.21673	0.2125	0.19777	0.19477	0.18477	0.17377	0.16677	0.15777	0.15042
577.5	0.2661	0.26139	0.25007	0.23732	0.22234	0.21834	0.21322	0.19864	0.19664	0.18664	0.17464	0.16764	0.15964	0.15113
578	0.26995	0.26267	0.25259	0.24139	0.22419	0.22019	0.21692	0.20225	0.19925	0.19025	0.17825	0.17125	0.16225	0.15138
578.5	0.27212	0.26181	0.25369	0.24132	0.22402	0.22002	0.21665	0.20203	0.20003	0.19003	0.17803	0.17103	0.16203	0.15285
579	0.27422	0.26508	0.2562	0.24307	0.22737	0.22337	0.21921	0.20399	0.20099	0.19099	0.17899	0.17299	0.16399	0.15327
579.5	0.27637	0.26703	0.25854	0.24201	0.22987	0.22587	0.22186	0.20718	0.20418	0.19418	0.18218	0.17518	0.16718	0.15511
580	0.27895	0.26803	0.26134	0.24663	0.23181	0.22681	0.221	0.20802	0.20402	0.19502	0.18202	0.17502	0.16702	0.15603
580.5	0.27857	0.27316	0.2635	0.24702	0.23204	0.22704	0.22377	0.20824	0.20524	0.19524	0.18324	0.17524	0.16724	0.15775
581	0.28181	0.27116	0.26525	0.25172	0.23425	0.23025	0.22644	0.2105	0.2075	0.1975	0.1845	0.1775	0.1685	0.15721
581.5	0.28409	0.27815	0.26719	0.25567	0.23831	0.23331	0.22982	0.21401	0.21001	0.20001	0.18801	0.18101	0.17201	0.15994
582	0.28629	0.27902	0.26843	0.25605	0.23856	0.23356	0.23118	0.21569	0.21169	0.20169	0.18869	0.18269	0.17369	0.16192
582.5	0.28821	0.28135	0.2725	0.25661	0.24076	0.23576	0.23171	0.21508	0.21108	0.20208	0.18908	0.18208	0.17308	0.16182
583	0.29035	0.28163	0.27488	0.26153	0.24137	0.23737	0.23276	0.21868	0.21468	0.20568	0.19168	0.18468	0.17568	0.16577
583.5	0.29391	0.28582	0.27633	0.25934	0.24415	0.23915	0.23481	0.21882	0.21482	0.20582	0.19282	0.18482	0.17582	0.16445
584	0.29579	0.28697	0.27799	0.26474	0.24693	0.24193	0.23804	0.22185	0.21785	0.20785	0.19485	0.18785	0.17885	0.16556
584.5	0.29763	0.28718	0.27959	0.26615	0.2487	0.2437	0.23889	0.22142	0.21742	0.20742	0.19442	0.18742	0.17742	0.16899
585	0.30019	0.29273	0.28252	0.26798	0.25144	0.24644	0.24013	0.22458	0.21958	0.20958	0.19658	0.18958	0.18058	0.16809
585.5	0.30471	0.29374	0.28439	0.27152	0.25133	0.24633	0.24239	0.22558	0.22058	0.21058	0.19758	0.18958	0.18158	0.16905
586	0.305	0.29808	0.28626	0.27175	0.25432	0.24932	0.24312	0.22998	0.22498	0.21498	0.20198	0.19398	0.18498	0.17322
586.5	0.30914	0.29655	0.28865	0.27215	0.25516	0.24916	0.24577	0.23077	0.22677	0.21677	0.20277	0.19577	0.18577	0.1732
587	0.3127	0.30166	0.29098	0.27502	0.26009	0.25409	0.24815	0.23252	0.22852	0.21752	0.20452	0.19752	0.18752	0.17684
587.5	0.31258	0.30187	0.29342	0.27986	0.25982	0.25482	0.24984	0.23433	0.22933	0.21933	0.20533	0.19833	0.18933	0.17681
588	0.31451	0.30621	0.29578	0.28012	0.26394	0.25894	0.25108	0.2358	0.2308	0.2208	0.2068	0.1988	0.1898	0.17826
588.5	0.31988	0.3066	0.29752	0.28409	0.26398	0.25798	0.25578	0.23799	0.23199	0.22299	0.20899	0.20099	0.19199	0.17909
589	0.31941	0.31067	0.30026	0.28472	0.2684	0.2614	0.25693	0.23955	0.23455	0.22455	0.21055	0.20355	0.19355	0.18055
589.5	0.3217	0.31244	0.30149	0.28858	0.27073	0.26373	0.25875	0.24017	0.23517	0.22517	0.21117	0.20417	0.19317	0.18377
590	0.32649	0.31636	0.30545	0.28621	0.27201	0.26501	0.25986	0.24228	0.23628	0.22628	0.21228	0.20528	0.19528	0.18379
590.5	0.32603	0.31804	0.30654	0.28936	0.27453	0.26753	0.26155	0.24439	0.23839	0.22839	0.21439	0.20639	0.19739	0.18458
591	0.32945	0.32065	0.31042	0.29156	0.27674	0.26974	0.26239	0.24579	0.23979	0.22979	0.21579	0.20779	0.19779	0.18424
591.5	0.33273	0.31843	0.31202	0.29515	0.27863	0.27163	0.26437	0.24703	0.24203	0.23203	0.21703	0.20903	0.19903	0.18819
592	0.33405	0.32431	0.31212	0.29542	0.28085	0.27385	0.26617	0.24905	0.24305	0.23305	0.21905	0.21105	0.20105	0.18964
592.5	0.33507	0.32488	0.31541	0.29999	0.27984	0.27384	0.26786	0.25105	0.24405	0.23405	0.22005	0.21205	0.20205	0.18971
593	0.34	0.32763	0.31731	0.30164	0.28168	0.27568	0.27023	0.25523	0.24823	0.23823	0.22423	0.21623	0.20623	0.19026
593.5	0.3416	0.33188	0.32002	0.30288	0.28458	0.27758	0.27306	0.25585	0.24885	0.23985	0.22485	0.21685	0.20685	0.19129
594	0.34296	0.33282	0.32148	0.30313	0.28699	0.27999	0.27356	0.25804	0.25104	0.24104	0.22704	0.21804	0.20804	0.19329
594.5	0.34551	0.33508	0.32304	0.30439	0.28946	0.28146	0.27408	0.25867	0.25267	0.24167	0.22767	0.21967	0.20867	0.19505
595	0.34862	0.33491	0.32642	0.3106	0.29092	0.28292	0.27707	0.25979	0.25279	0.24279	0.22779	0.21979	0.20879	0.19756
595.5	0.34912	0.33648	0.32796	0.31126	0.29147	0.28447	0.27763	0.26001	0.25301	0.24301	0.22801	0.22001	0.21001	0.19614
596	0.35115	0.34046	0.32934	0.31292	0.29248	0.28548	0.27806	0.26249	0.25549	0.24549	0.23049	0.22149	0.21149	0.19942
596.5	0.35536	0.34234	0.33029	0.31422	0.29556	0.28756	0.28144	0.26611	0.25811	0.24811	0.23411	0.22511	0.21511	0.19838
597	0.35727	0.34439	0.33325	0.31509	0.29582	0.28782	0.28264	0.26444	0.25744	0.24744	0.23244	0.22344	0.21344	0.20071
597.5	0.35711	0.34691	0.3354	0.31633	0.2989	0.2909	0.28369	0.26759	0.26059	0.25059	0.23559	0.22659	0.21659	0.20296
598	0.35835	0.34595	0.33741	0.31942	0.29929	0.29129	0.28734	0.27005	0.26205	0.25205	0.23705	0.22905	0.21805	0.20325
598.5	0.36297	0.3463	0.33763	0.32196	0.30156	0.29456	0.28671	0.26851	0.26051	0.25051	0.23551	0.22751	0.21651	0.20476
599	0.36288	0.35001	0.34073	0.32039	0.30123	0.29323	0.2892	0.27157	0.26357	0.25357	0.23857	0.23057	0.21957	0.2046
599.5	0.36487	0.35225	0.34067	0.32585	0.3026	0.2946	0.29168	0.27163	0.26463	0.25363	0.23963	0.23063	0.21963	0.20613
600	0.36793	0.35364	0.34386	0.32368	0.30549	0.29649	0.29154	0.27129	0.26429	0.25329	0.23929	0.23029	0.21829	0.2065
600.5	0.36895	0.35451	0.34401	0.3238	0.30558	0.29758	0.29319	0.27486	0.26786	0.25686	0.24286	0.23386	0.22186	0.20852
601	0.36717	0.35822	0.3452	0.32829	0.30717	0.29917	0.29247	0.27467	0.26667	0.25667	0.24167	0.23367	0.22167	0.2097
601.5	0.36928	0.35783	0.34747	0.32705	0.30958	0.30158	0.29394	0.27526	0.26626	0.25626	0.24126	0.23226	0.22126	0.20757
602	0.37278	0.35614	0.34835	0.33089	0.30941	0.30141	0.29439	0.27641	0.26741	0.25741	0.24241	0.23341	0.22241	0.20989
602.5	0.37279	0.36089	0.34986	0.32979	0.30935	0.30135	0.2973	0.27737	0.26937	0.25937	0.24437	0.23537	0.22437	0.20966
603	0.37336	0.35879	0.35036	0.33379	0.3117	0.3027	0.29816	0.27878	0.27078	0.26078	0.24578	0.23578	0.22478	0.20917
603.5	0.37435	0.3626	0.35042	0.33231	0.31382	0.30482	0.29682	0.2811	0.2731	0.2621	0.2471	0.2381	0.2271	0.21021
604	0.37457	0.36317	0.35112	0.33414	0.31478	0.30578	0.29751	0.27965	0.27165	0.26165	0.24665	0.23765	0.22665	0.21278
604.5	0.37731	0.36461	0.35218	0.33284	0.31324	0.30524	0.30011	0.27932	0.27132	0.26132	0.24532	0.23732	0.22532	0.21226
605	0.37788	0.36381	0.35458	0.3347	0.31436	0.30536	0.30145	0.28063	0.27163	0.26263	0.24663	0.23763	0.22663	0.2125
605.5	0.37808	0.36303	0.35477	0.33371	0.31667	0.30767	0.30166	0.28327	0.27427	0.26427	0.24927	0.24027	0.22827	0.21202
606	0.37888	0.36612	0.35638	0.33573	0.31648	0.30748	0.30071	0.28303	0.27503	0.26403	0.24903	0.24103	0.22903	0.21552
606.5	0.38166	0.36855	0.35522	0.33538	0.31663	0.30863	0.30007	0.2814	0.2734	0.2634	0.2474	0.2394	0.2274	0.21346
607	0.38183	0.3678	0.35796	0.33506	0.31643	0.30743	0.3023	0.28418	0.27518	0.26618	0.25018	0.24118	0.23018	0.21462
607.5	0.38255	0.36752	0.35693	0.33523	0.31804	0.30904	0.3029	0.28244	0.27444	0.26444	0.24844	0.23944	0.22844	0.21515
608	0.38076	0.36895	0.35671	0.33758	0.31992	0.30992	0.30114	0.28449	0.27549	0.26549	0.25049	0.24049	0.22949	0.21452
608.5	0.38195	0.36861	0.3583	0.33836	0.31726	0.30726	0.30332	0.283	0.274	0.264	0.249	0.24	0.229	0.21416
609	0.38234	0.3686	0.35759	0.33932	0.31766	0.30866	0.30225	0.28443	0.27543	0.26543	0.25043	0.24143	0.22943	0.21595
609.5	0.38238	0.36743	0.3586	0.33645	0.31888	0.30988	0.30427	0.28312	0.27412	0.26412	0.24912	0.24012	0.22812	0.2167
610	0.38184	0.3709	0.3589	0.33793	0.31713	0.30813	0.30499	0.28556	0.27656	0.26656	0.25156	0.24256	0.23056	0.21542
610.5	0.3826	0.36987	0.35709	0.3391	0.31744	0.30844	0.30281	0.28424	0.27624	0.26624	0.25024	0.24124	0.23024	0.21462
611	0.38106	0.36948	0.35835	0.33992	0.318	0.309	0.30357	0.28388	0.27488	0.26488	0.24988	0.24088	0.22988	0.21664
611.5	0.38021	0.36741	0.35753	0.34025	0.31744	0.30844	0.30108	0.28432	0.27532	0.26532	0.25032	0.24132	0.23032	0.21526
612	0.38044	0.36626	0.35776	0.33689	0.31868	0.30968	0.30212	0.28555	0.27655	0.26655	0.25155	0.24255	0.23055	0.21532
612.5	0.38101	0.36619	0.35507	0.335	0.31639	0.30739	0.30298	0.28237	0.27337	0.26437	0.24837	0.23937	0.22837	0.21606
613	0.38013	0.36508	0.35656	0.33933	0.31789	0.30889	0.30062	0.28479	0.27579	0.26579	0.25079	0.24179	0.22979	0.21536
613.5	0.37981	0.36534	0.35534	0.33589	0.31509	0.30609	0.30081	0.28198	0.27398	0.26398	0.24798	0.23898	0.22798	0.21243
614	0.37719	0.36282	0.35418	0.33643	0.31656	0.30756	0.30109	0.2829	0.2749	0.2649	0.2499	0.2409	0.2299	0.21201
614.5	0.37899	0.36368	0.3525	0.33615	0.31559	0.30659	0.30066	0.28318	0.27418	0.26418	0.24918	0.24018	0.22918	0.21239
615	0.37563	0.3631	0.35295	0.3358	0.313	0.304	0.29961	0.28232	0.27332	0.26332	0.24832	0.23932	0.22832	0.21314
615.5	0.37551	0.36252	0.35072	0.33196	0.31203	0.30303	0.29793	0.27972	0.27072	0.26172	0.24572	0.23772	0.22672	0.21046
616	0.37263	0.36124	0.35024	0.33139	0.31138	0.30138	0.29646	0.27772	0.26972	0.25972	0.24472	0.23572	0.22472	0.21019
616.5	0.3732	0.35886	0.34827	0.33008	0.31195	0.30295	0.29556	0.27652	0.26852	0.25852	0.24352	0.23452	0.22352	0.20956
617	0.37058	0.35845	0.34759	0.32686	0.30917	0.30017	0.29413	0.276	0.267	0.257	0.243	0.234	0.223	0.20955
617.5	0.37041	0.35305	0.34656	0.32749	0.30739	0.29939	0.29324	0.27714	0.26814	0.25814	0.24414	0.23514	0.22414	0.20845
618	0.36606	0.35233	0.34458	0.32486	0.30583	0.29683	0.2911	0.27377	0.26477	0.25577	0.24077	0.23177	0.22077	0.20898
618.5	0.36531	0.34956	0.34154	0.32666	0.30331	0.29431	0.28871	0.2721	0.2631	0.2541	0.2391	0.2301	0.2191	0.20582
619	0.36387	0.34932	0.34032	0.32001	0.30217	0.29317	0.28835	0.27027	0.26227	0.25227	0.23727	0.22927	0.21827	0.20466
619.5	0.36285	0.34532	0.33811	0.32064	0.30236	0.29336	0.28663	0.26965	0.26165	0.25165	0.23765	0.22865	0.21865	0.20308
620	0.35862	0.34593	0.33696	0.31903	0.29852	0.28952	0.28409	0.26661	0.25761	0.24861	0.23461	0.22561	0.21461	0.20152
620.5	0.35509	0.34217	0.334	0.31854	0.29665	0.28765	0.28366	0.26422	0.25622	0.24622	0.23222	0.22422	0.21322	0.20014
621	0.35248	0.34164	0.33052	0.31525	0.29412	0.28512	0.2794	0.26423	0.25623	0.24623	0.23223	0.22423	0.21323	0.19926
621.5	0.35227	0.34078	0.32921	0.31119	0.29233	0.28333	0.2798	0.26317	0.25517	0.24617	0.23117	0.22317	0.21217	0.19651
622	0.34824	0.3388	0.32524	0.31168	0.28947	0.28147	0.27666	0.25917	0.25117	0.24217	0.22817	0.21917	0.20917	0.1973
622.5	0.34554	0.33493	0.32422	0.30835	0.28735	0.28035	0.27478	0.25697	0.24897	0.23997	0.22597	0.21697	0.20697	0.19536
623	0.34288	0.32935	0.32161	0.30669	0.28596	0.27796	0.27175	0.255	0.247	0.238	0.224	0.216	0.205	0.19229
623.5	0.34066	0.32835	0.31769	0.29994	0.28282	0.27482	0.26876	0.25157	0.24457	0.23557	0.22157	0.21357	0.20257	0.19297
624	0.33598	0.32622	0.31425	0.30041	0.28153	0.27353	0.26713	0.25223	0.24423	0.23523	0.22223	0.21423	0.20423	0.18864
624.5	0.33423	0.32159	0.31172	0.29381	0.27606	0.26806	0.26458	0.24746	0.24046	0.23046	0.21646	0.20946	0.19946	0.18874
625	0.32879	0.31991	0.3093	0.29401	0.27441	0.26741	0.26183	0.24422	0.23722	0.22822	0.21422	0.20722	0.19722	0.18681
625.5	0.32645	0.31547	0.30506	0.29169	0.27219	0.26519	0.25973	0.24347	0.23547	0.22647	0.21447	0.20647	0.19647	0.18489
626	0.32354	0.30996	0.30189	0.28639	0.26992	0.26192	0.25632	0.23911	0.23211	0.22311	0.21011	0.20211	0.19211	0.18244
626.5	0.31887	0.30956	0.29988	0.28502	0.26567	0.25767	0.25546	0.23733	0.23033	0.22133	0.20833	0.20133	0.19133	0.18043
627	0.3144	0.30341	0.29537	0.27823	0.26394	0.25694	0.25155	0.23358	0.22758	0.21858	0.20558	0.19758	0.18858	0.1761
627.5	0.31071	0.29878	0.29264	0.27601	0.2585	0.2515	0.24872	0.23284	0.22684	0.21784	0.20484	0.19784	0.18884	0.17533
628	0.3073	0.29507	0.28873	0.27579	0.25664	0.24964	0.24316	0.22976	0.22376	0.21476	0.20276	0.19476	0.18576	0.17278
628.5	0.30327	0.29173	0.28499	0.26864	0.25443	0.24743	0.24136	0.22465	0.21865	0.20965	0.19765	0.19065	0.18165	0.17193
629	0.29951	0.28788	0.28078	0.26592	0.25049	0.24349	0.23947	0.22326	0.21726	0.20826	0.19626	0.18926	0.18026	0.16735
629.5	0.29504	0.28394	0.27682	0.26151	0.24563	0.23863	0.23542	0.22086	0.21486	0.20686	0.19486	0.18686	0.17786	0.16573
630	0.29208	0.28103	0.27263	0.25826	0.2422	0.2362	0.23299	0.21754	0.21254	0.20354	0.19154	0.18354	0.17554	0.16316
630.5	0.28633	0.2755	0.26894	0.25498	0.24004	0.23304	0.22999	0.21419	0.20919	0.20019	0.18819	0.18119	0.17319	0.16063
631	0.28336	0.27559	0.26534	0.25091	0.23408	0.22808	0.22504	0.21081	0.20581	0.19681	0.18481	0.17881	0.16981	0.15984
631.5	0.27863	0.27213	0.26257	0.24894	0.23246	0.22646	0.2227	0.20913	0.20413	0.19613	0.18413	0.17713	0.16913	0.15696
632	0.27581	0.26679	0.2581	0.24521	0.2283	0.2223	0.22004	0.2062	0.2012	0.1932	0.1822	0.1752	0.1662	0.15407
632.5	0.27184	0.26046	0.25437	0.24073	0.2256	0.2186	0.21764	0.20093	0.19593	0.18793	0.17693	0.16993	0.16193	0.1536
633	0.26797	0.25968	0.25104	0.2388	0.22288	0.21688	0.21403	0.19976	0.19476	0.18676	0.17576	0.16876	0.16176	0.15101
633.5	0.26276	0.25435	0.24744	0.23531	0.22094	0.21494	0.2103	0.19491	0.19091	0.18191	0.17091	0.16491	0.15691	0.14703
634	0.26074	0.24935	0.24391	0.23128	0.21519	0.21019	0.20614	0.19113	0.18713	0.17813	0.16713	0.16213	0.15313	0.14588
634.5	0.25566	0.24882	0.23875	0.22673	0.21127	0.20527	0.20327	0.19052	0.18552	0.17752	0.16752	0.16152	0.15352	0.14481
635	0.24969	0.24104	0.23512	0.22157	0.20928	0.20428	0.19975	0.18414	0.18114	0.17314	0.16214	0.15614	0.14814	0.14103
635.5	0.24854	0.23879	0.23039	0.2197	0.20426	0.19826	0.19896	0.18268	0.17968	0.17168	0.16068	0.15468	0.14768	0.13892
636	0.24195	0.2329	0.22611	0.21399	0.20247	0.19747	0.19227	0.17889	0.17589	0.16789	0.15789	0.15089	0.14389	0.13518
636.5	0.23665	0.23162	0.22332	0.21121	0.19664	0.19164	0.18866	0.17695	0.17295	0.16595	0.15595	0.14995	0.14195	0.13278
637	0.23392	0.22444	0.21897	0.20518	0.192	0.188	0.18788	0.17403	0.17003	0.16303	0.15303	0.14703	0.14003	0.131
637.5	0.22972	0.22186	0.2156	0.20146	0.18928	0.18428	0.18244	0.17176	0.16776	0.15976	0.15076	0.14476	0.13776	0.12931
638	0.22401	0.21963	0.21189	0.20181	0.18667	0.18267	0.17837	0.1655	0.1625	0.1545	0.1455	0.1395	0.1325	0.12507
638.5	0.22071	0.21416	0.20677	0.19431	0.18483	0.17983	0.17569	0.16349	0.16049	0.15249	0.14349	0.13749	0.13149	0.12358
639	0.21535	0.21166	0.2032	0.1901	0.18044	0.17544	0.17322	0.15936	0.15736	0.14936	0.13936	0.13436	0.12836	0.12213
639.5	0.21384	0.20508	0.19822	0.18616	0.17605	0.17105	0.17107	0.15929	0.15729	0.14929	0.14029	0.13529	0.12829	0.11725
640	0.20787	0.2032	0.19582	0.1861	0.17407	0.17007	0.16673	0.15334	0.15134	0.14434	0.13534	0.12934	0.12334	0.11679
640.5	0.20506	0.19806	0.19135	0.1831	0.1683	0.1643	0.16218	0.15308	0.15108	0.14408	0.13508	0.13008	0.12308	0.11485
641	0.20109	0.19439	0.18824	0.17979	0.16631	0.16231	0.15913	0.1479	0.1459	0.1389	0.1299	0.1249	0.1189	0.11194
641.5	0.19881	0.19196	0.18459	0.17674	0.16209	0.15809	0.15821	0.14763	0.14463	0.13763	0.12963	0.12463	0.11863	0.11011
642	0.19468	0.18789	0.18122	0.17141	0.15931	0.15531	0.15316	0.14331	0.14131	0.13431	0.12531	0.12031	0.11531	0.10881
642.5	0.18762	0.18255	0.17733	0.16744	0.15518	0.15218	0.15215	0.13929	0.13729	0.13029	0.12229	0.11729	0.11129	0.10638
643	0.18521	0.18155	0.1721	0.16201	0.15206	0.14906	0.14815	0.13666	0.13466	0.12766	0.11966	0.11466	0.10866	0.10318
643.5	0.18111	0.17737	0.16834	0.15858	0.15065	0.14765	0.14306	0.13396	0.13296	0.12596	0.11796	0.11396	0.10796	0.10209
644	0.177	0.17194	0.16502	0.1561	0.14532	0.14232	0.14168	0.13086	0.12986	0.12286	0.11586	0.11086	0.10586	0.0991
644.5	0.17147	0.16849	0.16053	0.15284	0.14281	0.14081	0.13927	0.12828	0.12728	0.12028	0.11328	0.10828	0.10328	0.09738
645	0.16981	0.16518	0.15634	0.15122	0.13998	0.13698	0.13635	0.12424	0.12324	0.11624	0.10924	0.10524	0.09924	0.0934
645.5	0.16304	0.16293	0.15387	0.14475	0.13586	0.13286	0.13146	0.12026	0.11926	0.11326	0.10626	0.10126	0.09626	0.09175
646	0.16092	0.15848	0.14907	0.14171	0.13234	0.12934	0.13003	0.11855	0.11755	0.11155	0.10455	0.10055	0.09555	0.08836
646.5	0.15553	0.1515	0.14703	0.1417	0.12893	0.12693	0.12745	0.11682	0.11582	0.10982	0.10282	0.09882	0.09282	0.0873
647	0.15153	0.15123	0.14348	0.13621	0.1257	0.1237	0.12273	0.11305	0.11205	0.10605	0.09905	0.09505	0.09005	0.0854
647.5	0.14924	0.14588	0.13981	0.13461	0.12203	0.12003	0.12107	0.11029	0.11029	0.10329	0.09729	0.09329	0.08829	0.08262
648	0.1454	0.14281	0.1364	0.1302	0.12196	0.11896	0.11894	0.1073	0.1073	0.1013	0.0953	0.0913	0.0863	0.08368
648.5	0.14066	0.13748	0.13291	0.12663	0.11755	0.11455	0.11476	0.10465	0.10465	0.09865	0.09165	0.08865	0.08365	0.07857
649	0.13756	0.13438	0.12982	0.12255	0.11526	0.11326	0.11108	0.10382	0.10382	0.09782	0.09182	0.08782	0.08382	0.07871
649.5	0.1331	0.13108	0.12629	0.12186	0.11132	0.10932	0.10848	0.10093	0.10093	0.09493	0.08893	0.08593	0.08093	0.07524
650	0.13134	0.12825	0.12274	0.11799	0.1073	0.1053	0.10747	0.0963	0.0973	0.0903	0.0853	0.0813	0.0773	0.07255
650.5	0.12631	0.12737	0.11847	0.11302	0.10691	0.10591	0.10466	0.09593	0.09593	0.08993	0.08493	0.08093	0.07693	0.07043
651	0.12314	0.12186	0.11743	0.10937	0.10263	0.10063	0.10082	0.09187	0.09287	0.08687	0.08187	0.07787	0.07387	0.06997
651.5	0.12197	0.11951	0.1122	0.1074	0.10147	0.09947	0.09857	0.09079	0.09079	0.08579	0.07979	0.07679	0.07279	0.06734
652	0.11894	0.11445	0.10986	0.10382	0.09815	0.09615	0.09604	0.08772	0.08772	0.08272	0.07672	0.07372	0.06972	0.06757
652.5	0.11261	0.11315	0.10715	0.09916	0.09427	0.09327	0.09442	0.08439	0.08539	0.07939	0.07439	0.07139	0.06739	0.06596
653	0.11158	0.10871	0.10397	0.09838	0.092	0.09	0.0891	0.08411	0.08411	0.07911	0.07411	0.07111	0.06711	0.06154
653.5	0.10552	0.10758	0.10097	0.09392	0.09009	0.08809	0.08821	0.08048	0.08148	0.07548	0.07148	0.06848	0.06448	0.06075
654	0.10211	0.10369	0.09823	0.09589	0.08579	0.08479	0.08432	0.07786	0.07886	0.07286	0.06886	0.06586	0.06186	0.05981
654.5	0.09969	0.1007	0.09459	0.0912	0.08373	0.08273	0.08389	0.07611	0.07611	0.07111	0.06711	0.06411	0.06011	0.05819
655	0.09752	0.09711	0.09275	0.08922	0.08	0.079	0.07988	0.073	0.074	0.069	0.065	0.062	0.058	0.05667
655.5	0.09493	0.09237	0.08949	0.0829	0.07855	0.07755	0.07851	0.07153	0.07253	0.06753	0.06353	0.06053	0.05753	0.0543
656	0.08966	0.08835	0.08595	0.08111	0.07477	0.07477	0.07688	0.06867	0.06967	0.06467	0.06067	0.05767	0.05467	0.05154
656.5	0.08806	0.08953	0.08333	0.08281	0.07296	0.07196	0.07122	0.0683	0.0693	0.0643	0.0603	0.0573	0.0543	0.04894
657	0.0851	0.08359	0.08047	0.07862	0.0718	0.0708	0.07206	0.06381	0.06481	0.05981	0.05581	0.05381	0.04981	0.04966
657.5	0.08381	0.08252	0.07863	0.07267	0.07092	0.06992	0.07051	0.06197	0.06297	0.05797	0.05397	0.05197	0.04897	0.04601
658	0.0815	0.08268	0.07677	0.071	0.06895	0.06795	0.06776	0.05873	0.06073	0.05573	0.05273	0.04973	0.04673	0.04422
658.5	0.07604	0.07559	0.0724	0.07119	0.06493	0.06493	0.06525	0.05639	0.05839	0.05339	0.05039	0.04739	0.04539	0.04524
659	0.0745	0.07738	0.07045	0.06671	0.0619	0.0619	0.06396	0.05723	0.05823	0.05423	0.05023	0.04823	0.04523	0.0439
659.5	0.07205	0.07437	0.06811	0.06626	0.06076	0.05976	0.06122	0.05377	0.05477	0.05077	0.04677	0.04477	0.04177	0.04133
660	0.07031	0.07166	0.0656	0.06412	0.05873	0.05773	0.05707	0.05121	0.05221	0.04821	0.04521	0.04321	0.04021	0.03979
660.5	0.06804	0.0661	0.064	0.06174	0.05738	0.05738	0.05568	0.04957	0.05157	0.04657	0.04357	0.04157	0.03857	0.03955
661	0.06432	0.06422	0.0627	0.06027	0.05323	0.05323	0.05375	0.04966	0.05166	0.04766	0.04466	0.04266	0.03966	0.03886
661.5	0.06221	0.06428	0.06059	0.05935	0.05219	0.05219	0.05216	0.04603	0.04803	0.04403	0.04103	0.03903	0.03603	0.03595
662	0.06173	0.06375	0.05796	0.05681	0.05105	0.05005	0.051	0.04484	0.04684	0.04284	0.03984	0.03784	0.03584	0.03461
662.5	0.05803	0.05719	0.05516	0.05203	0.05029	0.05029	0.04902	0.0443	0.0463	0.0423	0.0393	0.0373	0.0343	0.03477
663	0.05687	0.05834	0.05341	0.0524	0.04822	0.04822	0.0485	0.04147	0.04347	0.03947	0.03747	0.03547	0.03247	0.03204
663.5	0.05336	0.05886	0.0527	0.0505	0.04729	0.04729	0.0465	0.04002	0.04202	0.03802	0.03502	0.03302	0.03102	0.03044
664	0.05164	0.05681	0.05117	0.04995	0.04318	0.04318	0.0455	0.04079	0.04379	0.03979	0.03679	0.03479	0.03279	0.02978
664.5	0.04992	0.05416	0.04836	0.0452	0.04307	0.04307	0.04419	0.03949	0.04149	0.03749	0.03549	0.03349	0.03149	0.02972
665	0.04882	0.05396	0.04696	0.04742	0.04169	0.04169	0.04139	0.03708	0.03908	0.03508	0.03308	0.03108	0.02908	0.02797
665.5	0.04895	0.04706	0.0468	0.04209	0.04195	0.04195	0.04221	0.03569	0.03769	0.03369	0.03169	0.02969	0.02769	0.02765
666	0.04776	0.04972	0.04469	0.04121	0.03972	0.03972	0.04023	0.03492	0.03692	0.03292	0.03092	0.02892	0.02692	0.02709
666.5	0.04575	0.04587	0.04204	0.03979	0.03704	0.03704	0.03837	0.03258	0.03558	0.03158	0.02958	0.02758	0.02558	0.02792
667	0.04214	0.04501	0.04133	0.04268	0.03668	0.03668	0.03642	0.03392	0.03692	0.03292	0.03092	0.02892	0.02692	0.02612
667.5	0.04085	0.04124	0.04057	0.03775	0.03674	0.03674	0.03647	0.03196	0.03496	0.03096	0.02896	0.02796	0.02496	0.02374
668	0.04136	0.04262	0.0382	0.03508	0.03554	0.03554	0.0341	0.02952	0.03252	0.02852	0.02652	0.02552	0.02352	0.02317
668.5	0.03835	0.04183	0.03765	0.03899	0.03376	0.03376	0.03462	0.03164	0.03364	0.02964	0.02764	0.02664	0.02464	0.02398
669	0.03617	0.04153	0.03621	0.03627	0.03381	0.03381	0.03394	0.03059	0.03259	0.02859	0.02759	0.02559	0.02359	0.02387
669.5	0.03559	0.04104	0.03546	0.03648	0.03027	0.03027	0.03198	0.02966	0.03166	0.02866	0.02666	0.02466	0.02266	0.02089
670	0.03572	0.03861	0.03448	0.03192	0.03045	0.03045	0.03193	0.02927	0.03127	0.02827	0.02627	0.02527	0.02227	0.02248
670.5	0.03315	0.03451	0.03378	0.03339	0.02903	0.02903	0.03067	0.02529	0.02729	0.02429	0.02229	0.02129	0.01929	0.02159
671	0.03328	0.036	0.03238	0.02996	0.0292	0.0292	0.02986	0.02609	0.02909	0.02509	0.02309	0.02209	0.02009	0.02069
671.5	0.03227	0.03234	0.03152	0.02964	0.02847	0.02847	0.02811	0.02441	0.02741	0.02341	0.02241	0.02041	0.01941	0.0195
672	0.03229	0.03505	0.03085	0.03153	0.02733	0.02733	0.02891	0.0245	0.0275	0.0245	0.0225	0.0215	0.0195	0.01801
672.5	0.03174	0.03105	0.02977	0.0294	0.0242	0.0242	0.02799	0.02473	0.02673	0.02373	0.02273	0.02073	0.01873	0.01998
673	0.02949	0.02927	0.02741	0.02708	0.02319	0.02419	0.02524	0.02291	0.02491	0.02191	0.02091	0.01991	0.01791	0.01775
673.5	0.0288	0.02877	0.02699	0.02553	0.02212	0.02312	0.02568	0.02312	0.02512	0.02212	0.02112	0.02012	0.01812	0.01798
674	0.02583	0.02987	0.02624	0.02592	0.02395	0.02495	0.02554	0.02047	0.02247	0.02047	0.01847	0.01747	0.01647	0.01509
674.5	0.02504	0.02614	0.02539	0.02603	0.02251	0.02251	0.02308	0.01872	0.02172	0.01872	0.01772	0.01572	0.01472	0.01452
675	0.02624	0.0264	0.02453	0.02528	0.02094	0.02094	0.02318	0.01953	0.02153	0.01953	0.01753	0.01653	0.01453	0.01567
675.5	0.025	0.02491	0.02305	0.02407	0.02066	0.02166	0.02349	0.01943	0.02143	0.01843	0.01743	0.01643	0.01443	0.01376
676	0.02429	0.02479	0.02344	0.02234	0.01953	0.01953	0.02238	0.01924	0.02124	0.01824	0.01724	0.01624	0.01524	0.01381
676.5	0.02358	0.02615	0.02143	0.02119	0.02008	0.02108	0.02165	0.01616	0.01816	0.01516	0.01416	0.01316	0.01216	0.01377
677	0.02023	0.02493	0.02028	0.02012	0.01751	0.01851	0.02113	0.01829	0.02029	0.01729	0.01629	0.01529	0.01429	0.01373
677.5	0.01956	0.02135	0.02187	0.02178	0.01748	0.01748	0.02053	0.01537	0.01737	0.01537	0.01437	0.01237	0.01137	0.01131
678	0.02063	0.02514	0.01956	0.02181	0.01757	0.01757	0.0181	0.01712	0.02012	0.01712	0.01612	0.01512	0.01312	0.013
678.5	0.0194	0.02309	0.01853	0.01746	0.01764	0.01764	0.01783	0.01681	0.01881	0.01581	0.01481	0.01381	0.01281	0.01109
679	0.01811	0.02088	0.01873	0.01691	0.01675	0.01675	0.01969	0.01577	0.01877	0.01577	0.01477	0.01377	0.01277	0.01056
679.5	0.01689	0.0222	0.01815	0.0167	0.0162	0.0172	0.01603	0.01626	0.01826	0.01526	0.01526	0.01326	0.01226	0.01097
680	0.01776	0.0193	0.01865	0.01592	0.01683	0.01683	0.0185	0.01567	0.01767	0.01467	0.01467	0.01267	0.01167	0.01122
680.5	0.01818	0.01809	0.0165	0.01732	0.01512	0.01512	0.01503	0.01411	0.01711	0.01411	0.01311	0.01211	0.01111	0.01098
681	0.01678	0.02165	0.01543	0.01661	0.0136	0.0136	0.0165	0.01186	0.01486	0.01286	0.01186	0.01086	0.00986	0.0095
681.5	0.01452	0.01874	0.01558	0.01606	0.01447	0.01547	0.01521	0.01304	0.01604	0.01304	0.01204	0.01104	0.01004	0.00928
682	0.01533	0.02021	0.01492	0.01562	0.01251	0.01351	0.01665	0.01246	0.01446	0.01146	0.01146	0.01046	0.00946	0.00822
682.5	0.01337	0.0185	0.01491	0.01458	0.01252	0.01352	0.01376	0.01133	0.01333	0.01133	0.01033	0.00933	0.00833	0.00874
683	0.01247	0.01884	0.01473	0.01577	0.01238	0.01238	0.01436	0.00987	0.01287	0.01087	0.00987	0.00887	0.00787	0.00966
683.5	0.01337	0.01733	0.01355	0.01332	0.01115	0.01215	0.01212	0.01128	0.01428	0.01128	0.01028	0.01028	0.00828	0.008
684	0.01298	0.01823	0.01308	0.01018	0.01287	0.01287	0.01442	0.01117	0.01317	0.01117	0.01017	0.01017	0.00817	0.00867
684.5	0.01169	0.01491	0.01185	0.01295	0.01071	0.01171	0.01487	0.00947	0.01147	0.00847	0.00747	0.00747	0.00647	0.00848
685	0.01192	0.0156	0.0113	0.01066	0.00994	0.01094	0.01243	0.01117	0.01317	0.01117	0.01017	0.01017	0.00917	0.00746
685.5	0.00998	0.01664	0.01261	0.00987	0.00911	0.00911	0.01026	0.0104	0.0124	0.0104	0.0094	0.0084	0.0074	0.00831
686	0.01196	0.01678	0.01184	0.01346	0.0095	0.0095	0.0126	0.00825	0.01125	0.00825	0.00825	0.00725	0.00625	0.00821
686.5	0.01013	0.01231	0.01013	0.01042	0.00864	0.00864	0.01186	0.008	0.011	0.008	0.008	0.007	0.006	0.00708
687	0.0103	0.01611	0.00902	0.01002	0.00921	0.00921	0.01284	0.0097	0.0117	0.0087	0.0087	0.0087	0.0077	0.00659
687.5	0.00841	0.01368	0.01069	0.00858	0.00947	0.01047	0.01196	0.00891	0.01091	0.00791	0.00791	0.00791	0.00691	0.00579
688	0.00932	0.01502	0.00945	0.00993	0.00829	0.00929	0.0097	0.00952	0.01052	0.00852	0.00852	0.00752	0.00652	0.00652
688.5	0.00896	0.01234	0.00951	0.01003	0.00916	0.00916	0.01019	0.00893	0.01093	0.00893	0.00893	0.00793	0.00693	0.00521
689	0.00854	0.01374	0.00941	0.00945	0.00823	0.00823	0.00959	0.00916	0.01116	0.00916	0.00816	0.00716	0.00616	0.00509
689.5	0.00732	0.01148	0.00854	0.0108	0.0088	0.0088	0.00807	0.00605	0.00905	0.00605	0.00605	0.00505	0.00405	0.00452
690	0.00763	0.0107	0.00828	0.00747	0.00736	0.00736	0.00885	0.00541	0.00741	0.00541	0.00541	0.00441	0.00341	0.00652
690.5	0.00579	0.00908	0.00816	0.00787	0.00772	0.00872	0.00954	0.00691	0.00891	0.00691	0.00591	0.00591	0.00491	0.0058
691	0.00564	0.00983	0.00728	0.00838	0.00624	0.00624	0.00881	0.00542	0.00742	0.00542	0.00442	0.00442	0.00342	0.00415
691.5	0.00615	0.01242	0.00798	0.00659	0.00508	0.00508	0.0098	0.00462	0.00762	0.00562	0.00462	0.00462	0.00362	0.00416
692	0.00511	0.00962	0.00757	0.00925	0.00502	0.00502	0.00725	0.00511	0.00811	0.00511	0.00511	0.00411	0.00311	0.00596
692.5	0.00639	0.00944	0.00557	0.00816	0.00664	0.00764	0.0084	0.00579	0.00779	0.00579	0.00579	0.00479	0.00379	0.00562
693	0.0045	0.0081	0.00526	0.00628	0.00651	0.00751	0.00828	0.00669	0.00869	0.00669	0.00669	0.00569	0.00469	0.00584
693.5	0.00668	0.00929	0.00658	0.00467	0.0065	0.0065	0.00748	0.0051	0.0071	0.0051	0.0041	0.0041	0.0031	0.00313
694	0.00432	0.01043	0.00552	0.00505	0.0065	0.0065	0.00839	0.00477	0.00677	0.00477	0.00377	0.00377	0.00277	0.00424
694.5	0.00455	0.01067	0.00566	0.00614	0.00453	0.00453	0.00883	0.00613	0.00813	0.00613	0.00513	0.00513	0.00413	0.0051
695	0.00442	0.00871	0.0051	0.00418	0.00646	0.00646	0.00623	0.00605	0.00905	0.00605	0.00705	0.00605	0.00505	0.00236
695.5	0.00612	0.00996	0.00634	0.00708	0.00668	0.00668	0.00839	0.00606	0.00906	0.00606	0.00606	0.00606	0.00506	0.00493
696	0.00472	0.00783	0.00512	0.00674	0.00498	0.00598	0.00667	0.00507	0.00707	0.00607	0.00507	0.00507	0.00407	0.00331
696.5	0.00378	0.00884	0.00539	0.00385	0.00336	0.00436	0.00536	0.00407	0.00607	0.00407	0.00407	0.00407	0.00307	0.0042
697	0.00314	0.00645	0.00512	0.00713	0.0051	0.0051	0.00715	0.00309	0.00509	0.00309	0.00309	0.00209	0.00109	0.00566
697.5	0.00415	0.01055	0.00575	0.00497	0.00553	0.00553	0.00766	0.00452	0.00652	0.00452	0.00352	0.00352	0.00252	0.00377
698	0.00278	0.00866	0.00439	0.00548	0.00523	0.00623	0.00511	0.00614	0.00814	0.00614	0.00514	0.00514	0.00414	0.0027
698.5	0.0038	0.00623	0.0058	0.0065	0.00411	0.00411	0.00517	0.00501	0.00801	0.00601	0.00601	0.00501	0.00401	0.005
699	0.00374	0.00752	0.00379	0.00326	0.00329	0.00429	0.00678	0.0042	0.0062	0.0052	0.0052	0.0042	0.0032	0.00247
699.5	0.00125	0.00974	0.00421	0.00747	0.00298	0.00398	0.0041	0.00205	0.00405	0.00305	0.00305	0.00205	0.00105	0.0031
700	0.00216	0.00964	0.0042	0.00728	0.00495	0.00495	0.00665	0.00259	0.00559	0.00359	0.00259	0.00259	0.00159	0.00461
700.5	0.00133	0.00636	0.00494	0.00659	0.00543	0.00543	0.0054	0.00368	0.00568	0.00268	0.00268	0.00268	0.00168	0.00468
701	0.00376	0.00762	0.00519	0.00526	0.00372	0.00272	0.00562	0.00331	0.00631	0.00331	0.00331	0.00331	0.00231	0.0046
701.5	0.00142	0.00938	0.00462	0.00371	0.00441	0.00441	0.00618	0.00425	0.00625	0.00425	0.00425	0.00425	0.00325	0.00351
702	0.00133	0.00543	0.00413	0.00232	0.00257	0.00257	0.00646	0.00262	0.00462	0.00262	0.00262	0.00262	0.00162	0.00232
702.5	0.00218	0.00881	0.00246	0.0035	0.00239	0.00239	0.0067	0.00211	0.00411	0.00211	0.00211	0.00211	0.000112643	0.00203
703	0.002	0.00423	0.00305	0.00421	0.00307	0.00307	0.00452	0.00416	0.00716	0.00516	0.00516	0.00416	0.00416	0.00215
703.5	0.00356	0.00775	0.00381	0.00213	0.00428	0.00428	0.00489	0.00448	0.00648	0.00448	0.00448	0.00348	0.00348	0.00111
704	0.00241	0.00748	0.00396	0.00609	0.00332	0.00332	0.00396	0.00503	0.00703	0.00403	0.00503	0.00403	0.00303	0.00377
704.5	0.00143	0.00794	0.00304	0.00585	0.00311	0.00411	0.00478	0.00516	0.00616	0.00516	0.00516	0.00416	0.00316	0.00223
705	0.00107	0.00929	0.00306	0.00402	0.00188	0.00188	0.00345	0.00424	0.00624	0.00524	0.00524	0.00424	0.00324	0.00133
705.5	0.00124	0.00406	0.00438	0.00323	0.00366	0.00366	0.00525	0.00285	0.00485	0.00385	0.00385	0.00285	0.00285	0.00151
706	0.00125	0.00763	0.00454	0.00444	0.00376	0.00376	0.00478	0.00399	0.00599	0.00399	0.00499	0.00399	0.00399	0.00239
706.5	0.0031	0.00543	0.00494	0.00579	0.00313	0.00313	0.005	0.00195	0.00395	0.00195	0.00195	0.00195	0.000947385	0.00137
707	0.00149	0.00408	0.00342	0.00127	0.00357	0.00357	0.00546	0.00359	0.00559	0.00359	0.00359	0.00359	0.00259	0.0015
707.5	0.00302	0.00766	8.02848e-06	0.00105	0.00314	0.00314	0.00529	0.00355	0.00555	0.00355	0.00355	0.00355	0.00255	0.00296
708	0.00158	0.00501	0.00175	0.00496	0.00172	0.00172	0.00451	0.00336	0.00436	0.00336	0.00336	0.00336	0.00236	0.001
708.5	0.00154	0.009	0.000457762	0.00516	0.00234	0.00234	0.00399	0.00274	0.00474	0.00274	0.00274	0.00174	0.00174	0.00302
709	0.0032	0.00601	0.000621061	0.00223	0.00263	0.00263	0.00389	0.00102	0.00302	0.00102	0.00102	0.00102	1.73211e-05	0.00175
709.5	0.00259	0.00664	0.000130676	0.00543	0.0013	0.0013	0.00398	0.00419	0.00619	0.00419	0.00419	0.00419	0.00319	0.00147
710	0.00173	0.00675	0.00172	0.0013	0.00359	0.00359	0.00367	0.0042	0.0052	0.0032	0.0042	0.0042	0.0032	0.000163376
710.5	0.00168	0.00798	0.000871681	0.00318	0.00291	0.00391	0.00223	0.00352	0.00452	0.00352	0.00352	0.00252	0.00252	0.00025237
711	0.00126	0.00296	0.00124	0.00272	0.00161	0.00161	0.00249	0.00156	0.00356	0.00256	0.00256	0.00156	0.00156	0.000237065
711.5	0.000952947	0.00362	0.00226	0.0046	0.00218	0.00218	0.00346	0.00327	0.00527	0.00427	0.00427	0.00327	0.00327	0.00282
712	0.00105	0.00319	0.00196	0.00429	0.00372	0.00272	0.00364	0.00226	0.00426	0.00326	0.00326	0.00226	0.00226	0.00195
712.5	0.000745964	0.00388	0.000657618	0.00448	0.00112	0.00112	0.00337	0.000831239	0.00283	0.000831239	0.00183	0.000831239	0.000831239	0.00195
713	0.000651016	0.00304	0.000597746	0.00483	0.00104	0.00204	0.00289	0.002	0.004	0.002	0.002	0.002	0.000996118	0.00172
713.5	0.000988069	0.00485	0.00289	0.00398	0.00058395	0.00058395	0.00397	0.00115	0.00315	0.00115	0.00115	0.00115	0.000150198	0.000181558
714	0.0017	0.00503	0.00187	0.00194	0.00162	0.00162	0.00365	0.00332	0.00532	0.00432	0.00432	0.00332	0.00332	0.00257
714.5	0.00144	0.00539	0.0019	0.00266	0.00346	0.00246	0.00269	0.003	0.005	0.004	0.004	0.003	0.003	0.00337
715	-0.000630229	0.00689	0.00159	0.00362	0.00171	0.00171	0.0021	1.85006e-07	0.002	1.85006e-07	0.001	1.85006e-07	1.85006e-07	0.0017
715.5	0.000218307	0.00224	0.00136	0.00456	0.00228	0.00328	0.0029	0.00417	0.00517	0.00317	0.00317	0.00317	0.00317	0.00182
716	0.00142	0.00152	0.00182	0.00318	0.00202	0.00102	0.00421	0.00299	0.00399	0.00199	0.00199	0.00199	0.000994351	0.00204
716.5	0.00268	0.00253	0.00251	0.00358	0.00198	0.00198	0.00284	0.00268	0.00468	0.00268	0.00368	0.00268	0.00168	0.000631884
717	0.0017	0.00554	0.00107	0.00238	0.00309	0.00309	0.00435	3.49944e-05	0.00203	0.00103	0.00103	3.49944e-05	3.49944e-05	0.00188
717.5	0.000517133	0.006	0.00151	0.00263	3.5827e-05	0.00104	0.00357	0.00175	0.00375	0.00275	0.00275	0.00275	0.00175	0.00218
718	0.000994061	0.00316	0.00182	0.0004023	0.00283	0.00283	0.00471	0.00177	0.00377	0.00177	0.00277	0.00177	0.00177	0.00343
718.5	5.28233e-05	0.00653	0.00198	0.00173	0.00209	0.00209	0.00296	0.00368	0.00468	0.00268	0.00368	0.00268	0.00168	0.000378036
719	-0.000557329	0.00441	0.000262873	0.00421	0.00123	0.00223	0.00414	0.00152	0.00252	0.000520349	0.000520349	0.000520349	-0.000479651	0.00205
719.5	0.00131	0.00477	0.00191	0.00412	0.00152	0.00152	0.00356	0.0016	0.0036	0.0016	0.0026	0.000601238	0.000601238	6.40925e-06
720	0.00211	0.00449	0.00227	0.00485	0.000648871	0.000648871	0.00377	0.00245	0.00445	0.00345	0.00345	0.00145	0.00145	0.00245
720.5	0.000419151	0.00564	0.000965286	0.00246	0.000881488	0.000881488	0.00331	0.00173	0.00373	0.00273	0.00273	0.00173	0.00173	0.0029
721	0.00181	0.00427	0.00122	0.00261	0.00142	0.00142	0.0025	0.00231	0.00331	0.00231	0.00331	0.00231	0.00231	0.00106
721.5	0.000195328	0.00363	0.00194	0.00355	0.00144	0.00244	0.00181	7.16957e-05	0.00107	7.16957e-05	7.16957e-05	7.16957e-05	-0.000928304	0.00262
722	0.00187	0.00714	0.000673322	0.00292	0.00139	0.00239	0.00379	0.000557973	0.00156	0.000557973	0.000557973	0.000557973	-0.00144	0.00168
722.5	0.00192	0.00732	0.00205	0.000222476	-0.000654026	0.000345974	0.00118	0.00242	0.00342	0.00242	0.00242	0.00142	0.000424409	-0.000934744
723	0.000190536	0.00558	0.0028	0.0021	0.000745082	0.000745082	0.00146	0.00101	0.00301	0.00201	0.00201	0.00201	0.00101	0.000204639
723.5	-0.000853512	0.00528	0.00117	0.00235	0.000641892	0.000641892	0.00328	0.000798942	0.0028	0.0018	0.0018	0.0018	0.000798942	0.000134552
724	0.000260743	0.00518	0.0014	0.00191	4.69063e-05	0.00105	0.00151	0.000192043	0.00119	0.000192043	0.000192043	0.000192043	-0.000807957	0.000528863
724.5	0.00126	0.00356	0.0014	0.0027	0.00174	0.00274	0.00304	0.00108	0.00208	0.00108	0.00108	0.00108	8.29229e-05	0.00283
725	-0.000941997	0.00773	0.00115	0.0019	0.000262694	0.00126	0.00142	0.00252	0.00352	0.00252	0.00252	0.00252	0.00152	0.00118
725.5	0.000899193	0.00583	0.00191	0.00217	0.00101	0.00201	0.00485	0.000216326	0.00122	0.000216326	0.000216326	0.000216326	-0.000783674	0.0029
726	0.00268	0.00337	0.00131	0.00366	0.00235	0.00235	0.00146	0.00097625	0.00198	0.00097625	0.00097625	0.00097625	-2.37497e-05	0.00252
726.5	0.000170109	0.00467	0.00144	0.00123	0.00213	0.00213	0.00356	0.0029	0.0039	0.0029	0.0029	0.0029	0.0019	0.00247
727	-0.000946018	0.00612	0.0026	0.00345	0.00225	0.00225	0.00342	0.00197	0.00297	0.00197	0.00297	0.00197	0.00197	0.00256
727.5	-0.000994097	0.0067	0.00184	0.00416	0.00202	0.00202	0.0021	0.00256	0.00456	0.00256	0.00356	0.00256	0.00256	0.0036
728	-0.00041005	0.00726	0.00199	0.00258	0.00087416	0.00187	0.00205	0.00158	0.00258	0.00158	0.00158	0.00158	0.00158	0.00151
728.5	0.000456635	0.00425	0.0024	0.00181	0.000609351	0.000609351	0.0037	0.00231	0.00331	0.00231	0.00231	0.00131	0.00231	0.000192307
729	0.00139	0.00525	0.00206	0.000543869	0.00241	0.00241	0.00321	0.00147	0.00247	0.00247	0.00147	0.000474829	0.000474829	0.00142
729.5	-0.000231987	0.00553	0.00297	0.00478	0.0027	0.0027	0.00113	0.00111	0.00211	0.00211	0.00111	0.00111	0.00111	0.00146
730	0.000679765	0.00397	0.00133	0.000522655	0.00245	0.00245	0.00333	0.00316	0.00416	0.00316	0.00316	0.00316	0.00316	0.00272
730.5	-0.000452643	0.00648	0.0015	0.00328	0.003	0.003	0.00387	0.00264	0.00364	0.00264	0.00264	0.00164	0.00264	0.00219
731	--	0.00595	0.00172	0.00431	0.000460928	0.00146	0.00271	0.00299	0.00399	0.00299	0.00299	0.00199	0.00199	0.00204
731.5	--	0.00363	0.00189	0.00474	0.00198	0.00298	0.00139	0.000759705	0.00176	0.000759705	0.000759705	-0.000240295	-0.000240295	0.00245
732	--	0.00368	0.00182	9.67603e-05	8.4493e-05	0.00108	0.00234	0.0023	0.0033	0.0023	0.0023	0.0023	0.0013	0.00263
732.5	--	0.00379	0.00171	0.00056699	0.000361317	0.000361317	0.00212	0.000546447	0.00155	0.000546447	0.000546447	0.000546447	-0.000453553	0.00148
733	--	0.00473	0.00159	0.00142	0.000464238	0.000464238	0.00313	0.00159	0.00259	0.00159	0.00159	0.00159	0.000586184	0.000539797
733.5	--	0.00293	0.00256	0.00324	0.000253755	0.00125	0.00329	0.00199	0.00299	0.00199	0.00199	0.00199	0.00199	0.000553207
734	--	0.00384	0.00145	0.00265	2.06801e-05	0.00102	0.00393	0.00107	0.00207	0.00107	0.00207	0.00107	0.00107	0.000493548
734.5	--	0.00669	0.00293	0.00223	0.00103	0.00203	0.00147	0.00117	0.00217	0.00117	0.00217	0.000171412	0.00117	4.47406e-05
735	--	0.00545	0.00236	0.00456	-0.00050479	0.00049521	0.00174	0.000988812	0.00199	0.000988812	0.000988812	0.000988812	-1.11885e-05	0.00133
735.5	--	0.00647	0.00268	0.0048	0.00272	0.00272	0.00123	0.00306	0.00406	0.00306	0.00306	0.00306	0.00206	0.000484859
736	--	0.00466	0.00117	0.00453	0.00111	0.00111	0.000147129	0.000720899	0.00172	0.000720899	0.000720899	0.000720899	0.000720899	0.00021786
736.5	--	0.0031	0.00118	0.000505445	0.00226	0.00226	0.00319	0.00211	0.00311	0.00211	0.00211	0.00211	0.00211	0.00183
737	--	0.00508	0.00149	0.00295	0.00257	0.00257	0.00171	0.000786328	0.00179	0.000786328	0.00179	0.000786328	0.000786328	0.00030119
737.5	--	0.00594	0.00173	0.000981302	0.0021	0.0031	0.00133	0.00208	0.00308	0.00208	0.00308	0.00208	0.00208	0.00123
738	--	0.00589	0.00217	0.00447	0.00156	0.00156	0.00134	0.00174	0.00274	0.00174	0.00274	0.00174	0.00174	0.0034
738.5	--	0.0077	0.00198	0.00413	0.00201	0.00201	0.00293	0.00172	0.00272	0.00172	0.00272	0.00172	0.00172	0.00217
739	--	0.00468	0.00148	0.00404	0.000416856	0.000416856	0.00252	0.00221	0.00321	0.00221	0.00221	0.00221	0.00221	0.00288
739.5	--	0.00515	0.00187	0.00275	0.00129	0.00129	0.00279	0.00205	0.00305	0.00205	0.00205	0.00105	0.00205	0.000575147
740	--	0.00674	0.00183	0.00401	0.00152	0.00352	0.00226	0.00151	0.00151	0.00151	0.00151	0.000512682	0.00151	0.00129
740.5	--	0.00377	0.00106	0.000828871	0.000901	0.0029	0.00224	0.00176	0.00176	0.00176	0.00176	0.000758996	0.00176	0.00128
741	--	0.00598	0.00193	0.00465	0.00124	0.00124	0.0033	0.00295	0.00395	0.00195	0.00295	0.00195	0.00195	0.000469543
741.5	--	0.00415	0.00256	0.00209	0.000322598	0.000322598	0.00248	0.00145	0.00245	0.00145	0.00145	0.000452232	0.000452232	0.00212
742	--	0.0054	0.00228	0.0026	0.00212	0.00212	0.00181	0.00134	0.00334	0.00234	0.00234	0.00234	0.00134	0.0021
742.5	--	0.00277	0.00226	0.00311	0.00222	0.00222	0.00211	0.000319136	0.000319136	0.000319136	0.000319136	-0.000680864	-0.000680864	0.00214
743	--	0.00698	0.00255	0.00217	0.00155	0.00255	0.000192033	0.00216	0.00216	0.00216	0.00216	0.00116	0.00116	0.00248
743.5	--	0.00581	0.00282	0.00159	0.0007043	0.0017	0.00367	0.00243	0.00243	0.00243	0.00243	0.00143	0.00243	0.000527448
744	--	0.00625	0.00126	0.000603227	-0.00025598	0.00074402	0.00282	6.26667e-05	0.00106	-0.000937333	6.26667e-05	-0.000937333	6.26667e-05	0.000593451
744.5	--	0.00674	0.00102	0.00333	-0.000598504	0.000401496	0.00241	0.00186	0.00286	0.000858045	0.00186	0.00186	0.000858045	0.000155858
745	--	0.00223	0.00292	0.00137	0.000366841	0.000366841	0.00391	0.000230777	0.00123	0.000230777	0.000230777	-0.000769223	-0.000769223	0.00123
745.5	--	0.00614	0.0021	0.00378	0.00123	0.00123	0.00303	0.000805331	0.000805331	0.000805331	0.000805331	-0.000194669	-0.000194669	0.00141
746	--	0.00694	0.00128	0.00425	0.00262	0.00262	0.00166	0.00061433	0.00061433	0.00061433	0.00061433	-0.00038567	0.00061433	0.000706236
746.5	--	0.0068	0.00277	0.00491	0.00154	0.00254	0.00378	0.00103	0.00103	0.00103	0.00103	2.74036e-05	0.00103	0.00084721
747	--	0.00643	0.00198	0.00497	0.000593328	0.00159	0.00395	0.00111	0.00111	0.00111	0.00111	0.000111546	0.00111	0.00249
747.5	--	0.00678	0.0017	0.00366	0.00135	0.00135	0.00325	0.0015	0.0015	0.0015	0.0015	0.000498773	0.0015	0.0016
748	--	0.00414	0.00185	0.00481	0.00273	0.00273	0.00198	0.00296	0.00296	0.00296	0.00296	0.00196	0.00196	0.000773801
748.5	--	0.00591	0.00188	0.00465	0.000193788	0.000193788	0.00135	8.58358e-05	8.58358e-05	8.58358e-05	8.58358e-05	8.58358e-05	8.58358e-05	0.00293
749	--	0.00571	0.00113	0.000397935	0.00023444	0.00023444	0.00266	0.00037901	0.00037901	0.00037901	0.00037901	0.00037901	0.00037901	0.00104
749.5	--	0.00329	0.00245	0.00352	0.00248	0.00248	0.000265717	0.00221	0.00221	0.00221	0.00221	0.00221	0.00221	0.000224678
750	--	0.00642	0.00131	0.000886088	0.00127	0.00127	0.00122	0.00269	0.00269	0.00269	0.00269	0.00269	0.00269	0.000804328
