# Supplementary material for: Pyro-catalysis for tooth whitening via oral temperature fluctuation
Source: Nat Commun. 2022 Jul 29;13:4419. doi: 10.1038/s41467-022-32132-3 (PMC9338087; doi:10.1038/s41467-022-32132-3)
Supplement: Supplementary file 6 — Source data [file 41467_2022_32132_MOESM6_ESM.zip › Source data/supporting/S4/Figure S4.xlsx]

## Sheet: Figure S4
0	563838	62759
1	543552	59171
2	537070	61929
3	554421	64852
4	549726	63026
5	542090	63474
6	545966	62693
7	542156	62842
8	560497	59616
9	531005	60370
