# Supplementary material for: Pyro-catalysis for tooth whitening via oral temperature fluctuation
Source: Nat Commun. 2022 Jul 29;13:4419. doi: 10.1038/s41467-022-32132-3 (PMC9338087; doi:10.1038/s41467-022-32132-3)
Supplement: Supplementary file 6 — Source data [file 41467_2022_32132_MOESM6_ESM.zip › Source data/supporting/S5/Figure S5.xlsx]

## Sheet: Figure S5a
400	0.002	-0.006	0.002	0.048	0.035	0.07
400.5	0.002	-0.006	0.002	0.048	0.034	0.069
401	0.002	-0.006	0.001	0.047	0.033	0.068
401.5	0.002	-0.006	0.001	0.046	0.031	0.066
402	0.002	-0.006	0.001	0.045	0.03	0.064
402.5	0.002	-0.006	0	0.044	0.029	0.062
403	0.002	-0.006	0	0.044	0.028	0.06
403.5	0.002	-0.006	0	0.043	0.027	0.058
404	0.002	-0.005	-0.001	0.042	0.025	0.057
404.5	0.002	-0.006	-0.001	0.041	0.024	0.055
405	0.002	-0.006	-0.001	0.041	0.023	0.054
405.5	0.002	-0.006	-0.001	0.04	0.022	0.052
406	0.002	-0.005	-0.001	0.04	0.022	0.051
406.5	0.002	-0.005	-0.002	0.039	0.021	0.05
407	0.002	-0.005	-0.002	0.039	0.02	0.049
407.5	0.002	-0.005	-0.002	0.039	0.019	0.048
408	0.002	-0.005	-0.002	0.038	0.019	0.047
408.5	0.002	-0.005	-0.002	0.038	0.018	0.046
409	0.002	-0.005	-0.002	0.038	0.018	0.045
409.5	0.002	-0.005	-0.002	0.037	0.017	0.045
410	0.002	-0.005	-0.002	0.037	0.017	0.044
410.5	0.002	-0.005	-0.002	0.037	0.017	0.044
411	0.002	-0.004	-0.002	0.037	0.017	0.043
411.5	0.002	-0.004	-0.002	0.037	0.016	0.043
412	0.002	-0.004	-0.001	0.036	0.016	0.042
412.5	0.002	-0.004	-0.001	0.036	0.016	0.042
413	0.002	-0.004	-0.001	0.036	0.016	0.042
413.5	0.002	-0.004	-0.001	0.036	0.016	0.042
414	0.002	-0.004	-0.001	0.036	0.016	0.042
414.5	0.002	-0.003	-0.001	0.036	0.016	0.042
415	0.002	-0.003	-0.001	0.036	0.016	0.042
415.5	0.002	-0.003	0	0.037	0.017	0.043
416	0.002	-0.003	-0.001	0.037	0.017	0.043
416.5	0.002	-0.003	-0.001	0.037	0.017	0.043
417	0.002	-0.003	-0.001	0.037	0.017	0.043
417.5	0.002	-0.004	-0.002	0.036	0.017	0.043
418	0.002	-0.003	-0.001	0.036	0.017	0.043
418.5	0.002	-0.003	-0.001	0.037	0.018	0.043
419	0.002	-0.003	-0.001	0.037	0.018	0.044
419.5	0.002	-0.003	-0.001	0.037	0.019	0.045
420	0.002	-0.003	0	0.037	0.019	0.045
420.5	0.002	-0.003	0	0.038	0.02	0.046
421	0.002	-0.002	0	0.038	0.02	0.046
421.5	0.002	-0.002	0	0.038	0.021	0.047
422	0.002	-0.002	0.001	0.038	0.021	0.048
422.5	0.002	-0.002	0.001	0.039	0.022	0.049
423	0.002	-0.002	0.001	0.039	0.023	0.05
423.5	0.002	-0.001	0.002	0.039	0.023	0.05
424	0.002	-0.002	0.002	0.039	0.024	0.051
424.5	0.002	-0.001	0.002	0.04	0.025	0.052
425	0.002	-0.001	0.002	0.04	0.025	0.053
425.5	0.001	-0.001	0.002	0.04	0.026	0.054
426	0.001	-0.001	0.003	0.041	0.027	0.055
426.5	0.001	-0.001	0.003	0.041	0.028	0.056
427	0.001	-0.001	0.003	0.041	0.029	0.057
427.5	0.001	-0.001	0.004	0.042	0.029	0.058
428	0.001	-0.001	0.004	0.042	0.03	0.059
428.5	0.001	0	0.004	0.042	0.031	0.06
429	0.001	0	0.005	0.043	0.032	0.062
429.5	0.001	0	0.005	0.043	0.033	0.063
430	0.002	0	0.005	0.044	0.034	0.064
430.5	0.002	0	0.006	0.045	0.035	0.065
431	0.002	0	0.006	0.045	0.036	0.067
431.5	0.002	0	0.006	0.046	0.038	0.068
432	0.002	0	0.007	0.046	0.039	0.07
432.5	0.002	0	0.007	0.047	0.04	0.071
433	0.002	0.001	0.007	0.047	0.041	0.073
433.5	0.002	0.001	0.007	0.048	0.042	0.074
434	0.002	0.001	0.008	0.048	0.043	0.076
434.5	0.001	0.001	0.008	0.049	0.044	0.077
435	0.002	0.001	0.009	0.049	0.046	0.079
435.5	0.002	0.001	0.009	0.05	0.047	0.081
436	0.001	0.001	0.01	0.05	0.048	0.082
436.5	0.001	0.001	0.01	0.051	0.049	0.084
437	0.002	0.001	0.01	0.052	0.051	0.086
437.5	0.001	0.001	0.011	0.052	0.052	0.088
438	0.001	0.002	0.011	0.053	0.053	0.089
438.5	0.001	0.002	0.012	0.054	0.055	0.091
439	0.001	0.002	0.012	0.054	0.056	0.093
439.5	0.001	0.002	0.012	0.055	0.058	0.095
440	0.001	0.002	0.013	0.055	0.059	0.096
440.5	0.001	0.002	0.013	0.056	0.06	0.098
441	0.001	0.002	0.013	0.057	0.062	0.1
441.5	0.001	0.002	0.014	0.057	0.063	0.102
442	0.001	0.002	0.014	0.058	0.064	0.104
442.5	0.001	0.002	0.014	0.058	0.066	0.105
443	0.001	0.002	0.015	0.059	0.067	0.107
443.5	0.001	0.002	0.015	0.06	0.068	0.109
444	0.001	0.002	0.016	0.06	0.07	0.111
444.5	0.001	0.002	0.016	0.061	0.071	0.113
445	0.001	0.003	0.016	0.062	0.073	0.115
445.5	0.001	0.003	0.017	0.062	0.074	0.117
446	0.001	0.003	0.017	0.063	0.076	0.119
446.5	0.001	0.003	0.018	0.064	0.077	0.121
447	0.001	0.003	0.018	0.064	0.079	0.123
447.5	0.001	0.003	0.018	0.065	0.08	0.124
448	0.001	0.003	0.019	0.066	0.081	0.126
448.5	0.001	0.003	0.019	0.066	0.083	0.128
449	0.001	0.003	0.019	0.067	0.084	0.13
449.5	0.001	0.003	0.02	0.067	0.086	0.132
450	0.001	0.003	0.02	0.068	0.087	0.134
450.5	0.001	0.003	0.021	0.069	0.089	0.137
451	0.001	0.003	0.021	0.07	0.091	0.139
451.5	0.001	0.003	0.021	0.07	0.092	0.141
452	0.001	0.003	0.022	0.071	0.094	0.143
452.5	0.001	0.003	0.022	0.072	0.096	0.146
453	0.001	0.003	0.023	0.073	0.098	0.148
453.5	0.001	0.003	0.024	0.074	0.099	0.151
454	0.001	0.004	0.024	0.075	0.101	0.153
454.5	0.001	0.004	0.024	0.076	0.103	0.155
455	0.001	0.004	0.025	0.076	0.105	0.158
455.5	0.001	0.004	0.025	0.077	0.107	0.161
456	0.001	0.004	0.026	0.078	0.109	0.163
456.5	0.001	0.004	0.026	0.079	0.111	0.166
457	0.001	0.004	0.027	0.08	0.113	0.169
457.5	0.001	0.004	0.028	0.081	0.115	0.172
458	0.001	0.004	0.028	0.082	0.117	0.175
458.5	0.001	0.004	0.029	0.084	0.12	0.178
459	0.001	0.004	0.029	0.085	0.122	0.181
459.5	0.001	0.004	0.03	0.086	0.124	0.184
460	0.001	0.005	0.031	0.087	0.127	0.187
460.5	0.001	0.005	0.031	0.088	0.129	0.19
461	0.001	0.005	0.032	0.089	0.132	0.194
461.5	0.001	0.005	0.033	0.09	0.134	0.197
462	0.001	0.005	0.033	0.092	0.137	0.201
462.5	0.001	0.005	0.034	0.093	0.14	0.204
463	0.001	0.005	0.035	0.094	0.142	0.208
463.5	0.001	0.005	0.035	0.096	0.145	0.211
464	0.001	0.005	0.036	0.097	0.148	0.215
464.5	0.001	0.005	0.037	0.098	0.15	0.218
465	0.001	0.005	0.037	0.099	0.153	0.222
465.5	0.001	0.005	0.038	0.101	0.155	0.226
466	0.001	0.006	0.039	0.102	0.158	0.229
466.5	0	0.006	0.039	0.103	0.161	0.233
467	0	0.006	0.04	0.104	0.163	0.236
467.5	0	0.006	0.041	0.106	0.166	0.24
468	0	0.006	0.042	0.107	0.169	0.243
468.5	0	0.006	0.042	0.108	0.171	0.247
469	0.001	0.006	0.043	0.11	0.174	0.25
469.5	0	0.006	0.043	0.111	0.176	0.254
470	0	0.006	0.044	0.112	0.179	0.257
470.5	0	0.006	0.045	0.113	0.181	0.26
471	0	0.006	0.045	0.114	0.184	0.264
471.5	0	0.007	0.046	0.116	0.186	0.267
472	0	0.007	0.047	0.117	0.189	0.27
472.5	0	0.007	0.048	0.118	0.191	0.273
473	0	0.007	0.048	0.119	0.193	0.276
473.5	0	0.007	0.049	0.12	0.195	0.279
474	0	0.007	0.049	0.121	0.197	0.281
474.5	0	0.007	0.05	0.122	0.199	0.284
475	0	0.007	0.05	0.122	0.201	0.286
475.5	0	0.007	0.05	0.123	0.202	0.288
476	0	0.007	0.051	0.124	0.204	0.29
476.5	0	0.007	0.051	0.124	0.205	0.292
477	0	0.007	0.052	0.125	0.207	0.293
477.5	0	0.007	0.052	0.126	0.208	0.295
478	0	0.007	0.052	0.126	0.209	0.297
478.5	0	0.007	0.053	0.127	0.21	0.298
479	0	0.007	0.053	0.127	0.212	0.3
479.5	0	0.007	0.053	0.128	0.213	0.302
480	0	0.007	0.053	0.128	0.214	0.303
480.5	0	0.007	0.054	0.129	0.215	0.304
481	0	0.007	0.054	0.129	0.216	0.306
481.5	0	0.008	0.054	0.13	0.217	0.307
482	0	0.008	0.055	0.13	0.218	0.309
482.5	0	0.008	0.055	0.131	0.219	0.31
483	0	0.008	0.055	0.131	0.22	0.312
483.5	0	0.008	0.055	0.132	0.222	0.313
484	0	0.008	0.056	0.132	0.223	0.315
484.5	0	0.008	0.056	0.133	0.224	0.316
485	0	0.008	0.056	0.134	0.225	0.318
485.5	0	0.008	0.057	0.134	0.227	0.319
486	0	0.008	0.057	0.135	0.228	0.321
486.5	0	0.008	0.057	0.135	0.229	0.323
487	0	0.008	0.058	0.136	0.231	0.325
487.5	0	0.008	0.058	0.137	0.233	0.328
488	0	0.008	0.059	0.138	0.234	0.33
488.5	0	0.008	0.059	0.138	0.236	0.332
489	0	0.008	0.06	0.139	0.239	0.335
489.5	0	0.008	0.061	0.141	0.241	0.338
490	0	0.008	0.061	0.142	0.243	0.342
490.5	0	0.008	0.062	0.143	0.246	0.345
491	-0.001	0.008	0.063	0.144	0.249	0.349
491.5	-0.001	0.008	0.064	0.146	0.251	0.352
492	0	0.008	0.064	0.147	0.254	0.356
492.5	0	0.008	0.065	0.149	0.257	0.36
493	0	0.008	0.066	0.15	0.261	0.365
493.5	0	0.009	0.067	0.152	0.264	0.37
494	0	0.009	0.068	0.154	0.268	0.374
494.5	-0.001	0.009	0.069	0.156	0.272	0.379
495	0	0.009	0.07	0.158	0.275	0.384
495.5	0	0.009	0.071	0.16	0.279	0.39
496	0	0.009	0.072	0.162	0.283	0.395
496.5	0	0.009	0.073	0.164	0.287	0.401
497	0	0.01	0.074	0.166	0.291	0.407
497.5	0	0.01	0.075	0.168	0.295	0.412
498	0	0.01	0.077	0.17	0.3	0.418
498.5	0	0.01	0.078	0.173	0.304	0.424
499	0	0.011	0.079	0.175	0.308	0.43
499.5	0	0.011	0.08	0.177	0.312	0.436
500	0	0.011	0.081	0.179	0.316	0.441
500.5	0	0.011	0.082	0.181	0.32	0.447
501	0	0.011	0.083	0.183	0.324	0.452
501.5	0	0.011	0.084	0.185	0.328	0.458
502	-0.001	0.011	0.085	0.187	0.332	0.463
502.5	-0.001	0.012	0.086	0.189	0.336	0.468
503	-0.001	0.012	0.087	0.191	0.339	0.474
503.5	-0.001	0.012	0.088	0.193	0.343	0.479
504	-0.001	0.012	0.089	0.195	0.347	0.484
504.5	0	0.012	0.09	0.196	0.35	0.489
505	-0.001	0.013	0.091	0.198	0.354	0.494
505.5	0	0.013	0.092	0.2	0.358	0.498
506	-0.001	0.013	0.093	0.202	0.361	0.503
506.5	-0.001	0.013	0.094	0.203	0.364	0.508
507	-0.001	0.013	0.094	0.205	0.367	0.512
507.5	-0.001	0.013	0.095	0.206	0.37	0.516
508	-0.001	0.013	0.096	0.207	0.373	0.52
508.5	-0.001	0.013	0.096	0.209	0.375	0.523
509	-0.001	0.013	0.097	0.21	0.377	0.526
509.5	-0.001	0.014	0.097	0.21	0.379	0.528
510	-0.001	0.014	0.097	0.211	0.38	0.53
510.5	-0.001	0.014	0.098	0.211	0.381	0.531
511	-0.001	0.014	0.098	0.211	0.382	0.532
511.5	-0.001	0.014	0.098	0.211	0.382	0.532
512	-0.001	0.013	0.098	0.211	0.382	0.532
512.5	-0.001	0.013	0.098	0.211	0.381	0.531
513	-0.001	0.013	0.098	0.21	0.38	0.529
513.5	-0.001	0.013	0.097	0.209	0.378	0.527
514	-0.001	0.013	0.097	0.208	0.377	0.525
514.5	-0.001	0.013	0.096	0.207	0.375	0.522
515	-0.001	0.013	0.096	0.206	0.372	0.519
515.5	-0.001	0.013	0.095	0.205	0.37	0.515
516	-0.001	0.013	0.094	0.203	0.367	0.511
516.5	-0.001	0.013	0.094	0.202	0.364	0.507
517	-0.001	0.013	0.093	0.2	0.361	0.503
517.5	-0.001	0.013	0.092	0.198	0.358	0.499
518	-0.001	0.013	0.091	0.196	0.354	0.494
518.5	-0.001	0.012	0.09	0.195	0.351	0.489
519	-0.001	0.012	0.089	0.193	0.348	0.485
519.5	-0.001	0.012	0.088	0.191	0.344	0.48
520	-0.001	0.012	0.088	0.189	0.341	0.475
520.5	-0.001	0.012	0.087	0.188	0.338	0.47
521	-0.001	0.012	0.086	0.186	0.335	0.466
521.5	-0.001	0.012	0.085	0.184	0.331	0.461
522	-0.001	0.012	0.084	0.182	0.328	0.457
522.5	-0.001	0.012	0.084	0.181	0.325	0.453
523	-0.001	0.012	0.083	0.179	0.322	0.449
523.5	-0.001	0.011	0.082	0.178	0.319	0.444
524	-0.001	0.011	0.081	0.176	0.317	0.44
524.5	-0.001	0.011	0.081	0.175	0.314	0.437
525	-0.001	0.011	0.08	0.173	0.311	0.433
525.5	-0.001	0.011	0.08	0.172	0.309	0.43
526	-0.001	0.011	0.079	0.171	0.307	0.426
526.5	-0.001	0.011	0.078	0.17	0.305	0.424
527	-0.001	0.011	0.078	0.169	0.303	0.421
527.5	-0.001	0.011	0.077	0.168	0.302	0.419
528	-0.001	0.011	0.077	0.167	0.3	0.417
528.5	-0.001	0.011	0.077	0.167	0.299	0.415
529	-0.001	0.011	0.077	0.166	0.298	0.414
529.5	-0.001	0.011	0.076	0.166	0.297	0.413
530	-0.001	0.011	0.076	0.165	0.297	0.412
530.5	-0.001	0.011	0.076	0.165	0.297	0.412
531	-0.001	0.011	0.077	0.165	0.297	0.412
531.5	-0.001	0.011	0.077	0.166	0.297	0.412
532	-0.001	0.011	0.077	0.166	0.298	0.413
532.5	-0.001	0.011	0.077	0.166	0.298	0.414
533	-0.001	0.011	0.077	0.166	0.299	0.415
533.5	-0.001	0.011	0.077	0.167	0.3	0.417
534	-0.001	0.011	0.078	0.167	0.302	0.418
534.5	-0.001	0.011	0.078	0.168	0.303	0.421
535	-0.001	0.011	0.079	0.169	0.305	0.423
535.5	-0.001	0.011	0.079	0.17	0.307	0.426
536	-0.001	0.011	0.08	0.171	0.309	0.429
536.5	-0.001	0.011	0.081	0.173	0.312	0.433
537	-0.001	0.01	0.082	0.174	0.315	0.437
537.5	-0.001	0.011	0.083	0.176	0.319	0.442
538	-0.001	0.011	0.083	0.178	0.322	0.446
538.5	-0.001	0.011	0.084	0.179	0.325	0.451
539	-0.001	0.011	0.085	0.181	0.329	0.456
539.5	-0.001	0.011	0.086	0.183	0.333	0.461
540	-0.001	0.011	0.087	0.185	0.337	0.467
540.5	-0.001	0.012	0.089	0.187	0.341	0.473
541	-0.001	0.012	0.09	0.189	0.345	0.479
541.5	-0.001	0.012	0.091	0.191	0.35	0.485
542	-0.001	0.012	0.092	0.194	0.354	0.491
542.5	-0.001	0.012	0.093	0.196	0.358	0.496
543	-0.001	0.012	0.094	0.198	0.363	0.502
543.5	-0.001	0.012	0.095	0.2	0.367	0.508
544	-0.001	0.013	0.096	0.202	0.371	0.513
544.5	-0.001	0.013	0.097	0.204	0.375	0.519
545	-0.001	0.013	0.098	0.205	0.378	0.524
545.5	-0.001	0.013	0.099	0.207	0.382	0.528
546	-0.001	0.013	0.1	0.209	0.385	0.533
546.5	-0.001	0.013	0.101	0.21	0.388	0.537
547	-0.001	0.013	0.101	0.212	0.391	0.541
547.5	-0.001	0.013	0.102	0.213	0.394	0.545
548	-0.001	0.013	0.103	0.214	0.396	0.548
548.5	-0.002	0.013	0.103	0.215	0.399	0.551
549	-0.002	0.013	0.104	0.216	0.401	0.554
549.5	-0.002	0.013	0.104	0.217	0.403	0.557
550	-0.002	0.013	0.104	0.218	0.404	0.559
550.5	-0.002	0.013	0.105	0.218	0.405	0.561
551	-0.002	0.013	0.105	0.219	0.406	0.562
551.5	-0.002	0.014	0.105	0.219	0.406	0.562
552	-0.002	0.014	0.105	0.219	0.406	0.562
552.5	-0.002	0.014	0.105	0.218	0.406	0.561
553	-0.002	0.014	0.105	0.218	0.404	0.56
553.5	-0.002	0.013	0.104	0.217	0.403	0.557
554	-0.002	0.013	0.104	0.215	0.401	0.554
554.5	-0.002	0.013	0.103	0.214	0.398	0.55
555	-0.002	0.013	0.102	0.212	0.394	0.544
555.5	-0.002	0.013	0.101	0.21	0.389	0.538
556	-0.002	0.013	0.1	0.207	0.384	0.531
556.5	-0.002	0.013	0.098	0.204	0.378	0.524
557	-0.002	0.012	0.097	0.201	0.372	0.515
557.5	-0.002	0.012	0.095	0.197	0.365	0.505
558	-0.002	0.012	0.093	0.193	0.357	0.494
558.5	-0.002	0.011	0.091	0.189	0.349	0.483
559	-0.002	0.011	0.089	0.185	0.341	0.471
559.5	-0.002	0.011	0.086	0.18	0.332	0.459
560	-0.001	0.011	0.084	0.175	0.323	0.447
560.5	-0.001	0.01	0.082	0.171	0.314	0.434
561	-0.001	0.01	0.079	0.166	0.305	0.421
561.5	-0.001	0.01	0.077	0.161	0.295	0.407
562	-0.001	0.01	0.074	0.156	0.286	0.393
562.5	-0.001	0.009	0.072	0.15	0.276	0.38
563	-0.001	0.009	0.069	0.145	0.266	0.366
563.5	-0.001	0.009	0.067	0.14	0.256	0.352
564	-0.001	0.008	0.064	0.135	0.246	0.338
564.5	-0.001	0.008	0.061	0.13	0.237	0.325
565	-0.001	0.008	0.059	0.125	0.227	0.312
565.5	-0.001	0.007	0.057	0.12	0.218	0.3
566	-0.001	0.007	0.055	0.115	0.209	0.288
566.5	-0.001	0.007	0.052	0.111	0.2	0.276
567	-0.001	0.007	0.05	0.106	0.191	0.264
567.5	0	0.006	0.048	0.102	0.183	0.253
568	0	0.006	0.046	0.098	0.175	0.242
568.5	0	0.006	0.044	0.094	0.167	0.232
569	0	0.006	0.042	0.09	0.16	0.222
569.5	0	0.005	0.04	0.086	0.153	0.212
570	0	0.005	0.039	0.083	0.146	0.203
570.5	0	0.005	0.037	0.08	0.14	0.194
571	0	0.005	0.035	0.076	0.133	0.186
571.5	0	0.005	0.034	0.073	0.127	0.177
572	0	0.004	0.032	0.07	0.122	0.169
572.5	0	0.004	0.031	0.068	0.116	0.162
573	0	0.004	0.03	0.065	0.111	0.155
573.5	0	0.004	0.028	0.062	0.106	0.148
574	0	0.004	0.027	0.06	0.101	0.141
574.5	0	0.004	0.026	0.057	0.097	0.135
575	0	0.003	0.025	0.055	0.092	0.128
575.5	0	0.003	0.024	0.053	0.088	0.122
576	0	0.003	0.023	0.05	0.083	0.116
576.5	0	0.003	0.022	0.048	0.079	0.111
577	0	0.003	0.021	0.046	0.075	0.105
577.5	0	0.003	0.02	0.044	0.072	0.1
578	0	0.003	0.019	0.042	0.068	0.095
578.5	0	0.003	0.018	0.041	0.065	0.091
579	0	0.002	0.017	0.039	0.062	0.086
579.5	0	0.002	0.016	0.037	0.059	0.082
580	0	0.002	0.016	0.036	0.056	0.078
580.5	0	0.002	0.015	0.034	0.053	0.075
581	0	0.002	0.014	0.033	0.051	0.071
581.5	0	0.002	0.014	0.032	0.048	0.068
582	0	0.002	0.013	0.031	0.046	0.064
582.5	0.001	0.002	0.013	0.029	0.043	0.061
583	0.001	0.002	0.012	0.028	0.041	0.058
583.5	0.001	0.002	0.012	0.027	0.039	0.055
584	0.001	0.002	0.011	0.026	0.037	0.052
584.5	0	0.002	0.01	0.025	0.035	0.05
585	0	0.002	0.01	0.024	0.033	0.047
585.5	0	0.002	0.009	0.023	0.031	0.045
586	0	0.001	0.009	0.022	0.03	0.042
586.5	0	0.001	0.008	0.021	0.028	0.04
587	0	0.001	0.008	0.02	0.027	0.038
587.5	0	0.001	0.008	0.019	0.025	0.036
588	0	0.001	0.007	0.018	0.024	0.034
588.5	0	0.001	0.007	0.018	0.023	0.033
589	0	0.001	0.006	0.017	0.021	0.031
589.5	0	0.001	0.006	0.016	0.02	0.029
590	0	0.001	0.006	0.016	0.019	0.028
590.5	0	0.001	0.006	0.015	0.018	0.027
591	0	0.001	0.005	0.015	0.017	0.025
591.5	0.001	0.001	0.005	0.014	0.016	0.024
592	0	0.001	0.005	0.013	0.015	0.023
592.5	0	0.001	0.004	0.013	0.014	0.022
593	0	0.001	0.004	0.012	0.014	0.021
593.5	0	0.001	0.004	0.012	0.013	0.019
594	0	0.001	0.004	0.011	0.012	0.018
594.5	0	0.001	0.003	0.011	0.011	0.017
595	0	0.001	0.003	0.011	0.011	0.017
595.5	0	0.001	0.003	0.01	0.01	0.016
596	0	0.001	0.003	0.01	0.01	0.015
596.5	0.001	0.001	0.003	0.009	0.009	0.014
597	0	0.001	0.003	0.009	0.009	0.014
597.5	0	0.001	0.003	0.009	0.008	0.013
598	0	0.001	0.003	0.009	0.008	0.012
598.5	0	0.001	0.002	0.008	0.007	0.012
599	0.001	0.001	0.002	0.008	0.007	0.011
599.5	0.001	0.001	0.002	0.008	0.006	0.011
600	0.001	0.001	0.002	0.007	0.006	0.01
600.5	0	0.001	0.002	0.007	0.006	0.01
601	0	0.001	0.002	0.007	0.005	0.009
601.5	0	0.001	0.002	0.007	0.005	0.009
602	0	0	0.001	0.006	0.005	0.008
602.5	0	0	0.001	0.006	0.004	0.008
603	0	0	0.001	0.006	0.004	0.007
603.5	0	0	0.001	0.006	0.004	0.007
604	0	0	0.001	0.005	0.003	0.007
604.5	0	0	0.001	0.005	0.003	0.006
605	0	0.001	0.001	0.005	0.003	0.006
605.5	0.001	0.001	0.001	0.005	0.003	0.006
606	0.001	0.001	0.001	0.005	0.003	0.006
606.5	0.001	0.001	0.001	0.005	0.003	0.005
607	0.001	0.001	0.001	0.005	0.003	0.005
607.5	0.001	0.001	0.001	0.005	0.002	0.005
608	0	0.001	0.001	0.005	0.002	0.005
608.5	0	0.001	0.001	0.004	0.002	0.004
609	0	0.001	0.001	0.004	0.002	0.004
609.5	0	0	0.001	0.004	0.002	0.004
610	0	0	0	0.004	0.002	0.004
610.5	0	0	0	0.004	0.002	0.004
611	0	0	0	0.004	0.001	0.003
611.5	0	0	0	0.004	0.001	0.003
612	0	0	0	0.003	0.001	0.003
612.5	0	0	0	0.003	0.001	0.003
613	0	0	0	0.003	0.001	0.003
613.5	0	0	0	0.003	0.001	0.002
614	0	0	0	0.003	0.001	0.002
614.5	0	0	0	0.003	0.001	0.002
615	0	0	0	0.003	0	0.002
615.5	0	0	0	0.003	0	0.002
616	0	0	0	0.003	0	0.002
616.5	0.001	0	0	0.003	0	0.002
617	0	0	0	0.003	0	0.002
617.5	0	0	0	0.002	0	0.002
618	0	0	0	0.002	0	0.001
618.5	0	0	0	0.002	0	0.001
619	0	0	0	0.002	0	0.001
619.5	0	0	0	0.002	0	0.001
620	0	0	0	0.002	0	0.001
620.5	0	0	0	0.002	0	0.001
621	0	0	0	0.002	-0.001	0.001
621.5	0	0	0	0.002	0	0.001
622	0	0	0	0.002	0	0.001
622.5	0	0	0	0.002	0	0.001
623	0	0	0	0.002	0	0.001
623.5	0	0	0	0.002	0	0.001
624	0	0	0	0.002	0	0.001
624.5	0	0	0	0.002	0	0.001
625	0	0	0	0.002	-0.001	0.001
625.5	0	0	0	0.002	-0.001	0.001
626	0	0	0	0.001	-0.001	0.001
626.5	0	0	0	0.001	-0.001	0
627	0	0	0	0.001	-0.001	0
627.5	0	0	0	0.001	-0.001	0
628	0	0	0	0.001	-0.001	0
628.5	0	0	0	0.001	-0.001	0
629	0	0	0	0.001	-0.001	0
629.5	0	0	0	0.001	-0.001	0
630	0	0	0	0.001	-0.001	0
630.5	0	0	0	0.001	-0.001	0
631	0	0	0	0.001	-0.001	0
631.5	0	0	0	0.001	-0.001	0
632	0	0	0	0.001	-0.001	0
632.5	0	0	0	0.001	-0.001	0
633	0	0	0	0.001	-0.001	0
633.5	0	0	0	0.001	-0.001	0
634	0	0	0	0.001	-0.001	0
634.5	0	0	0	0.001	-0.001	0
635	0	0	0	0.001	-0.001	0
635.5	0	0	0	0.001	-0.001	0
636	0	0	0	0.001	-0.001	0
636.5	0	0	0	0.001	-0.001	0
637	0	0	0	0.001	-0.001	0
637.5	0	0	0	0.001	-0.001	0
638	0	0	0	0.001	-0.001	0
638.5	0	0	0	0	-0.001	0
639	0	0	0	0	-0.001	0
639.5	0	0	0	0	-0.001	0
640	0	0	0	0	-0.001	0
640.5	0	0	0	0	-0.001	0
641	0	0	0	0	-0.001	0
641.5	0	0	0	0	-0.001	0
642	0	0	0	0	-0.001	0
642.5	0	0	0	0	-0.001	0
643	0	0	0	0	-0.001	0
643.5	0	0	0	0	0	0
644	0	0.001	0	0	0	0
644.5	0	0.001	0	0	0	0
645	0	0	0	0	0	0
645.5	0	0	0	0	-0.001	0
646	0	0	0	0	-0.001	0
646.5	0	0	0	0	-0.001	0
647	0	0	0	0	-0.001	0
647.5	0	0	0	0	-0.001	0
648	0	0	0	0	0	0
648.5	0	0	0	0	0	0
649	0	0	0	0	0	0
649.5	0	0	0	0	0	0
650	0	0	0	0	0	0

## Sheet: Figure S5b
0	-0.002
10	0.013
50	0.105
100	0.219
200	0.406
300	0.562

## Sheet: Figure S5c
400	0.012	0.001	0.017	0.043	0.046	0.081	0.079
400.5	0.012	0.001	0.017	0.042	0.045	0.08	0.078
401	0.012	0.001	0.016	0.041	0.044	0.079	0.076
401.5	0.012	0.001	0.016	0.04	0.043	0.077	0.074
402	0.012	0.001	0.015	0.039	0.042	0.075	0.072
402.5	0.012	0.001	0.014	0.038	0.04	0.073	0.07
403	0.012	0.001	0.014	0.038	0.039	0.072	0.068
403.5	0.011	0	0.013	0.037	0.038	0.07	0.067
404	0.011	0	0.013	0.036	0.037	0.069	0.065
404.5	0.011	0	0.012	0.035	0.036	0.067	0.063
405	0.011	0	0.012	0.034	0.035	0.066	0.062
405.5	0.011	0	0.012	0.034	0.034	0.065	0.06
406	0.011	0	0.011	0.033	0.033	0.063	0.059
406.5	0.011	0	0.011	0.032	0.032	0.062	0.058
407	0.011	0	0.01	0.032	0.032	0.061	0.057
407.5	0.011	0	0.01	0.031	0.031	0.06	0.055
408	0.011	0	0.01	0.031	0.03	0.059	0.054
408.5	0.011	0	0.01	0.03	0.03	0.058	0.053
409	0.011	0	0.009	0.03	0.029	0.057	0.052
409.5	0.011	-0.001	0.009	0.029	0.029	0.057	0.052
410	0.011	-0.001	0.009	0.029	0.028	0.056	0.051
410.5	0.011	-0.001	0.009	0.029	0.028	0.055	0.05
411	0.011	-0.001	0.009	0.028	0.027	0.055	0.05
411.5	0.011	-0.001	0.008	0.028	0.027	0.054	0.049
412	0.011	-0.001	0.008	0.028	0.027	0.054	0.048
412.5	0.011	-0.001	0.008	0.028	0.026	0.053	0.048
413	0.011	-0.001	0.008	0.027	0.026	0.053	0.048
413.5	0.011	-0.001	0.008	0.027	0.026	0.053	0.047
414	0.011	-0.001	0.008	0.027	0.026	0.052	0.047
414.5	0.011	-0.001	0.008	0.027	0.026	0.052	0.047
415	0.011	-0.001	0.008	0.027	0.026	0.052	0.047
415.5	0.013	0	0.009	0.028	0.027	0.053	0.048
416	0.014	0.001	0.01	0.029	0.028	0.054	0.049
416.5	0.016	0.002	0.011	0.031	0.029	0.055	0.05
417	0.017	0.003	0.011	0.032	0.029	0.055	0.052
417.5	0.017	0.003	0.011	0.032	0.029	0.056	0.052
418	0.017	0.003	0.012	0.032	0.029	0.056	0.052
418.5	0.017	0.003	0.012	0.032	0.029	0.056	0.053
419	0.017	0.003	0.012	0.032	0.03	0.056	0.053
419.5	0.017	0.003	0.012	0.032	0.03	0.056	0.053
420	0.017	0.003	0.012	0.033	0.03	0.056	0.054
420.5	0.017	0.003	0.012	0.033	0.031	0.057	0.054
421	0.017	0.003	0.012	0.033	0.031	0.057	0.055
421.5	0.017	0.003	0.012	0.033	0.031	0.058	0.055
422	0.017	0.003	0.013	0.033	0.032	0.058	0.056
422.5	0.017	0.003	0.013	0.034	0.032	0.059	0.056
423	0.017	0.004	0.013	0.034	0.033	0.059	0.057
423.5	0.017	0.004	0.013	0.034	0.033	0.06	0.058
424	0.016	0.004	0.013	0.035	0.034	0.06	0.058
424.5	0.016	0.004	0.014	0.035	0.034	0.061	0.059
425	0.016	0.004	0.014	0.035	0.035	0.061	0.06
425.5	0.016	0.004	0.014	0.036	0.035	0.062	0.061
426	0.016	0.004	0.014	0.036	0.036	0.063	0.061
426.5	0.016	0.004	0.015	0.037	0.037	0.063	0.062
427	0.016	0.004	0.015	0.037	0.037	0.064	0.063
427.5	0.016	0.005	0.015	0.038	0.038	0.065	0.064
428	0.016	0.005	0.016	0.038	0.039	0.066	0.065
428.5	0.016	0.005	0.016	0.039	0.039	0.067	0.066
429	0.016	0.005	0.016	0.039	0.04	0.067	0.068
429.5	0.016	0.005	0.017	0.04	0.041	0.068	0.069
430	0.016	0.005	0.017	0.04	0.041	0.069	0.07
430.5	0.016	0.005	0.017	0.041	0.042	0.07	0.071
431	0.016	0.005	0.018	0.041	0.043	0.071	0.072
431.5	0.016	0.005	0.018	0.042	0.044	0.072	0.074
432	0.016	0.006	0.018	0.043	0.045	0.073	0.075
432.5	0.016	0.006	0.019	0.043	0.046	0.074	0.077
433	0.016	0.006	0.019	0.044	0.047	0.076	0.078
433.5	0.015	0.006	0.019	0.044	0.047	0.077	0.079
434	0.015	0.006	0.02	0.045	0.048	0.078	0.081
434.5	0.015	0.006	0.02	0.046	0.049	0.079	0.082
435	0.015	0.006	0.021	0.047	0.051	0.08	0.084
435.5	0.015	0.006	0.021	0.048	0.052	0.082	0.086
436	0.015	0.007	0.022	0.048	0.053	0.083	0.087
436.5	0.015	0.007	0.022	0.049	0.054	0.084	0.089
437	0.015	0.007	0.023	0.05	0.055	0.086	0.09
437.5	0.015	0.007	0.023	0.051	0.056	0.087	0.092
438	0.015	0.007	0.024	0.051	0.057	0.089	0.094
438.5	0.015	0.007	0.024	0.052	0.058	0.09	0.095
439	0.015	0.007	0.025	0.053	0.059	0.091	0.097
439.5	0.015	0.008	0.025	0.054	0.061	0.093	0.099
440	0.015	0.008	0.026	0.055	0.062	0.094	0.101
440.5	0.015	0.008	0.026	0.056	0.063	0.096	0.103
441	0.015	0.008	0.027	0.056	0.064	0.097	0.104
441.5	0.015	0.008	0.027	0.057	0.065	0.098	0.106
442	0.015	0.009	0.028	0.058	0.067	0.1	0.108
442.5	0.014	0.009	0.028	0.059	0.068	0.101	0.11
443	0.014	0.009	0.029	0.06	0.069	0.103	0.111
443.5	0.014	0.009	0.029	0.06	0.07	0.104	0.113
444	0.014	0.009	0.03	0.061	0.071	0.105	0.115
444.5	0.014	0.009	0.03	0.062	0.072	0.107	0.117
445	0.014	0.01	0.031	0.063	0.074	0.109	0.119
445.5	0.014	0.01	0.031	0.064	0.075	0.11	0.121
446	0.014	0.01	0.032	0.065	0.076	0.112	0.123
446.5	0.014	0.01	0.032	0.066	0.077	0.113	0.124
447	0.014	0.01	0.033	0.067	0.079	0.115	0.126
447.5	0.014	0.01	0.033	0.067	0.08	0.116	0.128
448	0.014	0.01	0.034	0.068	0.081	0.118	0.13
448.5	0.014	0.011	0.034	0.069	0.082	0.119	0.132
449	0.014	0.011	0.035	0.07	0.084	0.121	0.134
449.5	0.014	0.011	0.035	0.071	0.085	0.123	0.136
450	0.014	0.011	0.036	0.072	0.086	0.124	0.138
450.5	0.014	0.011	0.037	0.073	0.088	0.126	0.14
451	0.014	0.012	0.037	0.074	0.089	0.128	0.143
451.5	0.013	0.012	0.038	0.075	0.091	0.129	0.145
452	0.013	0.012	0.039	0.076	0.092	0.131	0.147
452.5	0.013	0.012	0.039	0.077	0.094	0.133	0.149
453	0.013	0.012	0.04	0.078	0.095	0.135	0.151
453.5	0.013	0.013	0.04	0.079	0.097	0.137	0.154
454	0.013	0.013	0.041	0.08	0.098	0.139	0.156
454.5	0.013	0.013	0.042	0.082	0.1	0.141	0.159
455	0.013	0.013	0.043	0.083	0.102	0.143	0.161
455.5	0.013	0.014	0.043	0.084	0.103	0.145	0.164
456	0.013	0.014	0.044	0.085	0.105	0.147	0.167
456.5	0.013	0.014	0.045	0.087	0.107	0.149	0.169
457	0.013	0.014	0.046	0.088	0.109	0.152	0.172
457.5	0.013	0.015	0.047	0.089	0.111	0.154	0.175
458	0.013	0.015	0.047	0.091	0.113	0.157	0.178
458.5	0.013	0.015	0.048	0.092	0.115	0.159	0.181
459	0.013	0.016	0.049	0.093	0.117	0.162	0.184
459.5	0.012	0.016	0.05	0.095	0.119	0.164	0.187
460	0.012	0.016	0.051	0.096	0.121	0.167	0.19
460.5	0.012	0.016	0.052	0.098	0.123	0.169	0.193
461	0.012	0.016	0.052	0.099	0.125	0.172	0.197
461.5	0.012	0.017	0.053	0.101	0.127	0.175	0.2
462	0.012	0.017	0.054	0.103	0.13	0.178	0.204
462.5	0.012	0.018	0.056	0.104	0.132	0.18	0.207
463	0.012	0.018	0.057	0.106	0.134	0.183	0.211
463.5	0.012	0.018	0.058	0.108	0.137	0.186	0.214
464	0.011	0.019	0.058	0.109	0.139	0.189	0.218
464.5	0.011	0.019	0.059	0.111	0.141	0.192	0.221
465	0.011	0.019	0.06	0.113	0.144	0.195	0.225
465.5	0.011	0.019	0.061	0.115	0.146	0.198	0.228
466	0.011	0.02	0.062	0.116	0.148	0.201	0.232
466.5	0.011	0.02	0.063	0.118	0.151	0.204	0.235
467	0.011	0.02	0.064	0.119	0.153	0.207	0.239
467.5	0.011	0.021	0.065	0.121	0.155	0.21	0.243
468	0.011	0.021	0.066	0.123	0.158	0.212	0.246
468.5	0.011	0.021	0.067	0.124	0.16	0.215	0.25
469	0.011	0.021	0.068	0.126	0.162	0.218	0.253
469.5	0.011	0.022	0.069	0.128	0.165	0.221	0.256
470	0.011	0.022	0.07	0.129	0.167	0.224	0.26
470.5	0.011	0.022	0.071	0.131	0.169	0.227	0.263
471	0.01	0.023	0.072	0.132	0.171	0.229	0.267
471.5	0.01	0.023	0.073	0.134	0.173	0.232	0.27
472	0.01	0.023	0.074	0.135	0.176	0.234	0.273
472.5	0.01	0.024	0.075	0.137	0.178	0.237	0.276
473	0.011	0.024	0.076	0.138	0.179	0.239	0.279
473.5	0.011	0.024	0.076	0.14	0.181	0.242	0.281
474	0.011	0.024	0.077	0.141	0.183	0.244	0.284
474.5	0.01	0.025	0.078	0.142	0.185	0.246	0.286
475	0.01	0.025	0.079	0.143	0.186	0.247	0.289
475.5	0.01	0.025	0.079	0.144	0.187	0.249	0.291
476	0.01	0.025	0.08	0.145	0.189	0.251	0.293
476.5	0.01	0.025	0.08	0.146	0.19	0.252	0.294
477	0.01	0.025	0.081	0.147	0.191	0.254	0.296
477.5	0.01	0.025	0.081	0.147	0.192	0.255	0.298
478	0.009	0.026	0.081	0.148	0.193	0.256	0.299
478.5	0.009	0.026	0.082	0.149	0.194	0.257	0.301
479	0.009	0.026	0.082	0.15	0.195	0.259	0.302
479.5	0.009	0.026	0.083	0.15	0.196	0.26	0.304
480	0.009	0.026	0.083	0.151	0.198	0.261	0.306
480.5	0.009	0.026	0.084	0.152	0.199	0.262	0.307
481	0.009	0.027	0.084	0.153	0.2	0.264	0.309
481.5	0.009	0.027	0.085	0.153	0.201	0.265	0.31
482	0.009	0.027	0.085	0.154	0.201	0.266	0.311
482.5	0.009	0.027	0.086	0.155	0.202	0.267	0.313
483	0.009	0.027	0.086	0.155	0.203	0.268	0.314
483.5	0.009	0.027	0.086	0.156	0.204	0.269	0.316
484	0.009	0.027	0.087	0.157	0.205	0.271	0.317
484.5	0.009	0.027	0.087	0.157	0.206	0.272	0.319
485	0.009	0.028	0.087	0.158	0.208	0.273	0.32
485.5	0.008	0.028	0.088	0.159	0.209	0.275	0.322
486	0.008	0.028	0.088	0.16	0.21	0.276	0.324
486.5	0.008	0.028	0.089	0.161	0.211	0.278	0.326
487	0.008	0.028	0.089	0.162	0.212	0.279	0.328
487.5	0.008	0.028	0.09	0.163	0.214	0.281	0.33
488	0.008	0.028	0.091	0.164	0.215	0.283	0.332
488.5	0.008	0.028	0.091	0.165	0.217	0.285	0.335
489	0.007	0.029	0.092	0.166	0.219	0.287	0.338
489.5	0.007	0.029	0.093	0.168	0.221	0.29	0.341
490	0.007	0.029	0.094	0.169	0.223	0.292	0.344
490.5	0.007	0.029	0.094	0.171	0.225	0.295	0.347
491	0.007	0.029	0.095	0.172	0.227	0.298	0.35
491.5	0.007	0.029	0.096	0.174	0.229	0.301	0.354
492	0.007	0.03	0.097	0.176	0.232	0.304	0.358
492.5	0.006	0.03	0.099	0.178	0.235	0.307	0.362
493	0.006	0.03	0.1	0.18	0.238	0.31	0.366
493.5	0.006	0.031	0.101	0.182	0.241	0.314	0.371
494	0.006	0.031	0.102	0.184	0.244	0.318	0.375
494.5	0.006	0.031	0.104	0.186	0.247	0.322	0.38
495	0.006	0.032	0.105	0.189	0.251	0.326	0.385
495.5	0.006	0.032	0.107	0.191	0.254	0.33	0.39
496	0.006	0.033	0.108	0.194	0.258	0.335	0.396
496.5	0.006	0.033	0.11	0.196	0.262	0.339	0.401
497	0.005	0.034	0.111	0.199	0.265	0.344	0.407
497.5	0.005	0.034	0.113	0.202	0.269	0.348	0.413
498	0.005	0.035	0.115	0.205	0.273	0.353	0.419
498.5	0.005	0.036	0.116	0.207	0.277	0.358	0.425
499	0.005	0.036	0.118	0.21	0.281	0.363	0.431
499.5	0.005	0.037	0.12	0.213	0.285	0.367	0.436
500	0.005	0.037	0.122	0.216	0.288	0.372	0.442
500.5	0.005	0.038	0.123	0.218	0.292	0.377	0.448
501	0.005	0.038	0.125	0.221	0.295	0.381	0.453
501.5	0.005	0.039	0.126	0.224	0.299	0.385	0.459
502	0.005	0.04	0.128	0.226	0.302	0.39	0.464
502.5	0.005	0.04	0.129	0.229	0.306	0.394	0.469
503	0.005	0.041	0.131	0.231	0.309	0.399	0.475
503.5	0.005	0.041	0.132	0.234	0.313	0.403	0.48
504	0.005	0.042	0.134	0.237	0.316	0.407	0.485
504.5	0.005	0.042	0.135	0.239	0.319	0.411	0.49
505	0.006	0.043	0.137	0.241	0.323	0.415	0.495
505.5	0.006	0.044	0.138	0.244	0.326	0.419	0.5
506	0.006	0.044	0.14	0.246	0.329	0.423	0.505
506.5	0.005	0.045	0.141	0.248	0.332	0.427	0.509
507	0.005	0.045	0.142	0.25	0.334	0.431	0.514
507.5	0.005	0.045	0.144	0.252	0.337	0.434	0.518
508	0.005	0.045	0.145	0.254	0.339	0.437	0.521
508.5	0.005	0.046	0.146	0.255	0.341	0.44	0.525
509	0.005	0.046	0.146	0.257	0.343	0.442	0.528
509.5	0.005	0.047	0.147	0.257	0.345	0.444	0.53
510	0.005	0.047	0.148	0.258	0.346	0.446	0.532
510.5	0.005	0.047	0.148	0.259	0.347	0.446	0.533
511	0.005	0.047	0.148	0.259	0.347	0.447	0.534
511.5	0.005	0.047	0.148	0.259	0.347	0.447	0.534
512	0.005	0.047	0.148	0.259	0.347	0.447	0.533
512.5	0.005	0.047	0.148	0.259	0.346	0.446	0.532
513	0.005	0.047	0.148	0.258	0.345	0.445	0.531
513.5	0.005	0.047	0.147	0.257	0.344	0.443	0.529
514	0.005	0.047	0.146	0.256	0.342	0.441	0.526
514.5	0.005	0.046	0.145	0.255	0.34	0.438	0.523
515	0.005	0.046	0.145	0.253	0.338	0.436	0.52
515.5	0.005	0.046	0.144	0.251	0.336	0.433	0.517
516	0.005	0.045	0.142	0.25	0.334	0.43	0.513
516.5	0.005	0.045	0.141	0.248	0.331	0.426	0.509
517	0.005	0.045	0.14	0.246	0.328	0.423	0.504
517.5	0.005	0.044	0.139	0.244	0.325	0.419	0.5
518	0.005	0.044	0.138	0.241	0.323	0.415	0.495
518.5	0.005	0.044	0.136	0.239	0.32	0.411	0.491
519	0.005	0.043	0.135	0.237	0.317	0.407	0.486
519.5	0.005	0.043	0.134	0.235	0.314	0.404	0.482
520	0.005	0.043	0.133	0.233	0.311	0.4	0.477
520.5	0.005	0.042	0.132	0.23	0.308	0.396	0.472
521	0.005	0.042	0.13	0.228	0.305	0.392	0.468
521.5	0.005	0.042	0.129	0.226	0.302	0.388	0.463
522	0.005	0.041	0.128	0.224	0.299	0.385	0.459
522.5	0.005	0.041	0.127	0.222	0.296	0.381	0.455
523	0.005	0.04	0.125	0.22	0.294	0.378	0.45
523.5	0.005	0.04	0.124	0.218	0.291	0.374	0.446
524	0.005	0.04	0.123	0.216	0.288	0.371	0.442
524.5	0.005	0.039	0.122	0.214	0.286	0.368	0.438
525	0.005	0.039	0.121	0.213	0.284	0.365	0.435
525.5	0.005	0.039	0.12	0.211	0.282	0.362	0.432
526	0.005	0.039	0.12	0.21	0.28	0.36	0.428
526.5	0.005	0.038	0.119	0.208	0.278	0.357	0.426
527	0.005	0.038	0.118	0.207	0.277	0.355	0.423
527.5	0.005	0.038	0.118	0.206	0.275	0.354	0.421
528	0.005	0.038	0.117	0.205	0.274	0.352	0.419
528.5	0.005	0.038	0.117	0.205	0.273	0.351	0.418
529	0.005	0.038	0.117	0.204	0.272	0.35	0.416
529.5	0.005	0.038	0.116	0.204	0.272	0.349	0.415
530	0.005	0.038	0.116	0.203	0.271	0.348	0.415
530.5	0.005	0.038	0.116	0.203	0.271	0.348	0.414
531	0.005	0.037	0.116	0.203	0.271	0.348	0.414
531.5	0.005	0.037	0.116	0.203	0.271	0.348	0.414
532	0.005	0.037	0.116	0.204	0.271	0.349	0.415
532.5	0.005	0.038	0.116	0.204	0.272	0.349	0.416
533	0.005	0.038	0.117	0.205	0.273	0.35	0.417
533.5	0.005	0.038	0.117	0.205	0.274	0.352	0.419
534	0.005	0.038	0.118	0.206	0.275	0.353	0.421
534.5	0.005	0.038	0.118	0.207	0.277	0.355	0.423
535	0.005	0.039	0.119	0.209	0.279	0.357	0.426
535.5	0.004	0.039	0.12	0.21	0.281	0.359	0.429
536	0.004	0.039	0.12	0.211	0.282	0.362	0.431
536.5	0.003	0.038	0.121	0.212	0.284	0.364	0.434
537	0.003	0.038	0.122	0.213	0.286	0.367	0.438
537.5	0.002	0.038	0.123	0.215	0.289	0.37	0.442
538	0.002	0.039	0.124	0.217	0.292	0.374	0.447
538.5	0.002	0.039	0.125	0.22	0.295	0.378	0.452
539	0.002	0.04	0.127	0.222	0.298	0.382	0.457
539.5	0.002	0.04	0.128	0.225	0.302	0.387	0.462
540	0.002	0.041	0.13	0.227	0.305	0.391	0.467
540.5	0.002	0.041	0.131	0.23	0.309	0.396	0.473
541	0.002	0.042	0.133	0.233	0.313	0.401	0.479
541.5	0.002	0.042	0.135	0.236	0.317	0.406	0.485
542	0.002	0.043	0.136	0.238	0.321	0.41	0.491
542.5	0.002	0.043	0.138	0.241	0.325	0.415	0.497
543	0.002	0.044	0.14	0.244	0.328	0.42	0.503
543.5	0.002	0.044	0.141	0.246	0.332	0.425	0.508
544	0.002	0.045	0.143	0.249	0.335	0.429	0.514
544.5	0.002	0.045	0.144	0.251	0.339	0.433	0.519
545	0.002	0.046	0.146	0.254	0.342	0.438	0.524
545.5	0.001	0.046	0.147	0.256	0.345	0.441	0.529
546	0.001	0.047	0.148	0.258	0.348	0.445	0.533
546.5	0.001	0.047	0.149	0.26	0.35	0.448	0.537
547	0.001	0.047	0.15	0.262	0.353	0.451	0.541
547.5	0.001	0.047	0.151	0.263	0.355	0.454	0.545
548	0.001	0.048	0.152	0.265	0.357	0.457	0.548
548.5	0.001	0.048	0.153	0.266	0.359	0.46	0.551
549	0.001	0.048	0.154	0.267	0.361	0.462	0.554
549.5	0.001	0.048	0.154	0.268	0.362	0.464	0.557
550	0.001	0.049	0.155	0.269	0.364	0.466	0.559
550.5	0.001	0.049	0.155	0.27	0.365	0.467	0.56
551	0.001	0.049	0.156	0.271	0.366	0.468	0.561
551.5	0.001	0.049	0.156	0.271	0.366	0.469	0.562
552	0.001	0.049	0.156	0.271	0.366	0.469	0.562
552.5	0.001	0.049	0.156	0.271	0.365	0.468	0.561
553	0.001	0.049	0.155	0.27	0.364	0.466	0.559
553.5	0.001	0.048	0.155	0.269	0.362	0.464	0.556
554	0.001	0.048	0.154	0.267	0.36	0.461	0.553
554.5	0.001	0.048	0.152	0.265	0.357	0.458	0.549
555	0	0.047	0.151	0.262	0.354	0.453	0.544
555.5	0.001	0.047	0.149	0.26	0.35	0.448	0.538
556	0.001	0.046	0.147	0.256	0.345	0.442	0.53
556.5	0.001	0.046	0.145	0.253	0.34	0.436	0.522
557	0.001	0.045	0.143	0.249	0.335	0.428	0.514
557.5	0.001	0.044	0.14	0.244	0.329	0.42	0.504
558	0.001	0.043	0.137	0.239	0.322	0.412	0.493
558.5	0.001	0.042	0.134	0.234	0.315	0.403	0.482
559	0.001	0.041	0.131	0.228	0.307	0.393	0.47
559.5	0.001	0.04	0.128	0.222	0.299	0.383	0.458
560	0.001	0.039	0.124	0.217	0.291	0.372	0.445
560.5	0.001	0.038	0.121	0.211	0.283	0.362	0.432
561	0.001	0.037	0.117	0.205	0.275	0.351	0.419
561.5	0.001	0.036	0.113	0.198	0.266	0.34	0.406
562	0.001	0.035	0.109	0.192	0.257	0.329	0.392
562.5	0.001	0.033	0.106	0.185	0.248	0.318	0.379
563	0.001	0.032	0.102	0.178	0.239	0.306	0.365
563.5	0.002	0.031	0.098	0.172	0.23	0.295	0.351
564	0.002	0.03	0.094	0.165	0.221	0.284	0.338
564.5	0.002	0.029	0.091	0.159	0.213	0.274	0.325
565	0.002	0.028	0.087	0.153	0.204	0.263	0.312
565.5	0.002	0.027	0.084	0.147	0.196	0.252	0.299
566	0.002	0.026	0.08	0.141	0.188	0.242	0.287
566.5	0.002	0.025	0.077	0.135	0.18	0.232	0.276
567	0.002	0.024	0.074	0.13	0.172	0.223	0.264
567.5	0.002	0.023	0.07	0.124	0.165	0.213	0.253
568	0.002	0.022	0.067	0.119	0.158	0.204	0.242
568.5	0.002	0.021	0.065	0.114	0.151	0.195	0.231
569	0.002	0.02	0.062	0.109	0.144	0.187	0.222
569.5	0.002	0.019	0.059	0.104	0.138	0.179	0.212
570	0.002	0.018	0.057	0.1	0.132	0.171	0.203
570.5	0.002	0.017	0.054	0.095	0.126	0.164	0.194
571	0.002	0.017	0.052	0.091	0.12	0.157	0.185
571.5	0.002	0.016	0.049	0.087	0.115	0.15	0.177
572	0.002	0.015	0.047	0.084	0.11	0.143	0.169
572.5	0.002	0.015	0.045	0.08	0.105	0.137	0.161
573	0.002	0.014	0.043	0.077	0.1	0.131	0.154
573.5	0.003	0.013	0.041	0.074	0.096	0.125	0.147
574	0.003	0.013	0.04	0.071	0.092	0.12	0.141
574.5	0.003	0.012	0.038	0.068	0.088	0.115	0.135
575	0.003	0.012	0.036	0.065	0.083	0.109	0.128
575.5	0.003	0.011	0.035	0.062	0.08	0.104	0.122
576	0.003	0.011	0.033	0.059	0.076	0.1	0.116
576.5	0.003	0.01	0.032	0.056	0.072	0.095	0.111
577	0.003	0.01	0.03	0.054	0.069	0.091	0.105
577.5	0.003	0.009	0.029	0.051	0.066	0.086	0.1
578	0.003	0.009	0.028	0.049	0.063	0.082	0.095
578.5	0.003	0.009	0.026	0.047	0.06	0.079	0.091
579	0.003	0.008	0.025	0.045	0.057	0.075	0.086
579.5	0.003	0.008	0.024	0.043	0.054	0.071	0.082
580	0.003	0.007	0.023	0.041	0.052	0.068	0.078
580.5	0.003	0.007	0.022	0.039	0.049	0.065	0.075
581	0.003	0.007	0.021	0.037	0.047	0.062	0.071
581.5	0.003	0.007	0.02	0.036	0.044	0.059	0.067
582	0.003	0.006	0.019	0.034	0.042	0.056	0.064
582.5	0.003	0.006	0.018	0.033	0.04	0.054	0.061
583	0.003	0.006	0.017	0.031	0.038	0.051	0.058
583.5	0.003	0.006	0.016	0.03	0.037	0.049	0.055
584	0.003	0.005	0.015	0.029	0.035	0.047	0.052
584.5	0.003	0.005	0.015	0.027	0.033	0.044	0.05
585	0.003	0.005	0.014	0.026	0.031	0.042	0.047
585.5	0.003	0.004	0.013	0.025	0.03	0.04	0.045
586	0.003	0.004	0.013	0.023	0.028	0.038	0.042
586.5	0.003	0.004	0.012	0.022	0.027	0.036	0.04
587	0.003	0.004	0.011	0.021	0.025	0.035	0.038
587.5	0.003	0.004	0.011	0.02	0.024	0.033	0.036
588	0.002	0.003	0.01	0.02	0.023	0.031	0.034
588.5	0.002	0.003	0.01	0.019	0.022	0.03	0.033
589	0.003	0.003	0.009	0.018	0.021	0.028	0.031
589.5	0.003	0.003	0.009	0.017	0.02	0.027	0.029
590	0.003	0.003	0.008	0.016	0.019	0.026	0.028
590.5	0.003	0.003	0.008	0.015	0.018	0.025	0.027
591	0.003	0.002	0.007	0.015	0.017	0.024	0.025
591.5	0.003	0.002	0.007	0.014	0.016	0.023	0.024
592	0.003	0.002	0.007	0.014	0.015	0.022	0.023
592.5	0.003	0.002	0.006	0.013	0.014	0.02	0.022
593	0.003	0.002	0.006	0.013	0.014	0.019	0.02
593.5	0.003	0.002	0.005	0.012	0.013	0.019	0.019
594	0.003	0.002	0.005	0.011	0.012	0.018	0.018
594.5	0.002	0.002	0.005	0.011	0.012	0.017	0.017
595	0.002	0.001	0.004	0.01	0.011	0.016	0.017
595.5	0.002	0.001	0.004	0.01	0.01	0.015	0.016
596	0.002	0.001	0.004	0.009	0.01	0.015	0.015
596.5	0.002	0.001	0.004	0.009	0.009	0.014	0.014
597	0.002	0.001	0.003	0.009	0.009	0.013	0.014
597.5	0.002	0.001	0.003	0.008	0.008	0.013	0.013
598	0.002	0.001	0.003	0.008	0.008	0.012	0.012
598.5	0.003	0.001	0.003	0.008	0.008	0.012	0.012
599	0.002	0.001	0.003	0.007	0.007	0.012	0.011
599.5	0.002	0.001	0.003	0.007	0.007	0.011	0.011
600	0.002	0.001	0.003	0.007	0.007	0.011	0.01
600.5	0.002	0.001	0.002	0.007	0.006	0.01	0.01
601	0.002	0.001	0.002	0.006	0.006	0.01	0.009
601.5	0.002	0.001	0.002	0.006	0.006	0.009	0.009
602	0.002	0.001	0.002	0.006	0.005	0.009	0.008
602.5	0.002	0.001	0.002	0.006	0.005	0.009	0.008
603	0.002	0.001	0.002	0.005	0.005	0.008	0.007
603.5	0.002	0	0.001	0.005	0.005	0.008	0.007
604	0.002	0	0.001	0.005	0.004	0.007	0.006
604.5	0.002	0	0.001	0.005	0.004	0.007	0.006
605	0.002	0	0.001	0.004	0.004	0.007	0.006
605.5	0.002	0	0.001	0.004	0.004	0.006	0.005
606	0.002	0	0.001	0.004	0.004	0.006	0.005
606.5	0.002	0	0.001	0.004	0.003	0.006	0.005
607	0.002	0	0.001	0.004	0.003	0.006	0.005
607.5	0.002	0	0.001	0.004	0.003	0.006	0.005
608	0.002	0	0.001	0.004	0.003	0.006	0.005
608.5	0.002	0	0.001	0.004	0.003	0.005	0.004
609	0.002	0	0.001	0.004	0.003	0.005	0.004
609.5	0.002	0	0	0.003	0.002	0.005	0.004
610	0.002	0	0	0.003	0.002	0.005	0.004
610.5	0.002	0	0	0.003	0.002	0.005	0.003
611	0.002	0	0	0.003	0.002	0.004	0.003
611.5	0.002	0	0	0.003	0.002	0.004	0.003
612	0.002	0	0	0.003	0.002	0.004	0.003
612.5	0.002	0	0	0.003	0.002	0.004	0.003
613	0.002	0	0	0.002	0.001	0.004	0.002
613.5	0.002	0	0	0.002	0.001	0.003	0.002
614	0.002	0	0	0.002	0.001	0.003	0.002
614.5	0.002	0	0	0.002	0.001	0.003	0.002
615	0.002	0	-0.001	0.002	0.001	0.003	0.002
615.5	0.002	0	0	0.002	0.001	0.003	0.002
616	0.002	0	0	0.002	0.001	0.003	0.002
616.5	0.002	0	0	0.002	0.001	0.003	0.002
617	0.001	0	-0.001	0.002	0.001	0.003	0.001
617.5	0.001	0	-0.001	0.002	0.001	0.002	0.001
618	0.001	0	-0.001	0.002	0	0.002	0.001
618.5	0.001	0	-0.001	0.002	0	0.002	0.001
619	0.001	0	0	0.002	0	0.002	0.001
619.5	0.001	0	-0.001	0.002	0	0.002	0.001
620	0.001	0	0	0.002	0	0.002	0.001
620.5	0.001	0	-0.001	0.001	0	0.002	0.001
621	0.001	0	-0.001	0.001	0	0.002	0.001
621.5	0.001	0	-0.001	0.001	0	0.002	0.001
622	0.001	0	-0.001	0.001	0	0.002	0.001
622.5	0.001	0	-0.001	0.001	0	0.002	0
623	0.001	0	-0.001	0.001	0	0.002	0
623.5	0.001	0	-0.001	0.001	0	0.002	0
624	0.001	0	-0.001	0.001	0	0.002	0
624.5	0.001	0	-0.001	0.001	0	0.002	0
625	0.001	0	-0.001	0.001	0	0.001	0
625.5	0.001	0	-0.001	0.001	0	0.001	0
626	0.001	0	-0.001	0.001	0	0.001	0
626.5	0.001	0	-0.001	0.001	0	0.001	0
627	0.001	0	-0.001	0.001	0	0.001	0
627.5	0.001	0	-0.001	0.001	0	0.001	0
628	0.001	0	-0.001	0.001	0	0.001	0
628.5	0.001	0	-0.001	0.001	0	0.001	0
629	0.001	0	-0.001	0.001	0	0.001	0
629.5	0.001	0	-0.001	0.001	0	0.001	0
630	0.001	0	0	0.001	0	0.001	0
630.5	0.001	0	-0.001	0.001	0	0.001	0
631	0.001	0	-0.001	0.001	0	0.001	0
631.5	0.001	0	-0.001	0.001	0	0.001	0
632	0.001	0	-0.001	0.001	0	0.001	0
632.5	0.001	0	-0.001	0.001	0	0.001	0
633	0.001	0	-0.001	0	0	0.001	0
633.5	0.001	0	-0.001	0.001	0	0.001	0
634	0.001	0	-0.001	0.001	0	0.001	0
634.5	0.001	0	-0.001	0.001	0	0.001	0
635	0	0	-0.001	0.001	0	0.001	0
635.5	0	0	-0.001	0.001	0	0.001	0
636	0	0	-0.001	0	0	0.001	0
636.5	0	0	-0.001	0	0	0.001	0
637	0	0	-0.001	0	0	0.001	0
637.5	0	0	-0.001	0	0	0.001	0
638	0	0	-0.001	0	0	0.001	0
638.5	0	0	0	0	0	0.001	0
639	0	0	0	0	0	0.001	0
639.5	0	0	-0.001	0	0	0.001	0
640	0	0	-0.001	0	0	0	0
640.5	0	0	-0.001	0	0	0	0
641	0	0	-0.001	0	0	0	0
641.5	0	0	-0.001	0	0	0	-0.001
642	0	0	-0.001	0	0	0	-0.001
642.5	0	0	-0.001	0	0	0	-0.001
643	0	0	-0.001	0	0	0	-0.001
643.5	0	0	-0.001	0	0	0	-0.001
644	0	0	0	0	0	0	0
644.5	0	0	-0.001	0	0	0	0
645	0	0	-0.001	0	0	0	0
645.5	0	0	-0.001	0	0	0	0
646	0	0	-0.001	0	0	0	0
646.5	0	0	0	0	0	0	0
647	0	0	0	0	0	0	0
647.5	0	0	0	0	0	0	0
648	0	0	-0.001	0	0	0	0
648.5	0	0	-0.001	0	0	0	0
649	0	0	-0.001	0	0	0	0
649.5	0	0.001	-0.001	0	0	0	0
650	0	0	0	0	0	0	0

## Sheet: Figure S5d
0	-0.000995654	-3.13613
5	1.04612	21.9948
10	1.04612	78.0157
15	2.09325	138.225
20	3.04812	187.963
25	3.66393	241.366
30	8.37597	290.058
