# Supplementary material for: Pyro-catalysis for tooth whitening via oral temperature fluctuation
Source: Nat Commun. 2022 Jul 29;13:4419. doi: 10.1038/s41467-022-32132-3 (PMC9338087; doi:10.1038/s41467-022-32132-3)
Supplement: Supplementary file 6 — Source data [file 41467_2022_32132_MOESM6_ESM.zip › Source data/supporting/S6/Figure S6.xlsx]

## Sheet: Figure S6a
450	0.052	0.022	0.02	0.015	0.017	0.006	0.006	0.005	0.004	0.004	0.001	0.002	0.001	0.017
450.5	0.052	0.023	0.021	0.015	0.017	0.007	0.006	0.005	0.005	0.004	0.001	0.002	0.001	0.017
451	0.052	0.023	0.021	0.015	0.017	0.007	0.006	0.006	0.005	0.004	0.002	0.002	0.001	0.017
451.5	0.052	0.023	0.02	0.015	0.017	0.007	0.006	0.006	0.004	0.004	0.002	0.002	0.001	0.017
452	0.052	0.023	0.021	0.015	0.017	0.006	0.006	0.006	0.004	0.004	0.002	0.002	0.001	0.017
452.5	0.052	0.023	0.021	0.015	0.017	0.006	0.006	0.005	0.004	0.004	0.002	0.002	0.001	0.017
453	0.052	0.023	0.021	0.015	0.017	0.007	0.006	0.006	0.005	0.004	0.002	0.002	0.001	0.016
453.5	0.052	0.023	0.021	0.015	0.017	0.007	0.006	0.006	0.005	0.004	0.002	0.001	0.001	0.017
454	0.052	0.023	0.021	0.015	0.017	0.007	0.006	0.005	0.004	0.004	0.001	0.001	0.001	0.017
454.5	0.052	0.023	0.021	0.015	0.017	0.006	0.006	0.005	0.004	0.004	0.001	0.002	0.001	0.016
455	0.052	0.023	0.02	0.015	0.017	0.006	0.006	0.005	0.004	0.004	0.001	0.001	0.001	0.016
455.5	0.051	0.023	0.02	0.015	0.017	0.007	0.006	0.006	0.004	0.005	0.001	0.001	0.001	0.016
456	0.051	0.022	0.021	0.015	0.017	0.007	0.006	0.005	0.004	0.005	0.002	0.001	0.001	0.016
456.5	0.051	0.023	0.021	0.015	0.017	0.006	0.006	0.005	0.004	0.004	0.002	0.002	0.001	0.016
457	0.051	0.023	0.021	0.015	0.017	0.006	0.006	0.005	0.004	0.004	0.001	0.001	0.001	0.016
457.5	0.051	0.023	0.02	0.015	0.017	0.007	0.006	0.005	0.005	0.004	0.001	0.001	0.001	0.016
458	0.051	0.023	0.021	0.015	0.017	0.007	0.006	0.005	0.005	0.004	0.002	0.001	0.001	0.016
458.5	0.051	0.023	0.021	0.015	0.017	0.006	0.006	0.005	0.005	0.004	0.002	0.002	0.001	0.016
459	0.051	0.023	0.02	0.015	0.017	0.006	0.006	0.005	0.004	0.004	0.001	0.001	0.001	0.016
459.5	0.051	0.023	0.02	0.015	0.017	0.007	0.006	0.006	0.005	0.004	0.001	0.001	0.001	0.016
460	0.051	0.023	0.021	0.015	0.017	0.007	0.006	0.005	0.005	0.004	0.002	0.001	0.001	0.016
460.5	0.051	0.022	0.021	0.015	0.017	0.007	0.006	0.005	0.004	0.004	0.002	0.002	0.001	0.016
461	0.051	0.023	0.021	0.015	0.017	0.006	0.006	0.005	0.004	0.004	0.002	0.001	0.001	0.016
461.5	0.051	0.023	0.02	0.015	0.017	0.007	0.006	0.006	0.004	0.004	0.002	0.001	0.001	0.016
462	0.051	0.023	0.02	0.015	0.017	0.007	0.006	0.005	0.004	0.004	0.002	0.001	0.001	0.016
462.5	0.05	0.022	0.02	0.014	0.017	0.006	0.006	0.005	0.004	0.004	0.002	0.002	0.001	0.015
463	0.05	0.022	0.02	0.014	0.017	0.006	0.006	0.005	0.004	0.004	0.002	0.002	0.001	0.015
463.5	0.051	0.023	0.02	0.014	0.017	0.007	0.006	0.006	0.004	0.004	0.001	0.001	0.001	0.015
464	0.051	0.023	0.02	0.015	0.017	0.007	0.006	0.006	0.005	0.004	0.001	0.001	0.001	0.016
464.5	0.05	0.022	0.021	0.015	0.017	0.006	0.006	0.005	0.004	0.004	0.002	0.002	0.001	0.015
465	0.05	0.022	0.02	0.014	0.017	0.006	0.006	0.005	0.004	0.004	0.002	0.002	0.001	0.015
465.5	0.05	0.022	0.02	0.014	0.017	0.007	0.006	0.005	0.004	0.004	0.002	0.002	0.001	0.016
466	0.05	0.022	0.02	0.015	0.017	0.007	0.006	0.005	0.004	0.004	0.001	0.001	0.001	0.016
466.5	0.05	0.022	0.02	0.015	0.017	0.006	0.006	0.005	0.004	0.004	0.001	0.001	0.001	0.015
467	0.05	0.022	0.02	0.015	0.016	0.006	0.006	0.005	0.004	0.004	0.002	0.001	0.001	0.015
467.5	0.05	0.022	0.02	0.014	0.016	0.006	0.006	0.005	0.004	0.004	0.001	0.001	0.001	0.015
468	0.05	0.022	0.02	0.015	0.016	0.006	0.006	0.005	0.004	0.004	0.001	0.001	0.001	0.015
468.5	0.05	0.022	0.02	0.015	0.016	0.006	0.006	0.005	0.005	0.004	0.001	0.001	0.001	0.015
469	0.05	0.022	0.02	0.015	0.016	0.006	0.006	0.005	0.004	0.004	0.002	0.001	0.001	0.015
469.5	0.05	0.022	0.02	0.014	0.017	0.006	0.006	0.005	0.004	0.004	0.002	0.001	0.001	0.015
470	0.05	0.022	0.02	0.014	0.017	0.006	0.006	0.005	0.004	0.004	0.002	0.001	0.001	0.015
470.5	0.049	0.022	0.02	0.014	0.016	0.006	0.006	0.005	0.004	0.004	0.001	0.001	0.001	0.015
471	0.049	0.022	0.02	0.015	0.016	0.006	0.006	0.005	0.004	0.004	0.001	0.001	0.001	0.015
471.5	0.049	0.022	0.02	0.014	0.016	0.006	0.006	0.005	0.004	0.004	0.002	0.001	0.001	0.015
472	0.049	0.022	0.02	0.014	0.016	0.006	0.006	0.005	0.004	0.004	0.002	0.002	0.001	0.015
472.5	0.049	0.022	0.02	0.015	0.016	0.007	0.006	0.006	0.004	0.004	0.001	0.001	0.001	0.015
473	0.049	0.022	0.02	0.015	0.016	0.006	0.006	0.005	0.004	0.004	0.001	0.001	0.001	0.015
473.5	0.049	0.022	0.02	0.014	0.016	0.006	0.006	0.005	0.004	0.004	0.002	0.001	0.001	0.015
474	0.049	0.022	0.02	0.014	0.016	0.006	0.006	0.005	0.004	0.004	0.002	0.001	0.001	0.015
474.5	0.049	0.022	0.02	0.014	0.016	0.006	0.006	0.005	0.004	0.004	0.001	0.001	0.001	0.015
475	0.049	0.022	0.02	0.014	0.016	0.007	0.006	0.005	0.004	0.004	0.001	0.001	0.001	0.015
475.5	0.049	0.022	0.02	0.014	0.016	0.006	0.006	0.005	0.004	0.004	0.002	0.002	0.001	0.014
476	0.049	0.022	0.02	0.014	0.016	0.006	0.006	0.005	0.004	0.004	0.001	0.002	0.001	0.015
476.5	0.049	0.022	0.02	0.014	0.016	0.006	0.006	0.005	0.004	0.004	0.001	0.001	0.001	0.014
477	0.049	0.022	0.02	0.015	0.016	0.007	0.006	0.005	0.004	0.004	0.001	0.001	0.001	0.014
477.5	0.048	0.022	0.02	0.014	0.016	0.006	0.006	0.005	0.004	0.004	0.001	0.001	0.001	0.014
478	0.048	0.022	0.02	0.014	0.016	0.006	0.006	0.005	0.004	0.004	0.001	0.001	0.001	0.014
478.5	0.048	0.022	0.02	0.014	0.016	0.006	0.006	0.005	0.004	0.004	0.002	0.001	0.001	0.014
479	0.048	0.022	0.02	0.014	0.016	0.007	0.006	0.005	0.004	0.004	0.002	0.001	0.001	0.014
479.5	0.048	0.022	0.02	0.014	0.016	0.007	0.006	0.005	0.004	0.004	0.001	0.001	0.001	0.014
480	0.048	0.022	0.02	0.014	0.016	0.006	0.006	0.005	0.004	0.004	0.001	0.001	0.001	0.014
480.5	0.048	0.022	0.02	0.014	0.016	0.006	0.006	0.005	0.004	0.004	0.002	0.001	0.001	0.014
481	0.048	0.022	0.02	0.014	0.016	0.007	0.006	0.005	0.004	0.004	0.002	0.001	0.001	0.014
481.5	0.048	0.022	0.02	0.015	0.016	0.007	0.006	0.005	0.004	0.004	0.001	0.001	0.001	0.014
482	0.048	0.022	0.02	0.015	0.016	0.007	0.006	0.005	0.005	0.004	0.001	0.001	0.001	0.014
482.5	0.049	0.022	0.02	0.014	0.016	0.006	0.006	0.005	0.004	0.004	0.001	0.002	0.001	0.014
483	0.049	0.023	0.02	0.014	0.016	0.007	0.006	0.006	0.004	0.004	0.002	0.002	0.001	0.014
483.5	0.049	0.022	0.02	0.015	0.016	0.007	0.006	0.005	0.004	0.004	0.002	0.002	0.001	0.014
484	0.049	0.022	0.02	0.015	0.016	0.007	0.006	0.005	0.004	0.004	0.001	0.001	0.001	0.014
484.5	0.049	0.022	0.02	0.015	0.016	0.006	0.006	0.005	0.005	0.004	0.001	0.001	0.001	0.014
485	0.049	0.022	0.02	0.015	0.016	0.006	0.006	0.005	0.004	0.004	0.002	0.001	0.001	0.014
485.5	0.049	0.022	0.02	0.015	0.016	0.007	0.006	0.005	0.004	0.004	0.001	0.001	0.001	0.014
486	0.049	0.023	0.02	0.015	0.016	0.006	0.006	0.005	0.004	0.004	0.001	0.001	0	0.013
486.5	0.049	0.023	0.02	0.015	0.016	0.006	0.006	0.005	0.004	0.004	0.001	0.001	0.001	0.013
487	0.049	0.023	0.02	0.015	0.016	0.006	0.006	0.005	0.004	0.004	0.002	0.001	0.001	0.014
487.5	0.049	0.023	0.02	0.015	0.016	0.007	0.006	0.005	0.004	0.004	0.001	0.001	0.001	0.013
488	0.049	0.023	0.021	0.015	0.016	0.007	0.006	0.005	0.004	0.004	0.001	0.001	0.001	0.013
488.5	0.05	0.023	0.021	0.015	0.016	0.007	0.006	0.006	0.004	0.004	0.001	0.002	0.001	0.013
489	0.05	0.023	0.021	0.015	0.016	0.007	0.006	0.006	0.004	0.004	0.002	0.001	0.001	0.014
489.5	0.05	0.023	0.021	0.015	0.017	0.007	0.006	0.005	0.005	0.004	0.002	0.001	0.001	0.013
490	0.05	0.023	0.021	0.016	0.016	0.007	0.007	0.005	0.005	0.005	0.001	0.001	0.001	0.013
490.5	0.051	0.024	0.022	0.016	0.016	0.007	0.007	0.006	0.004	0.004	0.001	0.002	0.001	0.013
491	0.051	0.025	0.022	0.016	0.017	0.007	0.006	0.006	0.004	0.004	0.002	0.002	0.001	0.014
491.5	0.051	0.025	0.021	0.016	0.017	0.008	0.006	0.006	0.004	0.004	0.002	0.001	0.001	0.014
492	0.051	0.024	0.022	0.016	0.017	0.008	0.007	0.005	0.005	0.005	0.002	0.001	0.001	0.013
492.5	0.051	0.024	0.022	0.017	0.017	0.007	0.007	0.006	0.005	0.005	0.001	0.001	0	0.013
493	0.052	0.025	0.022	0.016	0.017	0.007	0.006	0.006	0.005	0.004	0.001	0.002	0.001	0.013
493.5	0.053	0.026	0.022	0.016	0.017	0.008	0.006	0.006	0.004	0.004	0.002	0.001	0.001	0.014
494	0.052	0.025	0.022	0.017	0.017	0.008	0.007	0.005	0.004	0.005	0.002	0.001	0.001	0.013
494.5	0.052	0.025	0.023	0.017	0.017	0.008	0.007	0.005	0.005	0.005	0.001	0.002	0.001	0.012
495	0.053	0.026	0.023	0.017	0.018	0.007	0.007	0.006	0.005	0.004	0.002	0.002	0.001	0.013
495.5	0.054	0.027	0.022	0.017	0.018	0.008	0.007	0.007	0.005	0.004	0.002	0.001	0.001	0.013
496	0.054	0.027	0.023	0.017	0.018	0.009	0.007	0.006	0.005	0.005	0.002	0.001	0.002	0.013
496.5	0.054	0.026	0.024	0.018	0.018	0.009	0.008	0.006	0.005	0.005	0.002	0.002	0.001	0.013
497	0.054	0.027	0.024	0.018	0.018	0.008	0.008	0.006	0.005	0.005	0.002	0.002	0.001	0.013
497.5	0.055	0.028	0.023	0.018	0.019	0.008	0.008	0.007	0.005	0.004	0.002	0.002	0.001	0.013
498	0.056	0.028	0.024	0.018	0.018	0.009	0.007	0.007	0.005	0.005	0.003	0.001	0.002	0.013
498.5	0.056	0.028	0.024	0.019	0.018	0.009	0.008	0.006	0.005	0.005	0.003	0.002	0.001	0.013
499	0.056	0.028	0.025	0.019	0.018	0.009	0.008	0.006	0.005	0.005	0.003	0.002	0.001	0.012
499.5	0.057	0.029	0.024	0.019	0.019	0.009	0.008	0.007	0.006	0.005	0.002	0.002	0.001	0.013
500	0.057	0.029	0.025	0.019	0.019	0.009	0.008	0.007	0.005	0.005	0.003	0.002	0.002	0.013
500.5	0.057	0.029	0.026	0.019	0.019	0.01	0.008	0.007	0.005	0.005	0.003	0.002	0.002	0.013
501	0.058	0.029	0.026	0.02	0.019	0.01	0.008	0.007	0.005	0.005	0.003	0.002	0.002	0.013
501.5	0.058	0.03	0.026	0.02	0.019	0.009	0.009	0.007	0.006	0.005	0.003	0.002	0.001	0.013
502	0.059	0.03	0.026	0.02	0.02	0.01	0.009	0.007	0.006	0.005	0.003	0.002	0.001	0.013
502.5	0.059	0.031	0.027	0.02	0.02	0.01	0.009	0.007	0.006	0.005	0.003	0.002	0.002	0.013
503	0.06	0.031	0.027	0.02	0.02	0.01	0.009	0.007	0.006	0.005	0.003	0.002	0.002	0.013
503.5	0.06	0.032	0.027	0.021	0.02	0.011	0.009	0.007	0.006	0.005	0.003	0.002	0.002	0.013
504	0.061	0.032	0.027	0.021	0.02	0.01	0.009	0.007	0.006	0.006	0.003	0.003	0.002	0.013
504.5	0.061	0.032	0.028	0.021	0.021	0.01	0.009	0.008	0.006	0.005	0.003	0.003	0.002	0.013
505	0.061	0.033	0.028	0.021	0.021	0.011	0.009	0.008	0.006	0.005	0.004	0.003	0.002	0.013
505.5	0.062	0.033	0.029	0.022	0.021	0.011	0.009	0.008	0.006	0.005	0.003	0.002	0.002	0.013
506	0.062	0.034	0.029	0.022	0.021	0.011	0.009	0.008	0.006	0.006	0.003	0.002	0.002	0.013
506.5	0.063	0.034	0.029	0.022	0.021	0.011	0.01	0.008	0.006	0.006	0.003	0.003	0.002	0.013
507	0.064	0.035	0.03	0.022	0.022	0.011	0.01	0.009	0.006	0.006	0.004	0.003	0.002	0.013
507.5	0.065	0.035	0.03	0.023	0.022	0.012	0.01	0.008	0.006	0.006	0.004	0.003	0.002	0.013
508	0.065	0.035	0.03	0.024	0.022	0.012	0.01	0.008	0.006	0.006	0.003	0.003	0.002	0.013
508.5	0.066	0.036	0.031	0.024	0.022	0.012	0.01	0.008	0.006	0.006	0.003	0.003	0.002	0.013
509	0.066	0.037	0.031	0.024	0.023	0.012	0.011	0.009	0.007	0.006	0.004	0.003	0.002	0.013
509.5	0.067	0.037	0.032	0.024	0.023	0.012	0.011	0.009	0.007	0.006	0.004	0.003	0.002	0.013
510	0.067	0.037	0.032	0.025	0.023	0.013	0.011	0.009	0.006	0.006	0.004	0.003	0.002	0.013
510.5	0.068	0.038	0.032	0.025	0.023	0.013	0.011	0.009	0.006	0.007	0.004	0.003	0.002	0.012
511	0.069	0.039	0.033	0.025	0.024	0.013	0.011	0.009	0.007	0.006	0.004	0.003	0.002	0.013
511.5	0.07	0.039	0.033	0.025	0.024	0.013	0.011	0.009	0.007	0.006	0.004	0.003	0.002	0.013
512	0.07	0.04	0.034	0.026	0.024	0.014	0.011	0.009	0.007	0.006	0.004	0.003	0.002	0.013
512.5	0.071	0.04	0.034	0.026	0.024	0.014	0.011	0.009	0.007	0.006	0.004	0.003	0.002	0.012
513	0.072	0.041	0.034	0.027	0.025	0.014	0.012	0.009	0.007	0.007	0.004	0.003	0.002	0.012
513.5	0.073	0.042	0.035	0.027	0.025	0.014	0.012	0.01	0.007	0.007	0.004	0.003	0.002	0.013
514	0.073	0.042	0.036	0.027	0.025	0.014	0.012	0.01	0.007	0.007	0.004	0.003	0.003	0.013
514.5	0.074	0.042	0.036	0.028	0.025	0.015	0.012	0.01	0.007	0.007	0.004	0.003	0.003	0.013
515	0.076	0.044	0.037	0.028	0.026	0.015	0.013	0.01	0.008	0.007	0.004	0.003	0.002	0.012
515.5	0.076	0.044	0.037	0.028	0.026	0.015	0.013	0.01	0.008	0.007	0.004	0.004	0.003	0.013
516	0.077	0.045	0.038	0.029	0.027	0.015	0.013	0.011	0.008	0.007	0.004	0.003	0.003	0.013
516.5	0.078	0.045	0.038	0.03	0.027	0.016	0.013	0.011	0.008	0.007	0.005	0.003	0.003	0.013
517	0.079	0.046	0.039	0.03	0.027	0.016	0.013	0.011	0.008	0.007	0.005	0.003	0.002	0.013
517.5	0.08	0.047	0.04	0.031	0.028	0.016	0.014	0.011	0.008	0.008	0.004	0.004	0.003	0.013
518	0.081	0.048	0.04	0.031	0.028	0.016	0.014	0.011	0.008	0.008	0.005	0.004	0.003	0.013
518.5	0.081	0.048	0.04	0.031	0.028	0.017	0.014	0.011	0.008	0.008	0.005	0.004	0.003	0.013
519	0.083	0.049	0.041	0.032	0.029	0.017	0.014	0.011	0.008	0.008	0.005	0.004	0.003	0.012
519.5	0.084	0.05	0.042	0.033	0.029	0.018	0.015	0.011	0.009	0.008	0.005	0.004	0.003	0.012
520	0.085	0.051	0.042	0.033	0.03	0.017	0.015	0.012	0.009	0.008	0.005	0.004	0.003	0.013
520.5	0.086	0.051	0.043	0.033	0.029	0.018	0.015	0.012	0.008	0.008	0.005	0.004	0.003	0.013
521	0.087	0.052	0.043	0.034	0.03	0.018	0.015	0.012	0.009	0.008	0.005	0.004	0.003	0.012
521.5	0.088	0.053	0.044	0.035	0.031	0.019	0.015	0.012	0.009	0.008	0.005	0.004	0.003	0.012
522	0.089	0.054	0.045	0.035	0.031	0.019	0.016	0.012	0.009	0.008	0.005	0.004	0.003	0.013
522.5	0.09	0.055	0.046	0.035	0.031	0.019	0.016	0.013	0.009	0.008	0.005	0.004	0.003	0.013
523	0.091	0.055	0.046	0.036	0.032	0.02	0.016	0.013	0.009	0.008	0.006	0.004	0.003	0.012
523.5	0.092	0.056	0.046	0.037	0.032	0.02	0.017	0.013	0.01	0.009	0.006	0.004	0.003	0.012
524	0.094	0.057	0.047	0.037	0.033	0.02	0.017	0.013	0.01	0.009	0.006	0.004	0.003	0.013
524.5	0.095	0.058	0.048	0.038	0.033	0.021	0.017	0.014	0.01	0.009	0.006	0.005	0.004	0.013
525	0.096	0.059	0.049	0.038	0.033	0.021	0.017	0.014	0.01	0.009	0.006	0.005	0.004	0.013
525.5	0.097	0.06	0.049	0.039	0.034	0.022	0.018	0.014	0.01	0.009	0.006	0.005	0.003	0.012
526	0.099	0.061	0.051	0.04	0.035	0.022	0.018	0.014	0.01	0.01	0.006	0.005	0.004	0.012
526.5	0.1	0.062	0.052	0.04	0.035	0.022	0.019	0.014	0.01	0.01	0.006	0.005	0.004	0.013
527	0.101	0.063	0.052	0.041	0.036	0.023	0.019	0.015	0.01	0.01	0.007	0.005	0.004	0.013
527.5	0.103	0.064	0.053	0.042	0.036	0.023	0.019	0.015	0.011	0.01	0.007	0.005	0.004	0.012
528	0.104	0.065	0.054	0.042	0.036	0.023	0.019	0.015	0.011	0.01	0.007	0.005	0.004	0.012
528.5	0.106	0.066	0.055	0.043	0.037	0.024	0.02	0.015	0.011	0.011	0.007	0.005	0.004	0.013
529	0.107	0.067	0.055	0.043	0.037	0.024	0.02	0.015	0.011	0.01	0.007	0.005	0.004	0.013
529.5	0.108	0.068	0.056	0.044	0.037	0.025	0.02	0.016	0.011	0.01	0.007	0.005	0.004	0.013
530	0.109	0.069	0.057	0.045	0.038	0.025	0.02	0.016	0.011	0.01	0.007	0.005	0.004	0.012
530.5	0.111	0.07	0.058	0.045	0.039	0.025	0.02	0.016	0.012	0.011	0.007	0.006	0.005	0.012
531	0.113	0.071	0.059	0.046	0.04	0.026	0.021	0.016	0.012	0.011	0.007	0.006	0.005	0.013
531.5	0.114	0.072	0.059	0.047	0.04	0.026	0.022	0.017	0.012	0.011	0.008	0.006	0.005	0.013
532	0.115	0.073	0.06	0.048	0.04	0.027	0.022	0.017	0.012	0.011	0.008	0.006	0.005	0.012
532.5	0.116	0.074	0.061	0.048	0.041	0.027	0.022	0.017	0.012	0.012	0.007	0.006	0.005	0.012
533	0.118	0.075	0.062	0.049	0.042	0.027	0.022	0.017	0.012	0.012	0.007	0.006	0.005	0.013
533.5	0.12	0.077	0.063	0.05	0.042	0.028	0.023	0.018	0.012	0.012	0.008	0.006	0.005	0.013
534	0.121	0.077	0.063	0.051	0.042	0.028	0.023	0.018	0.012	0.011	0.008	0.006	0.005	0.012
534.5	0.122	0.078	0.064	0.051	0.043	0.029	0.023	0.018	0.013	0.012	0.008	0.006	0.005	0.012
535	0.124	0.08	0.066	0.052	0.044	0.029	0.024	0.018	0.013	0.012	0.008	0.006	0.005	0.013
535.5	0.126	0.081	0.067	0.052	0.044	0.029	0.024	0.019	0.013	0.012	0.008	0.007	0.006	0.013
536	0.128	0.082	0.067	0.053	0.045	0.03	0.025	0.019	0.013	0.012	0.008	0.007	0.005	0.013
536.5	0.13	0.084	0.069	0.054	0.045	0.03	0.025	0.019	0.014	0.013	0.008	0.007	0.005	0.013
537	0.132	0.085	0.07	0.055	0.046	0.031	0.026	0.02	0.014	0.013	0.009	0.007	0.005	0.013
537.5	0.134	0.086	0.071	0.056	0.047	0.032	0.026	0.02	0.014	0.013	0.009	0.007	0.005	0.013
538	0.136	0.087	0.072	0.057	0.048	0.032	0.027	0.021	0.015	0.014	0.009	0.007	0.006	0.013
538.5	0.137	0.089	0.073	0.058	0.048	0.032	0.027	0.021	0.015	0.014	0.009	0.007	0.006	0.013
539	0.139	0.09	0.074	0.059	0.049	0.033	0.027	0.021	0.015	0.014	0.009	0.008	0.006	0.013
539.5	0.141	0.091	0.075	0.059	0.05	0.034	0.028	0.022	0.015	0.014	0.01	0.007	0.006	0.013
540	0.143	0.092	0.076	0.06	0.05	0.034	0.028	0.022	0.015	0.014	0.01	0.007	0.006	0.013
540.5	0.145	0.094	0.077	0.061	0.051	0.034	0.029	0.022	0.016	0.015	0.01	0.008	0.006	0.013
541	0.146	0.096	0.078	0.062	0.052	0.035	0.029	0.022	0.016	0.015	0.01	0.008	0.006	0.013
541.5	0.148	0.097	0.079	0.063	0.052	0.036	0.029	0.022	0.016	0.015	0.01	0.008	0.006	0.013
542	0.15	0.098	0.08	0.064	0.053	0.036	0.03	0.023	0.016	0.015	0.01	0.008	0.006	0.013
542.5	0.153	0.1	0.082	0.065	0.054	0.037	0.03	0.024	0.016	0.015	0.01	0.008	0.006	0.013
543	0.155	0.102	0.083	0.066	0.055	0.037	0.031	0.024	0.017	0.016	0.01	0.008	0.007	0.013
543.5	0.157	0.103	0.084	0.067	0.056	0.038	0.031	0.024	0.017	0.016	0.01	0.009	0.007	0.013
544	0.159	0.104	0.085	0.068	0.056	0.038	0.031	0.024	0.017	0.016	0.011	0.009	0.007	0.013
544.5	0.161	0.106	0.086	0.069	0.057	0.039	0.032	0.025	0.017	0.016	0.011	0.009	0.007	0.013
545	0.163	0.107	0.088	0.07	0.058	0.039	0.032	0.025	0.018	0.016	0.011	0.009	0.007	0.013
545.5	0.165	0.109	0.089	0.07	0.058	0.04	0.033	0.025	0.018	0.016	0.011	0.009	0.007	0.013
546	0.167	0.111	0.09	0.072	0.059	0.041	0.034	0.026	0.018	0.017	0.011	0.009	0.007	0.013
546.5	0.169	0.112	0.091	0.073	0.06	0.042	0.034	0.026	0.018	0.017	0.012	0.009	0.007	0.013
547	0.172	0.114	0.093	0.074	0.061	0.042	0.034	0.027	0.018	0.017	0.012	0.009	0.007	0.013
547.5	0.174	0.116	0.094	0.075	0.062	0.043	0.035	0.027	0.019	0.017	0.012	0.009	0.008	0.013
548	0.176	0.117	0.096	0.076	0.062	0.043	0.036	0.027	0.019	0.018	0.012	0.01	0.008	0.013
548.5	0.178	0.119	0.097	0.077	0.063	0.044	0.036	0.028	0.019	0.018	0.012	0.01	0.008	0.013
549	0.181	0.121	0.098	0.078	0.064	0.045	0.036	0.028	0.02	0.018	0.013	0.01	0.008	0.013
549.5	0.183	0.122	0.1	0.079	0.065	0.045	0.037	0.029	0.02	0.018	0.013	0.01	0.008	0.013
550	0.185	0.124	0.101	0.08	0.066	0.046	0.038	0.029	0.02	0.019	0.013	0.01	0.008	0.013
550.5	0.188	0.126	0.102	0.081	0.066	0.046	0.038	0.029	0.02	0.019	0.013	0.01	0.009	0.013
551	0.19	0.127	0.103	0.083	0.067	0.047	0.039	0.03	0.021	0.019	0.013	0.01	0.009	0.013
551.5	0.192	0.129	0.105	0.084	0.068	0.048	0.039	0.03	0.021	0.019	0.013	0.01	0.009	0.013
552	0.195	0.131	0.107	0.085	0.069	0.048	0.04	0.031	0.021	0.02	0.014	0.011	0.009	0.013
552.5	0.197	0.133	0.108	0.086	0.07	0.049	0.04	0.031	0.022	0.02	0.014	0.011	0.009	0.013
553	0.199	0.135	0.109	0.087	0.071	0.05	0.041	0.032	0.022	0.02	0.014	0.011	0.009	0.013
553.5	0.202	0.136	0.111	0.088	0.072	0.051	0.041	0.032	0.022	0.02	0.015	0.011	0.01	0.013
554	0.204	0.138	0.112	0.089	0.073	0.051	0.042	0.032	0.022	0.021	0.015	0.011	0.009	0.013
554.5	0.207	0.14	0.114	0.09	0.074	0.052	0.043	0.033	0.023	0.021	0.015	0.012	0.01	0.014
555	0.209	0.142	0.115	0.091	0.074	0.053	0.043	0.033	0.023	0.021	0.015	0.012	0.01	0.014
555.5	0.211	0.144	0.116	0.093	0.075	0.053	0.043	0.034	0.023	0.021	0.015	0.012	0.01	0.014
556	0.214	0.145	0.118	0.094	0.077	0.054	0.044	0.034	0.024	0.022	0.015	0.012	0.01	0.014
556.5	0.216	0.147	0.119	0.095	0.078	0.055	0.045	0.035	0.024	0.022	0.016	0.012	0.01	0.014
557	0.218	0.149	0.121	0.096	0.078	0.056	0.045	0.035	0.024	0.022	0.016	0.012	0.01	0.014
557.5	0.22	0.151	0.122	0.097	0.079	0.056	0.046	0.035	0.024	0.022	0.016	0.012	0.011	0.014
558	0.223	0.152	0.123	0.098	0.08	0.057	0.046	0.036	0.024	0.023	0.016	0.012	0.01	0.014
558.5	0.226	0.154	0.125	0.099	0.081	0.057	0.047	0.036	0.025	0.023	0.016	0.013	0.01	0.014
559	0.228	0.155	0.126	0.1	0.081	0.058	0.048	0.036	0.025	0.023	0.016	0.013	0.011	0.014
559.5	0.23	0.157	0.128	0.102	0.082	0.059	0.048	0.037	0.025	0.023	0.017	0.013	0.011	0.014
560	0.232	0.159	0.129	0.103	0.083	0.06	0.049	0.037	0.025	0.023	0.017	0.013	0.011	0.014
560.5	0.235	0.161	0.13	0.104	0.084	0.06	0.049	0.038	0.026	0.024	0.017	0.013	0.011	0.014
561	0.237	0.163	0.132	0.105	0.085	0.061	0.05	0.038	0.026	0.024	0.017	0.014	0.011	0.014
561.5	0.24	0.164	0.133	0.106	0.086	0.062	0.05	0.038	0.026	0.024	0.017	0.014	0.011	0.014
562	0.242	0.166	0.135	0.108	0.087	0.062	0.051	0.039	0.027	0.024	0.018	0.014	0.011	0.014
562.5	0.244	0.168	0.136	0.108	0.088	0.063	0.051	0.039	0.027	0.025	0.018	0.014	0.011	0.014
563	0.247	0.17	0.137	0.109	0.089	0.064	0.052	0.039	0.027	0.025	0.018	0.014	0.012	0.014
563.5	0.249	0.172	0.139	0.111	0.089	0.065	0.052	0.04	0.027	0.025	0.018	0.014	0.012	0.014
564	0.252	0.173	0.14	0.112	0.09	0.065	0.053	0.041	0.027	0.025	0.018	0.014	0.012	0.014
564.5	0.254	0.175	0.142	0.113	0.091	0.066	0.054	0.041	0.028	0.026	0.019	0.014	0.012	0.014
565	0.256	0.177	0.143	0.114	0.092	0.067	0.054	0.041	0.028	0.026	0.019	0.014	0.012	0.014
565.5	0.258	0.179	0.144	0.115	0.093	0.068	0.054	0.042	0.028	0.027	0.019	0.015	0.012	0.014
566	0.261	0.181	0.146	0.117	0.094	0.068	0.055	0.042	0.029	0.027	0.019	0.015	0.012	0.014
566.5	0.263	0.182	0.147	0.118	0.095	0.069	0.056	0.042	0.029	0.027	0.019	0.015	0.012	0.014
567	0.266	0.184	0.149	0.119	0.096	0.069	0.056	0.043	0.029	0.027	0.02	0.015	0.012	0.014
567.5	0.268	0.185	0.15	0.12	0.096	0.07	0.057	0.043	0.03	0.028	0.02	0.015	0.013	0.014
568	0.27	0.187	0.151	0.121	0.097	0.071	0.057	0.043	0.03	0.028	0.02	0.016	0.013	0.014
568.5	0.273	0.189	0.153	0.122	0.098	0.071	0.058	0.044	0.03	0.028	0.02	0.016	0.013	0.014
569	0.275	0.191	0.154	0.123	0.099	0.072	0.058	0.045	0.03	0.028	0.02	0.016	0.013	0.014
569.5	0.277	0.193	0.155	0.124	0.1	0.073	0.059	0.045	0.031	0.028	0.021	0.016	0.013	0.014
570	0.279	0.194	0.157	0.125	0.101	0.074	0.059	0.045	0.031	0.029	0.021	0.016	0.013	0.015
570.5	0.282	0.196	0.158	0.126	0.102	0.074	0.06	0.046	0.031	0.029	0.021	0.016	0.014	0.015
571	0.284	0.198	0.16	0.128	0.103	0.075	0.061	0.046	0.031	0.029	0.021	0.016	0.014	0.014
571.5	0.286	0.2	0.161	0.129	0.103	0.075	0.061	0.047	0.032	0.029	0.021	0.016	0.014	0.014
572	0.288	0.201	0.162	0.13	0.104	0.076	0.061	0.047	0.032	0.03	0.022	0.017	0.014	0.015
572.5	0.291	0.203	0.164	0.131	0.105	0.077	0.062	0.047	0.032	0.03	0.022	0.017	0.014	0.015
573	0.293	0.204	0.165	0.132	0.106	0.077	0.062	0.048	0.032	0.03	0.022	0.017	0.014	0.014
573.5	0.296	0.206	0.166	0.133	0.107	0.078	0.063	0.048	0.033	0.03	0.022	0.017	0.014	0.015
574	0.298	0.208	0.167	0.134	0.108	0.079	0.064	0.048	0.033	0.03	0.022	0.017	0.014	0.015
574.5	0.3	0.21	0.169	0.135	0.108	0.079	0.064	0.049	0.033	0.031	0.022	0.018	0.015	0.015
575	0.303	0.212	0.171	0.136	0.109	0.08	0.065	0.049	0.033	0.031	0.022	0.018	0.015	0.015
575.5	0.305	0.213	0.172	0.138	0.11	0.081	0.066	0.05	0.034	0.031	0.023	0.018	0.015	0.015
576	0.308	0.215	0.174	0.139	0.111	0.081	0.066	0.05	0.034	0.031	0.023	0.018	0.015	0.015
576.5	0.31	0.217	0.175	0.14	0.112	0.082	0.067	0.05	0.034	0.032	0.023	0.018	0.015	0.015
577	0.312	0.219	0.176	0.141	0.113	0.083	0.067	0.051	0.035	0.032	0.023	0.018	0.015	0.015
577.5	0.315	0.221	0.178	0.142	0.114	0.084	0.068	0.052	0.035	0.032	0.024	0.018	0.015	0.015
578	0.318	0.222	0.18	0.144	0.115	0.084	0.068	0.052	0.035	0.033	0.024	0.018	0.016	0.015
578.5	0.32	0.224	0.181	0.145	0.116	0.085	0.068	0.052	0.035	0.033	0.024	0.019	0.015	0.015
579	0.322	0.226	0.182	0.146	0.117	0.086	0.069	0.053	0.036	0.033	0.024	0.019	0.015	0.015
579.5	0.325	0.228	0.184	0.147	0.117	0.087	0.07	0.053	0.036	0.033	0.024	0.019	0.016	0.015
580	0.328	0.23	0.185	0.148	0.119	0.087	0.071	0.054	0.036	0.033	0.025	0.019	0.016	0.015
580.5	0.33	0.232	0.187	0.15	0.12	0.088	0.071	0.054	0.036	0.034	0.025	0.019	0.016	0.015
581	0.333	0.233	0.188	0.151	0.121	0.089	0.072	0.054	0.037	0.034	0.025	0.02	0.016	0.015
581.5	0.335	0.236	0.19	0.152	0.121	0.09	0.072	0.055	0.037	0.035	0.025	0.02	0.016	0.016
582	0.338	0.238	0.191	0.153	0.122	0.091	0.073	0.056	0.037	0.035	0.025	0.02	0.016	0.015
582.5	0.341	0.24	0.193	0.155	0.123	0.091	0.074	0.056	0.037	0.035	0.026	0.02	0.017	0.015
583	0.343	0.241	0.195	0.156	0.124	0.092	0.074	0.056	0.038	0.036	0.026	0.02	0.017	0.016
583.5	0.346	0.243	0.196	0.157	0.125	0.093	0.075	0.057	0.038	0.036	0.026	0.02	0.017	0.016
584	0.348	0.245	0.198	0.159	0.126	0.094	0.075	0.057	0.038	0.036	0.026	0.021	0.017	0.016
584.5	0.351	0.247	0.199	0.16	0.127	0.094	0.076	0.058	0.038	0.036	0.026	0.021	0.017	0.016
585	0.354	0.249	0.201	0.161	0.128	0.095	0.077	0.058	0.039	0.036	0.027	0.021	0.018	0.016
585.5	0.357	0.251	0.202	0.162	0.129	0.096	0.077	0.058	0.04	0.037	0.027	0.021	0.018	0.016
586	0.359	0.253	0.204	0.163	0.13	0.097	0.078	0.059	0.04	0.037	0.027	0.021	0.018	0.016
586.5	0.362	0.255	0.206	0.165	0.131	0.098	0.079	0.06	0.04	0.038	0.027	0.022	0.018	0.016
587	0.365	0.257	0.207	0.166	0.132	0.098	0.079	0.061	0.04	0.038	0.028	0.021	0.018	0.016
587.5	0.368	0.259	0.209	0.168	0.133	0.099	0.08	0.061	0.041	0.038	0.028	0.022	0.018	0.016
588	0.371	0.261	0.21	0.169	0.134	0.1	0.08	0.061	0.041	0.038	0.028	0.022	0.019	0.016
588.5	0.373	0.263	0.212	0.17	0.136	0.1	0.081	0.061	0.041	0.039	0.028	0.022	0.018	0.016
589	0.376	0.264	0.213	0.171	0.137	0.101	0.082	0.062	0.041	0.039	0.029	0.022	0.018	0.016
589.5	0.378	0.266	0.215	0.172	0.137	0.102	0.082	0.062	0.042	0.039	0.029	0.022	0.019	0.016
590	0.381	0.269	0.216	0.174	0.138	0.103	0.083	0.063	0.042	0.039	0.029	0.022	0.019	0.016
590.5	0.384	0.271	0.218	0.175	0.139	0.103	0.083	0.063	0.043	0.04	0.029	0.023	0.019	0.016
591	0.387	0.272	0.22	0.176	0.14	0.104	0.084	0.064	0.043	0.04	0.029	0.023	0.019	0.016
591.5	0.389	0.274	0.222	0.177	0.141	0.105	0.085	0.064	0.043	0.04	0.03	0.023	0.019	0.017
592	0.392	0.276	0.223	0.179	0.142	0.106	0.085	0.065	0.043	0.04	0.03	0.023	0.02	0.017
592.5	0.394	0.278	0.224	0.18	0.143	0.107	0.086	0.065	0.044	0.041	0.03	0.024	0.02	0.017
593	0.397	0.28	0.226	0.181	0.144	0.107	0.086	0.065	0.044	0.041	0.03	0.024	0.02	0.017
593.5	0.4	0.282	0.227	0.183	0.145	0.108	0.087	0.066	0.044	0.041	0.03	0.024	0.02	0.017
594	0.402	0.284	0.229	0.184	0.146	0.109	0.088	0.066	0.044	0.041	0.031	0.024	0.02	0.017
594.5	0.404	0.285	0.23	0.185	0.147	0.11	0.088	0.067	0.045	0.042	0.031	0.024	0.02	0.017
595	0.407	0.287	0.232	0.186	0.148	0.11	0.089	0.067	0.045	0.042	0.031	0.024	0.02	0.017
595.5	0.409	0.289	0.233	0.187	0.149	0.111	0.089	0.068	0.045	0.042	0.031	0.025	0.02	0.017
596	0.412	0.291	0.234	0.188	0.149	0.112	0.09	0.068	0.046	0.043	0.031	0.024	0.021	0.017
596.5	0.414	0.292	0.236	0.189	0.15	0.113	0.091	0.069	0.046	0.043	0.032	0.025	0.021	0.017
597	0.416	0.294	0.237	0.19	0.151	0.113	0.091	0.069	0.046	0.043	0.032	0.025	0.021	0.017
597.5	0.418	0.295	0.238	0.191	0.152	0.114	0.091	0.069	0.046	0.043	0.032	0.025	0.021	0.017
598	0.421	0.297	0.239	0.192	0.153	0.114	0.092	0.069	0.046	0.043	0.032	0.025	0.021	0.017
598.5	0.423	0.298	0.24	0.193	0.153	0.115	0.093	0.07	0.047	0.044	0.032	0.025	0.021	0.017
599	0.424	0.3	0.241	0.194	0.154	0.115	0.093	0.07	0.047	0.044	0.033	0.025	0.021	0.017
599.5	0.426	0.301	0.243	0.195	0.155	0.116	0.093	0.07	0.047	0.044	0.033	0.025	0.021	0.017
600	0.428	0.302	0.244	0.196	0.155	0.116	0.094	0.071	0.047	0.044	0.033	0.025	0.021	0.017
600.5	0.43	0.303	0.245	0.197	0.156	0.117	0.094	0.071	0.047	0.045	0.033	0.025	0.021	0.017
601	0.431	0.305	0.246	0.197	0.157	0.118	0.095	0.072	0.048	0.045	0.033	0.026	0.022	0.017
601.5	0.433	0.306	0.247	0.198	0.157	0.118	0.095	0.072	0.048	0.045	0.033	0.026	0.022	0.017
602	0.435	0.307	0.248	0.199	0.158	0.118	0.095	0.072	0.048	0.045	0.033	0.026	0.022	0.017
602.5	0.436	0.308	0.249	0.2	0.158	0.119	0.096	0.072	0.048	0.045	0.033	0.026	0.022	0.017
603	0.437	0.309	0.249	0.2	0.159	0.12	0.096	0.073	0.048	0.046	0.034	0.026	0.022	0.017
603.5	0.439	0.31	0.25	0.201	0.16	0.12	0.097	0.073	0.049	0.046	0.034	0.026	0.022	0.017
604	0.44	0.311	0.251	0.201	0.16	0.12	0.096	0.073	0.049	0.046	0.034	0.027	0.022	0.017
604.5	0.441	0.311	0.251	0.202	0.16	0.12	0.097	0.073	0.049	0.046	0.034	0.027	0.022	0.017
605	0.442	0.312	0.252	0.203	0.16	0.12	0.097	0.073	0.049	0.046	0.034	0.026	0.022	0.017
605.5	0.443	0.313	0.253	0.203	0.161	0.121	0.097	0.074	0.049	0.046	0.034	0.026	0.022	0.017
606	0.443	0.313	0.253	0.203	0.161	0.121	0.098	0.074	0.049	0.046	0.034	0.027	0.022	0.017
606.5	0.444	0.314	0.253	0.203	0.161	0.121	0.097	0.074	0.049	0.046	0.034	0.027	0.022	0.017
607	0.445	0.314	0.253	0.204	0.162	0.121	0.097	0.074	0.049	0.046	0.034	0.027	0.022	0.017
607.5	0.445	0.314	0.254	0.204	0.162	0.121	0.098	0.074	0.049	0.046	0.034	0.027	0.022	0.017
608	0.446	0.315	0.254	0.204	0.162	0.122	0.098	0.074	0.05	0.046	0.034	0.027	0.022	0.017
608.5	0.446	0.315	0.254	0.205	0.162	0.122	0.098	0.074	0.05	0.046	0.034	0.027	0.022	0.017
609	0.446	0.315	0.254	0.205	0.162	0.122	0.098	0.074	0.05	0.046	0.034	0.027	0.022	0.017
609.5	0.446	0.315	0.254	0.205	0.162	0.122	0.098	0.074	0.05	0.046	0.034	0.027	0.022	0.017
610	0.447	0.315	0.255	0.205	0.162	0.122	0.098	0.074	0.05	0.047	0.034	0.027	0.023	0.017
610.5	0.446	0.315	0.255	0.205	0.162	0.122	0.098	0.074	0.05	0.047	0.035	0.027	0.022	0.017
611	0.446	0.315	0.255	0.205	0.162	0.122	0.098	0.074	0.05	0.046	0.034	0.027	0.022	0.017
611.5	0.445	0.315	0.254	0.204	0.162	0.122	0.098	0.074	0.05	0.046	0.034	0.027	0.022	0.017
612	0.445	0.314	0.254	0.204	0.162	0.122	0.098	0.074	0.05	0.046	0.034	0.027	0.023	0.017
612.5	0.444	0.314	0.253	0.203	0.162	0.122	0.098	0.074	0.05	0.046	0.034	0.027	0.022	0.017
613	0.443	0.314	0.253	0.203	0.161	0.121	0.098	0.074	0.049	0.046	0.034	0.027	0.022	0.017
613.5	0.442	0.313	0.253	0.203	0.161	0.121	0.097	0.073	0.049	0.046	0.034	0.027	0.022	0.017
614	0.441	0.312	0.252	0.202	0.16	0.12	0.097	0.073	0.049	0.046	0.034	0.026	0.022	0.017
614.5	0.44	0.311	0.251	0.202	0.16	0.12	0.097	0.073	0.049	0.046	0.034	0.026	0.022	0.017
615	0.439	0.31	0.251	0.201	0.16	0.12	0.097	0.073	0.049	0.046	0.034	0.026	0.022	0.017
615.5	0.438	0.31	0.25	0.2	0.159	0.12	0.096	0.073	0.049	0.045	0.034	0.026	0.022	0.016
616	0.436	0.308	0.249	0.2	0.158	0.119	0.096	0.073	0.049	0.045	0.034	0.026	0.022	0.017
616.5	0.435	0.307	0.248	0.199	0.158	0.118	0.096	0.072	0.049	0.045	0.033	0.026	0.022	0.017
617	0.433	0.306	0.247	0.198	0.157	0.118	0.095	0.072	0.049	0.045	0.033	0.026	0.022	0.017
617.5	0.431	0.304	0.246	0.197	0.157	0.118	0.095	0.072	0.048	0.045	0.033	0.026	0.022	0.016
618	0.429	0.303	0.245	0.196	0.156	0.117	0.094	0.071	0.048	0.044	0.033	0.026	0.022	0.016
618.5	0.426	0.302	0.244	0.195	0.155	0.116	0.094	0.071	0.048	0.044	0.033	0.025	0.021	0.016
619	0.424	0.3	0.242	0.194	0.154	0.115	0.093	0.07	0.048	0.044	0.033	0.025	0.021	0.016
619.5	0.421	0.298	0.241	0.193	0.153	0.115	0.093	0.07	0.047	0.044	0.032	0.025	0.021	0.016
620	0.418	0.296	0.239	0.192	0.152	0.114	0.092	0.069	0.047	0.043	0.032	0.025	0.021	0.016
620.5	0.416	0.294	0.238	0.191	0.151	0.113	0.091	0.069	0.047	0.043	0.032	0.025	0.021	0.016
621	0.413	0.292	0.236	0.189	0.15	0.112	0.091	0.069	0.047	0.043	0.032	0.025	0.021	0.016
621.5	0.41	0.29	0.235	0.187	0.149	0.111	0.09	0.068	0.046	0.043	0.032	0.024	0.021	0.016
622	0.406	0.288	0.233	0.186	0.147	0.111	0.089	0.068	0.046	0.042	0.031	0.025	0.02	0.015
622.5	0.403	0.285	0.231	0.185	0.146	0.11	0.088	0.067	0.045	0.042	0.031	0.024	0.02	0.015
623	0.4	0.283	0.229	0.183	0.145	0.109	0.088	0.066	0.045	0.042	0.031	0.024	0.02	0.015
623.5	0.396	0.281	0.227	0.181	0.144	0.108	0.087	0.066	0.045	0.041	0.03	0.024	0.02	0.016
624	0.392	0.278	0.225	0.179	0.143	0.107	0.086	0.065	0.044	0.041	0.03	0.024	0.02	0.015
624.5	0.388	0.275	0.223	0.178	0.141	0.106	0.086	0.065	0.044	0.04	0.03	0.023	0.02	0.015
625	0.384	0.272	0.22	0.176	0.139	0.105	0.085	0.064	0.044	0.04	0.03	0.023	0.02	0.015
625.5	0.38	0.269	0.217	0.174	0.138	0.103	0.084	0.063	0.043	0.04	0.029	0.023	0.019	0.015
626	0.376	0.266	0.215	0.172	0.136	0.102	0.083	0.062	0.043	0.039	0.029	0.022	0.019	0.015
626.5	0.372	0.263	0.213	0.17	0.135	0.101	0.082	0.062	0.042	0.039	0.029	0.022	0.018	0.014
627	0.367	0.26	0.21	0.168	0.133	0.1	0.08	0.061	0.042	0.038	0.028	0.022	0.018	0.014
627.5	0.363	0.257	0.208	0.166	0.132	0.098	0.079	0.06	0.041	0.038	0.028	0.022	0.018	0.014
628	0.358	0.253	0.205	0.164	0.13	0.097	0.079	0.059	0.041	0.037	0.027	0.021	0.018	0.014
628.5	0.353	0.25	0.202	0.162	0.128	0.096	0.078	0.059	0.04	0.037	0.027	0.021	0.018	0.014
629	0.349	0.247	0.2	0.16	0.127	0.094	0.076	0.058	0.039	0.036	0.027	0.021	0.017	0.014
629.5	0.344	0.244	0.197	0.157	0.125	0.093	0.076	0.057	0.039	0.036	0.026	0.021	0.017	0.013
630	0.339	0.241	0.194	0.155	0.123	0.092	0.075	0.056	0.039	0.036	0.026	0.02	0.017	0.013
630.5	0.335	0.237	0.192	0.153	0.121	0.09	0.074	0.055	0.038	0.035	0.026	0.02	0.017	0.013
631	0.33	0.234	0.189	0.15	0.119	0.089	0.072	0.055	0.038	0.034	0.025	0.02	0.017	0.013
631.5	0.325	0.23	0.186	0.148	0.118	0.088	0.071	0.054	0.037	0.034	0.025	0.019	0.016	0.013
632	0.321	0.227	0.183	0.146	0.116	0.086	0.07	0.053	0.037	0.033	0.024	0.019	0.016	0.013
632.5	0.316	0.223	0.181	0.144	0.114	0.085	0.069	0.052	0.036	0.033	0.024	0.018	0.016	0.012
633	0.311	0.22	0.178	0.142	0.112	0.083	0.068	0.051	0.035	0.032	0.024	0.018	0.016	0.012
633.5	0.306	0.216	0.175	0.139	0.11	0.082	0.066	0.05	0.035	0.031	0.023	0.018	0.015	0.012
634	0.301	0.213	0.172	0.137	0.109	0.081	0.065	0.05	0.034	0.031	0.023	0.018	0.015	0.012
634.5	0.296	0.209	0.169	0.135	0.107	0.079	0.065	0.049	0.034	0.031	0.022	0.017	0.015	0.012
635	0.291	0.206	0.167	0.133	0.105	0.078	0.064	0.048	0.033	0.03	0.022	0.017	0.015	0.012
635.5	0.286	0.203	0.164	0.13	0.104	0.077	0.063	0.047	0.033	0.03	0.022	0.017	0.014	0.012
636	0.282	0.199	0.161	0.128	0.102	0.075	0.061	0.046	0.032	0.029	0.022	0.017	0.014	0.012
636.5	0.277	0.195	0.158	0.125	0.1	0.074	0.06	0.046	0.032	0.029	0.021	0.017	0.014	0.012
637	0.273	0.192	0.155	0.124	0.098	0.073	0.059	0.045	0.031	0.028	0.021	0.016	0.014	0.011
637.5	0.268	0.188	0.152	0.122	0.097	0.071	0.058	0.044	0.031	0.028	0.021	0.016	0.013	0.011
638	0.263	0.185	0.15	0.119	0.095	0.07	0.057	0.043	0.03	0.027	0.02	0.015	0.013	0.011
638.5	0.258	0.182	0.147	0.117	0.093	0.068	0.056	0.042	0.029	0.027	0.02	0.015	0.013	0.011
639	0.253	0.178	0.144	0.115	0.091	0.067	0.055	0.041	0.029	0.026	0.019	0.015	0.012	0.011
639.5	0.249	0.174	0.142	0.112	0.09	0.066	0.054	0.04	0.029	0.026	0.019	0.015	0.012	0.01
640	0.244	0.171	0.138	0.11	0.088	0.064	0.053	0.04	0.028	0.025	0.019	0.014	0.012	0.01
640.5	0.24	0.168	0.136	0.108	0.086	0.063	0.052	0.039	0.027	0.024	0.018	0.014	0.012	0.01
641	0.235	0.165	0.133	0.105	0.084	0.062	0.05	0.038	0.027	0.024	0.018	0.014	0.011	0.01
641.5	0.231	0.161	0.131	0.103	0.083	0.061	0.049	0.037	0.026	0.024	0.017	0.013	0.011	0.01
642	0.227	0.158	0.128	0.102	0.081	0.059	0.049	0.036	0.026	0.023	0.017	0.013	0.011	0.01
642.5	0.222	0.155	0.125	0.1	0.079	0.058	0.047	0.035	0.025	0.023	0.017	0.013	0.011	0.01
643	0.217	0.151	0.123	0.097	0.077	0.056	0.046	0.035	0.025	0.022	0.016	0.013	0.011	0.01
643.5	0.212	0.148	0.12	0.095	0.076	0.055	0.045	0.034	0.024	0.022	0.016	0.013	0.01	0.009
644	0.207	0.145	0.117	0.093	0.074	0.054	0.045	0.033	0.024	0.021	0.015	0.012	0.01	0.009
644.5	0.203	0.141	0.114	0.091	0.073	0.053	0.043	0.033	0.023	0.021	0.015	0.012	0.01	0.009
645	0.198	0.138	0.112	0.088	0.071	0.051	0.042	0.032	0.023	0.02	0.015	0.011	0.01	0.009
645.5	0.194	0.134	0.109	0.086	0.069	0.05	0.041	0.031	0.022	0.02	0.014	0.011	0.01	0.009
646	0.19	0.132	0.107	0.085	0.068	0.049	0.04	0.031	0.022	0.02	0.014	0.011	0.009	0.008
646.5	0.185	0.129	0.104	0.083	0.066	0.048	0.039	0.03	0.021	0.019	0.014	0.011	0.009	0.008
647	0.181	0.125	0.102	0.081	0.065	0.047	0.038	0.029	0.021	0.018	0.014	0.01	0.009	0.008
647.5	0.177	0.122	0.099	0.078	0.063	0.046	0.037	0.028	0.02	0.018	0.013	0.01	0.009	0.008
648	0.173	0.119	0.097	0.076	0.061	0.044	0.036	0.027	0.02	0.018	0.013	0.01	0.008	0.008
648.5	0.168	0.116	0.094	0.075	0.06	0.043	0.036	0.027	0.02	0.017	0.012	0.01	0.008	0.008
649	0.164	0.113	0.092	0.073	0.059	0.042	0.035	0.026	0.019	0.017	0.012	0.01	0.008	0.008
649.5	0.16	0.11	0.09	0.071	0.057	0.041	0.034	0.025	0.018	0.016	0.012	0.009	0.008	0.008
650	0.156	0.107	0.087	0.069	0.055	0.04	0.033	0.024	0.018	0.016	0.012	0.009	0.008	0.008
650.5	0.152	0.104	0.085	0.067	0.054	0.039	0.032	0.024	0.018	0.016	0.011	0.009	0.008	0.007
651	0.148	0.101	0.082	0.065	0.052	0.038	0.031	0.023	0.017	0.015	0.011	0.009	0.007	0.007
651.5	0.144	0.098	0.08	0.063	0.051	0.036	0.03	0.023	0.016	0.015	0.011	0.008	0.007	0.007
652	0.14	0.095	0.078	0.061	0.05	0.035	0.029	0.022	0.016	0.014	0.01	0.008	0.007	0.007
652.5	0.136	0.093	0.076	0.06	0.048	0.034	0.028	0.021	0.016	0.014	0.01	0.007	0.006	0.007
653	0.132	0.09	0.073	0.058	0.047	0.033	0.028	0.02	0.015	0.013	0.01	0.007	0.006	0.007
653.5	0.129	0.087	0.071	0.056	0.045	0.032	0.027	0.02	0.015	0.013	0.009	0.007	0.006	0.006
654	0.125	0.085	0.069	0.055	0.044	0.031	0.026	0.02	0.014	0.013	0.009	0.007	0.006	0.007
654.5	0.122	0.082	0.067	0.053	0.043	0.03	0.025	0.019	0.014	0.012	0.009	0.007	0.005	0.007
655	0.118	0.08	0.065	0.052	0.042	0.029	0.024	0.018	0.013	0.012	0.009	0.006	0.005	0.006
655.5	0.114	0.077	0.063	0.05	0.04	0.028	0.024	0.018	0.013	0.011	0.008	0.006	0.005	0.006
656	0.111	0.075	0.061	0.048	0.039	0.028	0.023	0.017	0.013	0.011	0.008	0.006	0.005	0.006
656.5	0.108	0.073	0.059	0.047	0.038	0.026	0.022	0.017	0.013	0.011	0.008	0.006	0.005	0.006
657	0.104	0.07	0.058	0.045	0.036	0.025	0.021	0.016	0.012	0.011	0.008	0.006	0.005	0.006
657.5	0.101	0.068	0.056	0.044	0.035	0.024	0.021	0.016	0.012	0.01	0.007	0.006	0.005	0.006
658	0.098	0.066	0.054	0.042	0.034	0.024	0.02	0.015	0.011	0.01	0.007	0.005	0.005	0.005
658.5	0.095	0.064	0.052	0.041	0.033	0.023	0.019	0.014	0.011	0.01	0.006	0.005	0.005	0.006
659	0.092	0.062	0.05	0.039	0.032	0.022	0.018	0.014	0.011	0.009	0.006	0.005	0.004	0.006
659.5	0.089	0.059	0.048	0.038	0.031	0.021	0.018	0.014	0.01	0.009	0.006	0.005	0.004	0.006
660	0.086	0.057	0.047	0.037	0.03	0.02	0.017	0.013	0.01	0.008	0.006	0.005	0.004	0.005
660.5	0.083	0.055	0.046	0.036	0.029	0.02	0.017	0.012	0.009	0.008	0.006	0.005	0.004	0.005
661	0.08	0.053	0.044	0.035	0.028	0.019	0.016	0.012	0.009	0.008	0.006	0.004	0.004	0.005
661.5	0.078	0.052	0.042	0.034	0.027	0.018	0.015	0.012	0.009	0.008	0.006	0.004	0.003	0.005
662	0.075	0.05	0.041	0.032	0.026	0.017	0.015	0.012	0.009	0.007	0.006	0.004	0.003	0.005
662.5	0.073	0.048	0.04	0.031	0.025	0.017	0.015	0.011	0.008	0.007	0.005	0.004	0.003	0.005
663	0.071	0.046	0.038	0.03	0.024	0.016	0.014	0.01	0.008	0.007	0.005	0.004	0.003	0.005
663.5	0.068	0.045	0.037	0.029	0.024	0.016	0.013	0.01	0.008	0.007	0.005	0.003	0.003	0.005
664	0.066	0.043	0.035	0.028	0.023	0.015	0.013	0.01	0.008	0.007	0.004	0.003	0.003	0.005
664.5	0.064	0.042	0.035	0.027	0.022	0.014	0.012	0.01	0.008	0.007	0.005	0.004	0.003	0.005
665	0.062	0.04	0.034	0.026	0.021	0.014	0.012	0.009	0.007	0.006	0.005	0.004	0.002	0.004
665.5	0.06	0.039	0.032	0.025	0.02	0.014	0.012	0.009	0.007	0.006	0.005	0.003	0.002	0.004
666	0.058	0.038	0.031	0.024	0.02	0.013	0.011	0.008	0.007	0.006	0.004	0.003	0.002	0.004
666.5	0.056	0.036	0.03	0.024	0.02	0.013	0.011	0.008	0.006	0.006	0.004	0.003	0.002	0.004
667	0.055	0.035	0.029	0.023	0.019	0.012	0.01	0.008	0.007	0.005	0.003	0.003	0.002	0.004
667.5	0.053	0.034	0.028	0.022	0.018	0.011	0.01	0.008	0.006	0.005	0.003	0.003	0.002	0.004
668	0.051	0.033	0.027	0.021	0.018	0.011	0.01	0.007	0.006	0.005	0.004	0.003	0.002	0.004
668.5	0.05	0.032	0.026	0.021	0.017	0.011	0.01	0.007	0.006	0.005	0.004	0.002	0.002	0.004
669	0.048	0.031	0.026	0.02	0.017	0.011	0.009	0.007	0.006	0.005	0.003	0.002	0.002	0.004
669.5	0.046	0.03	0.025	0.019	0.016	0.01	0.009	0.007	0.006	0.005	0.003	0.003	0.002	0.004
670	0.045	0.029	0.024	0.019	0.015	0.009	0.008	0.006	0.006	0.004	0.003	0.003	0.001	0.004
670.5	0.044	0.027	0.023	0.018	0.015	0.009	0.008	0.006	0.005	0.004	0.003	0.002	0.001	0.004
671	0.042	0.027	0.022	0.018	0.015	0.009	0.008	0.006	0.005	0.004	0.003	0.002	0.001	0.004
671.5	0.041	0.026	0.022	0.017	0.014	0.009	0.007	0.005	0.005	0.004	0.003	0.002	0.002	0.004
672	0.04	0.025	0.021	0.016	0.013	0.008	0.007	0.005	0.005	0.004	0.003	0.002	0.001	0.003
672.5	0.039	0.024	0.02	0.016	0.013	0.008	0.007	0.005	0.005	0.003	0.002	0.002	0.001	0.003
673	0.037	0.023	0.019	0.015	0.013	0.007	0.006	0.005	0.004	0.003	0.002	0.002	0.001	0.004
673.5	0.036	0.022	0.019	0.015	0.013	0.007	0.006	0.005	0.004	0.004	0.002	0.001	0.001	0.004
674	0.035	0.022	0.018	0.014	0.012	0.007	0.006	0.005	0.004	0.004	0.002	0.001	0.001	0.003
674.5	0.034	0.021	0.018	0.014	0.011	0.007	0.006	0.005	0.004	0.003	0.002	0.001	0.001	0.003
675	0.033	0.02	0.017	0.013	0.011	0.006	0.006	0.005	0.004	0.003	0.002	0.002	0.001	0.003
675.5	0.032	0.019	0.016	0.013	0.011	0.006	0.005	0.004	0.004	0.003	0.002	0.002	0.001	0.003
676	0.031	0.019	0.016	0.012	0.01	0.005	0.005	0.004	0.004	0.003	0.002	0.001	0.001	0.003
676.5	0.03	0.018	0.015	0.012	0.01	0.005	0.005	0.004	0.003	0.003	0.002	0.001	0.001	0.003
677	0.028	0.017	0.015	0.011	0.01	0.005	0.005	0.003	0.003	0.003	0.002	0.001	0.001	0.003
677.5	0.027	0.016	0.014	0.011	0.01	0.005	0.005	0.004	0.003	0.003	0.002	0.001	0.001	0.003
678	0.027	0.016	0.013	0.011	0.009	0.005	0.004	0.004	0.003	0.003	0.002	0.001	0.001	0.004
678.5	0.026	0.015	0.013	0.01	0.009	0.004	0.004	0.003	0.003	0.002	0.002	0.001	0	0.004
679	0.025	0.015	0.013	0.01	0.008	0.004	0.004	0.003	0.003	0.002	0.002	0.001	0	0.003
679.5	0.024	0.014	0.012	0.009	0.008	0.004	0.004	0.003	0.003	0.003	0.002	0.001	0.001	0.003
680	0.023	0.013	0.012	0.009	0.008	0.004	0.004	0.003	0.003	0.003	0.002	0.001	0.001	0.003
680.5	0.023	0.013	0.011	0.009	0.008	0.004	0.004	0.003	0.003	0.002	0.001	0.001	0.001	0.003
681	0.022	0.013	0.011	0.009	0.007	0.003	0.003	0.003	0.003	0.002	0.001	0.001	0	0.003
681.5	0.021	0.012	0.01	0.008	0.007	0.003	0.003	0.002	0.003	0.002	0.001	0.001	0	0.003
682	0.02	0.011	0.01	0.008	0.007	0.003	0.003	0.002	0.002	0.002	0.001	0.001	0	0.003
682.5	0.02	0.011	0.01	0.008	0.007	0.003	0.003	0.002	0.002	0.002	0.001	0.001	0.001	0.003
683	0.019	0.011	0.009	0.007	0.007	0.003	0.003	0.002	0.002	0.002	0.001	0.001	0.001	0.003
683.5	0.019	0.01	0.009	0.007	0.006	0.002	0.003	0.002	0.002	0.002	0.001	0.001	0	0.003
684	0.018	0.01	0.008	0.007	0.006	0.002	0.002	0.002	0.002	0.002	0.001	0.001	0	0.002
684.5	0.017	0.009	0.008	0.006	0.005	0.002	0.003	0.002	0.002	0.001	0.001	0.001	0	0.003
685	0.017	0.009	0.008	0.006	0.005	0.002	0.003	0.002	0.002	0.001	0.001	0.001	0	0.003
685.5	0.016	0.008	0.008	0.006	0.005	0.002	0.002	0.001	0.002	0.002	0.001	0.001	0	0.003
686	0.016	0.008	0.007	0.006	0.005	0.002	0.002	0.002	0.002	0.002	0.001	0.001	0	0.002
686.5	0.015	0.008	0.007	0.006	0.005	0.002	0.002	0.002	0.002	0.001	0.001	0.001	0	0.002
687	0.014	0.008	0.007	0.005	0.005	0.001	0.002	0.001	0.002	0.001	0.001	0	0	0.002
687.5	0.014	0.007	0.007	0.005	0.005	0.002	0.002	0.001	0.002	0.001	0.001	0	0	0.003
688	0.014	0.007	0.007	0.005	0.005	0.002	0.002	0.001	0.002	0.001	0.001	0	0	0.003
688.5	0.014	0.007	0.006	0.005	0.004	0.002	0.002	0.001	0.002	0.001	0.001	0.001	0	0.002
689	0.013	0.007	0.006	0.005	0.004	0.001	0.001	0.001	0.002	0.001	0.001	0.001	0	0.002
689.5	0.012	0.006	0.006	0.004	0.004	0.001	0.002	0.001	0.001	0.001	0	0.001	0	0.003
690	0.012	0.006	0.006	0.004	0.004	0.001	0.002	0.001	0.002	0.001	0.001	0	0	0.003
690.5	0.012	0.005	0.005	0.004	0.004	0.001	0.002	0.001	0.002	0.001	0.001	0	0	0.003
691	0.011	0.005	0.005	0.004	0.004	0.001	0.001	0.001	0.002	0.001	0.001	0	0	0.002
691.5	0.011	0.005	0.005	0.004	0.003	0.001	0.001	0.001	0.001	0.001	0.001	0	0	0.002
692	0.01	0.005	0.005	0.004	0.003	0.001	0.001	0.001	0.001	0.001	0	0	0	0.002
692.5	0.01	0.005	0.005	0.004	0.003	0.001	0.002	0	0.001	0.001	0	0	0	0.002
693	0.01	0.004	0.005	0.003	0.003	0.001	0.001	0	0.001	0.001	0.001	0	0	0.002
693.5	0.01	0.004	0.004	0.003	0.003	0.001	0.001	0	0.001	0.001	0.001	0	0	0.002
694	0.009	0.004	0.004	0.003	0.003	0	0.001	0.001	0.001	0.001	0	0	0	0.002
694.5	0.009	0.004	0.004	0.003	0.003	0	0.001	0.001	0.001	0.001	0	0	-0.001	0.002
695	0.009	0.004	0.004	0.003	0.003	0.001	0.001	0	0.001	0	0	0	0	0.002
695.5	0.009	0.004	0.004	0.002	0.002	0.001	0.001	0	0.001	0.001	0.001	0	0	0.002
696	0.008	0.003	0.003	0.002	0.002	0	0.001	0	0.001	0.001	0.001	0	0	0.002
696.5	0.008	0.003	0.003	0.002	0.002	0	0.001	0	0.001	0.001	0	0	0	0.002
697	0.008	0.003	0.003	0.003	0.002	0	0.001	0.001	0.001	0.001	0	0	-0.001	0.002
697.5	0.008	0.003	0.003	0.003	0.003	0	0.001	0.001	0.001	0.001	0	0	0	0.002
698	0.008	0.003	0.003	0.003	0.002	0	0.001	0	0.001	0.001	0	0	0	0.002
698.5	0.007	0.003	0.003	0.002	0.002	0.001	0.001	0	0.001	0.001	0.001	0	0	0.002
699	0.007	0.002	0.003	0.002	0.002	0	0.001	0	0.001	0.001	0.001	0	0	0.002
699.5	0.007	0.002	0.003	0.002	0.002	0	0.001	0.001	0.001	0.001	0.001	0	0	0.002
700	0.007	0.003	0.003	0.002	0.002	0	0.001	0.001	0.001	0	0	0	0	0.002
700.5	0.007	0.003	0.003	0.002	0.002	0	0.001	0	0.001	0	0	0	0	0.002
701	0.006	0.003	0.003	0.002	0.002	0.001	0.001	0	0.001	0.001	0.001	0	0	0.002
701.5	0.006	0.002	0.003	0.002	0.002	0	0.001	0	0.001	0.001	0	0	0	0.002
702	0.006	0.002	0.003	0.002	0.002	0	0	0.001	0.001	0.001	0	0	0	0.002
702.5	0.006	0.002	0.003	0.002	0.002	0	0	0.001	0.001	0.001	0	0	0	0.002
703	0.006	0.002	0.002	0.002	0.002	0	0.001	0.001	0.001	0	0	0	-0.001	0.002
703.5	0.005	0.002	0.002	0.002	0.002	0	0	0	0	0	0	0	0	0.002
704	0.005	0.002	0.002	0.002	0.001	0	0	0	0.001	0.001	0	0	0	0.001
704.5	0.005	0.001	0.002	0.001	0.002	0	0	0	0.001	0	0	0	0	0.001
705	0.005	0.001	0.002	0.001	0.002	0	0	0	0.001	0	0	0	0	0.001
705.5	0.005	0.001	0.002	0.001	0.002	0	0	0	0	0	0	0	-0.001	0.002
706	0.005	0.001	0.002	0.001	0.001	0	0	0	0	0	0	0	-0.001	0.001
706.5	0.005	0.002	0.002	0.001	0.001	0	0	0	0.001	0	0	0	0	0.001
707	0.005	0.001	0.002	0.001	0.001	0	0	0	0.001	0.001	0	0	0	0.002
707.5	0.005	0.001	0.002	0.001	0.001	0	0	0	0.001	0.001	0	0	0	0.002
708	0.005	0.001	0.002	0.001	0.002	0	0	0	0.001	0	0	0	-0.001	0.002
708.5	0.004	0.001	0.002	0.001	0.002	0	0	0	0	0	0	0	-0.001	0.001
709	0.004	0.001	0.001	0.001	0.001	0	0	0	0	0	0	0	0	0.001
709.5	0.004	0.001	0.001	0.001	0.001	0	0	0	0	0	0	0	0	0.001
710	0.004	0.001	0.001	0.001	0.001	0	0	0	0.001	0.001	0	0	0	0.001
710.5	0.004	0.001	0.002	0.001	0.001	0	0	0	0.001	0	0	0	-0.001	0.001
711	0.004	0.001	0.002	0.001	0.001	0	0	0	0	0	0	0	-0.001	0.001
711.5	0.004	0.001	0.001	0.001	0.001	0	0	0	0	0	0	0	-0.001	0.001
712	0.004	0.001	0.001	0.001	0.001	0	0	0	0	0	0	-0.001	0	0.001
712.5	0.004	0.001	0.001	0	0.001	0	0	0	0	0	0	-0.001	0	0.001
713	0.004	0.001	0.001	0.001	0.001	0	0	0	0	0.001	0	0	0	0.001
713.5	0.004	0	0.001	0.001	0.001	0	0	0	0	0.001	0	0	-0.001	0.001
714	0.003	0	0.002	0.001	0.001	0	0	0	0	0	0	0	-0.001	0.001
714.5	0.003	0.001	0.001	0.001	0.001	0	0	0	0	0	0	0	-0.001	0.001
715	0.003	0.001	0.001	0	0	0	0	0	0	0	0	0	0	0.001
715.5	0.004	0	0.001	0.001	0.001	-0.001	0	0	0	0	0	0	0	0.001
716	0.003	0	0.001	0.001	0.001	0	0	0	0	0	0	0	0	0.001
716.5	0.003	0	0.001	0.001	0.001	0	0	0	0	0	0	0	-0.001	0.001
717	0.003	0	0.001	0	0.001	0	0	0	0	0	0	0	-0.001	0.001
717.5	0.003	0	0.001	0	0.001	0	0	0	0	0	0	-0.001	0	0.001
718	0.003	0.001	0.001	0	0	0	0	0	0.001	0	0	0	0	0.001
718.5	0.003	0	0.001	0.001	0.001	0	0	0	0.001	0	0	0	0	0.001
719	0.002	0	0.001	0.001	0.001	0	-0.001	0	0	0	0	0	-0.001	0.001
719.5	0.002	0	0.001	0.001	0.001	0	-0.001	0	0	0	0	0	-0.001	0
720	0.002	0	0.001	0	0.001	0	0	0	0	0	0	-0.001	-0.001	0
720.5	0.003	0	0.001	0	0	0	0	0	0	0	0	-0.001	0	0.001
721	0.003	0	0.001	0.001	0	0	0	0	0	0	0	0	0	0.001
721.5	0.003	0	0.001	0.001	0.001	0	0	0	0.001	0	0	0	0	0
722	0.002	0	0.001	0	0.001	0	0	0	0	0.001	0	0	-0.001	0
722.5	0.002	0	0.001	0	0	0	0	0	0	0	0	0	-0.001	0
723	0.002	0	0.001	0	0	0	0	0	0	0	0	-0.001	-0.001	0.001
723.5	0.002	0	0.001	0	0.001	0	0	0	0	0	0	-0.001	0	0.001
724	0.002	0	0.001	0	0.001	0	0	-0.001	0.001	0	0	0	0	0
724.5	0.002	0	0.001	0.001	0.001	0	0	-0.001	0.001	0.001	0	0	-0.001	0
725	0.002	0	0.001	0	0	0	0	0	0.001	0	0	0	-0.001	0
725.5	0.002	0	0.001	0	0	0	0	0	0	0	0	0	-0.001	0
726	0.002	0	0.001	0	0	0	0	0	0	0	0	0	0	0
726.5	0.002	0	0.001	0	0	0	0	0	0	0	0	0	0	0.001
727	0.002	0	0.001	0.001	0	0	-0.001	0	0	0	0	0	0	0
727.5	0.002	0	0.001	0	0	0	-0.001	0	0	0	0	0	0	0
728	0.002	0	0.001	0	0	0	0	0	0	0	0	0	-0.001	0
728.5	0.002	0	0.001	0	0	0	0	0	0	0	0	-0.001	-0.001	0
729	0.002	0	0.001	0	0	0	0	0	0	0	0	-0.001	-0.001	0.001
729.5	0.002	0	0.001	0	0	0	0	0	0	0	-0.001	-0.001	-0.001	0.001
730	0.002	0	0.001	0.001	0	0	-0.001	0	0	0	0	0	0	0
730.5	0.001	-0.001	0.001	0	0	0	-0.001	0	0	0.001	0	0	0	0
731	0.001	0	0.001	0	0	0	-0.001	0	0	0.001	0	0	-0.001	0
731.5	0.002	0	0.001	0	0	0	0	0	0	0	0	-0.001	-0.001	0
732	0.002	0	0.001	0	0	0	0	0	0	0	0	-0.001	-0.001	0
732.5	0.002	0	0.001	0	0	0	0	-0.001	0	0	-0.001	-0.001	-0.001	0
733	0.001	-0.001	0.001	0	0	0	-0.001	-0.001	0	0	-0.001	0	-0.001	0
733.5	0.001	-0.001	0	0	0	0	-0.001	-0.001	0	0	0	0	-0.001	0
734	0.001	-0.001	0	0	0	0	0	-0.001	0	0	0	0	-0.001	0
734.5	0.001	0	0	0	0	0	0	0	0	0	0	-0.001	-0.001	0
735	0.001	0	0.001	0	0	0	0	0	0	0	0	-0.001	-0.001	0
735.5	0.001	0	0	0	0	0	0	0	0	0	0	0	-0.001	0
736	0.001	-0.001	0	0	0	0	-0.001	0	0	0	0	0	0	0
736.5	0.001	-0.001	0	0	0	0	-0.001	-0.001	0	0	0	0	-0.001	0
737	0.001	-0.001	0	0	0	0	-0.001	-0.001	0	0	0	-0.001	-0.001	0
737.5	0.001	0	0	0	0	0	0	0	0	0	0	-0.001	-0.001	0
738	0.001	0	0.001	0	0	0	0	0	0	0	-0.001	-0.001	-0.001	0
738.5	0.001	0	0.001	0	0	0	0	0	0	0	0	0	-0.001	0
739	0.001	0	0	0	0	0	0	0	0.001	0	0	0	0	0
739.5	0.001	-0.001	0	0	0	0	-0.001	0	0	0	0	-0.001	0	0
740	0.001	-0.001	0	0	0	0	-0.001	0	0	0	0	-0.001	0	0
740.5	0.001	-0.001	0	0	0	-0.001	-0.001	0	0	0	-0.001	-0.001	-0.001	0
741	0.001	0	0	0	0	0	0	0	0	0	-0.001	-0.001	-0.001	0
741.5	0	0	0	0	0	0	0	0	0	0	0	0	-0.001	0
742	0.001	-0.001	0	0	0	0	0	0	0	0	0	0	-0.001	0
742.5	0.001	-0.001	0	0	0	0	-0.001	-0.001	0	0	0	-0.001	-0.001	0
743	0.001	-0.001	0	0	0	-0.001	-0.001	0	0	0	0	-0.001	-0.001	0
743.5	0.001	-0.001	0	0	0	-0.001	-0.001	0	0	0	0	-0.001	-0.001	0
744	0	-0.001	0	0	0	-0.001	0	0	0	0	0	-0.001	-0.001	0
744.5	0	0	0.001	0	0	0	0	0	0	0	0	0	-0.001	0
745	0.001	0	0	0	0	0	0	0	0	0	0	0	-0.001	0
745.5	0.001	-0.001	0	0	0	0	0	0	0	0	0	-0.001	0	0
746	0.001	-0.001	0	0	0	0	-0.001	0	0	0.001	0	-0.001	0	0
746.5	0.001	0	0	0	0	0	0	0	0	0	-0.001	-0.001	-0.001	0
747	0.001	0	0	0	0	0	0	0	0	0	-0.001	-0.001	-0.001	0
747.5	0.001	0	0	0.001	0	0	0	0	0	0	0	0	-0.001	0
748	0.001	-0.001	0	0.001	0	0	0	0	0	0	0	0	-0.001	0
748.5	0.001	-0.001	0	0	0	0	0	-0.001	0	0	0	0	-0.001	0
749	0.001	0	0	0	0	0	0	0	0	0.001	0	0	0	0
749.5	0	0	0	0	0	0	0	0	0	0.001	0	0	-0.001	0
750	0	0	0	0	0	0	0	0	0	0	0	0	0	0

## Sheet: Figure S6b
450	0.053	0.03	0.026	0.019	0.022	0.015	0.013	0.01	0.009	0.008	0.005	0.013	0.003	0.003	0.002	0.002	0.001	0.001	0.002	0.017	--	--	--
450.5	0.053	0.03	0.026	0.019	0.022	0.015	0.013	0.01	0.009	0.007	0.005	0.013	0.003	0.003	0.002	0.002	0.001	0.002	0.002	0.017	--	--	--
451	0.053	0.03	0.026	0.019	0.022	0.015	0.013	0.01	0.009	0.007	0.005	0.013	0.003	0.002	0.001	0.002	0.001	0.002	0.002	0.017	--	--	--
451.5	0.053	0.03	0.026	0.019	0.022	0.015	0.013	0.011	0.009	0.007	0.005	0.014	0.003	0.003	0.001	0.002	0.001	0.002	0.002	0.016	--	--	--
452	0.053	0.03	0.026	0.019	0.022	0.015	0.014	0.01	0.009	0.008	0.005	0.013	0.003	0.003	0.002	0.002	0.001	0.002	0.001	0.017	--	--	--
452.5	0.053	0.03	0.026	0.019	0.022	0.015	0.013	0.01	0.009	0.008	0.005	0.013	0.003	0.002	0.002	0.002	0.001	0.002	0.002	0.017	--	--	--
453	0.053	0.03	0.026	0.019	0.022	0.015	0.013	0.01	0.009	0.007	0.005	0.013	0.003	0.002	0.001	0.002	0.001	0.002	0.002	0.016	--	--	--
453.5	0.053	0.03	0.026	0.019	0.021	0.015	0.013	0.01	0.009	0.007	0.005	0.013	0.003	0.002	0.001	0.002	0.001	0.002	0.001	0.016	--	--	--
454	0.052	0.03	0.026	0.019	0.021	0.015	0.013	0.01	0.009	0.007	0.005	0.013	0.003	0.003	0.001	0.002	0.001	0.001	0.001	0.016	--	--	--
454.5	0.052	0.03	0.026	0.019	0.022	0.015	0.013	0.01	0.009	0.007	0.005	0.013	0.003	0.002	0.001	0.002	0	0.001	0.002	0.016	--	--	--
455	0.052	0.03	0.026	0.019	0.021	0.015	0.013	0.01	0.009	0.007	0.006	0.013	0.004	0.002	0.001	0.002	0.001	0.002	0.002	0.016	--	--	--
455.5	0.053	0.03	0.026	0.019	0.021	0.015	0.013	0.01	0.009	0.007	0.006	0.013	0.003	0.002	0.001	0.002	0.001	0.002	0.002	0.016	--	--	--
456	0.052	0.03	0.026	0.019	0.021	0.015	0.013	0.01	0.009	0.007	0.005	0.013	0.003	0.003	0.001	0.002	0.001	0.002	0.002	0.016	--	--	--
456.5	0.052	0.03	0.026	0.019	0.021	0.015	0.013	0.01	0.009	0.007	0.005	0.013	0.003	0.002	0.002	0.002	0.001	0.002	0.002	0.016	--	--	--
457	0.052	0.03	0.025	0.019	0.021	0.015	0.013	0.01	0.009	0.007	0.005	0.013	0.003	0.002	0.001	0.002	0.001	0.002	0.002	0.016	--	--	--
457.5	0.052	0.029	0.026	0.019	0.021	0.015	0.013	0.01	0.009	0.007	0.005	0.013	0.003	0.002	0.001	0.002	0.001	0.002	0.001	0.016	--	--	--
458	0.052	0.03	0.026	0.019	0.021	0.015	0.013	0.01	0.009	0.007	0.005	0.013	0.003	0.003	0.001	0.002	0	0.002	0.001	0.016	--	--	--
458.5	0.052	0.03	0.026	0.019	0.022	0.015	0.013	0.01	0.009	0.007	0.005	0.013	0.003	0.003	0.001	0.002	0	0.001	0.002	0.016	--	--	--
459	0.052	0.03	0.025	0.019	0.021	0.014	0.013	0.01	0.009	0.007	0.005	0.013	0.003	0.002	0.001	0.002	0.001	0.002	0.002	0.016	--	--	--
459.5	0.052	0.03	0.026	0.019	0.021	0.014	0.013	0.01	0.009	0.007	0.005	0.013	0.004	0.002	0.001	0.002	0.001	0.002	0.002	0.016	--	--	--
460	0.052	0.03	0.026	0.019	0.021	0.015	0.013	0.01	0.009	0.007	0.006	0.013	0.003	0.003	0.001	0.002	0.001	0.002	0.002	0.016	--	--	--
460.5	0.052	0.03	0.025	0.019	0.021	0.015	0.014	0.01	0.009	0.008	0.006	0.013	0.003	0.003	0.001	0.002	0.001	0.001	0.002	0.016	--	--	--
461	0.052	0.03	0.026	0.019	0.021	0.015	0.013	0.01	0.009	0.008	0.005	0.013	0.003	0.003	0.001	0.002	0.001	0.002	0.002	0.016	--	--	--
461.5	0.051	0.029	0.026	0.019	0.021	0.015	0.013	0.01	0.009	0.007	0.005	0.013	0.003	0.002	0.001	0.002	0.001	0.002	0.002	0.016	--	--	--
462	0.051	0.029	0.026	0.019	0.021	0.015	0.013	0.01	0.009	0.007	0.005	0.013	0.003	0.002	0.001	0.002	0.001	0.002	0.002	0.016	--	--	--
462.5	0.051	0.029	0.025	0.019	0.021	0.015	0.013	0.01	0.009	0.007	0.005	0.012	0.003	0.003	0.001	0.002	0.001	0.001	0.001	0.016	--	--	--
463	0.051	0.03	0.025	0.019	0.021	0.014	0.013	0.01	0.009	0.007	0.005	0.012	0.003	0.003	0.001	0.002	0.001	0.001	0.001	0.016	--	--	--
463.5	0.051	0.029	0.025	0.019	0.021	0.014	0.013	0.01	0.008	0.007	0.005	0.013	0.003	0.002	0.001	0.002	0.001	0.002	0.002	0.016	--	--	--
464	0.052	0.029	0.026	0.019	0.021	0.015	0.013	0.01	0.009	0.007	0.005	0.013	0.003	0.002	0.001	0.002	0.001	0.002	0.002	0.016	--	--	--
464.5	0.051	0.029	0.025	0.019	0.021	0.015	0.013	0.01	0.009	0.007	0.005	0.013	0.003	0.003	0.002	0.002	0.001	0.002	0.002	0.016	--	--	--
465	0.051	0.03	0.025	0.019	0.021	0.014	0.013	0.01	0.009	0.008	0.006	0.012	0.003	0.003	0.002	0.002	0.001	0.002	0.002	0.016	--	--	--
465.5	0.051	0.029	0.025	0.019	0.021	0.014	0.013	0.01	0.009	0.007	0.005	0.013	0.003	0.003	0.001	0.002	0	0.002	0.002	0.016	--	--	--
466	0.051	0.029	0.025	0.018	0.021	0.015	0.013	0.01	0.009	0.007	0.005	0.013	0.003	0.002	0.001	0.002	0.001	0.002	0.001	0.015	--	--	--
466.5	0.051	0.029	0.025	0.018	0.021	0.015	0.013	0.01	0.009	0.007	0.005	0.013	0.003	0.002	0.001	0.002	0.001	0.002	0.001	0.015	--	--	--
467	0.051	0.029	0.025	0.018	0.021	0.014	0.013	0.01	0.009	0.007	0.005	0.012	0.003	0.003	0.001	0.002	0	0.001	0.001	0.015	--	--	--
467.5	0.051	0.029	0.025	0.018	0.021	0.014	0.013	0.01	0.009	0.007	0.005	0.012	0.003	0.003	0.001	0.002	0	0.001	0.002	0.015	--	--	--
468	0.051	0.029	0.025	0.018	0.021	0.014	0.012	0.01	0.008	0.007	0.005	0.013	0.003	0.002	0.001	0.002	0	0.002	0.002	0.015	--	--	--
468.5	0.051	0.029	0.025	0.018	0.021	0.015	0.013	0.01	0.009	0.007	0.005	0.013	0.003	0.002	0.001	0.002	0.001	0.002	0.001	0.015	--	--	--
469	0.05	0.029	0.025	0.019	0.021	0.015	0.013	0.01	0.009	0.007	0.006	0.012	0.003	0.002	0.002	0.002	0.001	0.002	0.002	0.015	--	--	--
469.5	0.05	0.029	0.025	0.018	0.02	0.014	0.013	0.01	0.009	0.007	0.005	0.012	0.003	0.003	0.002	0.002	0.001	0.001	0.002	0.015	--	--	--
470	0.05	0.029	0.025	0.018	0.021	0.014	0.013	0.01	0.009	0.007	0.005	0.012	0.003	0.002	0.001	0.002	0.001	0.001	0.002	0.015	--	--	--
470.5	0.05	0.029	0.025	0.018	0.021	0.014	0.013	0.01	0.008	0.007	0.005	0.012	0.003	0.002	0.001	0.002	0.001	0.002	0.001	0.015	--	--	--
471	0.05	0.029	0.025	0.018	0.02	0.014	0.013	0.01	0.008	0.007	0.005	0.012	0.003	0.002	0.001	0.002	0.001	0.002	0.001	0.015	--	--	--
471.5	0.05	0.029	0.025	0.018	0.02	0.014	0.013	0.009	0.008	0.007	0.005	0.012	0.003	0.003	0.002	0.002	0.001	0.001	0.002	0.015	--	--	--
472	0.05	0.029	0.025	0.018	0.021	0.014	0.013	0.01	0.008	0.007	0.005	0.012	0.003	0.003	0.002	0.002	0	0.001	0.002	0.015	--	--	--
472.5	0.05	0.029	0.025	0.018	0.02	0.014	0.013	0.01	0.009	0.007	0.005	0.012	0.003	0.003	0.001	0.002	0.001	0.002	0.001	0.015	--	--	--
473	0.05	0.029	0.025	0.018	0.02	0.014	0.013	0.01	0.009	0.007	0.005	0.012	0.003	0.002	0.001	0.002	0.001	0.002	0.001	0.015	--	--	--
473.5	0.05	0.029	0.025	0.018	0.02	0.014	0.013	0.01	0.009	0.007	0.005	0.012	0.003	0.002	0.001	0.002	0.001	0.002	0.001	0.015	--	--	--
474	0.049	0.028	0.025	0.018	0.021	0.014	0.013	0.01	0.009	0.007	0.005	0.012	0.003	0.003	0.001	0.002	0.001	0.001	0.002	0.015	--	--	--
474.5	0.05	0.028	0.025	0.018	0.02	0.014	0.012	0.01	0.008	0.007	0.005	0.012	0.003	0.002	0.001	0.002	0.001	0.002	0.001	0.015	--	--	--
475	0.05	0.029	0.025	0.018	0.02	0.014	0.013	0.01	0.009	0.007	0.005	0.012	0.003	0.002	0.001	0.002	0.001	0.002	0.001	0.015	--	--	--
475.5	0.05	0.029	0.025	0.018	0.02	0.014	0.013	0.01	0.009	0.007	0.005	0.012	0.003	0.003	0.002	0.002	0.001	0.002	0.002	0.015	--	--	--
476	0.049	0.029	0.025	0.018	0.02	0.014	0.013	0.01	0.008	0.007	0.005	0.012	0.003	0.003	0.002	0.002	0.001	0.001	0.002	0.015	--	--	--
476.5	0.049	0.028	0.025	0.018	0.02	0.014	0.012	0.01	0.008	0.007	0.005	0.012	0.003	0.003	0.001	0.002	0.001	0.002	0.001	0.015	--	--	--
477	0.049	0.029	0.024	0.018	0.02	0.014	0.013	0.01	0.008	0.007	0.005	0.012	0.003	0.002	0.001	0.002	0.001	0.002	0.001	0.015	--	--	--
477.5	0.049	0.029	0.024	0.018	0.02	0.014	0.013	0.01	0.009	0.006	0.005	0.012	0.003	0.002	0.001	0.002	0.001	0.002	0.001	0.015	--	--	--
478	0.049	0.028	0.025	0.018	0.02	0.014	0.013	0.009	0.008	0.007	0.005	0.012	0.003	0.002	0.002	0.002	0.001	0.002	0.001	0.015	--	--	--
478.5	0.049	0.028	0.025	0.018	0.02	0.014	0.012	0.01	0.008	0.007	0.005	0.012	0.003	0.003	0.001	0.002	0	0.001	0.001	0.015	--	--	--
479	0.049	0.028	0.025	0.018	0.02	0.014	0.012	0.01	0.008	0.007	0.005	0.012	0.003	0.002	0.001	0.002	0.001	0.002	0.001	0.014	--	--	--
479.5	0.049	0.029	0.024	0.018	0.02	0.014	0.013	0.01	0.009	0.007	0.005	0.012	0.003	0.002	0.001	0.002	0.001	0.002	0.001	0.015	--	--	--
480	0.049	0.029	0.024	0.018	0.02	0.014	0.013	0.01	0.008	0.007	0.005	0.012	0.003	0.002	0.001	0.002	0	0.001	0.001	0.014	--	--	--
480.5	0.049	0.028	0.025	0.018	0.02	0.014	0.013	0.01	0.008	0.007	0.005	0.012	0.003	0.003	0.001	0.001	0	0.001	0.002	0.014	--	--	--
481	0.049	0.029	0.025	0.018	0.02	0.014	0.013	0.01	0.008	0.007	0.005	0.012	0.003	0.002	0.001	0.002	0	0.002	0.002	0.014	--	--	--
481.5	0.049	0.029	0.024	0.018	0.02	0.014	0.013	0.01	0.009	0.007	0.005	0.012	0.003	0.002	0.001	0.002	0.001	0.002	0.002	0.014	--	--	--
482	0.049	0.029	0.025	0.018	0.02	0.015	0.013	0.01	0.009	0.007	0.005	0.012	0.003	0.002	0.001	0.002	0.001	0.002	0.002	0.015	--	--	--
482.5	0.049	0.029	0.025	0.019	0.021	0.015	0.013	0.01	0.009	0.007	0.005	0.012	0.003	0.002	0.002	0.002	0.001	0.001	0.002	0.014	--	--	--
483	0.049	0.029	0.025	0.019	0.02	0.014	0.013	0.01	0.008	0.007	0.005	0.012	0.003	0.003	0.002	0.002	0.001	0.001	0.002	0.014	--	--	--
483.5	0.049	0.029	0.025	0.018	0.02	0.014	0.013	0.01	0.008	0.007	0.005	0.012	0.003	0.003	0.002	0.002	0.001	0.002	0.002	0.014	--	--	--
484	0.05	0.029	0.025	0.018	0.02	0.015	0.013	0.01	0.009	0.007	0.005	0.011	0.003	0.002	0.001	0.002	0.001	0.002	0.001	0.014	--	--	--
484.5	0.05	0.029	0.025	0.018	0.02	0.014	0.013	0.01	0.009	0.007	0.005	0.012	0.003	0.002	0.002	0.002	0	0.001	0.001	0.014	--	--	--
485	0.049	0.029	0.025	0.018	0.02	0.014	0.012	0.01	0.008	0.007	0.005	0.012	0.003	0.003	0.001	0.002	0	0.001	0.001	0.014	--	--	--
485.5	0.05	0.029	0.025	0.018	0.02	0.014	0.013	0.01	0.008	0.007	0.005	0.011	0.003	0.002	0.001	0.002	0	0.002	0.001	0.014	--	--	--
486	0.05	0.029	0.025	0.018	0.02	0.015	0.013	0.01	0.009	0.007	0.005	0.011	0.003	0.002	0.001	0.002	0.001	0.001	0.001	0.014	--	--	--
486.5	0.05	0.029	0.025	0.019	0.021	0.014	0.013	0.01	0.008	0.007	0.005	0.011	0.003	0.002	0.001	0.001	0	0.001	0.001	0.014	--	--	--
487	0.05	0.029	0.025	0.019	0.02	0.014	0.013	0.01	0.008	0.007	0.005	0.011	0.003	0.002	0.001	0.001	0	0.001	0.001	0.013	--	--	--
487.5	0.05	0.03	0.025	0.019	0.02	0.015	0.013	0.01	0.008	0.007	0.005	0.011	0.003	0.002	0.001	0.002	0	0.001	0.001	0.014	--	--	--
488	0.05	0.03	0.025	0.019	0.021	0.015	0.013	0.01	0.009	0.007	0.005	0.011	0.003	0.002	0.001	0.002	0.001	0.001	0.001	0.014	--	--	--
488.5	0.051	0.03	0.026	0.019	0.021	0.015	0.013	0.01	0.009	0.007	0.005	0.011	0.003	0.002	0.001	0.001	0.001	0.001	0.001	0.014	--	--	--
489	0.051	0.03	0.026	0.02	0.021	0.015	0.013	0.01	0.009	0.007	0.006	0.011	0.003	0.003	0.002	0.002	0	0.001	0.002	0.013	--	--	--
489.5	0.051	0.03	0.026	0.02	0.021	0.015	0.013	0.011	0.009	0.007	0.005	0.012	0.003	0.002	0.001	0.002	0	0.002	0.001	0.014	--	--	--
490	0.051	0.031	0.026	0.019	0.021	0.015	0.013	0.011	0.009	0.007	0.005	0.011	0.003	0.002	0.001	0.002	0.001	0.001	0.001	0.014	--	--	--
490.5	0.052	0.03	0.026	0.019	0.022	0.015	0.014	0.01	0.009	0.007	0.006	0.011	0.004	0.003	0.001	0.002	0.001	0.001	0.002	0.014	--	--	--
491	0.052	0.03	0.027	0.02	0.021	0.015	0.014	0.01	0.01	0.008	0.006	0.012	0.003	0.003	0.002	0.002	0	0.002	0.002	0.013	--	--	--
491.5	0.051	0.031	0.027	0.02	0.021	0.016	0.013	0.011	0.009	0.008	0.006	0.012	0.003	0.002	0.002	0.003	0	0.002	0.001	0.013	--	--	--
492	0.052	0.032	0.027	0.02	0.022	0.016	0.014	0.011	0.009	0.007	0.005	0.012	0.003	0.002	0.001	0.002	0	0.002	0.001	0.014	--	--	--
492.5	0.053	0.032	0.027	0.02	0.022	0.015	0.014	0.011	0.009	0.007	0.005	0.011	0.003	0.002	0.001	0.002	0.001	0.001	0.002	0.014	--	--	--
493	0.053	0.031	0.027	0.02	0.021	0.015	0.014	0.01	0.01	0.008	0.006	0.01	0.003	0.003	0.002	0.001	0.001	0.001	0.002	0.013	--	--	--
493.5	0.053	0.031	0.028	0.021	0.021	0.016	0.014	0.01	0.01	0.008	0.006	0.011	0.003	0.002	0.002	0.002	0	0.002	0.001	0.013	--	--	--
494	0.053	0.032	0.027	0.021	0.022	0.016	0.014	0.011	0.009	0.007	0.006	0.012	0.003	0.002	0.001	0.002	0	0.002	0.001	0.013	--	--	--
494.5	0.053	0.033	0.027	0.021	0.023	0.016	0.014	0.012	0.009	0.007	0.005	0.012	0.004	0.002	0.001	0.002	0.001	0.002	0.001	0.013	--	--	--
495	0.054	0.032	0.028	0.021	0.023	0.016	0.015	0.011	0.01	0.008	0.006	0.011	0.004	0.003	0.001	0.002	0.001	0.001	0.002	0.014	--	--	--
495.5	0.055	0.032	0.029	0.022	0.022	0.016	0.014	0.011	0.01	0.008	0.007	0.011	0.003	0.003	0.002	0.002	0	0.001	0.002	0.013	--	--	--
496	0.055	0.033	0.029	0.022	0.023	0.017	0.014	0.012	0.01	0.008	0.007	0.011	0.003	0.002	0.002	0.003	0	0.002	0.001	0.013	--	--	--
496.5	0.055	0.034	0.029	0.022	0.023	0.017	0.015	0.012	0.009	0.008	0.006	0.012	0.003	0.002	0.002	0.002	0.001	0.002	0.001	0.013	--	--	--
497	0.055	0.034	0.029	0.022	0.024	0.017	0.015	0.012	0.01	0.009	0.006	0.012	0.004	0.003	0.002	0.002	0.001	0.001	0.002	0.014	--	--	--
497.5	0.056	0.034	0.029	0.022	0.023	0.017	0.015	0.012	0.011	0.009	0.007	0.011	0.004	0.003	0.002	0.002	0.001	0.001	0.002	0.013	--	--	--
498	0.056	0.035	0.03	0.023	0.023	0.017	0.015	0.012	0.011	0.009	0.007	0.011	0.004	0.003	0.002	0.003	0.001	0.002	0.002	0.013	--	--	--
498.5	0.056	0.035	0.03	0.023	0.024	0.018	0.015	0.012	0.01	0.008	0.007	0.012	0.003	0.003	0.002	0.003	0.001	0.002	0.001	0.013	--	--	--
499	0.057	0.035	0.03	0.023	0.024	0.018	0.016	0.013	0.01	0.008	0.007	0.012	0.004	0.003	0.002	0.003	0.001	0.002	0.002	0.013	--	--	--
499.5	0.058	0.035	0.03	0.023	0.024	0.018	0.016	0.012	0.011	0.009	0.007	0.012	0.005	0.003	0.002	0.002	0.002	0.001	0.002	0.014	--	--	--
500	0.058	0.036	0.031	0.024	0.024	0.018	0.016	0.013	0.011	0.009	0.007	0.012	0.004	0.004	0.002	0.003	0.001	0.002	0.002	0.013	--	--	--
500.5	0.058	0.037	0.031	0.024	0.025	0.018	0.016	0.013	0.011	0.009	0.007	0.012	0.004	0.003	0.003	0.003	0.001	0.002	0.002	0.013	--	--	--
501	0.058	0.037	0.032	0.024	0.025	0.019	0.016	0.013	0.011	0.009	0.007	0.012	0.004	0.003	0.002	0.003	0.001	0.002	0.002	0.013	--	--	--
501.5	0.059	0.037	0.032	0.025	0.025	0.019	0.016	0.013	0.011	0.009	0.007	0.012	0.004	0.003	0.002	0.003	0.001	0.002	0.002	0.013	--	--	--
502	0.059	0.038	0.032	0.025	0.025	0.018	0.016	0.013	0.011	0.009	0.007	0.012	0.004	0.004	0.002	0.003	0.001	0.002	0.002	0.013	--	--	--
502.5	0.06	0.038	0.033	0.025	0.025	0.019	0.016	0.013	0.011	0.009	0.008	0.012	0.004	0.004	0.003	0.003	0.001	0.002	0.002	0.013	--	--	--
503	0.06	0.039	0.033	0.026	0.026	0.019	0.016	0.013	0.011	0.009	0.008	0.012	0.004	0.004	0.002	0.003	0.001	0.002	0.002	0.013	--	--	--
503.5	0.06	0.039	0.033	0.026	0.026	0.02	0.016	0.014	0.011	0.009	0.008	0.013	0.004	0.004	0.002	0.003	0.001	0.002	0.002	0.013	--	--	--
504	0.061	0.04	0.034	0.026	0.027	0.02	0.017	0.014	0.011	0.009	0.008	0.013	0.005	0.003	0.002	0.003	0.001	0.002	0.002	0.013	--	--	--
504.5	0.062	0.04	0.034	0.026	0.027	0.02	0.017	0.014	0.012	0.01	0.008	0.013	0.005	0.004	0.002	0.003	0.001	0.002	0.002	0.013	--	--	--
505	0.063	0.041	0.035	0.027	0.027	0.02	0.017	0.014	0.012	0.01	0.008	0.012	0.005	0.004	0.003	0.003	0.001	0.002	0.002	0.013	--	--	--
505.5	0.063	0.041	0.035	0.027	0.027	0.02	0.017	0.014	0.012	0.01	0.008	0.013	0.005	0.004	0.003	0.003	0.001	0.002	0.002	0.013	--	--	--
506	0.063	0.042	0.035	0.027	0.028	0.021	0.018	0.014	0.012	0.01	0.008	0.013	0.005	0.004	0.003	0.003	0.002	0.002	0.002	0.013	--	--	--
506.5	0.064	0.042	0.036	0.028	0.028	0.021	0.018	0.015	0.012	0.01	0.008	0.013	0.005	0.004	0.003	0.003	0.001	0.002	0.002	0.013	--	--	--
507	0.065	0.042	0.037	0.028	0.028	0.021	0.018	0.015	0.012	0.01	0.009	0.013	0.005	0.004	0.003	0.003	0.001	0.002	0.002	0.013	--	--	--
507.5	0.065	0.043	0.037	0.029	0.028	0.021	0.018	0.015	0.013	0.01	0.009	0.013	0.005	0.004	0.003	0.003	0.001	0.002	0.002	0.013	--	--	--
508	0.066	0.044	0.037	0.029	0.029	0.022	0.018	0.015	0.012	0.01	0.009	0.013	0.005	0.004	0.003	0.004	0.002	0.002	0.002	0.013	--	--	--
508.5	0.066	0.044	0.038	0.029	0.029	0.022	0.019	0.015	0.013	0.01	0.009	0.013	0.005	0.004	0.003	0.003	0.002	0.002	0.002	0.013	--	--	--
509	0.067	0.045	0.038	0.03	0.029	0.022	0.019	0.015	0.013	0.011	0.009	0.013	0.005	0.004	0.003	0.003	0.002	0.002	0.002	0.013	--	--	--
509.5	0.068	0.046	0.039	0.03	0.029	0.022	0.02	0.015	0.013	0.011	0.009	0.013	0.005	0.004	0.003	0.003	0.001	0.002	0.002	0.013	--	--	--
510	0.068	0.046	0.039	0.031	0.03	0.023	0.019	0.016	0.013	0.011	0.009	0.013	0.005	0.004	0.003	0.004	0.001	0.002	0.002	0.013	--	--	--
510.5	0.069	0.047	0.04	0.031	0.031	0.023	0.019	0.016	0.013	0.011	0.009	0.013	0.006	0.004	0.003	0.004	0.002	0.002	0.002	0.013	--	--	--
511	0.07	0.047	0.04	0.031	0.031	0.023	0.02	0.016	0.013	0.011	0.009	0.013	0.006	0.004	0.003	0.003	0.002	0.002	0.002	0.013	--	--	--
511.5	0.071	0.048	0.04	0.032	0.031	0.023	0.02	0.016	0.014	0.011	0.01	0.014	0.006	0.004	0.003	0.003	0.001	0.002	0.002	0.013	--	--	--
512	0.071	0.049	0.04	0.032	0.031	0.024	0.02	0.017	0.014	0.012	0.009	0.014	0.005	0.005	0.003	0.004	0.001	0.002	0.002	0.013	--	--	--
512.5	0.072	0.049	0.041	0.033	0.032	0.024	0.021	0.017	0.014	0.012	0.009	0.013	0.005	0.005	0.003	0.004	0.001	0.002	0.002	0.013	--	--	--
513	0.073	0.049	0.042	0.033	0.032	0.025	0.021	0.017	0.014	0.012	0.01	0.013	0.006	0.004	0.003	0.004	0.002	0.002	0.002	0.013	--	--	--
513.5	0.074	0.05	0.043	0.033	0.032	0.025	0.021	0.017	0.014	0.012	0.01	0.014	0.006	0.004	0.003	0.003	0.002	0.002	0.002	0.013	--	--	--
514	0.075	0.052	0.043	0.034	0.033	0.025	0.022	0.017	0.015	0.012	0.01	0.014	0.006	0.005	0.003	0.004	0.001	0.002	0.002	0.013	--	--	--
514.5	0.075	0.052	0.044	0.035	0.034	0.026	0.022	0.018	0.015	0.013	0.01	0.014	0.006	0.005	0.003	0.004	0.002	0.002	0.002	0.013	--	--	--
515	0.076	0.053	0.044	0.035	0.034	0.026	0.022	0.018	0.015	0.013	0.01	0.014	0.007	0.005	0.003	0.004	0.002	0.002	0.002	0.013	--	--	--
515.5	0.077	0.053	0.045	0.036	0.034	0.026	0.022	0.018	0.015	0.013	0.011	0.014	0.007	0.005	0.003	0.004	0.002	0.002	0.002	0.013	--	--	--
516	0.078	0.054	0.046	0.036	0.034	0.026	0.023	0.018	0.016	0.013	0.011	0.015	0.006	0.005	0.004	0.004	0.002	0.002	0.003	0.013	--	--	--
516.5	0.079	0.055	0.046	0.037	0.035	0.027	0.023	0.019	0.016	0.013	0.011	0.015	0.007	0.005	0.004	0.004	0.002	0.003	0.002	0.013	--	--	--
517	0.08	0.056	0.047	0.037	0.036	0.028	0.023	0.019	0.016	0.013	0.011	0.014	0.007	0.005	0.004	0.005	0.002	0.003	0.002	0.013	--	--	--
517.5	0.081	0.056	0.048	0.038	0.036	0.028	0.023	0.02	0.016	0.013	0.011	0.015	0.007	0.005	0.004	0.005	0.002	0.002	0.002	0.013	--	--	--
518	0.082	0.058	0.049	0.039	0.036	0.028	0.024	0.019	0.016	0.014	0.011	0.015	0.007	0.005	0.004	0.004	0.002	0.002	0.002	0.013	--	--	--
518.5	0.083	0.059	0.049	0.039	0.037	0.029	0.024	0.02	0.017	0.014	0.011	0.015	0.007	0.006	0.004	0.004	0.002	0.003	0.002	0.013	--	--	--
519	0.083	0.059	0.049	0.039	0.038	0.029	0.025	0.02	0.017	0.014	0.011	0.015	0.007	0.006	0.004	0.005	0.002	0.002	0.002	0.013	--	--	--
519.5	0.085	0.06	0.05	0.04	0.038	0.03	0.025	0.021	0.017	0.014	0.012	0.015	0.007	0.005	0.004	0.005	0.002	0.002	0.002	0.013	--	--	--
520	0.086	0.061	0.051	0.041	0.038	0.03	0.025	0.021	0.017	0.014	0.012	0.015	0.007	0.006	0.004	0.004	0.002	0.002	0.002	0.013	--	--	--
520.5	0.087	0.062	0.052	0.041	0.039	0.03	0.026	0.021	0.018	0.015	0.012	0.016	0.007	0.006	0.004	0.005	0.002	0.003	0.002	0.013	--	--	--
521	0.088	0.063	0.052	0.042	0.04	0.03	0.026	0.021	0.017	0.015	0.012	0.015	0.007	0.006	0.004	0.005	0.002	0.003	0.002	0.012	--	--	--
521.5	0.089	0.063	0.053	0.042	0.04	0.031	0.026	0.022	0.018	0.015	0.012	0.015	0.008	0.005	0.004	0.005	0.002	0.002	0.002	0.012	--	--	--
522	0.09	0.065	0.055	0.043	0.04	0.032	0.027	0.022	0.018	0.015	0.013	0.016	0.008	0.006	0.004	0.005	0.002	0.002	0.003	0.013	--	--	--
522.5	0.091	0.066	0.055	0.044	0.041	0.032	0.027	0.022	0.018	0.015	0.013	0.016	0.008	0.006	0.005	0.005	0.002	0.003	0.002	0.013	--	--	--
523	0.092	0.067	0.055	0.045	0.042	0.032	0.028	0.022	0.019	0.016	0.013	0.016	0.008	0.006	0.005	0.005	0.002	0.003	0.002	0.013	--	--	--
523.5	0.094	0.067	0.056	0.045	0.042	0.033	0.028	0.023	0.019	0.016	0.013	0.016	0.008	0.006	0.004	0.005	0.003	0.002	0.003	0.012	--	--	--
524	0.095	0.068	0.057	0.046	0.043	0.034	0.028	0.023	0.019	0.016	0.013	0.016	0.008	0.006	0.004	0.005	0.003	0.002	0.003	0.013	--	--	--
524.5	0.096	0.07	0.058	0.047	0.043	0.034	0.029	0.024	0.019	0.016	0.014	0.016	0.008	0.006	0.005	0.005	0.002	0.003	0.002	0.013	--	--	--
525	0.097	0.071	0.059	0.047	0.044	0.035	0.03	0.024	0.02	0.017	0.014	0.016	0.008	0.007	0.005	0.005	0.002	0.003	0.002	0.013	--	--	--
525.5	0.099	0.072	0.06	0.048	0.045	0.036	0.03	0.025	0.02	0.017	0.014	0.017	0.009	0.007	0.005	0.006	0.002	0.003	0.003	0.012	--	--	--
526	0.1	0.073	0.061	0.049	0.045	0.036	0.03	0.025	0.02	0.017	0.015	0.017	0.009	0.006	0.005	0.006	0.003	0.003	0.003	0.012	--	--	--
526.5	0.102	0.074	0.062	0.05	0.046	0.036	0.031	0.025	0.021	0.018	0.015	0.017	0.009	0.007	0.005	0.006	0.003	0.003	0.003	0.013	--	--	--
527	0.103	0.076	0.063	0.051	0.047	0.037	0.032	0.025	0.021	0.018	0.015	0.017	0.009	0.007	0.006	0.006	0.003	0.003	0.003	0.013	--	--	--
527.5	0.104	0.076	0.064	0.051	0.048	0.037	0.032	0.026	0.022	0.018	0.015	0.017	0.009	0.007	0.006	0.006	0.003	0.003	0.003	0.013	--	--	--
528	0.105	0.077	0.065	0.052	0.048	0.038	0.032	0.026	0.022	0.018	0.015	0.018	0.01	0.007	0.005	0.006	0.003	0.003	0.003	0.012	--	--	--
528.5	0.107	0.078	0.066	0.053	0.049	0.038	0.032	0.027	0.022	0.019	0.016	0.017	0.01	0.007	0.005	0.006	0.003	0.002	0.003	0.012	--	--	--
529	0.108	0.08	0.067	0.054	0.05	0.039	0.033	0.027	0.022	0.019	0.016	0.017	0.01	0.007	0.006	0.006	0.003	0.003	0.003	0.013	--	--	--
529.5	0.109	0.081	0.067	0.054	0.05	0.04	0.033	0.028	0.023	0.019	0.016	0.018	0.01	0.008	0.006	0.006	0.003	0.003	0.003	0.013	--	--	--
530	0.11	0.082	0.068	0.055	0.051	0.04	0.034	0.028	0.023	0.019	0.016	0.018	0.01	0.007	0.006	0.006	0.003	0.003	0.003	0.012	--	--	--
530.5	0.112	0.083	0.07	0.056	0.051	0.041	0.034	0.028	0.023	0.019	0.017	0.018	0.01	0.007	0.006	0.006	0.003	0.003	0.003	0.012	--	--	--
531	0.114	0.085	0.071	0.057	0.052	0.041	0.035	0.028	0.024	0.02	0.017	0.018	0.01	0.008	0.006	0.006	0.003	0.003	0.003	0.013	--	--	--
531.5	0.116	0.086	0.071	0.058	0.053	0.042	0.035	0.029	0.024	0.021	0.017	0.018	0.01	0.008	0.006	0.007	0.003	0.003	0.003	0.013	--	--	--
532	0.117	0.086	0.072	0.059	0.054	0.042	0.036	0.03	0.024	0.021	0.017	0.019	0.011	0.008	0.006	0.007	0.003	0.003	0.003	0.012	--	--	--
532.5	0.118	0.088	0.073	0.06	0.054	0.043	0.036	0.03	0.024	0.021	0.017	0.019	0.011	0.008	0.006	0.007	0.003	0.003	0.003	0.012	--	--	--
533	0.119	0.089	0.075	0.06	0.055	0.043	0.037	0.03	0.025	0.021	0.018	0.019	0.011	0.008	0.006	0.007	0.003	0.003	0.003	0.013	--	--	--
533.5	0.121	0.091	0.075	0.061	0.056	0.044	0.037	0.03	0.025	0.022	0.018	0.019	0.011	0.008	0.007	0.007	0.003	0.003	0.003	0.013	--	--	--
534	0.123	0.091	0.076	0.062	0.056	0.045	0.038	0.031	0.026	0.022	0.018	0.019	0.011	0.008	0.006	0.007	0.003	0.003	0.003	0.012	--	--	--
534.5	0.124	0.093	0.077	0.063	0.057	0.045	0.038	0.032	0.026	0.022	0.018	0.019	0.012	0.008	0.006	0.007	0.003	0.003	0.003	0.012	--	--	--
535	0.126	0.095	0.079	0.064	0.058	0.046	0.039	0.032	0.026	0.022	0.019	0.02	0.012	0.008	0.007	0.007	0.004	0.003	0.003	0.012	--	--	--
535.5	0.127	0.096	0.08	0.065	0.059	0.047	0.04	0.033	0.027	0.023	0.019	0.02	0.012	0.009	0.007	0.007	0.004	0.003	0.003	0.012	--	--	--
536	0.129	0.097	0.081	0.066	0.06	0.047	0.04	0.033	0.027	0.023	0.019	0.02	0.012	0.008	0.007	0.007	0.003	0.003	0.003	0.012	--	--	--
536.5	0.131	0.099	0.082	0.067	0.061	0.048	0.041	0.033	0.027	0.024	0.02	0.02	0.012	0.008	0.007	0.007	0.003	0.003	0.003	0.013	--	--	--
537	0.133	0.1	0.083	0.068	0.062	0.049	0.042	0.034	0.028	0.024	0.02	0.02	0.012	0.009	0.007	0.008	0.004	0.003	0.004	0.013	--	--	--
537.5	0.135	0.102	0.085	0.07	0.063	0.05	0.042	0.035	0.029	0.024	0.02	0.021	0.013	0.009	0.007	0.008	0.004	0.004	0.004	0.013	--	--	--
538	0.137	0.103	0.086	0.071	0.064	0.05	0.042	0.035	0.029	0.025	0.021	0.021	0.013	0.009	0.007	0.008	0.004	0.004	0.003	0.012	--	--	--
538.5	0.139	0.105	0.088	0.072	0.064	0.051	0.043	0.036	0.029	0.025	0.021	0.021	0.013	0.009	0.008	0.008	0.004	0.004	0.003	0.013	--	--	--
539	0.141	0.106	0.089	0.072	0.065	0.052	0.044	0.036	0.03	0.026	0.021	0.021	0.013	0.009	0.008	0.008	0.004	0.004	0.004	0.013	--	--	--
539.5	0.142	0.108	0.09	0.073	0.066	0.053	0.045	0.037	0.03	0.026	0.022	0.022	0.014	0.01	0.008	0.009	0.004	0.004	0.004	0.013	--	--	--
540	0.144	0.109	0.091	0.075	0.067	0.053	0.045	0.037	0.031	0.026	0.022	0.022	0.014	0.01	0.008	0.009	0.004	0.004	0.004	0.013	--	--	--
540.5	0.146	0.111	0.093	0.076	0.068	0.054	0.046	0.038	0.031	0.026	0.022	0.022	0.014	0.01	0.008	0.009	0.004	0.004	0.004	0.013	--	--	--
541	0.148	0.112	0.094	0.077	0.069	0.055	0.046	0.038	0.031	0.027	0.022	0.022	0.014	0.01	0.008	0.009	0.004	0.004	0.004	0.013	--	--	--
541.5	0.15	0.114	0.095	0.078	0.07	0.056	0.047	0.039	0.032	0.027	0.023	0.022	0.014	0.01	0.008	0.009	0.004	0.004	0.004	0.013	--	--	--
542	0.153	0.116	0.096	0.079	0.071	0.057	0.048	0.04	0.033	0.027	0.023	0.023	0.014	0.01	0.008	0.009	0.004	0.004	0.004	0.013	--	--	--
542.5	0.155	0.118	0.098	0.081	0.072	0.058	0.049	0.04	0.033	0.028	0.024	0.023	0.015	0.011	0.008	0.009	0.005	0.004	0.004	0.013	--	--	--
543	0.157	0.119	0.1	0.082	0.073	0.058	0.049	0.041	0.033	0.029	0.024	0.023	0.015	0.011	0.009	0.01	0.005	0.004	0.004	0.013	--	--	--
543.5	0.158	0.121	0.101	0.083	0.074	0.059	0.05	0.041	0.034	0.029	0.024	0.023	0.015	0.011	0.009	0.01	0.005	0.004	0.004	0.013	--	--	--
544	0.161	0.123	0.102	0.084	0.075	0.06	0.051	0.042	0.034	0.029	0.025	0.024	0.015	0.011	0.009	0.01	0.005	0.004	0.004	0.013	--	--	--
544.5	0.163	0.124	0.104	0.085	0.076	0.061	0.052	0.043	0.035	0.03	0.025	0.024	0.016	0.011	0.009	0.01	0.005	0.004	0.004	0.013	--	--	--
545	0.165	0.126	0.105	0.087	0.077	0.062	0.052	0.043	0.035	0.03	0.025	0.024	0.016	0.011	0.009	0.01	0.005	0.004	0.004	0.013	--	--	--
545.5	0.167	0.128	0.107	0.088	0.078	0.062	0.053	0.043	0.036	0.03	0.025	0.024	0.016	0.011	0.009	0.01	0.005	0.004	0.004	0.013	--	--	--
546	0.169	0.13	0.108	0.089	0.079	0.063	0.054	0.044	0.036	0.031	0.026	0.024	0.016	0.011	0.009	0.01	0.005	0.004	0.004	0.013	--	--	--
546.5	0.171	0.132	0.11	0.09	0.08	0.064	0.054	0.045	0.037	0.031	0.026	0.025	0.016	0.012	0.01	0.01	0.005	0.004	0.004	0.013	--	--	--
547	0.173	0.133	0.111	0.092	0.081	0.065	0.055	0.046	0.037	0.032	0.027	0.025	0.017	0.012	0.01	0.01	0.005	0.004	0.005	0.013	--	--	--
547.5	0.176	0.136	0.113	0.093	0.082	0.066	0.056	0.046	0.038	0.032	0.027	0.025	0.017	0.012	0.01	0.011	0.005	0.004	0.004	0.013	--	--	--
548	0.178	0.137	0.114	0.094	0.083	0.067	0.057	0.047	0.038	0.033	0.027	0.025	0.017	0.012	0.01	0.011	0.005	0.004	0.004	0.013	--	--	--
548.5	0.18	0.139	0.116	0.095	0.085	0.068	0.057	0.048	0.039	0.033	0.028	0.026	0.017	0.012	0.01	0.011	0.005	0.004	0.005	0.013	--	--	--
549	0.183	0.141	0.117	0.097	0.086	0.069	0.058	0.048	0.04	0.033	0.029	0.026	0.018	0.013	0.011	0.011	0.006	0.004	0.005	0.013	--	--	--
549.5	0.185	0.143	0.119	0.098	0.087	0.07	0.059	0.049	0.04	0.034	0.029	0.026	0.018	0.013	0.011	0.012	0.006	0.005	0.005	0.013	--	--	--
550	0.187	0.145	0.121	0.1	0.088	0.071	0.06	0.049	0.04	0.034	0.029	0.026	0.018	0.013	0.011	0.012	0.006	0.005	0.005	0.013	--	--	--
550.5	0.19	0.147	0.122	0.101	0.089	0.072	0.061	0.05	0.041	0.035	0.029	0.027	0.019	0.013	0.011	0.012	0.006	0.005	0.005	0.013	--	--	--
551	0.192	0.149	0.124	0.102	0.09	0.073	0.062	0.051	0.042	0.035	0.03	0.027	0.019	0.013	0.011	0.012	0.006	0.004	0.005	0.013	--	--	--
551.5	0.194	0.151	0.126	0.104	0.091	0.074	0.062	0.052	0.042	0.036	0.031	0.028	0.019	0.014	0.011	0.012	0.006	0.004	0.005	0.013	--	--	--
552	0.197	0.153	0.127	0.106	0.092	0.075	0.063	0.052	0.043	0.037	0.031	0.028	0.019	0.014	0.011	0.012	0.006	0.005	0.005	0.013	--	--	--
552.5	0.2	0.155	0.129	0.107	0.094	0.076	0.064	0.053	0.043	0.037	0.031	0.028	0.02	0.014	0.011	0.013	0.006	0.005	0.005	0.013	--	--	--
553	0.202	0.157	0.131	0.108	0.095	0.077	0.065	0.054	0.044	0.038	0.032	0.028	0.02	0.014	0.012	0.013	0.006	0.005	0.005	0.013	--	--	--
553.5	0.204	0.159	0.132	0.11	0.096	0.078	0.066	0.054	0.044	0.038	0.032	0.029	0.02	0.014	0.012	0.013	0.006	0.005	0.005	0.013	--	--	--
554	0.206	0.161	0.134	0.111	0.097	0.079	0.066	0.055	0.045	0.038	0.032	0.029	0.02	0.014	0.012	0.013	0.007	0.005	0.005	0.013	--	--	--
554.5	0.209	0.163	0.136	0.112	0.099	0.08	0.067	0.056	0.045	0.039	0.033	0.029	0.021	0.014	0.012	0.013	0.007	0.005	0.005	0.013	--	--	--
555	0.211	0.165	0.137	0.113	0.1	0.081	0.068	0.057	0.046	0.039	0.033	0.029	0.021	0.014	0.012	0.013	0.006	0.005	0.005	0.013	--	--	--
555.5	0.213	0.167	0.139	0.115	0.101	0.082	0.069	0.057	0.047	0.04	0.034	0.03	0.021	0.015	0.013	0.013	0.007	0.005	0.005	0.013	--	--	--
556	0.216	0.169	0.141	0.117	0.102	0.083	0.07	0.058	0.047	0.04	0.034	0.03	0.021	0.015	0.013	0.014	0.007	0.005	0.005	0.013	--	--	--
556.5	0.219	0.171	0.142	0.118	0.103	0.084	0.07	0.059	0.048	0.041	0.035	0.03	0.022	0.015	0.013	0.014	0.007	0.005	0.006	0.013	--	--	--
557	0.221	0.173	0.144	0.12	0.104	0.085	0.071	0.059	0.048	0.041	0.035	0.031	0.022	0.015	0.013	0.014	0.007	0.006	0.006	0.013	--	--	--
557.5	0.223	0.175	0.146	0.121	0.106	0.086	0.072	0.06	0.049	0.041	0.036	0.031	0.022	0.016	0.014	0.014	0.007	0.005	0.006	0.013	--	--	--
558	0.225	0.177	0.147	0.122	0.107	0.087	0.073	0.061	0.049	0.042	0.036	0.031	0.022	0.016	0.014	0.014	0.007	0.005	0.006	0.014	--	--	--
558.5	0.228	0.179	0.149	0.124	0.108	0.087	0.074	0.061	0.05	0.043	0.036	0.031	0.023	0.016	0.014	0.015	0.007	0.005	0.006	0.013	--	--	--
559	0.23	0.181	0.15	0.125	0.109	0.089	0.075	0.062	0.05	0.043	0.036	0.031	0.023	0.016	0.014	0.015	0.007	0.005	0.006	0.013	--	--	--
559.5	0.233	0.183	0.152	0.126	0.11	0.09	0.075	0.063	0.051	0.043	0.037	0.032	0.023	0.016	0.014	0.015	0.007	0.005	0.006	0.013	--	--	--
560	0.235	0.185	0.154	0.127	0.111	0.091	0.076	0.063	0.052	0.044	0.037	0.032	0.023	0.017	0.014	0.015	0.008	0.005	0.006	0.013	--	--	--
560.5	0.237	0.187	0.156	0.129	0.113	0.091	0.077	0.064	0.052	0.045	0.038	0.033	0.024	0.017	0.014	0.015	0.008	0.005	0.006	0.013	--	--	--
561	0.24	0.19	0.157	0.131	0.114	0.093	0.078	0.065	0.052	0.045	0.038	0.033	0.024	0.017	0.014	0.016	0.008	0.006	0.006	0.013	--	--	--
561.5	0.242	0.192	0.159	0.132	0.115	0.094	0.079	0.065	0.053	0.046	0.039	0.033	0.025	0.017	0.015	0.016	0.008	0.006	0.006	0.013	--	--	--
562	0.245	0.193	0.161	0.134	0.116	0.095	0.08	0.066	0.054	0.046	0.039	0.033	0.025	0.017	0.015	0.016	0.008	0.006	0.006	0.014	--	--	--
562.5	0.247	0.195	0.163	0.135	0.117	0.095	0.08	0.067	0.054	0.046	0.04	0.034	0.025	0.017	0.015	0.016	0.008	0.006	0.006	0.014	--	--	--
563	0.249	0.197	0.164	0.136	0.119	0.096	0.081	0.068	0.055	0.047	0.04	0.034	0.025	0.018	0.015	0.016	0.008	0.006	0.006	0.013	--	--	--
563.5	0.251	0.2	0.166	0.138	0.12	0.097	0.082	0.068	0.056	0.047	0.04	0.034	0.026	0.018	0.015	0.016	0.008	0.006	0.006	0.013	--	--	--
564	0.254	0.202	0.167	0.139	0.121	0.099	0.083	0.069	0.056	0.048	0.041	0.035	0.026	0.018	0.015	0.016	0.008	0.006	0.006	0.014	--	--	--
564.5	0.257	0.204	0.169	0.141	0.122	0.1	0.084	0.07	0.057	0.048	0.041	0.035	0.026	0.018	0.016	0.017	0.008	0.006	0.006	0.014	--	--	--
565	0.259	0.206	0.171	0.142	0.124	0.101	0.084	0.071	0.057	0.049	0.042	0.035	0.027	0.019	0.016	0.017	0.008	0.006	0.007	0.014	--	--	--
565.5	0.261	0.208	0.173	0.143	0.125	0.102	0.085	0.071	0.058	0.049	0.042	0.035	0.027	0.018	0.016	0.017	0.009	0.006	0.006	0.013	--	--	--
566	0.263	0.209	0.174	0.145	0.126	0.102	0.086	0.072	0.058	0.05	0.042	0.036	0.027	0.018	0.016	0.017	0.008	0.006	0.006	0.013	--	--	--
566.5	0.266	0.212	0.176	0.146	0.127	0.104	0.087	0.072	0.059	0.05	0.043	0.036	0.027	0.019	0.016	0.017	0.008	0.006	0.006	0.014	--	--	--
567	0.268	0.214	0.177	0.148	0.128	0.105	0.088	0.073	0.059	0.051	0.043	0.036	0.027	0.019	0.016	0.017	0.009	0.006	0.007	0.014	--	--	--
567.5	0.271	0.216	0.179	0.149	0.129	0.105	0.089	0.074	0.06	0.051	0.043	0.036	0.028	0.019	0.016	0.018	0.009	0.006	0.007	0.014	--	--	--
568	0.273	0.217	0.18	0.15	0.13	0.106	0.089	0.075	0.06	0.051	0.044	0.036	0.028	0.019	0.016	0.018	0.008	0.006	0.006	0.013	--	--	--
568.5	0.275	0.219	0.182	0.152	0.132	0.107	0.09	0.075	0.061	0.052	0.045	0.037	0.028	0.019	0.017	0.018	0.009	0.006	0.006	0.013	--	--	--
569	0.277	0.222	0.184	0.153	0.133	0.109	0.091	0.076	0.061	0.053	0.045	0.037	0.028	0.02	0.017	0.018	0.009	0.006	0.007	0.013	--	--	--
569.5	0.28	0.224	0.186	0.155	0.134	0.11	0.092	0.077	0.062	0.053	0.045	0.038	0.029	0.02	0.017	0.018	0.009	0.007	0.007	0.014	--	--	--
570	0.282	0.226	0.187	0.156	0.135	0.11	0.092	0.077	0.063	0.054	0.046	0.038	0.029	0.02	0.017	0.019	0.009	0.007	0.007	0.014	--	--	--
570.5	0.285	0.227	0.189	0.158	0.136	0.111	0.093	0.078	0.063	0.054	0.046	0.038	0.029	0.02	0.018	0.019	0.009	0.007	0.007	0.014	--	--	--
571	0.287	0.229	0.19	0.159	0.137	0.112	0.094	0.078	0.064	0.054	0.046	0.038	0.029	0.02	0.018	0.019	0.009	0.007	0.007	0.014	--	--	--
571.5	0.289	0.231	0.192	0.16	0.139	0.113	0.095	0.079	0.064	0.055	0.047	0.039	0.03	0.021	0.018	0.019	0.01	0.007	0.007	0.014	--	--	--
572	0.292	0.234	0.194	0.161	0.14	0.114	0.096	0.08	0.065	0.055	0.047	0.039	0.03	0.021	0.018	0.019	0.01	0.007	0.007	0.014	--	--	--
572.5	0.294	0.235	0.195	0.163	0.141	0.115	0.096	0.081	0.065	0.056	0.048	0.039	0.03	0.021	0.018	0.019	0.01	0.007	0.007	0.014	--	--	--
573	0.296	0.237	0.197	0.164	0.142	0.116	0.097	0.081	0.066	0.056	0.048	0.04	0.03	0.021	0.018	0.019	0.01	0.007	0.007	0.014	--	--	--
573.5	0.298	0.239	0.199	0.166	0.143	0.117	0.098	0.082	0.066	0.057	0.049	0.04	0.031	0.021	0.019	0.019	0.01	0.007	0.007	0.014	--	--	--
574	0.301	0.241	0.201	0.167	0.145	0.118	0.099	0.083	0.067	0.058	0.049	0.04	0.031	0.022	0.019	0.02	0.01	0.007	0.007	0.014	--	--	--
574.5	0.303	0.243	0.202	0.168	0.146	0.119	0.1	0.084	0.068	0.058	0.049	0.04	0.032	0.022	0.019	0.02	0.01	0.007	0.007	0.014	--	--	--
575	0.305	0.245	0.204	0.17	0.147	0.12	0.101	0.084	0.068	0.058	0.05	0.041	0.032	0.022	0.019	0.02	0.01	0.007	0.007	0.014	--	--	--
575.5	0.308	0.247	0.205	0.171	0.148	0.121	0.102	0.085	0.069	0.059	0.05	0.041	0.032	0.022	0.019	0.02	0.01	0.007	0.007	0.014	--	--	--
576	0.311	0.249	0.207	0.173	0.149	0.122	0.103	0.085	0.069	0.059	0.05	0.041	0.032	0.022	0.019	0.02	0.01	0.007	0.007	0.014	--	--	--
576.5	0.313	0.252	0.209	0.174	0.15	0.123	0.103	0.086	0.07	0.06	0.051	0.041	0.033	0.022	0.019	0.021	0.011	0.007	0.008	0.014	--	--	--
577	0.316	0.254	0.211	0.176	0.152	0.124	0.104	0.087	0.071	0.06	0.051	0.042	0.033	0.023	0.02	0.021	0.01	0.007	0.007	0.014	--	--	--
577.5	0.318	0.255	0.212	0.177	0.153	0.125	0.105	0.088	0.071	0.061	0.052	0.042	0.033	0.023	0.02	0.021	0.01	0.007	0.007	0.014	--	--	--
578	0.321	0.257	0.214	0.179	0.154	0.127	0.106	0.088	0.072	0.062	0.052	0.043	0.033	0.023	0.02	0.021	0.011	0.007	0.008	0.014	--	--	--
578.5	0.323	0.259	0.216	0.181	0.155	0.128	0.107	0.089	0.072	0.062	0.053	0.043	0.034	0.023	0.02	0.021	0.011	0.007	0.008	0.014	--	--	--
579	0.326	0.262	0.217	0.182	0.157	0.128	0.108	0.09	0.073	0.062	0.053	0.043	0.034	0.024	0.02	0.022	0.011	0.008	0.008	0.014	--	--	--
579.5	0.328	0.264	0.219	0.183	0.158	0.13	0.108	0.091	0.074	0.063	0.054	0.043	0.034	0.023	0.021	0.022	0.011	0.008	0.008	0.014	--	--	--
580	0.331	0.266	0.221	0.185	0.159	0.131	0.109	0.091	0.074	0.063	0.054	0.044	0.034	0.024	0.021	0.022	0.011	0.008	0.008	0.014	--	--	--
580.5	0.333	0.268	0.222	0.186	0.161	0.132	0.11	0.092	0.074	0.064	0.054	0.044	0.035	0.024	0.021	0.022	0.011	0.008	0.008	0.014	--	--	--
581	0.336	0.27	0.224	0.188	0.162	0.133	0.111	0.093	0.075	0.064	0.055	0.044	0.035	0.024	0.021	0.022	0.011	0.008	0.008	0.014	--	--	--
581.5	0.339	0.272	0.226	0.189	0.163	0.134	0.112	0.094	0.076	0.065	0.055	0.044	0.036	0.024	0.021	0.023	0.011	0.008	0.008	0.014	--	--	--
582	0.341	0.274	0.228	0.191	0.164	0.135	0.113	0.095	0.077	0.065	0.056	0.045	0.036	0.024	0.022	0.023	0.012	0.008	0.008	0.014	--	--	--
582.5	0.344	0.277	0.23	0.192	0.166	0.136	0.114	0.095	0.077	0.066	0.056	0.045	0.036	0.025	0.022	0.023	0.012	0.008	0.008	0.015	--	--	--
583	0.347	0.279	0.231	0.194	0.167	0.137	0.115	0.096	0.078	0.067	0.057	0.045	0.036	0.025	0.022	0.023	0.012	0.008	0.008	0.015	--	--	--
583.5	0.35	0.281	0.233	0.195	0.169	0.138	0.116	0.097	0.078	0.067	0.057	0.046	0.037	0.025	0.022	0.023	0.012	0.008	0.008	0.014	--	--	--
584	0.352	0.283	0.235	0.197	0.17	0.139	0.117	0.097	0.079	0.068	0.058	0.046	0.037	0.025	0.022	0.024	0.012	0.008	0.008	0.014	--	--	--
584.5	0.354	0.285	0.238	0.199	0.171	0.14	0.118	0.098	0.08	0.068	0.058	0.047	0.037	0.026	0.023	0.024	0.012	0.008	0.008	0.015	--	--	--
585	0.357	0.288	0.239	0.2	0.172	0.141	0.119	0.099	0.08	0.069	0.059	0.047	0.037	0.026	0.023	0.024	0.012	0.008	0.008	0.015	--	--	--
585.5	0.36	0.29	0.241	0.202	0.174	0.143	0.119	0.1	0.081	0.069	0.059	0.047	0.038	0.026	0.023	0.024	0.012	0.008	0.009	0.015	--	--	--
586	0.363	0.292	0.243	0.204	0.175	0.144	0.12	0.101	0.082	0.07	0.059	0.047	0.038	0.026	0.023	0.025	0.012	0.008	0.009	0.015	--	--	--
586.5	0.366	0.294	0.245	0.205	0.177	0.145	0.122	0.102	0.082	0.07	0.06	0.048	0.038	0.027	0.023	0.025	0.013	0.009	0.009	0.015	--	--	--
587	0.368	0.296	0.246	0.207	0.178	0.146	0.123	0.103	0.083	0.071	0.061	0.049	0.038	0.027	0.024	0.025	0.013	0.009	0.009	0.015	--	--	--
587.5	0.371	0.299	0.248	0.208	0.179	0.147	0.124	0.103	0.083	0.072	0.061	0.049	0.039	0.027	0.024	0.025	0.013	0.009	0.009	0.015	--	--	--
588	0.374	0.301	0.25	0.21	0.18	0.148	0.124	0.104	0.084	0.072	0.061	0.049	0.04	0.027	0.024	0.025	0.013	0.009	0.009	0.015	--	--	--
588.5	0.377	0.303	0.252	0.212	0.182	0.15	0.125	0.104	0.085	0.072	0.062	0.049	0.04	0.027	0.024	0.026	0.013	0.009	0.009	0.015	--	--	--
589	0.379	0.305	0.253	0.213	0.183	0.151	0.126	0.105	0.086	0.073	0.062	0.049	0.04	0.028	0.024	0.026	0.013	0.009	0.009	0.015	--	--	--
589.5	0.382	0.307	0.255	0.214	0.185	0.152	0.127	0.106	0.086	0.074	0.063	0.05	0.04	0.028	0.025	0.026	0.013	0.009	0.009	0.015	--	--	--
590	0.385	0.309	0.258	0.216	0.186	0.153	0.128	0.107	0.086	0.074	0.063	0.05	0.041	0.028	0.025	0.026	0.013	0.009	0.009	0.015	--	--	--
590.5	0.387	0.312	0.259	0.218	0.187	0.153	0.129	0.108	0.087	0.074	0.064	0.05	0.041	0.028	0.025	0.026	0.013	0.009	0.009	0.015	--	--	--
591	0.39	0.314	0.261	0.22	0.188	0.155	0.13	0.109	0.088	0.075	0.064	0.051	0.041	0.028	0.025	0.027	0.013	0.009	0.009	0.015	--	--	--
591.5	0.393	0.316	0.263	0.221	0.19	0.156	0.131	0.109	0.089	0.076	0.065	0.051	0.041	0.029	0.025	0.027	0.014	0.009	0.009	0.015	--	--	--
592	0.396	0.318	0.265	0.223	0.191	0.157	0.132	0.11	0.089	0.076	0.065	0.052	0.042	0.029	0.026	0.027	0.014	0.009	0.009	0.015	--	--	--
592.5	0.398	0.321	0.267	0.224	0.193	0.158	0.133	0.111	0.09	0.077	0.065	0.052	0.042	0.029	0.026	0.027	0.014	0.009	0.009	0.015	--	--	--
593	0.401	0.323	0.268	0.226	0.194	0.159	0.133	0.112	0.091	0.077	0.066	0.052	0.042	0.029	0.026	0.028	0.014	0.009	0.009	0.015	--	--	--
593.5	0.403	0.325	0.27	0.227	0.195	0.16	0.134	0.112	0.091	0.078	0.067	0.052	0.042	0.03	0.026	0.028	0.014	0.009	0.009	0.015	--	--	--
594	0.406	0.327	0.272	0.229	0.196	0.161	0.135	0.113	0.092	0.078	0.067	0.053	0.043	0.03	0.026	0.028	0.014	0.009	0.009	0.015	--	--	--
594.5	0.408	0.329	0.273	0.23	0.198	0.163	0.136	0.114	0.092	0.079	0.067	0.053	0.043	0.03	0.027	0.028	0.014	0.009	0.009	0.015	--	--	--
595	0.41	0.331	0.275	0.231	0.199	0.164	0.137	0.115	0.093	0.079	0.068	0.053	0.043	0.03	0.027	0.028	0.014	0.009	0.01	0.015	--	--	--
595.5	0.413	0.333	0.277	0.233	0.2	0.165	0.138	0.115	0.093	0.08	0.068	0.053	0.044	0.03	0.027	0.028	0.014	0.009	0.01	0.015	--	--	--
596	0.415	0.335	0.278	0.234	0.201	0.165	0.138	0.116	0.094	0.08	0.069	0.054	0.044	0.031	0.027	0.029	0.015	0.009	0.009	0.015	--	--	--
596.5	0.418	0.337	0.28	0.236	0.202	0.166	0.139	0.116	0.094	0.081	0.069	0.054	0.044	0.031	0.027	0.029	0.015	0.01	0.009	0.015	--	--	--
597	0.42	0.339	0.281	0.237	0.203	0.168	0.14	0.117	0.095	0.081	0.069	0.055	0.045	0.031	0.027	0.029	0.015	0.01	0.01	0.015	--	--	--
597.5	0.422	0.34	0.282	0.238	0.205	0.168	0.141	0.118	0.095	0.082	0.07	0.054	0.045	0.031	0.027	0.029	0.015	0.009	0.01	0.015	--	--	--
598	0.424	0.342	0.284	0.239	0.206	0.169	0.142	0.118	0.096	0.082	0.07	0.055	0.045	0.031	0.028	0.029	0.015	0.01	0.01	0.015	--	--	--
598.5	0.426	0.344	0.285	0.24	0.206	0.17	0.142	0.119	0.097	0.082	0.07	0.055	0.045	0.031	0.028	0.029	0.015	0.01	0.01	0.015	--	--	--
599	0.428	0.345	0.287	0.242	0.207	0.171	0.143	0.12	0.097	0.083	0.07	0.055	0.046	0.031	0.028	0.029	0.015	0.01	0.01	0.015	--	--	--
599.5	0.43	0.347	0.288	0.243	0.208	0.171	0.144	0.12	0.097	0.083	0.071	0.056	0.046	0.031	0.028	0.03	0.015	0.01	0.01	0.015	--	--	--
600	0.432	0.348	0.289	0.244	0.209	0.172	0.145	0.121	0.098	0.083	0.071	0.056	0.046	0.031	0.028	0.03	0.015	0.01	0.01	0.015	--	--	--
600.5	0.433	0.35	0.29	0.245	0.21	0.173	0.145	0.121	0.098	0.084	0.072	0.056	0.046	0.032	0.029	0.03	0.015	0.01	0.01	0.015	--	--	--
601	0.435	0.351	0.292	0.245	0.211	0.174	0.145	0.121	0.099	0.084	0.072	0.056	0.046	0.032	0.029	0.03	0.016	0.01	0.01	0.015	--	--	--
601.5	0.436	0.353	0.293	0.247	0.211	0.174	0.146	0.122	0.099	0.084	0.072	0.057	0.047	0.032	0.029	0.03	0.016	0.01	0.01	0.015	--	--	--
602	0.438	0.354	0.294	0.248	0.212	0.175	0.147	0.123	0.099	0.085	0.072	0.057	0.047	0.032	0.029	0.03	0.016	0.01	0.01	0.016	--	--	--
602.5	0.44	0.355	0.295	0.249	0.213	0.176	0.147	0.123	0.1	0.085	0.073	0.057	0.047	0.033	0.029	0.031	0.016	0.01	0.01	0.016	--	--	--
603	0.441	0.356	0.296	0.25	0.214	0.176	0.148	0.123	0.1	0.085	0.073	0.057	0.047	0.033	0.03	0.031	0.016	0.01	0.01	0.015	--	--	--
603.5	0.442	0.357	0.296	0.25	0.215	0.177	0.148	0.124	0.1	0.085	0.073	0.057	0.047	0.033	0.03	0.031	0.016	0.01	0.011	0.015	--	--	--
604	0.443	0.358	0.297	0.251	0.215	0.177	0.148	0.124	0.1	0.086	0.073	0.057	0.047	0.032	0.029	0.031	0.016	0.01	0.01	0.016	--	--	--
604.5	0.444	0.359	0.298	0.251	0.215	0.177	0.149	0.124	0.101	0.086	0.074	0.057	0.047	0.033	0.029	0.031	0.016	0.01	0.01	0.016	--	--	--
605	0.445	0.36	0.299	0.252	0.216	0.178	0.149	0.125	0.101	0.087	0.074	0.057	0.047	0.033	0.03	0.031	0.016	0.01	0.01	0.015	--	--	--
605.5	0.446	0.361	0.299	0.252	0.216	0.178	0.15	0.125	0.101	0.087	0.074	0.058	0.048	0.033	0.03	0.031	0.016	0.01	0.01	0.015	--	--	--
606	0.447	0.361	0.3	0.253	0.217	0.179	0.15	0.125	0.101	0.086	0.074	0.058	0.048	0.033	0.03	0.031	0.016	0.01	0.01	0.015	--	--	--
606.5	0.448	0.362	0.3	0.253	0.217	0.179	0.15	0.125	0.102	0.087	0.074	0.058	0.048	0.033	0.03	0.031	0.016	0.01	0.01	0.015	--	--	--
607	0.448	0.362	0.301	0.253	0.217	0.179	0.15	0.125	0.102	0.087	0.074	0.057	0.048	0.033	0.03	0.031	0.016	0.01	0.01	0.015	--	--	--
607.5	0.448	0.363	0.301	0.254	0.217	0.179	0.15	0.126	0.102	0.087	0.074	0.058	0.048	0.033	0.03	0.032	0.016	0.01	0.01	0.015	--	--	--
608	0.449	0.363	0.301	0.254	0.218	0.179	0.15	0.126	0.102	0.087	0.075	0.058	0.048	0.033	0.03	0.031	0.017	0.01	0.01	0.015	--	--	--
608.5	0.45	0.363	0.301	0.254	0.218	0.18	0.151	0.126	0.102	0.087	0.074	0.058	0.048	0.033	0.03	0.031	0.017	0.01	0.01	0.016	--	--	--
609	0.45	0.364	0.302	0.255	0.218	0.18	0.151	0.126	0.102	0.087	0.074	0.058	0.048	0.033	0.03	0.032	0.016	0.01	0.01	0.015	--	--	--
609.5	0.45	0.364	0.302	0.255	0.218	0.18	0.151	0.126	0.102	0.087	0.075	0.058	0.048	0.033	0.03	0.032	0.017	0.01	0.01	0.015	--	--	--
610	0.45	0.364	0.302	0.254	0.218	0.18	0.151	0.126	0.102	0.087	0.075	0.058	0.048	0.033	0.03	0.031	0.017	0.011	0.01	0.015	--	--	--
610.5	0.449	0.364	0.302	0.254	0.218	0.18	0.151	0.126	0.102	0.087	0.075	0.058	0.048	0.033	0.03	0.031	0.017	0.01	0.01	0.015	--	--	--
611	0.449	0.364	0.301	0.254	0.218	0.18	0.151	0.126	0.102	0.087	0.074	0.057	0.048	0.033	0.03	0.032	0.017	0.01	0.01	0.015	--	--	--
611.5	0.449	0.363	0.301	0.254	0.218	0.18	0.15	0.126	0.102	0.087	0.074	0.058	0.048	0.033	0.03	0.032	0.016	0.01	0.01	0.015	--	--	--
612	0.448	0.362	0.301	0.254	0.217	0.18	0.15	0.126	0.102	0.087	0.075	0.058	0.048	0.033	0.03	0.032	0.016	0.01	0.01	0.015	--	--	--
612.5	0.447	0.362	0.301	0.253	0.217	0.179	0.15	0.126	0.102	0.087	0.074	0.057	0.048	0.033	0.03	0.032	0.017	0.01	0.01	0.015	--	--	--
613	0.447	0.362	0.3	0.253	0.217	0.179	0.15	0.125	0.102	0.087	0.074	0.057	0.048	0.033	0.03	0.031	0.017	0.01	0.01	0.015	--	--	--
613.5	0.446	0.361	0.299	0.252	0.217	0.178	0.15	0.125	0.101	0.087	0.074	0.057	0.048	0.033	0.03	0.031	0.017	0.01	0.01	0.015	--	--	--
614	0.445	0.36	0.299	0.252	0.216	0.178	0.149	0.125	0.101	0.086	0.073	0.057	0.048	0.033	0.03	0.031	0.016	0.01	0.01	0.015	--	--	--
614.5	0.444	0.359	0.298	0.251	0.215	0.178	0.148	0.125	0.101	0.086	0.074	0.057	0.047	0.033	0.03	0.031	0.016	0.01	0.01	0.015	--	--	--
615	0.442	0.358	0.297	0.251	0.215	0.177	0.148	0.124	0.1	0.086	0.074	0.057	0.047	0.033	0.03	0.031	0.016	0.01	0.01	0.015	--	--	--
615.5	0.441	0.357	0.296	0.25	0.214	0.177	0.148	0.123	0.1	0.086	0.073	0.056	0.047	0.033	0.03	0.031	0.017	0.01	0.01	0.015	--	--	--
616	0.439	0.356	0.295	0.249	0.213	0.176	0.147	0.123	0.1	0.085	0.073	0.056	0.047	0.033	0.03	0.031	0.016	0.01	0.01	0.015	--	--	--
616.5	0.438	0.354	0.294	0.248	0.213	0.175	0.147	0.123	0.099	0.085	0.073	0.056	0.047	0.033	0.03	0.031	0.016	0.01	0.01	0.014	--	--	--
617	0.436	0.353	0.293	0.247	0.212	0.174	0.146	0.122	0.099	0.085	0.072	0.056	0.047	0.032	0.03	0.031	0.016	0.01	0.01	0.015	--	--	--
617.5	0.434	0.351	0.292	0.246	0.21	0.174	0.145	0.121	0.099	0.084	0.072	0.055	0.046	0.032	0.03	0.03	0.016	0.01	0.01	0.015	--	--	--
618	0.431	0.349	0.29	0.245	0.209	0.173	0.145	0.121	0.098	0.084	0.072	0.055	0.046	0.032	0.029	0.031	0.016	0.01	0.01	0.015	--	--	--
618.5	0.429	0.347	0.288	0.243	0.208	0.172	0.144	0.12	0.097	0.083	0.071	0.055	0.046	0.032	0.029	0.031	0.016	0.01	0.01	0.014	--	--	--
619	0.426	0.345	0.287	0.242	0.207	0.171	0.143	0.12	0.097	0.083	0.071	0.055	0.046	0.032	0.029	0.03	0.016	0.01	0.009	0.014	--	--	--
619.5	0.424	0.343	0.285	0.24	0.206	0.17	0.142	0.119	0.096	0.082	0.071	0.054	0.045	0.031	0.029	0.03	0.016	0.01	0.009	0.014	--	--	--
620	0.422	0.341	0.284	0.239	0.205	0.169	0.141	0.118	0.096	0.082	0.07	0.054	0.045	0.031	0.029	0.03	0.016	0.01	0.01	0.014	--	--	--
620.5	0.419	0.339	0.282	0.237	0.203	0.168	0.141	0.117	0.095	0.081	0.069	0.053	0.045	0.031	0.029	0.03	0.015	0.009	0.009	0.014	--	--	--
621	0.415	0.337	0.28	0.236	0.202	0.166	0.139	0.116	0.094	0.08	0.069	0.053	0.044	0.031	0.029	0.029	0.015	0.01	0.009	0.014	--	--	--
621.5	0.412	0.334	0.277	0.234	0.201	0.165	0.138	0.116	0.094	0.08	0.069	0.053	0.044	0.031	0.028	0.029	0.016	0.01	0.009	0.014	--	--	--
622	0.409	0.331	0.275	0.232	0.199	0.164	0.137	0.114	0.093	0.079	0.068	0.052	0.044	0.031	0.028	0.029	0.016	0.01	0.01	0.014	--	--	--
622.5	0.406	0.329	0.273	0.23	0.197	0.163	0.136	0.114	0.092	0.079	0.067	0.052	0.043	0.03	0.028	0.029	0.015	0.009	0.009	0.014	--	--	--
623	0.402	0.326	0.271	0.228	0.195	0.161	0.135	0.113	0.091	0.078	0.067	0.052	0.043	0.03	0.028	0.029	0.015	0.009	0.009	0.014	--	--	--
623.5	0.398	0.323	0.269	0.226	0.194	0.16	0.134	0.112	0.09	0.077	0.066	0.051	0.043	0.03	0.028	0.028	0.015	0.009	0.009	0.013	--	--	--
624	0.395	0.32	0.266	0.224	0.192	0.158	0.132	0.111	0.09	0.077	0.066	0.051	0.042	0.03	0.027	0.028	0.015	0.009	0.009	0.014	--	--	--
624.5	0.391	0.317	0.263	0.222	0.19	0.157	0.131	0.109	0.089	0.076	0.065	0.05	0.042	0.03	0.027	0.028	0.015	0.009	0.009	0.014	--	--	--
625	0.387	0.313	0.261	0.219	0.188	0.155	0.13	0.108	0.088	0.075	0.064	0.05	0.041	0.029	0.027	0.028	0.015	0.009	0.009	0.013	--	--	--
625.5	0.383	0.31	0.258	0.217	0.186	0.153	0.128	0.107	0.087	0.074	0.063	0.049	0.041	0.028	0.026	0.027	0.014	0.009	0.008	0.013	--	--	--
626	0.378	0.307	0.255	0.214	0.184	0.152	0.127	0.106	0.086	0.073	0.063	0.048	0.04	0.028	0.026	0.027	0.014	0.009	0.009	0.013	--	--	--
626.5	0.374	0.303	0.252	0.212	0.182	0.15	0.125	0.105	0.085	0.072	0.062	0.048	0.04	0.028	0.026	0.027	0.014	0.009	0.008	0.013	--	--	--
627	0.369	0.3	0.249	0.209	0.18	0.148	0.123	0.103	0.084	0.072	0.061	0.047	0.039	0.028	0.025	0.026	0.014	0.009	0.008	0.013	--	--	--
627.5	0.365	0.296	0.246	0.207	0.177	0.146	0.122	0.102	0.083	0.071	0.061	0.047	0.039	0.028	0.025	0.026	0.014	0.008	0.008	0.013	--	--	--
628	0.361	0.292	0.243	0.204	0.175	0.144	0.121	0.101	0.082	0.07	0.06	0.046	0.038	0.027	0.025	0.026	0.014	0.008	0.008	0.012	--	--	--
628.5	0.356	0.289	0.24	0.202	0.173	0.142	0.119	0.1	0.081	0.069	0.059	0.046	0.038	0.026	0.025	0.026	0.014	0.009	0.008	0.012	--	--	--
629	0.351	0.285	0.237	0.199	0.17	0.141	0.117	0.098	0.08	0.068	0.058	0.045	0.037	0.026	0.024	0.025	0.014	0.008	0.008	0.012	--	--	--
629.5	0.346	0.281	0.234	0.196	0.168	0.139	0.116	0.097	0.078	0.067	0.058	0.045	0.037	0.026	0.024	0.025	0.013	0.008	0.008	0.012	--	--	--
630	0.342	0.277	0.231	0.193	0.166	0.137	0.114	0.096	0.077	0.066	0.057	0.044	0.037	0.026	0.024	0.024	0.013	0.008	0.008	0.012	--	--	--
630.5	0.337	0.273	0.227	0.191	0.164	0.135	0.113	0.094	0.076	0.065	0.056	0.044	0.036	0.025	0.024	0.024	0.013	0.008	0.008	0.012	--	--	--
631	0.333	0.27	0.224	0.188	0.161	0.133	0.111	0.093	0.075	0.064	0.055	0.043	0.035	0.025	0.023	0.024	0.013	0.008	0.008	0.012	--	--	--
631.5	0.328	0.266	0.221	0.186	0.159	0.131	0.109	0.091	0.074	0.063	0.054	0.042	0.035	0.024	0.023	0.023	0.013	0.008	0.007	0.012	--	--	--
632	0.322	0.262	0.218	0.182	0.156	0.129	0.107	0.09	0.073	0.062	0.053	0.041	0.034	0.024	0.022	0.023	0.012	0.008	0.007	0.012	--	--	--
632.5	0.317	0.258	0.214	0.179	0.154	0.127	0.106	0.089	0.072	0.061	0.052	0.041	0.034	0.024	0.022	0.022	0.012	0.007	0.007	0.011	--	--	--
633	0.313	0.253	0.211	0.177	0.152	0.125	0.104	0.087	0.071	0.06	0.052	0.04	0.033	0.023	0.022	0.022	0.012	0.007	0.007	0.011	--	--	--
633.5	0.308	0.249	0.207	0.174	0.149	0.123	0.103	0.086	0.07	0.059	0.051	0.039	0.032	0.023	0.021	0.022	0.012	0.007	0.007	0.011	--	--	--
634	0.303	0.246	0.204	0.171	0.147	0.121	0.101	0.084	0.068	0.058	0.05	0.039	0.032	0.023	0.021	0.022	0.012	0.007	0.007	0.011	--	--	--
634.5	0.298	0.242	0.201	0.168	0.144	0.119	0.099	0.083	0.067	0.057	0.049	0.039	0.031	0.022	0.021	0.021	0.011	0.007	0.006	0.011	--	--	--
635	0.293	0.238	0.198	0.166	0.142	0.117	0.098	0.082	0.066	0.056	0.048	0.038	0.031	0.022	0.021	0.021	0.011	0.007	0.006	0.011	--	--	--
635.5	0.289	0.234	0.194	0.163	0.14	0.115	0.096	0.08	0.065	0.056	0.048	0.037	0.03	0.021	0.02	0.021	0.011	0.007	0.006	0.011	--	--	--
636	0.284	0.23	0.191	0.16	0.138	0.113	0.094	0.079	0.064	0.055	0.047	0.036	0.03	0.021	0.02	0.02	0.011	0.007	0.006	0.011	--	--	--
636.5	0.279	0.225	0.187	0.157	0.135	0.111	0.092	0.077	0.063	0.053	0.046	0.036	0.029	0.021	0.019	0.02	0.011	0.007	0.006	0.011	--	--	--
637	0.274	0.222	0.184	0.154	0.133	0.109	0.091	0.076	0.062	0.053	0.045	0.036	0.029	0.021	0.019	0.02	0.011	0.007	0.006	0.01	--	--	--
637.5	0.27	0.218	0.181	0.152	0.13	0.107	0.09	0.075	0.06	0.052	0.044	0.035	0.029	0.02	0.019	0.019	0.01	0.006	0.006	0.01	--	--	--
638	0.265	0.214	0.178	0.149	0.128	0.105	0.088	0.073	0.059	0.051	0.043	0.034	0.028	0.02	0.018	0.019	0.01	0.006	0.006	0.01	--	--	--
638.5	0.26	0.21	0.174	0.146	0.125	0.103	0.086	0.072	0.058	0.05	0.043	0.033	0.027	0.019	0.018	0.019	0.01	0.006	0.006	0.01	--	--	--
639	0.255	0.206	0.171	0.143	0.123	0.101	0.084	0.07	0.057	0.049	0.042	0.033	0.027	0.019	0.018	0.018	0.01	0.006	0.006	0.01	--	--	--
639.5	0.25	0.202	0.167	0.14	0.121	0.099	0.083	0.069	0.056	0.048	0.041	0.032	0.026	0.019	0.017	0.018	0.01	0.006	0.005	0.01	--	--	--
640	0.246	0.198	0.164	0.137	0.118	0.097	0.081	0.068	0.055	0.047	0.04	0.032	0.025	0.018	0.017	0.017	0.009	0.005	0.005	0.009	--	--	--
640.5	0.241	0.194	0.161	0.135	0.116	0.095	0.08	0.067	0.054	0.046	0.04	0.031	0.025	0.018	0.017	0.017	0.009	0.005	0.005	0.009	--	--	--
641	0.237	0.191	0.158	0.132	0.113	0.094	0.078	0.065	0.053	0.045	0.039	0.03	0.024	0.018	0.016	0.017	0.009	0.006	0.005	0.009	--	--	--
641.5	0.233	0.187	0.155	0.13	0.111	0.091	0.076	0.064	0.051	0.044	0.038	0.03	0.024	0.017	0.016	0.016	0.009	0.006	0.005	0.009	--	--	--
642	0.228	0.183	0.152	0.127	0.109	0.089	0.075	0.062	0.05	0.043	0.037	0.029	0.024	0.017	0.016	0.016	0.009	0.005	0.005	0.009	--	--	--
642.5	0.223	0.179	0.148	0.124	0.107	0.088	0.073	0.061	0.05	0.043	0.036	0.029	0.023	0.016	0.015	0.016	0.009	0.005	0.005	0.009	--	--	--
643	0.219	0.175	0.145	0.122	0.105	0.086	0.072	0.06	0.049	0.042	0.036	0.028	0.022	0.016	0.015	0.016	0.008	0.005	0.005	0.009	--	--	--
643.5	0.214	0.172	0.142	0.119	0.102	0.084	0.07	0.059	0.047	0.04	0.035	0.027	0.022	0.016	0.014	0.015	0.008	0.005	0.005	0.009	--	--	--
644	0.209	0.167	0.139	0.116	0.1	0.082	0.069	0.057	0.046	0.04	0.034	0.027	0.022	0.016	0.014	0.015	0.008	0.005	0.005	0.009	--	--	--
644.5	0.205	0.163	0.135	0.113	0.098	0.08	0.067	0.056	0.045	0.039	0.033	0.027	0.021	0.015	0.014	0.014	0.008	0.005	0.004	0.008	--	--	--
645	0.2	0.159	0.132	0.111	0.095	0.078	0.066	0.055	0.044	0.038	0.032	0.026	0.02	0.015	0.014	0.014	0.008	0.005	0.004	0.008	--	--	--
645.5	0.195	0.156	0.129	0.108	0.093	0.077	0.064	0.053	0.043	0.037	0.032	0.025	0.02	0.014	0.013	0.014	0.007	0.005	0.004	0.008	--	--	--
646	0.191	0.153	0.127	0.105	0.091	0.075	0.062	0.052	0.042	0.036	0.031	0.025	0.02	0.014	0.013	0.013	0.007	0.005	0.004	0.008	--	--	--
646.5	0.187	0.149	0.124	0.103	0.089	0.073	0.061	0.051	0.041	0.036	0.03	0.025	0.019	0.014	0.013	0.013	0.007	0.005	0.004	0.008	--	--	--
647	0.183	0.145	0.121	0.101	0.087	0.072	0.06	0.05	0.04	0.035	0.029	0.024	0.019	0.013	0.012	0.013	0.007	0.004	0.004	0.008	--	--	--
647.5	0.178	0.142	0.118	0.098	0.085	0.07	0.058	0.049	0.039	0.033	0.029	0.023	0.018	0.013	0.012	0.013	0.007	0.004	0.004	0.008	--	--	--
648	0.174	0.138	0.114	0.096	0.082	0.068	0.057	0.047	0.038	0.033	0.028	0.022	0.017	0.013	0.011	0.012	0.007	0.004	0.004	0.008	--	--	--
648.5	0.17	0.135	0.112	0.093	0.081	0.066	0.055	0.046	0.037	0.032	0.027	0.022	0.017	0.013	0.011	0.012	0.006	0.004	0.004	0.008	--	--	--
649	0.165	0.131	0.109	0.091	0.079	0.064	0.054	0.045	0.036	0.031	0.026	0.022	0.017	0.012	0.011	0.012	0.007	0.004	0.003	0.008	--	--	--
649.5	0.161	0.128	0.106	0.088	0.076	0.063	0.052	0.044	0.035	0.03	0.026	0.021	0.016	0.012	0.011	0.011	0.006	0.004	0.003	0.007	--	--	--
650	0.157	0.124	0.103	0.086	0.074	0.061	0.051	0.043	0.034	0.03	0.025	0.02	0.016	0.012	0.011	0.011	0.006	0.004	0.003	0.007	--	--	--
650.5	0.153	0.121	0.1	0.084	0.072	0.06	0.05	0.041	0.033	0.029	0.025	0.02	0.015	0.011	0.011	0.011	0.006	0.004	0.003	0.007	--	--	--
651	0.149	0.117	0.097	0.081	0.07	0.058	0.048	0.04	0.032	0.028	0.024	0.019	0.015	0.011	0.01	0.011	0.006	0.004	0.003	0.007	--	--	--
651.5	0.145	0.114	0.095	0.079	0.068	0.056	0.047	0.039	0.031	0.027	0.023	0.019	0.015	0.011	0.01	0.01	0.006	0.003	0.003	0.007	--	--	--
652	0.141	0.111	0.092	0.077	0.066	0.055	0.045	0.038	0.031	0.026	0.022	0.018	0.014	0.01	0.009	0.01	0.006	0.003	0.003	0.007	--	--	--
652.5	0.137	0.108	0.09	0.075	0.065	0.053	0.044	0.037	0.03	0.025	0.022	0.018	0.014	0.01	0.009	0.01	0.005	0.004	0.003	0.007	--	--	--
653	0.133	0.105	0.087	0.072	0.063	0.052	0.043	0.036	0.029	0.025	0.021	0.017	0.013	0.01	0.009	0.01	0.005	0.004	0.003	0.007	--	--	--
653.5	0.13	0.102	0.084	0.07	0.061	0.05	0.042	0.035	0.028	0.024	0.021	0.017	0.013	0.01	0.008	0.009	0.005	0.003	0.003	0.007	--	--	--
654	0.126	0.099	0.082	0.068	0.059	0.048	0.041	0.034	0.027	0.023	0.02	0.017	0.013	0.01	0.008	0.009	0.005	0.003	0.003	0.007	--	--	--
654.5	0.122	0.096	0.079	0.066	0.058	0.047	0.04	0.033	0.027	0.023	0.019	0.016	0.012	0.009	0.008	0.008	0.005	0.003	0.002	0.006	--	--	--
655	0.119	0.093	0.077	0.064	0.056	0.046	0.038	0.032	0.026	0.022	0.019	0.016	0.012	0.009	0.008	0.008	0.004	0.003	0.002	0.006	--	--	--
655.5	0.115	0.09	0.074	0.062	0.054	0.044	0.037	0.031	0.025	0.021	0.019	0.015	0.011	0.008	0.008	0.008	0.004	0.003	0.003	0.006	--	--	--
656	0.112	0.087	0.072	0.06	0.052	0.043	0.036	0.03	0.024	0.021	0.018	0.015	0.011	0.008	0.007	0.008	0.004	0.003	0.003	0.006	--	--	--
656.5	0.109	0.085	0.07	0.058	0.051	0.041	0.035	0.029	0.023	0.02	0.017	0.014	0.011	0.008	0.007	0.007	0.004	0.003	0.002	0.006	--	--	--
657	0.105	0.082	0.068	0.057	0.049	0.04	0.034	0.028	0.023	0.019	0.016	0.014	0.01	0.008	0.007	0.007	0.004	0.003	0.002	0.006	--	--	--
657.5	0.102	0.079	0.066	0.055	0.048	0.039	0.033	0.027	0.022	0.019	0.016	0.013	0.01	0.008	0.007	0.007	0.004	0.003	0.002	0.006	--	--	--
658	0.099	0.077	0.063	0.053	0.046	0.038	0.031	0.026	0.021	0.018	0.016	0.013	0.009	0.007	0.007	0.007	0.004	0.003	0.002	0.006	--	--	--
658.5	0.096	0.074	0.061	0.051	0.045	0.037	0.031	0.025	0.02	0.018	0.015	0.013	0.009	0.007	0.006	0.007	0.004	0.003	0.002	0.006	--	--	--
659	0.093	0.072	0.06	0.049	0.043	0.035	0.03	0.024	0.02	0.017	0.015	0.012	0.009	0.007	0.006	0.007	0.003	0.002	0.002	0.006	--	--	--
659.5	0.09	0.069	0.057	0.048	0.042	0.034	0.029	0.024	0.019	0.016	0.014	0.012	0.009	0.007	0.006	0.006	0.003	0.002	0.002	0.006	--	--	--
660	0.087	0.067	0.055	0.046	0.04	0.033	0.027	0.023	0.019	0.016	0.013	0.012	0.008	0.006	0.006	0.006	0.003	0.002	0.002	0.005	--	--	--
660.5	0.084	0.064	0.054	0.044	0.039	0.032	0.026	0.022	0.018	0.015	0.013	0.011	0.008	0.006	0.006	0.006	0.003	0.002	0.002	0.005	--	--	--
661	0.081	0.062	0.052	0.043	0.037	0.031	0.026	0.021	0.017	0.015	0.013	0.011	0.007	0.006	0.005	0.006	0.003	0.002	0.002	0.006	--	--	--
661.5	0.078	0.06	0.05	0.042	0.036	0.03	0.025	0.02	0.017	0.014	0.012	0.011	0.007	0.006	0.005	0.006	0.003	0.002	0.002	0.005	--	--	--
662	0.076	0.058	0.049	0.04	0.035	0.029	0.024	0.02	0.016	0.014	0.012	0.011	0.007	0.006	0.005	0.005	0.003	0.002	0.001	0.005	--	--	--
662.5	0.074	0.056	0.047	0.039	0.034	0.028	0.023	0.019	0.015	0.013	0.011	0.01	0.007	0.006	0.005	0.005	0.003	0.002	0.001	0.005	--	--	--
663	0.071	0.054	0.045	0.037	0.033	0.027	0.022	0.019	0.015	0.013	0.011	0.01	0.007	0.005	0.005	0.005	0.003	0.002	0.001	0.005	--	--	--
663.5	0.069	0.053	0.043	0.036	0.032	0.026	0.022	0.018	0.014	0.012	0.011	0.01	0.006	0.005	0.004	0.005	0.003	0.002	0.002	0.005	--	--	--
664	0.067	0.051	0.042	0.035	0.031	0.025	0.021	0.017	0.014	0.012	0.011	0.009	0.006	0.005	0.004	0.005	0.002	0.002	0.002	0.005	--	--	--
664.5	0.065	0.049	0.041	0.034	0.03	0.025	0.02	0.017	0.014	0.012	0.01	0.009	0.006	0.005	0.004	0.005	0.002	0.002	0.001	0.005	--	--	--
665	0.063	0.047	0.039	0.032	0.029	0.024	0.02	0.016	0.013	0.011	0.01	0.008	0.006	0.005	0.004	0.004	0.003	0.002	0.001	0.005	--	--	--
665.5	0.061	0.046	0.038	0.031	0.028	0.023	0.019	0.016	0.012	0.011	0.009	0.008	0.005	0.004	0.004	0.004	0.003	0.002	0.001	0.005	--	--	--
666	0.059	0.044	0.037	0.03	0.027	0.022	0.018	0.015	0.012	0.01	0.009	0.008	0.005	0.004	0.004	0.004	0.002	0.002	0.001	0.005	--	--	--
666.5	0.057	0.043	0.035	0.029	0.026	0.021	0.018	0.015	0.012	0.01	0.009	0.008	0.005	0.004	0.003	0.004	0.002	0.002	0.001	0.005	--	--	--
667	0.055	0.041	0.034	0.028	0.025	0.021	0.017	0.014	0.012	0.01	0.008	0.008	0.005	0.004	0.003	0.004	0.002	0.002	0.001	0.005	--	--	--
667.5	0.054	0.04	0.033	0.028	0.024	0.02	0.016	0.014	0.011	0.01	0.008	0.008	0.005	0.004	0.003	0.003	0.002	0.002	0.001	0.005	--	--	--
668	0.052	0.039	0.032	0.026	0.024	0.019	0.016	0.013	0.011	0.009	0.008	0.007	0.005	0.004	0.003	0.003	0.002	0.001	0.001	0.004	--	--	--
668.5	0.05	0.038	0.031	0.026	0.023	0.019	0.016	0.013	0.01	0.009	0.008	0.007	0.004	0.004	0.003	0.004	0.002	0.001	0.001	0.004	--	--	--
669	0.048	0.036	0.03	0.025	0.022	0.018	0.015	0.012	0.01	0.008	0.008	0.007	0.004	0.004	0.003	0.003	0.002	0.002	0.001	0.004	--	--	--
669.5	0.047	0.035	0.029	0.024	0.021	0.018	0.015	0.012	0.01	0.008	0.007	0.007	0.004	0.004	0.003	0.003	0.002	0.002	0.001	0.004	--	--	--
670	0.046	0.034	0.028	0.023	0.021	0.017	0.014	0.012	0.009	0.008	0.007	0.006	0.004	0.003	0.003	0.003	0.002	0.001	0.001	0.004	--	--	--
670.5	0.044	0.033	0.027	0.022	0.02	0.016	0.014	0.011	0.009	0.008	0.006	0.006	0.004	0.003	0.003	0.003	0.002	0.001	0.001	0.004	--	--	--
671	0.043	0.032	0.026	0.022	0.02	0.016	0.013	0.011	0.009	0.007	0.006	0.006	0.004	0.003	0.003	0.003	0.001	0.001	0.001	0.004	--	--	--
671.5	0.041	0.031	0.025	0.021	0.019	0.016	0.013	0.01	0.008	0.007	0.006	0.006	0.003	0.003	0.002	0.003	0.001	0.001	0.001	0.004	--	--	--
672	0.04	0.029	0.024	0.02	0.018	0.015	0.012	0.01	0.008	0.007	0.006	0.006	0.003	0.003	0.002	0.003	0.001	0.001	0.001	0.004	--	--	--
672.5	0.039	0.028	0.023	0.019	0.017	0.014	0.012	0.01	0.008	0.007	0.006	0.006	0.003	0.003	0.002	0.002	0.001	0.001	0.001	0.004	--	--	--
673	0.038	0.028	0.022	0.019	0.017	0.014	0.011	0.01	0.007	0.006	0.005	0.005	0.003	0.003	0.002	0.002	0.001	0.001	0	0.004	--	--	--
673.5	0.036	0.027	0.022	0.018	0.016	0.013	0.011	0.009	0.007	0.006	0.005	0.005	0.003	0.003	0.002	0.003	0.001	0.001	0	0.004	--	--	--
674	0.035	0.026	0.021	0.017	0.016	0.013	0.011	0.009	0.007	0.006	0.005	0.006	0.003	0.003	0.002	0.003	0.001	0.001	0.001	0.004	--	--	--
674.5	0.035	0.025	0.02	0.017	0.015	0.013	0.011	0.009	0.007	0.006	0.005	0.005	0.002	0.003	0.002	0.002	0.001	0.001	0.001	0.004	--	--	--
675	0.033	0.024	0.019	0.016	0.015	0.012	0.01	0.008	0.007	0.006	0.005	0.005	0.002	0.003	0.002	0.002	0.001	0.001	0.001	0.004	--	--	--
675.5	0.032	0.023	0.019	0.015	0.014	0.012	0.01	0.008	0.006	0.005	0.005	0.005	0.003	0.003	0.002	0.002	0.001	0.001	0.001	0.004	--	--	--
676	0.031	0.022	0.018	0.015	0.014	0.011	0.009	0.008	0.006	0.005	0.004	0.005	0.003	0.002	0.002	0.002	0.001	0.001	0	0.004	--	--	--
676.5	0.03	0.021	0.018	0.015	0.013	0.011	0.009	0.007	0.006	0.005	0.004	0.005	0.002	0.002	0.002	0.002	0.001	0.001	0	0.004	--	--	--
677	0.029	0.02	0.017	0.014	0.013	0.011	0.009	0.007	0.006	0.005	0.005	0.005	0.002	0.002	0.002	0.002	0.001	0.001	0.001	0.003	--	--	--
677.5	0.028	0.02	0.016	0.013	0.012	0.01	0.009	0.007	0.006	0.005	0.004	0.004	0.002	0.002	0.001	0.002	0.001	0.001	0.001	0.004	--	--	--
678	0.027	0.019	0.015	0.013	0.012	0.01	0.008	0.007	0.006	0.005	0.004	0.004	0.002	0.003	0.001	0.002	0.001	0.001	0.001	0.004	--	--	--
678.5	0.026	0.018	0.015	0.012	0.012	0.01	0.008	0.007	0.005	0.005	0.004	0.004	0.002	0.002	0.001	0.002	0.001	0.001	0.001	0.004	--	--	--
679	0.025	0.018	0.015	0.012	0.011	0.009	0.008	0.006	0.005	0.004	0.004	0.004	0.002	0.002	0.001	0.002	0.001	0.001	0	0.003	--	--	--
679.5	0.025	0.017	0.014	0.012	0.011	0.009	0.008	0.006	0.005	0.004	0.004	0.004	0.002	0.002	0.001	0.002	0.001	0.001	0	0.003	--	--	--
680	0.024	0.016	0.013	0.011	0.01	0.008	0.007	0.006	0.005	0.004	0.004	0.004	0.001	0.002	0.001	0.002	0.001	0.001	0.001	0.004	--	--	--
680.5	0.023	0.016	0.013	0.011	0.01	0.008	0.007	0.006	0.005	0.004	0.003	0.004	0.001	0.002	0.001	0.002	0.001	0.001	0.001	0.004	--	--	--
681	0.022	0.015	0.013	0.01	0.01	0.008	0.006	0.005	0.004	0.004	0.003	0.003	0.001	0.002	0.001	0.002	0.001	0.001	0	0.003	--	--	--
681.5	0.021	0.015	0.012	0.01	0.009	0.007	0.006	0.005	0.004	0.003	0.003	0.003	0.001	0.002	0.001	0.001	0.001	0.001	0	0.003	--	--	--
682	0.02	0.014	0.012	0.01	0.009	0.007	0.006	0.005	0.004	0.003	0.003	0.003	0.001	0.001	0.001	0.001	0	0.001	0	0.003	--	--	--
682.5	0.02	0.013	0.011	0.009	0.008	0.007	0.006	0.005	0.003	0.003	0.003	0.004	0.001	0.002	0.001	0.001	0	0.001	0	0.003	--	--	--
683	0.02	0.013	0.01	0.009	0.008	0.007	0.006	0.005	0.004	0.003	0.003	0.003	0.001	0.002	0.001	0.001	0.001	0.001	0	0.003	--	--	--
683.5	0.019	0.013	0.01	0.008	0.008	0.007	0.005	0.005	0.004	0.003	0.003	0.003	0.001	0.002	0.001	0.001	0.001	0	0	0.003	--	--	--
684	0.018	0.012	0.01	0.008	0.008	0.007	0.005	0.005	0.003	0.003	0.002	0.003	0.001	0.001	0.001	0.001	0.001	0.001	0	0.003	--	--	--
684.5	0.017	0.012	0.009	0.008	0.007	0.006	0.005	0.004	0.003	0.003	0.002	0.003	0.001	0.001	0.001	0.001	0.001	0.001	0	0.003	--	--	--
685	0.017	0.011	0.009	0.008	0.007	0.006	0.005	0.004	0.003	0.002	0.002	0.003	0.001	0.001	0.001	0.001	0	0.001	0	0.003	--	--	--
685.5	0.017	0.01	0.009	0.007	0.007	0.005	0.005	0.004	0.003	0.002	0.003	0.003	0.001	0.001	0.001	0.001	0	0.001	0.001	0.003	--	--	--
686	0.016	0.01	0.009	0.007	0.007	0.006	0.005	0.004	0.003	0.002	0.003	0.003	0	0.001	0	0.001	0.001	0	0.001	0.003	--	--	--
686.5	0.015	0.01	0.008	0.006	0.007	0.006	0.005	0.004	0.003	0.002	0.002	0.002	0	0.001	0	0.001	0.001	0.001	0	0.003	--	--	--
687	0.015	0.01	0.008	0.006	0.006	0.005	0.005	0.004	0.003	0.002	0.002	0.003	0.001	0.001	0.001	0.001	0	0.001	0	0.003	--	--	--
687.5	0.015	0.009	0.007	0.006	0.006	0.005	0.004	0.003	0.002	0.002	0.002	0.003	0.001	0.001	0.001	0.001	0	0.001	0	0.003	--	--	--
688	0.014	0.009	0.007	0.006	0.006	0.005	0.004	0.003	0.002	0.002	0.002	0.003	0.001	0.001	0.001	0.001	0	0.001	0.001	0.003	--	--	--
688.5	0.014	0.008	0.007	0.006	0.006	0.005	0.004	0.003	0.002	0.002	0.002	0.003	0	0.002	0	0.001	0	0.001	0.001	0.003	--	--	--
689	0.013	0.008	0.007	0.006	0.005	0.005	0.004	0.003	0.002	0.002	0.002	0.002	0	0.001	0	0.001	0.001	0.001	0	0.003	--	--	--
689.5	0.013	0.008	0.006	0.005	0.005	0.004	0.004	0.003	0.002	0.002	0.002	0.002	0.001	0.001	0	0.001	0.001	0.001	0	0.003	--	--	--
690	0.012	0.008	0.006	0.005	0.005	0.004	0.004	0.003	0.002	0.002	0.002	0.002	0.001	0.001	0	0.001	0	0.001	0	0.003	--	--	--
690.5	0.012	0.007	0.006	0.005	0.005	0.004	0.004	0.003	0.002	0.001	0.002	0.002	0.001	0.001	0	0.001	0	0.001	0	0.003	--	--	--
691	0.012	0.007	0.006	0.005	0.005	0.004	0.003	0.002	0.002	0.002	0.002	0.002	0	0.001	0	0.001	0	0	0	0.003	--	--	--
691.5	0.011	0.007	0.005	0.005	0.004	0.004	0.003	0.002	0.002	0.002	0.002	0.002	0	0.001	0	0.001	0.001	0	0	0.003	--	--	--
692	0.011	0.006	0.005	0.004	0.004	0.004	0.003	0.002	0.002	0.002	0.002	0.002	0	0.001	0	0.001	0	0.001	0	0.003	--	--	--
692.5	0.01	0.006	0.005	0.004	0.004	0.004	0.003	0.003	0.002	0.001	0.001	0.002	0	0.001	0	0.001	0	0.001	0	0.002	--	--	--
693	0.01	0.006	0.005	0.004	0.004	0.003	0.003	0.003	0.001	0.001	0.001	0.002	0.001	0.001	0.001	0.001	0	0.001	0	0.002	--	--	--
693.5	0.01	0.006	0.005	0.004	0.004	0.003	0.003	0.002	0.001	0.001	0.002	0.002	0	0.001	0	0	0	0	0	0.003	--	--	--
694	0.009	0.005	0.004	0.004	0.003	0.003	0.002	0.002	0.001	0.001	0.001	0.002	0	0.001	0	0	0.001	0	0	0.002	--	--	--
694.5	0.009	0.005	0.004	0.003	0.003	0.003	0.002	0.002	0.001	0.001	0.001	0.002	0	0.001	0	0.001	0	0.001	0	0.002	--	--	--
695	0.009	0.005	0.003	0.003	0.004	0.003	0.002	0.002	0.001	0.001	0.001	0.002	0	0.001	0	0.001	0	0.001	0	0.002	--	--	--
695.5	0.009	0.005	0.003	0.003	0.004	0.003	0.003	0.002	0.001	0.001	0.001	0.002	0	0.001	0	0.001	0	0.001	0	0.002	--	--	--
696	0.008	0.005	0.003	0.003	0.003	0.003	0.002	0.002	0.001	0.001	0.001	0.002	0	0.001	0	0	0	0	0	0.003	--	--	--
696.5	0.008	0.004	0.004	0.003	0.003	0.003	0.002	0.002	0.001	0.001	0.001	0.002	0	0.001	0	0	0	0	0	0.003	--	--	--
697	0.008	0.004	0.003	0.003	0.003	0.003	0.002	0.001	0.001	0.001	0.001	0.002	0	0.001	0	0.001	0	0	0	0.002	--	--	--
697.5	0.007	0.004	0.003	0.003	0.003	0.003	0.002	0.002	0.001	0.001	0.001	0.001	0	0.001	0	0.001	0	0.001	0	0.002	--	--	--
698	0.007	0.004	0.003	0.003	0.003	0.002	0.002	0.002	0.001	0.001	0.001	0.002	0	0.001	0	0	0	0.001	0	0.003	--	--	--
698.5	0.008	0.004	0.003	0.003	0.003	0.002	0.002	0.002	0.001	0.001	0.001	0.002	0	0.001	0	0	0	0.001	0	0.002	--	--	--
699	0.007	0.004	0.003	0.003	0.002	0.002	0.002	0.002	0.001	0.001	0.001	0.002	0	0.001	0	0	0	0	0	0.002	--	--	--
699.5	0.007	0.004	0.003	0.003	0.002	0.002	0.002	0.001	0.001	0.001	0.001	0.002	0	0.001	0	0.001	0	0.001	0	0.002	--	--	--
700	0.007	0.003	0.002	0.002	0.003	0.003	0.002	0.001	0.001	0.001	0.001	0.002	0	0.001	0	0.001	0	0.001	0	0.002	--	--	--
700.5	0.007	0.004	0.003	0.002	0.003	0.003	0.002	0.002	0.001	0.001	0.001	0.001	0	0.001	0	0.001	0	0.001	0	0.003	--	--	--
701	0.007	0.004	0.003	0.002	0.003	0.002	0.002	0.002	0.001	0.001	0.001	0.001	0	0.001	0	0.001	0	0.001	0	0.003	--	--	--
701.5	0.007	0.004	0.003	0.002	0.002	0.002	0.002	0.002	0.001	0.001	0.001	0.001	0	0.001	0.001	0	0.001	0	0	0.002	--	--	--
702	0.007	0.003	0.003	0.002	0.002	0.002	0.002	0.002	0.001	0.001	0.001	0.002	0	0.001	0	0	0	0	0	0.002	--	--	--
702.5	0.006	0.003	0.002	0.002	0.002	0.002	0.002	0.001	0.001	0.001	0.001	0.002	0	0.001	0	0.001	0	0.001	0	0.002	--	--	--
703	0.006	0.003	0.002	0.002	0.002	0.002	0.002	0.001	0.001	0.001	0.001	0.002	0	0.001	0	0.001	0	0.001	0	0.002	--	--	--
703.5	0.006	0.003	0.002	0.002	0.002	0.002	0.002	0.001	0.001	0	0.001	0.001	0	0	0	0	0	0.001	0	0.002	--	--	--
704	0.006	0.003	0.002	0.002	0.002	0.002	0.002	0.001	0.001	0	0.001	0.001	0	0.001	0	0	0	0	0	0.002	--	--	--
704.5	0.006	0.003	0.002	0.002	0.002	0.001	0.001	0.001	0	0.001	0	0.001	0	0.001	0	0	0	0	0	0.002	--	--	--
705	0.005	0.002	0.002	0.002	0.002	0.001	0.001	0.001	0	0.001	0	0.001	0	0	0	0	0	0	0	0.002	--	--	--
705.5	0.005	0.002	0.001	0.002	0.002	0.001	0.001	0.001	0.001	0.001	0.001	0.001	0	0	0	0	0	0.001	0	0.002	--	--	--
706	0.005	0.002	0.002	0.002	0.002	0.002	0.002	0.001	0.001	0	0.001	0.001	0	0	0	0	0	0.001	0	0.002	--	--	--
706.5	0.005	0.003	0.002	0.001	0.002	0.002	0.002	0.001	0.001	0	0.001	0.001	0	0	0	0	0	0	0	0.002	--	--	--
707	0.005	0.002	0.002	0.001	0.002	0.002	0.002	0.001	0	0.001	0.001	0.001	0	0.001	0	0	0.001	0	0	0.002	--	--	--
707.5	0.005	0.002	0.001	0.002	0.001	0.001	0.001	0.001	0	0.001	0.001	0.001	0	0.001	0	0	0	0	0	0.002	--	--	--
708	0.005	0.002	0.001	0.002	0.002	0.001	0.001	0.001	0	0.001	0.001	0.001	0	0.001	0	0	0	0.001	0	0.002	--	--	--
708.5	0.004	0.002	0.001	0.001	0.002	0.002	0.001	0.001	0.001	0.001	0.001	0.001	0	0	0	0	0	0	0	0.002	--	--	--
709	0.004	0.002	0.001	0.001	0.001	0.001	0.001	0.001	0.001	0	0.001	0.001	0	0	0	0	0	0	0	0.001	--	--	--
709.5	0.004	0.002	0.001	0.001	0.001	0.001	0.001	0.001	0	0	0	0.001	0	0	0	0	0	0	0	0.002	--	--	--
710	0.004	0.002	0.001	0.001	0.001	0.001	0.001	0.001	0	0	0	0.001	0	0.001	0	0	0	0	0	0.002	--	--	--
710.5	0.004	0.002	0.001	0.001	0.001	0.001	0.001	0.001	0	0.001	0	0.001	0	0.001	0	0	0	0	0	0.002	--	--	--
711	0.004	0.001	0.001	0.001	0.001	0.001	0.001	0	0	0.001	0.001	0.001	0	0	0	0	0	0	0	0.002	--	--	--
711.5	0.004	0.001	0.001	0.001	0.002	0.002	0.001	0	0	0	0.001	0.001	0	0	0	0	0	0	0	0.002	--	--	--
712	0.004	0.002	0.001	0.001	0.001	0.001	0.001	0	0	0	0.001	0.001	0	0	0	0	0	0	0	0.002	--	--	--
712.5	0.004	0.002	0.001	0.001	0.001	0.001	0.001	0.001	0	0	0	0.001	0	0	0	0	0	0	0	0.002	--	--	--
713	0.004	0.001	0.001	0.001	0.001	0.001	0.001	0.001	0	0.001	0	0.001	0	0.001	0	0	0	0.001	0	0.001	--	--	--
713.5	0.004	0.001	0.001	0.001	0.001	0.001	0.002	0.001	0	0	0.001	0.001	0	0.001	0	0	0	0.001	0	0.002	--	--	--
714	0.004	0.001	0.001	0.001	0.001	0.001	0.002	0	0.001	0	0.001	0.001	0	0	0	0.001	0	0	0	0.002	--	--	--
714.5	0.004	0.001	0.001	0.001	0.001	0.001	0.001	0.001	0	0	0	0.001	0	0	0	0.001	0	0	0	0.002	--	--	--
715	0.004	0.001	0.001	0.001	0.001	0.001	0.001	0.001	0	0	0	0.001	0	0	0	0	0	0	0	0.001	--	--	--
715.5	0.003	0.001	0.001	0.001	0.001	0.001	0.001	0.001	0	0	0	0.001	0	0	0	0	0	0.001	0	0.001	--	--	--
716	0.003	0.001	0	0.001	0.001	0.001	0.001	0.001	0	0.001	0	0.001	0	0.001	0	0	0	0	0	0.002	--	--	--
716.5	0.003	0.001	0	0.001	0.001	0.001	0.001	0	0	0.001	0.001	0.001	-0.001	0.001	0	0	0	0	0	0.002	--	--	--
717	0.003	0.001	0.001	0.001	0.001	0.001	0.001	0	0	0	0.001	0.001	0	0	0	0	0	0	0	0.001	--	--	--
717.5	0.003	0.001	0.001	0.001	0.001	0.001	0.001	0	0	0	0	0.001	0	0	0	0	0	0	0	0.001	--	--	--
718	0.003	0.001	0.001	0.001	0.001	0.001	0.001	0	0	0	0	0.001	0	0	0	0	0	0	0	0.001	--	--	--
718.5	0.003	0.001	0	0.001	0.001	0.001	0.001	0.001	0	0	0	0.001	-0.001	0	0	0	0	0	0	0.002	--	--	--
719	0.003	0.001	0	0	0.001	0.001	0.001	0	0	0	0	0.001	-0.001	0	0	0	0	0	0	0.002	--	--	--
719.5	0.003	0	0	0	0	0.001	0.001	0	0	0	0	0.001	0	0	0	0	0	0	0	0.001	--	--	--
720	0.003	0.001	0	0	0	0.001	0.001	0	0	0	0	0.001	0	0	0	0	0	0	0	0.001	--	--	--
720.5	0.003	0.001	0	0	0	0.001	0.001	0.001	0	0	0	0.001	0	0	0	0	0	0	0	0.001	--	--	--
721	0.002	0.001	0	0.001	0.001	0.001	0.001	0.001	0	0	0	0	0	0	0	0	0	0	0	0.001	--	--	--
721.5	0.002	0	0	0.001	0.001	0.001	0.001	0	0	0	0.001	0	0	0	0	0	0	0	0	0.001	--	--	--
722	0.003	0	0	0	0	0.001	0.001	0	0	0	0	0.001	0	0	0	0	0	0	0	0.001	--	--	--
722.5	0.003	0	0	0	0	0	0.001	0	0	0	0	0.001	0	0	0	0	0	0	0	0.001	--	--	--
723	0.002	0.001	0	0	0	0.001	0.001	0	0	0	0	0.001	0	0	0	0	0	0	0	0.001	--	--	--
723.5	0.002	0.001	0	0	0	0.001	0.001	0	-0.001	0	0	0.001	0	0	0	0	0	0	0	0.001	--	--	--
724	0.002	0.001	0	0	0.001	0.001	0.001	0	0	0	0	0	-0.001	0	0	0	0	0	0	0.001	--	--	--
724.5	0.002	0	0	0	0	0.001	0.001	0	0	0.001	0	0.001	0	0	0	0	0	0	0	0.001	--	--	--
725	0.002	0	0	0	0	0.001	0.001	0	0	0	0	0.001	0	0	0	0.001	0	0	0	0.001	--	--	--
725.5	0.002	0	0	0	0	0.001	0.001	0	0	0	0	0.001	0	0	0	0.001	0	0	0	0.001	--	--	--
726	0.002	0.001	0	0	0.001	0	0	0	0	0	0	0.001	0	0	0	0	0	0	0	0.001	--	--	--
726.5	0.002	0.001	0	0	0.001	0	0	0	0	0	0	0	-0.001	0	0	0	0	0	0	0.001	--	--	--
727	0.002	0.001	0	0	0.001	0.001	0.001	0	0	0	0	0	-0.001	0	0	0	0	0	0	0.001	--	--	--
727.5	0.002	0	0	0	0	0.001	0.001	0	0	0	0	0	-0.001	0	0	0	0	0	0	0.001	--	--	--
728	0.002	0	0	0	0	0.001	0.001	0	0	0	0	0	0	0	0	0	0	0	0	0.001	--	--	--
728.5	0.002	0	0	0	0	0	0.001	0	0	0	0	0.001	0	0	0	0	0	0	0	0.001	--	--	--
729	0.002	0.001	0	0	0	0	0	0	0	0	0	0.001	0	0	0	0	0	0	0	0.001	--	--	--
729.5	0.002	0	0	0	0	0	0	0	0	0	0	0.001	-0.001	0	0	0	0	0	0	0.001	--	--	--
730	0.002	0	0	0	0	0.001	0.001	0	0	0	0	0	-0.001	0	0	0	0	0	0	0.001	--	--	--
730.5	0.002	0	0	0	0	0.001	0.001	0	0	0	0	0	0	0	0	0	0	0	0	0	--	--	--
731	0.002	0	0	0	0	0	0.001	0	0	0	0	0	0	0	0	0.001	0	0	0	0.001	--	--	--
731.5	0.002	0	0	0	0	0	0.001	0	0	0	0	0	0	0	0	0.001	0	0	0	0.001	--	--	--
732	0.001	0	0	0	0	0	0	0	0	0	0	0	-0.001	0	0	0	0	0	0	0.001	--	--	--
732.5	0.001	0	0	0	0	0	0	0	-0.001	0	0	0	-0.001	0	0	0	0	0	0	0.001	--	--	--
733	0.001	0	-0.001	0	0	0	0	0	0	0	0	0	-0.001	0	0	0	0	-0.001	0	0	--	--	--
733.5	0.001	0	-0.001	0	0	0	0.001	-0.001	0	0	0	0	-0.001	0	0	0	0	0	-0.001	0	--	--	--
734	0.002	0	0	0	0	0	0.001	0	0	-0.001	0	0	0	0	0	0	0	0	-0.001	0	--	--	--
734.5	0.001	0	0	0	0	0	0.001	0	0	0	0	0	0	0	0	0	0	0	0	0.001	--	--	--
735	0.001	0	0	0	0	0	0	0	0	0	0	0	-0.001	0	0	0	-0.001	0	0	0.001	--	--	--
735.5	0.001	0	-0.001	0	0	0	0	0	-0.001	0	0	0	-0.001	0	0	0	0	0	-0.001	0.001	--	--	--
736	0.001	0	-0.001	0	0	0	0	0	0	0	0	0	-0.001	0	0	0	0	-0.001	-0.001	0	--	--	--
736.5	0.001	0	0	0	0	0	0.001	0	0	0	0	0	-0.001	0	0	0	0	0	0	0	--	--	--
737	0.001	0	0	0	0	0	0.001	0	0	0	0	0	-0.001	0	0	0	0	0	0	0	--	--	--
737.5	0.001	0	-0.001	-0.001	0	0	0	0	0	0	0	0	-0.001	-0.001	0	0	0	0	0	0	--	--	--
738	0.001	0	-0.001	0	0	0	0	0	0	0	0	0	-0.001	-0.001	0	0	0	0	0	0	--	--	--
738.5	0.001	0	0	0	0	0	0	0	0	0	0	0	-0.001	-0.001	0	0	0	0	-0.001	0	--	--	--
739	0.001	0	0	0	0	0	0	0	0	0	0	0	-0.001	0	0	0	0	0	0	0	--	--	--
739.5	0.001	0	0	0	0	0	0.001	0	0	0	0	0	-0.001	0	0	0	0	0	0	0	--	--	--
740	0.001	0	0	0	0	0	0.001	0	0	0	0	0	0	0	0	0	-0.001	0	0	0.001	--	--	--
740.5	0.001	0	-0.001	0	0	0	0	0	0	0	0	0	-0.001	-0.001	0	0	-0.001	0	0	0.001	--	--	--
741	0.001	0	-0.001	0	0	0	0	0	0	0	0	0	-0.001	-0.001	0	0	0	-0.001	-0.001	0	--	--	--
741.5	0.001	0	-0.001	0	0	0	0	0	-0.001	0	0	0	-0.001	0	0	0	0	-0.001	-0.001	0	--	--	--
742	0.001	0	-0.001	0	0	0	0	0	-0.001	0	-0.001	0	-0.001	0	0	0	0	0	-0.001	0	--	--	--
742.5	0.001	-0.001	-0.001	0	-0.001	0	0	0	0	0	0	0	-0.001	0	0	0	-0.001	0	0	0	--	--	--
743	0	-0.001	-0.001	0	0	0	0	0	0	0	0	0	0	-0.001	0	0	-0.001	0	0	0	--	--	--
743.5	0.001	0	-0.001	0	0	0	0	0	0	0	0	-0.001	-0.001	-0.001	0	0	0	0	0	0	--	--	--
744	0.001	0	-0.001	-0.001	0	0	0	0	0	0	0	0	-0.001	-0.001	0	0	0	-0.001	0	0	--	--	--
744.5	0.001	0	0	0	0	0	0	0	0	0	0	0	-0.001	0	0	0.001	0	0	0	0	--	--	--
745	0.001	0	0	0	0	0	0	0	0	0	0	0	0	0	0	0.001	-0.001	0	0	0	--	--	--
745.5	0.001	-0.001	0	0	0	0	0.001	0	0	0	0	0	0	0	0	0	0	0	0	0	--	--	--
746	0.001	0	-0.001	0	0	0	0.001	0	0	0	0	0	0	0	0	0	0	0	0	0	--	--	--
746.5	0.001	0	-0.001	0	0	0	0.001	0	0	0	0	0	0	0	0	0.001	0	0	0	0	--	--	--
747	0.001	0	0	0	0	0	0	0	0	0	0	0	-0.001	0	0	0.001	0	0	-0.001	0	--	--	--
747.5	0.001	0	0	0	0	0	0	0	-0.001	0	0	0	-0.001	0	0	0.001	0	0	-0.001	0	--	--	--
748	0	0	-0.001	0	0	0	0	0	0	0	0	0	0	0	0	0.001	0	0	0	0	--	--	--
748.5	0	0	-0.001	0	0	0	0.001	0	0	0	0	0	0	0	0	0	0	0	0	0	--	--	--
749	0.001	0	-0.001	0	0	0	0.001	0	0	0	0	0	0	0	0	0	0	-0.001	0	0	--	--	--
749.5	0.001	0	0	0	0	0	0.001	0	0	0	0	0	0	0	0	0.001	0	0	0	0	--	--	--
750	0	0	0	0	0	0	0	0	0	0	0	0	0	0	0	0	0	0	0	0	--	--	--

## Sheet: Figure S6c
450	0.045	0.022	0.017	0.013	0.009	0.007	0.004	0.004	0.003	0.001
450.5	0.045	0.021	0.017	0.013	0.009	0.007	0.004	0.004	0.003	0.001
451	0.045	0.022	0.017	0.013	0.009	0.007	0.004	0.004	0.003	0.001
451.5	0.045	0.022	0.017	0.013	0.009	0.007	0.004	0.004	0.003	0.001
452	0.045	0.022	0.017	0.013	0.009	0.007	0.004	0.004	0.003	0.001
452.5	0.045	0.022	0.017	0.013	0.009	0.007	0.004	0.004	0.003	0.001
453	0.044	0.022	0.017	0.013	0.009	0.007	0.004	0.004	0.003	0.001
453.5	0.044	0.022	0.017	0.013	0.009	0.007	0.004	0.004	0.003	0.001
454	0.044	0.022	0.017	0.013	0.009	0.007	0.004	0.004	0.003	0.001
454.5	0.044	0.022	0.017	0.013	0.009	0.007	0.004	0.004	0.003	0.001
455	0.044	0.022	0.017	0.013	0.009	0.007	0.004	0.004	0.003	0.001
455.5	0.044	0.022	0.017	0.013	0.009	0.007	0.004	0.004	0.003	0.001
456	0.044	0.022	0.017	0.013	0.009	0.007	0.004	0.004	0.003	0.001
456.5	0.044	0.022	0.017	0.013	0.009	0.007	0.004	0.004	0.003	0
457	0.044	0.021	0.017	0.013	0.009	0.007	0.004	0.004	0.002	0.001
457.5	0.044	0.022	0.017	0.013	0.009	0.007	0.004	0.004	0.003	0.001
458	0.044	0.022	0.017	0.013	0.009	0.007	0.004	0.004	0.003	0.001
458.5	0.044	0.022	0.017	0.013	0.009	0.007	0.004	0.003	0.003	0.001
459	0.044	0.022	0.017	0.013	0.009	0.007	0.004	0.004	0.003	0.001
459.5	0.044	0.021	0.017	0.013	0.009	0.007	0.004	0.004	0.003	0.001
460	0.044	0.022	0.017	0.013	0.008	0.007	0.004	0.004	0.003	0.001
460.5	0.044	0.022	0.017	0.013	0.009	0.007	0.004	0.004	0.003	0.001
461	0.044	0.022	0.017	0.013	0.009	0.007	0.004	0.004	0.003	0.001
461.5	0.044	0.022	0.017	0.013	0.009	0.007	0.004	0.004	0.003	0.001
462	0.043	0.021	0.017	0.013	0.008	0.007	0.004	0.004	0.003	0.001
462.5	0.043	0.022	0.016	0.013	0.009	0.007	0.004	0.004	0.002	0.001
463	0.043	0.021	0.017	0.013	0.009	0.007	0.004	0.004	0.002	0.001
463.5	0.043	0.021	0.017	0.013	0.009	0.007	0.004	0.004	0.003	0.001
464	0.043	0.022	0.017	0.013	0.009	0.007	0.004	0.004	0.003	0.001
464.5	0.043	0.022	0.017	0.013	0.009	0.007	0.004	0.004	0.003	0.001
465	0.043	0.022	0.017	0.013	0.009	0.007	0.004	0.004	0.003	0.001
465.5	0.043	0.022	0.017	0.013	0.009	0.007	0.004	0.004	0.003	0.001
466	0.043	0.021	0.017	0.013	0.009	0.007	0.004	0.004	0.003	0.001
466.5	0.043	0.021	0.016	0.013	0.009	0.007	0.004	0.004	0.003	0.001
467	0.043	0.021	0.016	0.013	0.009	0.007	0.004	0.003	0.003	0.001
467.5	0.043	0.022	0.017	0.013	0.009	0.007	0.004	0.004	0.003	0.001
468	0.043	0.021	0.017	0.013	0.009	0.007	0.004	0.004	0.003	0.001
468.5	0.042	0.021	0.016	0.013	0.008	0.007	0.004	0.004	0.003	0.001
469	0.042	0.021	0.016	0.013	0.009	0.007	0.004	0.004	0.003	0
469.5	0.043	0.022	0.017	0.013	0.009	0.007	0.004	0.004	0.003	0.001
470	0.042	0.021	0.016	0.013	0.009	0.007	0.004	0.004	0.002	0.001
470.5	0.042	0.021	0.016	0.013	0.008	0.007	0.004	0.004	0.002	0
471	0.042	0.021	0.016	0.012	0.008	0.007	0.004	0.003	0.003	0
471.5	0.042	0.021	0.016	0.012	0.009	0.007	0.004	0.004	0.003	0.001
472	0.042	0.021	0.016	0.013	0.008	0.007	0.004	0.004	0.003	0.001
472.5	0.042	0.021	0.016	0.013	0.008	0.007	0.004	0.004	0.003	0.001
473	0.042	0.021	0.016	0.013	0.008	0.007	0.004	0.003	0.003	0.001
473.5	0.042	0.021	0.016	0.012	0.008	0.007	0.004	0.003	0.003	0.001
474	0.042	0.021	0.016	0.013	0.008	0.007	0.004	0.003	0.002	0.001
474.5	0.042	0.021	0.016	0.013	0.008	0.007	0.004	0.004	0.002	0.001
475	0.042	0.021	0.016	0.013	0.008	0.007	0.004	0.004	0.003	0.001
475.5	0.042	0.021	0.016	0.013	0.009	0.007	0.004	0.003	0.003	0.001
476	0.042	0.021	0.016	0.012	0.009	0.007	0.004	0.004	0.003	0.001
476.5	0.042	0.021	0.016	0.013	0.008	0.007	0.004	0.004	0.002	0.001
477	0.041	0.021	0.016	0.013	0.008	0.007	0.004	0.003	0.002	0
477.5	0.041	0.021	0.016	0.013	0.008	0.006	0.004	0.003	0.003	0
478	0.042	0.021	0.016	0.012	0.008	0.007	0.004	0.003	0.003	0.001
478.5	0.042	0.021	0.016	0.012	0.008	0.007	0.004	0.003	0.002	0.001
479	0.041	0.021	0.016	0.013	0.008	0.007	0.004	0.004	0.002	0.001
479.5	0.041	0.021	0.016	0.013	0.008	0.007	0.004	0.003	0.003	0.001
480	0.041	0.021	0.016	0.013	0.008	0.007	0.004	0.003	0.003	0.001
480.5	0.042	0.021	0.016	0.012	0.008	0.007	0.004	0.004	0.003	0.001
481	0.041	0.021	0.016	0.013	0.008	0.007	0.004	0.004	0.003	0.001
481.5	0.041	0.021	0.016	0.013	0.008	0.007	0.004	0.003	0.003	0.001
482	0.041	0.021	0.016	0.013	0.008	0.006	0.004	0.003	0.003	0.001
482.5	0.042	0.021	0.017	0.013	0.009	0.007	0.004	0.004	0.003	0.001
483	0.042	0.022	0.017	0.013	0.008	0.007	0.004	0.004	0.003	0.001
483.5	0.042	0.022	0.016	0.013	0.008	0.007	0.004	0.004	0.003	0
484	0.042	0.021	0.016	0.013	0.008	0.007	0.004	0.004	0.003	0
484.5	0.042	0.022	0.016	0.013	0.008	0.007	0.004	0.004	0.003	0.001
485	0.042	0.022	0.016	0.013	0.008	0.007	0.004	0.004	0.003	0.001
485.5	0.042	0.022	0.016	0.013	0.008	0.007	0.004	0.003	0.002	0.001
486	0.042	0.022	0.016	0.013	0.008	0.007	0.004	0.003	0.002	0.001
486.5	0.042	0.022	0.016	0.013	0.008	0.007	0.004	0.003	0.003	0.001
487	0.042	0.022	0.016	0.013	0.008	0.007	0.004	0.003	0.002	0
487.5	0.042	0.022	0.016	0.013	0.008	0.007	0.004	0.004	0.002	0.001
488	0.042	0.022	0.016	0.013	0.009	0.007	0.004	0.003	0.003	0.001
488.5	0.043	0.023	0.017	0.013	0.008	0.007	0.004	0.003	0.003	0
489	0.043	0.023	0.017	0.013	0.008	0.007	0.004	0.004	0.003	0
489.5	0.043	0.023	0.016	0.014	0.009	0.007	0.004	0.004	0.002	0.001
490	0.043	0.023	0.017	0.014	0.009	0.007	0.004	0.004	0.003	0.001
490.5	0.043	0.023	0.017	0.014	0.009	0.007	0.005	0.003	0.003	0.001
491	0.044	0.024	0.018	0.014	0.009	0.007	0.005	0.004	0.003	0
491.5	0.044	0.024	0.017	0.014	0.009	0.008	0.005	0.004	0.003	0.001
492	0.044	0.024	0.017	0.014	0.009	0.008	0.004	0.004	0.002	0.001
492.5	0.044	0.024	0.018	0.014	0.009	0.007	0.004	0.003	0.003	0
493	0.044	0.024	0.018	0.013	0.009	0.007	0.005	0.004	0.003	0
493.5	0.045	0.025	0.017	0.014	0.008	0.007	0.005	0.004	0.003	0
494	0.045	0.025	0.017	0.014	0.009	0.008	0.004	0.004	0.002	0.001
494.5	0.045	0.024	0.018	0.015	0.01	0.008	0.004	0.003	0.002	0.001
495	0.045	0.025	0.019	0.014	0.01	0.008	0.005	0.004	0.003	0.001
495.5	0.046	0.026	0.018	0.014	0.009	0.008	0.005	0.004	0.003	0.001
496	0.047	0.026	0.018	0.015	0.01	0.008	0.005	0.005	0.003	0.001
496.5	0.047	0.026	0.019	0.016	0.01	0.009	0.004	0.004	0.003	0.001
497	0.047	0.026	0.019	0.016	0.01	0.008	0.005	0.004	0.003	0.001
497.5	0.047	0.026	0.019	0.015	0.01	0.008	0.005	0.004	0.004	0.001
498	0.048	0.027	0.019	0.015	0.01	0.008	0.005	0.005	0.003	0.001
498.5	0.048	0.028	0.019	0.016	0.01	0.009	0.005	0.004	0.003	0.001
499	0.048	0.028	0.02	0.016	0.011	0.009	0.005	0.004	0.003	0.001
499.5	0.048	0.028	0.02	0.016	0.011	0.009	0.005	0.004	0.004	0.001
500	0.049	0.028	0.02	0.016	0.01	0.009	0.006	0.005	0.004	0.001
500.5	0.05	0.029	0.02	0.016	0.01	0.009	0.005	0.005	0.003	0.002
501	0.05	0.029	0.021	0.016	0.011	0.009	0.005	0.005	0.003	0.001
501.5	0.05	0.029	0.021	0.017	0.011	0.009	0.006	0.005	0.004	0.001
502	0.051	0.029	0.021	0.017	0.011	0.009	0.006	0.005	0.004	0.001
502.5	0.051	0.03	0.021	0.017	0.011	0.009	0.006	0.005	0.004	0.001
503	0.052	0.03	0.021	0.017	0.011	0.01	0.006	0.005	0.003	0.001
503.5	0.052	0.031	0.022	0.017	0.012	0.01	0.006	0.005	0.003	0.001
504	0.052	0.031	0.022	0.018	0.012	0.01	0.006	0.005	0.004	0.001
504.5	0.053	0.031	0.022	0.018	0.012	0.01	0.006	0.005	0.004	0.001
505	0.053	0.032	0.023	0.018	0.012	0.01	0.006	0.005	0.004	0.001
505.5	0.054	0.032	0.023	0.018	0.012	0.01	0.006	0.005	0.004	0.002
506	0.054	0.032	0.023	0.018	0.013	0.011	0.006	0.005	0.004	0.002
506.5	0.054	0.033	0.023	0.019	0.012	0.01	0.006	0.005	0.004	0.001
507	0.055	0.034	0.024	0.019	0.012	0.01	0.007	0.005	0.004	0.002
507.5	0.056	0.034	0.024	0.019	0.013	0.011	0.007	0.005	0.004	0.002
508	0.056	0.034	0.025	0.019	0.013	0.011	0.007	0.005	0.004	0.002
508.5	0.056	0.034	0.025	0.02	0.013	0.011	0.007	0.005	0.004	0.001
509	0.057	0.035	0.025	0.02	0.013	0.011	0.007	0.005	0.004	0.002
509.5	0.058	0.036	0.025	0.02	0.013	0.011	0.007	0.006	0.004	0.002
510	0.058	0.037	0.026	0.02	0.014	0.011	0.007	0.006	0.004	0.002
510.5	0.059	0.037	0.026	0.02	0.014	0.012	0.007	0.006	0.004	0.002
511	0.059	0.037	0.026	0.021	0.014	0.012	0.007	0.005	0.004	0.001
511.5	0.06	0.038	0.026	0.021	0.014	0.012	0.008	0.006	0.004	0.002
512	0.061	0.038	0.027	0.021	0.014	0.012	0.007	0.006	0.005	0.002
512.5	0.061	0.039	0.028	0.022	0.015	0.012	0.007	0.006	0.004	0.002
513	0.062	0.039	0.028	0.022	0.015	0.013	0.007	0.006	0.004	0.002
513.5	0.063	0.04	0.028	0.022	0.015	0.012	0.008	0.006	0.005	0.002
514	0.064	0.041	0.028	0.023	0.015	0.013	0.008	0.006	0.005	0.002
514.5	0.064	0.041	0.029	0.023	0.015	0.013	0.008	0.006	0.005	0.002
515	0.065	0.042	0.029	0.023	0.016	0.013	0.008	0.006	0.005	0.002
515.5	0.066	0.042	0.029	0.024	0.016	0.014	0.009	0.006	0.005	0.002
516	0.067	0.043	0.03	0.024	0.016	0.014	0.009	0.007	0.005	0.002
516.5	0.067	0.044	0.031	0.024	0.016	0.014	0.009	0.007	0.005	0.003
517	0.068	0.045	0.031	0.025	0.017	0.014	0.009	0.007	0.005	0.003
517.5	0.07	0.045	0.031	0.025	0.017	0.014	0.009	0.007	0.005	0.002
518	0.07	0.046	0.032	0.026	0.017	0.014	0.009	0.007	0.006	0.002
518.5	0.071	0.047	0.032	0.026	0.017	0.014	0.009	0.007	0.006	0.002
519	0.072	0.048	0.033	0.026	0.018	0.015	0.009	0.007	0.005	0.003
519.5	0.073	0.048	0.033	0.027	0.018	0.015	0.01	0.007	0.005	0.003
520	0.074	0.049	0.034	0.027	0.018	0.015	0.01	0.007	0.006	0.002
520.5	0.074	0.05	0.034	0.028	0.018	0.015	0.01	0.008	0.006	0.003
521	0.075	0.05	0.034	0.028	0.019	0.016	0.01	0.008	0.006	0.003
521.5	0.076	0.051	0.035	0.028	0.019	0.016	0.01	0.008	0.005	0.003
522	0.078	0.052	0.035	0.029	0.019	0.016	0.011	0.008	0.006	0.002
522.5	0.078	0.053	0.036	0.029	0.019	0.016	0.011	0.008	0.006	0.003
523	0.079	0.054	0.037	0.03	0.02	0.017	0.011	0.008	0.006	0.003
523.5	0.081	0.054	0.037	0.03	0.02	0.017	0.011	0.008	0.006	0.003
524	0.082	0.055	0.038	0.031	0.02	0.017	0.011	0.008	0.006	0.003
524.5	0.083	0.056	0.039	0.031	0.02	0.018	0.012	0.009	0.007	0.003
525	0.084	0.057	0.039	0.032	0.021	0.018	0.012	0.009	0.007	0.003
525.5	0.085	0.058	0.039	0.032	0.021	0.018	0.012	0.009	0.007	0.003
526	0.087	0.059	0.04	0.033	0.021	0.019	0.012	0.009	0.007	0.003
526.5	0.088	0.06	0.041	0.033	0.022	0.019	0.012	0.009	0.007	0.003
527	0.088	0.061	0.041	0.034	0.023	0.019	0.013	0.009	0.007	0.004
527.5	0.09	0.062	0.042	0.034	0.023	0.02	0.013	0.01	0.007	0.004
528	0.091	0.062	0.043	0.035	0.023	0.02	0.013	0.01	0.007	0.004
528.5	0.092	0.064	0.043	0.035	0.023	0.02	0.013	0.01	0.008	0.004
529	0.093	0.065	0.044	0.035	0.024	0.02	0.013	0.01	0.008	0.004
529.5	0.094	0.066	0.044	0.036	0.024	0.021	0.013	0.01	0.007	0.004
530	0.096	0.066	0.045	0.037	0.024	0.021	0.013	0.01	0.007	0.004
530.5	0.097	0.067	0.046	0.037	0.024	0.022	0.014	0.01	0.008	0.004
531	0.098	0.069	0.047	0.038	0.025	0.022	0.014	0.01	0.008	0.004
531.5	0.099	0.07	0.047	0.038	0.025	0.022	0.014	0.011	0.008	0.004
532	0.101	0.07	0.047	0.039	0.026	0.022	0.014	0.011	0.008	0.004
532.5	0.102	0.072	0.048	0.039	0.026	0.023	0.015	0.011	0.008	0.004
533	0.103	0.073	0.049	0.04	0.026	0.023	0.015	0.011	0.008	0.004
533.5	0.104	0.074	0.05	0.04	0.027	0.023	0.015	0.011	0.009	0.004
534	0.106	0.074	0.05	0.041	0.027	0.024	0.015	0.011	0.008	0.005
534.5	0.108	0.075	0.051	0.042	0.027	0.024	0.015	0.011	0.008	0.004
535	0.109	0.077	0.052	0.042	0.027	0.024	0.016	0.011	0.009	0.004
535.5	0.11	0.078	0.053	0.043	0.028	0.025	0.016	0.012	0.009	0.005
536	0.112	0.079	0.053	0.043	0.028	0.025	0.016	0.012	0.009	0.004
536.5	0.114	0.081	0.054	0.044	0.029	0.025	0.017	0.012	0.009	0.004
537	0.115	0.082	0.055	0.045	0.03	0.026	0.017	0.013	0.01	0.005
537.5	0.117	0.083	0.056	0.046	0.03	0.026	0.017	0.013	0.01	0.005
538	0.119	0.085	0.057	0.047	0.031	0.027	0.018	0.013	0.01	0.005
538.5	0.12	0.086	0.058	0.047	0.031	0.027	0.018	0.013	0.01	0.005
539	0.122	0.087	0.058	0.048	0.032	0.028	0.018	0.013	0.01	0.005
539.5	0.123	0.088	0.059	0.049	0.032	0.028	0.018	0.014	0.01	0.005
540	0.125	0.09	0.06	0.049	0.032	0.029	0.019	0.014	0.01	0.006
540.5	0.127	0.091	0.061	0.05	0.033	0.029	0.019	0.014	0.01	0.006
541	0.128	0.092	0.062	0.051	0.033	0.029	0.019	0.014	0.01	0.006
541.5	0.13	0.094	0.063	0.051	0.034	0.03	0.02	0.014	0.01	0.006
542	0.132	0.095	0.064	0.052	0.035	0.03	0.02	0.015	0.011	0.006
542.5	0.134	0.097	0.065	0.053	0.035	0.031	0.02	0.015	0.011	0.006
543	0.136	0.098	0.066	0.054	0.035	0.031	0.02	0.015	0.011	0.006
543.5	0.138	0.1	0.067	0.055	0.036	0.031	0.021	0.015	0.011	0.006
544	0.139	0.101	0.067	0.055	0.037	0.032	0.021	0.016	0.011	0.006
544.5	0.141	0.102	0.068	0.056	0.037	0.032	0.021	0.016	0.012	0.006
545	0.143	0.104	0.07	0.057	0.037	0.033	0.022	0.016	0.012	0.007
545.5	0.145	0.106	0.071	0.058	0.038	0.033	0.022	0.016	0.012	0.007
546	0.147	0.107	0.071	0.059	0.039	0.034	0.023	0.016	0.012	0.007
546.5	0.149	0.108	0.072	0.059	0.039	0.034	0.023	0.017	0.012	0.007
547	0.151	0.11	0.073	0.06	0.04	0.035	0.023	0.017	0.013	0.007
547.5	0.153	0.112	0.074	0.061	0.04	0.035	0.023	0.017	0.013	0.007
548	0.155	0.114	0.075	0.062	0.041	0.036	0.024	0.017	0.013	0.007
548.5	0.157	0.115	0.077	0.063	0.041	0.037	0.024	0.018	0.013	0.007
549	0.159	0.117	0.078	0.064	0.042	0.037	0.025	0.018	0.013	0.007
549.5	0.161	0.118	0.079	0.065	0.042	0.037	0.025	0.018	0.014	0.008
550	0.163	0.12	0.08	0.066	0.043	0.038	0.025	0.018	0.014	0.008
550.5	0.165	0.122	0.081	0.066	0.044	0.038	0.026	0.019	0.014	0.008
551	0.167	0.123	0.082	0.067	0.044	0.039	0.026	0.019	0.014	0.008
551.5	0.169	0.125	0.083	0.068	0.045	0.039	0.026	0.019	0.014	0.008
552	0.171	0.127	0.084	0.069	0.045	0.04	0.027	0.019	0.015	0.008
552.5	0.174	0.129	0.085	0.071	0.046	0.041	0.027	0.02	0.015	0.008
553	0.176	0.13	0.086	0.071	0.047	0.041	0.027	0.02	0.015	0.008
553.5	0.177	0.132	0.088	0.072	0.047	0.042	0.028	0.02	0.015	0.008
554	0.18	0.133	0.089	0.073	0.048	0.042	0.028	0.02	0.015	0.009
554.5	0.182	0.135	0.09	0.074	0.049	0.043	0.029	0.02	0.015	0.009
555	0.184	0.137	0.091	0.075	0.049	0.043	0.029	0.021	0.016	0.009
555.5	0.186	0.138	0.092	0.076	0.05	0.044	0.029	0.021	0.016	0.009
556	0.189	0.14	0.093	0.077	0.05	0.044	0.029	0.021	0.016	0.009
556.5	0.19	0.142	0.094	0.078	0.051	0.045	0.03	0.022	0.016	0.01
557	0.192	0.144	0.095	0.079	0.052	0.046	0.031	0.022	0.016	0.01
557.5	0.195	0.146	0.096	0.08	0.052	0.046	0.031	0.022	0.016	0.01
558	0.197	0.147	0.097	0.08	0.053	0.046	0.031	0.023	0.017	0.01
558.5	0.199	0.149	0.099	0.081	0.053	0.047	0.031	0.023	0.017	0.01
559	0.201	0.15	0.1	0.082	0.054	0.048	0.032	0.023	0.017	0.01
559.5	0.203	0.152	0.101	0.083	0.055	0.048	0.032	0.023	0.017	0.01
560	0.205	0.154	0.102	0.084	0.055	0.048	0.032	0.023	0.017	0.01
560.5	0.207	0.156	0.103	0.085	0.056	0.049	0.033	0.023	0.017	0.01
561	0.209	0.157	0.104	0.086	0.057	0.05	0.033	0.024	0.018	0.01
561.5	0.211	0.159	0.105	0.087	0.057	0.05	0.034	0.024	0.018	0.011
562	0.214	0.161	0.106	0.088	0.058	0.051	0.034	0.024	0.018	0.011
562.5	0.216	0.163	0.107	0.089	0.058	0.051	0.034	0.024	0.018	0.011
563	0.218	0.164	0.109	0.09	0.059	0.052	0.035	0.025	0.019	0.011
563.5	0.22	0.166	0.11	0.091	0.06	0.053	0.035	0.025	0.019	0.011
564	0.222	0.167	0.111	0.091	0.06	0.053	0.035	0.025	0.019	0.011
564.5	0.224	0.169	0.112	0.092	0.061	0.053	0.035	0.025	0.019	0.011
565	0.227	0.171	0.113	0.093	0.061	0.054	0.036	0.026	0.019	0.011
565.5	0.229	0.173	0.114	0.095	0.062	0.055	0.037	0.026	0.019	0.012
566	0.23	0.175	0.115	0.095	0.063	0.055	0.037	0.026	0.02	0.012
566.5	0.232	0.176	0.116	0.096	0.063	0.055	0.037	0.027	0.02	0.012
567	0.235	0.178	0.117	0.097	0.064	0.056	0.037	0.027	0.02	0.012
567.5	0.237	0.179	0.119	0.098	0.064	0.057	0.038	0.027	0.02	0.012
568	0.239	0.181	0.12	0.099	0.065	0.057	0.038	0.027	0.02	0.012
568.5	0.241	0.183	0.121	0.1	0.066	0.058	0.038	0.027	0.021	0.012
569	0.243	0.185	0.122	0.101	0.066	0.058	0.039	0.028	0.021	0.012
569.5	0.245	0.186	0.123	0.102	0.067	0.059	0.04	0.028	0.021	0.012
570	0.247	0.188	0.124	0.103	0.067	0.06	0.04	0.029	0.021	0.013
570.5	0.25	0.189	0.125	0.103	0.068	0.06	0.04	0.029	0.021	0.013
571	0.252	0.191	0.126	0.104	0.069	0.06	0.04	0.029	0.022	0.013
571.5	0.253	0.193	0.127	0.105	0.069	0.061	0.041	0.029	0.022	0.013
572	0.255	0.195	0.128	0.106	0.07	0.061	0.041	0.029	0.022	0.013
572.5	0.257	0.196	0.13	0.107	0.07	0.062	0.041	0.03	0.022	0.013
573	0.26	0.198	0.131	0.108	0.071	0.062	0.042	0.03	0.022	0.013
573.5	0.262	0.199	0.132	0.109	0.072	0.063	0.042	0.03	0.022	0.013
574	0.263	0.201	0.133	0.11	0.072	0.064	0.043	0.03	0.022	0.013
574.5	0.265	0.203	0.134	0.111	0.073	0.064	0.043	0.031	0.023	0.014
575	0.268	0.205	0.135	0.112	0.073	0.065	0.043	0.031	0.023	0.014
575.5	0.27	0.206	0.137	0.113	0.074	0.065	0.044	0.031	0.023	0.014
576	0.272	0.208	0.138	0.113	0.075	0.066	0.044	0.031	0.024	0.014
576.5	0.274	0.21	0.138	0.115	0.075	0.066	0.045	0.032	0.024	0.014
577	0.276	0.212	0.139	0.116	0.076	0.067	0.045	0.032	0.024	0.014
577.5	0.279	0.214	0.141	0.117	0.077	0.067	0.045	0.032	0.024	0.014
578	0.281	0.215	0.142	0.118	0.077	0.068	0.046	0.032	0.024	0.015
578.5	0.283	0.217	0.144	0.119	0.078	0.069	0.046	0.033	0.024	0.015
579	0.285	0.219	0.145	0.12	0.078	0.069	0.046	0.033	0.025	0.015
579.5	0.287	0.221	0.146	0.121	0.079	0.07	0.047	0.033	0.025	0.015
580	0.29	0.223	0.147	0.121	0.08	0.07	0.047	0.033	0.025	0.015
580.5	0.292	0.224	0.148	0.122	0.081	0.071	0.048	0.034	0.025	0.015
581	0.294	0.226	0.149	0.123	0.081	0.072	0.048	0.034	0.025	0.015
581.5	0.296	0.228	0.15	0.125	0.082	0.072	0.048	0.034	0.025	0.016
582	0.298	0.229	0.151	0.126	0.082	0.073	0.049	0.035	0.026	0.016
582.5	0.301	0.232	0.153	0.126	0.083	0.073	0.049	0.035	0.026	0.016
583	0.304	0.234	0.154	0.127	0.084	0.074	0.05	0.035	0.026	0.016
583.5	0.306	0.235	0.156	0.128	0.085	0.075	0.05	0.036	0.026	0.016
584	0.308	0.237	0.157	0.13	0.085	0.075	0.05	0.036	0.027	0.016
584.5	0.31	0.239	0.158	0.131	0.086	0.076	0.051	0.036	0.027	0.016
585	0.313	0.241	0.159	0.132	0.087	0.076	0.051	0.036	0.027	0.017
585.5	0.315	0.243	0.16	0.133	0.087	0.077	0.052	0.037	0.027	0.017
586	0.317	0.245	0.162	0.134	0.088	0.078	0.052	0.037	0.028	0.017
586.5	0.32	0.247	0.163	0.135	0.089	0.079	0.053	0.037	0.028	0.017
587	0.322	0.249	0.165	0.136	0.089	0.079	0.053	0.037	0.028	0.017
587.5	0.325	0.251	0.166	0.137	0.09	0.079	0.053	0.038	0.028	0.017
588	0.327	0.253	0.167	0.138	0.09	0.08	0.054	0.038	0.028	0.017
588.5	0.329	0.255	0.168	0.139	0.091	0.081	0.054	0.038	0.029	0.017
589	0.331	0.256	0.169	0.14	0.092	0.081	0.055	0.038	0.029	0.017
589.5	0.334	0.258	0.171	0.141	0.093	0.082	0.055	0.039	0.029	0.018
590	0.337	0.26	0.172	0.143	0.094	0.083	0.055	0.039	0.029	0.018
590.5	0.339	0.262	0.173	0.144	0.094	0.083	0.056	0.04	0.029	0.018
591	0.341	0.264	0.174	0.145	0.094	0.084	0.056	0.04	0.03	0.018
591.5	0.344	0.266	0.176	0.146	0.095	0.085	0.057	0.04	0.03	0.018
592	0.346	0.268	0.177	0.147	0.096	0.085	0.057	0.04	0.03	0.019
592.5	0.348	0.269	0.178	0.148	0.097	0.086	0.058	0.041	0.03	0.019
593	0.35	0.271	0.179	0.149	0.098	0.087	0.058	0.041	0.031	0.019
593.5	0.353	0.273	0.181	0.15	0.098	0.087	0.059	0.041	0.031	0.019
594	0.355	0.275	0.181	0.15	0.099	0.088	0.059	0.042	0.031	0.019
594.5	0.357	0.276	0.183	0.151	0.1	0.088	0.059	0.042	0.031	0.019
595	0.36	0.278	0.184	0.152	0.1	0.089	0.059	0.042	0.031	0.019
595.5	0.362	0.279	0.185	0.154	0.101	0.089	0.06	0.042	0.032	0.019
596	0.363	0.281	0.186	0.155	0.101	0.09	0.06	0.043	0.032	0.02
596.5	0.365	0.283	0.187	0.155	0.102	0.09	0.06	0.043	0.032	0.02
597	0.367	0.285	0.188	0.156	0.103	0.091	0.061	0.043	0.032	0.02
597.5	0.369	0.286	0.189	0.157	0.103	0.091	0.061	0.043	0.032	0.02
598	0.371	0.287	0.19	0.158	0.103	0.092	0.062	0.043	0.033	0.02
598.5	0.373	0.288	0.191	0.159	0.104	0.092	0.062	0.044	0.033	0.02
599	0.374	0.29	0.192	0.16	0.104	0.092	0.062	0.044	0.033	0.02
599.5	0.376	0.291	0.193	0.16	0.105	0.093	0.062	0.044	0.033	0.02
600	0.378	0.293	0.193	0.161	0.105	0.094	0.063	0.044	0.033	0.02
600.5	0.379	0.294	0.194	0.161	0.106	0.094	0.063	0.045	0.034	0.02
601	0.381	0.295	0.195	0.162	0.106	0.094	0.063	0.045	0.033	0.021
601.5	0.382	0.296	0.196	0.163	0.107	0.095	0.063	0.045	0.033	0.021
602	0.384	0.297	0.197	0.164	0.107	0.095	0.064	0.045	0.034	0.021
602.5	0.385	0.298	0.197	0.164	0.108	0.096	0.064	0.045	0.034	0.021
603	0.386	0.299	0.198	0.164	0.108	0.096	0.064	0.045	0.034	0.021
603.5	0.387	0.3	0.199	0.165	0.108	0.096	0.064	0.045	0.034	0.021
604	0.388	0.3	0.199	0.165	0.108	0.096	0.064	0.045	0.034	0.021
604.5	0.389	0.301	0.2	0.166	0.109	0.097	0.065	0.046	0.034	0.021
605	0.39	0.302	0.2	0.166	0.109	0.097	0.065	0.046	0.035	0.021
605.5	0.391	0.303	0.201	0.167	0.109	0.097	0.065	0.046	0.034	0.021
606	0.392	0.303	0.201	0.167	0.109	0.097	0.065	0.046	0.034	0.021
606.5	0.392	0.304	0.201	0.167	0.11	0.097	0.065	0.046	0.034	0.021
607	0.392	0.304	0.202	0.167	0.11	0.098	0.065	0.046	0.035	0.021
607.5	0.393	0.305	0.202	0.168	0.11	0.098	0.065	0.046	0.035	0.021
608	0.394	0.305	0.202	0.168	0.11	0.098	0.065	0.046	0.035	0.021
608.5	0.394	0.305	0.202	0.168	0.11	0.098	0.065	0.046	0.034	0.021
609	0.394	0.305	0.203	0.168	0.11	0.098	0.066	0.047	0.035	0.021
609.5	0.394	0.305	0.203	0.168	0.11	0.098	0.066	0.046	0.035	0.021
610	0.394	0.305	0.202	0.168	0.11	0.098	0.065	0.046	0.035	0.021
610.5	0.394	0.305	0.202	0.168	0.11	0.098	0.065	0.046	0.034	0.021
611	0.394	0.305	0.202	0.168	0.11	0.098	0.066	0.046	0.035	0.021
611.5	0.393	0.305	0.202	0.168	0.11	0.098	0.066	0.046	0.035	0.022
612	0.393	0.304	0.202	0.167	0.11	0.098	0.065	0.046	0.035	0.021
612.5	0.392	0.304	0.202	0.167	0.11	0.098	0.065	0.046	0.034	0.021
613	0.392	0.304	0.201	0.167	0.109	0.097	0.065	0.046	0.034	0.021
613.5	0.391	0.303	0.201	0.167	0.109	0.097	0.065	0.046	0.034	0.021
614	0.39	0.302	0.201	0.166	0.109	0.097	0.065	0.046	0.034	0.021
614.5	0.389	0.301	0.2	0.166	0.109	0.097	0.064	0.046	0.034	0.021
615	0.387	0.301	0.199	0.165	0.108	0.096	0.064	0.046	0.034	0.021
615.5	0.386	0.3	0.198	0.165	0.108	0.096	0.064	0.045	0.034	0.021
616	0.385	0.299	0.198	0.164	0.108	0.096	0.064	0.045	0.034	0.021
616.5	0.383	0.297	0.197	0.164	0.107	0.096	0.064	0.045	0.034	0.021
617	0.381	0.296	0.197	0.163	0.107	0.095	0.063	0.045	0.034	0.021
617.5	0.38	0.295	0.196	0.162	0.106	0.094	0.063	0.045	0.033	0.021
618	0.378	0.294	0.195	0.161	0.106	0.094	0.063	0.044	0.033	0.021
618.5	0.376	0.292	0.193	0.16	0.105	0.094	0.062	0.044	0.033	0.02
619	0.374	0.29	0.192	0.159	0.105	0.093	0.062	0.044	0.033	0.02
619.5	0.371	0.288	0.191	0.158	0.104	0.092	0.062	0.044	0.033	0.02
620	0.369	0.287	0.19	0.157	0.103	0.092	0.061	0.043	0.033	0.02
620.5	0.367	0.285	0.189	0.157	0.103	0.091	0.061	0.043	0.032	0.02
621	0.365	0.283	0.187	0.156	0.102	0.091	0.061	0.043	0.032	0.019
621.5	0.362	0.281	0.186	0.154	0.101	0.09	0.06	0.043	0.032	0.019
622	0.359	0.279	0.185	0.153	0.1	0.089	0.06	0.042	0.032	0.02
622.5	0.356	0.277	0.183	0.152	0.1	0.088	0.059	0.042	0.032	0.019
623	0.353	0.274	0.182	0.15	0.099	0.088	0.059	0.041	0.031	0.019
623.5	0.349	0.272	0.18	0.149	0.098	0.087	0.058	0.041	0.031	0.019
624	0.346	0.269	0.178	0.148	0.097	0.086	0.057	0.041	0.03	0.019
624.5	0.343	0.266	0.177	0.146	0.096	0.085	0.057	0.04	0.03	0.019
625	0.339	0.263	0.175	0.144	0.095	0.084	0.056	0.04	0.03	0.018
625.5	0.336	0.261	0.173	0.143	0.094	0.083	0.056	0.04	0.03	0.018
626	0.332	0.258	0.171	0.141	0.093	0.082	0.055	0.039	0.029	0.018
626.5	0.328	0.255	0.169	0.14	0.091	0.081	0.054	0.038	0.029	0.018
627	0.324	0.252	0.167	0.138	0.09	0.08	0.054	0.038	0.029	0.018
627.5	0.32	0.249	0.165	0.136	0.09	0.079	0.053	0.037	0.028	0.017
628	0.316	0.246	0.163	0.134	0.088	0.078	0.052	0.037	0.028	0.017
628.5	0.312	0.243	0.161	0.133	0.087	0.077	0.052	0.037	0.027	0.017
629	0.308	0.239	0.159	0.131	0.086	0.076	0.051	0.036	0.027	0.017
629.5	0.304	0.236	0.156	0.129	0.085	0.075	0.05	0.035	0.027	0.016
630	0.3	0.233	0.154	0.127	0.084	0.074	0.05	0.035	0.026	0.016
630.5	0.296	0.23	0.152	0.125	0.082	0.073	0.049	0.035	0.026	0.016
631	0.292	0.227	0.15	0.124	0.081	0.072	0.048	0.034	0.026	0.016
631.5	0.288	0.223	0.147	0.122	0.079	0.071	0.047	0.033	0.025	0.015
632	0.283	0.22	0.145	0.12	0.078	0.07	0.047	0.033	0.025	0.015
632.5	0.279	0.216	0.143	0.118	0.077	0.068	0.046	0.032	0.024	0.014
633	0.275	0.213	0.14	0.116	0.076	0.068	0.045	0.032	0.024	0.015
633.5	0.271	0.209	0.138	0.114	0.075	0.067	0.044	0.031	0.024	0.015
634	0.266	0.206	0.136	0.113	0.074	0.065	0.044	0.031	0.023	0.014
634.5	0.262	0.203	0.134	0.111	0.073	0.064	0.043	0.031	0.023	0.014
635	0.258	0.199	0.132	0.109	0.071	0.063	0.042	0.03	0.022	0.014
635.5	0.254	0.196	0.13	0.107	0.07	0.063	0.041	0.03	0.022	0.014
636	0.25	0.193	0.127	0.105	0.069	0.061	0.041	0.029	0.022	0.013
636.5	0.246	0.189	0.125	0.103	0.067	0.06	0.04	0.028	0.021	0.013
637	0.242	0.186	0.123	0.101	0.066	0.059	0.039	0.028	0.021	0.013
637.5	0.237	0.183	0.121	0.099	0.065	0.058	0.038	0.028	0.02	0.012
638	0.233	0.179	0.118	0.097	0.064	0.057	0.038	0.027	0.02	0.012
638.5	0.228	0.175	0.116	0.095	0.063	0.056	0.037	0.026	0.02	0.012
639	0.224	0.172	0.114	0.094	0.061	0.055	0.037	0.026	0.019	0.012
639.5	0.22	0.169	0.112	0.092	0.06	0.053	0.036	0.025	0.019	0.011
640	0.216	0.166	0.11	0.09	0.059	0.052	0.035	0.025	0.019	0.011
640.5	0.212	0.162	0.107	0.088	0.058	0.051	0.034	0.024	0.018	0.011
641	0.208	0.159	0.105	0.087	0.057	0.05	0.034	0.024	0.018	0.011
641.5	0.204	0.156	0.103	0.085	0.056	0.049	0.033	0.023	0.017	0.01
642	0.2	0.153	0.101	0.083	0.055	0.048	0.032	0.023	0.017	0.01
642.5	0.196	0.15	0.099	0.081	0.053	0.047	0.032	0.022	0.017	0.01
643	0.192	0.146	0.097	0.08	0.052	0.047	0.031	0.022	0.017	0.01
643.5	0.188	0.143	0.094	0.078	0.051	0.045	0.03	0.022	0.016	0.01
644	0.183	0.139	0.092	0.076	0.05	0.044	0.03	0.021	0.016	0.009
644.5	0.179	0.136	0.09	0.074	0.049	0.043	0.029	0.021	0.015	0.009
645	0.175	0.133	0.088	0.073	0.048	0.042	0.028	0.02	0.015	0.009
645.5	0.171	0.13	0.086	0.071	0.046	0.041	0.028	0.019	0.015	0.009
646	0.168	0.127	0.084	0.069	0.045	0.041	0.027	0.019	0.014	0.009
646.5	0.164	0.124	0.082	0.068	0.045	0.039	0.026	0.019	0.014	0.008
647	0.16	0.121	0.08	0.066	0.043	0.038	0.026	0.018	0.013	0.008
647.5	0.156	0.118	0.078	0.064	0.042	0.037	0.025	0.018	0.013	0.008
648	0.152	0.115	0.076	0.063	0.041	0.037	0.024	0.017	0.013	0.008
648.5	0.148	0.112	0.074	0.061	0.04	0.035	0.024	0.017	0.013	0.007
649	0.145	0.109	0.072	0.059	0.039	0.034	0.023	0.016	0.012	0.007
649.5	0.141	0.106	0.07	0.058	0.038	0.034	0.022	0.016	0.012	0.007
650	0.137	0.104	0.069	0.056	0.037	0.033	0.022	0.015	0.011	0.007
650.5	0.134	0.101	0.067	0.055	0.036	0.032	0.021	0.015	0.011	0.007
651	0.13	0.098	0.065	0.053	0.035	0.031	0.021	0.015	0.011	0.006
651.5	0.126	0.095	0.063	0.051	0.034	0.03	0.02	0.014	0.011	0.006
652	0.123	0.092	0.061	0.05	0.033	0.029	0.019	0.014	0.01	0.006
652.5	0.12	0.09	0.06	0.049	0.032	0.029	0.019	0.013	0.01	0.006
653	0.116	0.087	0.058	0.047	0.031	0.028	0.018	0.013	0.009	0.006
653.5	0.113	0.084	0.056	0.046	0.03	0.027	0.018	0.013	0.009	0.006
654	0.109	0.082	0.054	0.045	0.029	0.026	0.017	0.012	0.009	0.005
654.5	0.107	0.08	0.053	0.043	0.029	0.026	0.017	0.012	0.009	0.005
655	0.104	0.077	0.051	0.042	0.028	0.025	0.016	0.011	0.009	0.005
655.5	0.1	0.075	0.05	0.041	0.027	0.024	0.016	0.011	0.008	0.005
656	0.097	0.072	0.048	0.039	0.026	0.023	0.015	0.011	0.008	0.005
656.5	0.094	0.07	0.046	0.038	0.025	0.022	0.015	0.01	0.008	0.004
657	0.092	0.068	0.045	0.037	0.025	0.022	0.014	0.01	0.008	0.004
657.5	0.089	0.066	0.044	0.036	0.024	0.021	0.014	0.01	0.007	0.004
658	0.086	0.064	0.042	0.035	0.023	0.02	0.013	0.009	0.007	0.004
658.5	0.083	0.061	0.041	0.033	0.022	0.019	0.013	0.009	0.007	0.004
659	0.08	0.059	0.039	0.032	0.022	0.019	0.012	0.009	0.006	0.003
659.5	0.078	0.057	0.038	0.031	0.021	0.018	0.012	0.009	0.006	0.003
660	0.075	0.055	0.037	0.03	0.02	0.018	0.011	0.008	0.006	0.003
660.5	0.073	0.054	0.036	0.029	0.019	0.017	0.011	0.008	0.006	0.003
661	0.07	0.052	0.034	0.028	0.018	0.016	0.011	0.008	0.006	0.003
661.5	0.068	0.05	0.033	0.027	0.018	0.016	0.011	0.008	0.005	0.003
662	0.066	0.048	0.032	0.026	0.018	0.015	0.01	0.007	0.005	0.003
662.5	0.064	0.046	0.031	0.025	0.017	0.015	0.01	0.007	0.005	0.002
663	0.062	0.045	0.03	0.024	0.016	0.014	0.009	0.006	0.005	0.003
663.5	0.059	0.043	0.029	0.024	0.016	0.014	0.009	0.006	0.005	0.003
664	0.058	0.042	0.028	0.023	0.015	0.014	0.009	0.006	0.004	0.002
664.5	0.056	0.04	0.027	0.022	0.015	0.013	0.009	0.006	0.004	0.002
665	0.054	0.039	0.026	0.021	0.014	0.013	0.008	0.006	0.004	0.002
665.5	0.052	0.038	0.025	0.021	0.013	0.012	0.008	0.005	0.004	0.002
666	0.051	0.036	0.024	0.02	0.013	0.011	0.007	0.005	0.004	0.002
666.5	0.049	0.035	0.023	0.019	0.013	0.011	0.007	0.005	0.004	0.002
667	0.048	0.034	0.023	0.018	0.012	0.011	0.007	0.005	0.004	0.002
667.5	0.046	0.033	0.022	0.018	0.012	0.011	0.007	0.005	0.004	0.001
668	0.044	0.032	0.021	0.018	0.011	0.01	0.006	0.004	0.004	0.002
668.5	0.043	0.03	0.02	0.017	0.011	0.01	0.006	0.004	0.003	0.002
669	0.042	0.029	0.02	0.016	0.011	0.01	0.006	0.004	0.003	0.002
669.5	0.041	0.029	0.019	0.015	0.01	0.009	0.006	0.004	0.003	0.001
670	0.04	0.028	0.019	0.015	0.01	0.009	0.006	0.004	0.003	0.001
670.5	0.038	0.027	0.018	0.015	0.01	0.009	0.005	0.004	0.003	0.001
671	0.037	0.025	0.017	0.014	0.009	0.008	0.005	0.004	0.003	0.001
671.5	0.036	0.025	0.017	0.013	0.009	0.008	0.005	0.004	0.002	0.001
672	0.035	0.024	0.016	0.013	0.008	0.008	0.005	0.004	0.002	0.001
672.5	0.034	0.023	0.015	0.013	0.008	0.007	0.005	0.003	0.002	0.001
673	0.032	0.022	0.015	0.012	0.008	0.007	0.004	0.003	0.002	0.001
673.5	0.031	0.021	0.014	0.012	0.008	0.007	0.004	0.003	0.002	0.001
674	0.03	0.021	0.014	0.011	0.007	0.006	0.004	0.003	0.002	0.001
674.5	0.03	0.02	0.014	0.011	0.007	0.006	0.004	0.003	0.002	0.001
675	0.029	0.019	0.013	0.011	0.007	0.006	0.004	0.003	0.002	0.001
675.5	0.028	0.018	0.012	0.01	0.007	0.006	0.003	0.003	0.002	0
676	0.026	0.017	0.012	0.01	0.007	0.006	0.004	0.002	0.002	0
676.5	0.025	0.017	0.011	0.009	0.006	0.005	0.004	0.002	0.002	0.001
677	0.025	0.017	0.011	0.009	0.006	0.005	0.003	0.002	0.002	0.001
677.5	0.024	0.016	0.011	0.009	0.006	0.005	0.003	0.003	0.002	0
678	0.023	0.015	0.01	0.008	0.006	0.005	0.003	0.002	0.001	0
678.5	0.022	0.014	0.01	0.008	0.006	0.005	0.003	0.002	0.002	0
679	0.022	0.014	0.009	0.008	0.005	0.005	0.003	0.002	0.002	0.001
679.5	0.021	0.013	0.009	0.007	0.005	0.004	0.003	0.002	0.002	0
680	0.021	0.013	0.009	0.007	0.005	0.004	0.003	0.002	0.001	0
680.5	0.02	0.012	0.009	0.007	0.005	0.004	0.002	0.002	0.001	0
681	0.019	0.012	0.008	0.007	0.005	0.004	0.002	0.002	0.001	0
681.5	0.018	0.011	0.008	0.006	0.005	0.004	0.002	0.001	0.001	0
682	0.018	0.011	0.007	0.006	0.004	0.004	0.002	0.001	0.001	0
682.5	0.017	0.011	0.007	0.006	0.004	0.003	0.002	0.002	0.001	0
683	0.017	0.01	0.007	0.005	0.004	0.003	0.002	0.002	0.001	0
683.5	0.016	0.01	0.007	0.005	0.004	0.003	0.002	0.001	0.001	0
684	0.015	0.009	0.006	0.005	0.004	0.003	0.001	0.001	0.001	0
684.5	0.015	0.009	0.006	0.005	0.003	0.003	0.001	0.001	0.001	0
685	0.014	0.009	0.006	0.005	0.003	0.003	0.002	0.001	0.001	0
685.5	0.014	0.008	0.006	0.004	0.003	0.002	0.002	0.001	0.001	0
686	0.013	0.008	0.006	0.004	0.003	0.002	0.002	0.001	0	0
686.5	0.013	0.007	0.005	0.004	0.003	0.003	0.001	0.001	0.001	0
687	0.012	0.007	0.005	0.004	0.003	0.003	0.001	0.001	0.001	0
687.5	0.012	0.007	0.005	0.004	0.003	0.003	0.001	0.001	0.001	0
688	0.012	0.007	0.005	0.004	0.002	0.002	0.001	0.001	0.001	0
688.5	0.012	0.006	0.004	0.004	0.003	0.002	0.001	0.001	0	0
689	0.011	0.006	0.004	0.004	0.003	0.002	0.001	0.001	0	0
689.5	0.01	0.006	0.004	0.003	0.002	0.002	0.001	0.001	0.001	0
690	0.01	0.006	0.004	0.003	0.002	0.002	0.001	0.001	0.001	0
690.5	0.01	0.006	0.004	0.003	0.002	0.002	0.001	0.001	0	0
691	0.01	0.005	0.004	0.003	0.002	0.001	0.001	0.001	0	0
691.5	0.009	0.005	0.003	0.003	0.002	0.001	0.001	0.001	0	0
692	0.009	0.004	0.003	0.003	0.002	0.002	0.001	0.001	0	0
692.5	0.009	0.004	0.003	0.002	0.001	0.002	0.001	0	0.001	0
693	0.009	0.004	0.003	0.002	0.002	0.002	0.001	0	0.001	0
693.5	0.008	0.004	0.003	0.002	0.002	0.001	0.001	0.001	0	-0.001
694	0.007	0.004	0.003	0.002	0.002	0.001	0	0.001	0	-0.001
694.5	0.007	0.003	0.003	0.002	0.001	0.001	0	0	0	0
695	0.007	0.003	0.003	0.002	0.001	0.001	0	0	0	0
695.5	0.007	0.003	0.002	0.002	0.001	0.001	0	0	0	0
696	0.007	0.003	0.002	0.002	0.001	0.001	0	0	0	0
696.5	0.007	0.003	0.002	0.002	0.001	0.001	0	0	0	-0.001
697	0.006	0.003	0.002	0.002	0.001	0.001	0	0	0	-0.001
697.5	0.006	0.003	0.002	0.001	0.001	0.001	0	0	0	0
698	0.006	0.003	0.002	0.001	0.001	0.001	0.001	0	0	0
698.5	0.006	0.003	0.002	0.001	0.001	0.001	0.001	0	0	0
699	0.006	0.003	0.002	0.002	0.001	0.001	0	0.001	0	0
699.5	0.006	0.002	0.002	0.002	0.001	0	0	0.001	0	-0.001
700	0.006	0.002	0.002	0.001	0.001	0.001	0	0	0	0
700.5	0.006	0.002	0.002	0.001	0.001	0.001	0.001	0	0	0
701	0.006	0.002	0.002	0.001	0.001	0.001	0.001	0	0	0
701.5	0.005	0.002	0.002	0.001	0.001	0.001	0	0	0	0
702	0.005	0.002	0.001	0.001	0.001	0.001	0	0.001	0	0
702.5	0.005	0.002	0.001	0.001	0.001	0.001	0	0	0	0
703	0.005	0.002	0.002	0.001	0.001	0.001	0	0	0	0
703.5	0.005	0.001	0.002	0.001	0.001	0.001	0	0	0	0
704	0.004	0.002	0.001	0.001	0.001	0.001	0	0	0	0
704.5	0.004	0.002	0.001	0.001	0.001	0.001	0	0	0	0
705	0.004	0.001	0.001	0.001	0.001	0	0	0	0	-0.001
705.5	0.004	0.001	0.001	0.001	0.001	0	0	0	0	-0.001
706	0.004	0.001	0.001	0.001	0.001	0	0	0	0	-0.001
706.5	0.004	0.001	0.001	0.001	0.001	0.001	0	0	0	0
707	0.004	0.002	0.001	0.001	0.001	0.001	0	0	0	0
707.5	0.004	0.002	0.001	0.001	0.001	0	0	0	0	0
708	0.004	0.001	0.001	0.001	0.001	0	0	0	0	-0.001
708.5	0.004	0.001	0.001	0	0.001	0	0	0	0	-0.001
709	0.004	0.001	0.001	0	0	0	0	0	0	-0.001
709.5	0.003	0.001	0.001	0	0	0	0	0	0	0
710	0.003	0.001	0.001	0.001	0	0	0	0	0	0
710.5	0.003	0.001	0.001	0.001	0.001	0	0	0	0	0
711	0.003	0	0.001	0.001	0.001	0	0	0	0	-0.001
711.5	0.003	0	0.001	0	0	0	0	0	0	-0.001
712	0.003	0	0	0	0	0	0	0	0	-0.001
712.5	0.003	0.001	0	0	0	0	0	0	0	-0.001
713	0.003	0.001	0	0.001	0	0	0	0	0	0
713.5	0.003	0.001	0.001	0.001	0	0	0	0	0	0
714	0.003	0.001	0.001	0.001	0	0	0	0	0	0
714.5	0.003	0	0	0	0	0	0	0	0	-0.001
715	0.002	0	0	0	0	0	0	0	0	-0.001
715.5	0.002	0	0	0	0	0	0	0	0	0
716	0.003	0	0.001	0	0	0	0	0	0	0
716.5	0.003	0	0.001	0	0	0	0	0	0	0
717	0.002	0	0	0	0	0	0	0	0	-0.001
717.5	0.002	0	0	0	0	0	0	0	0	-0.001
718	0.002	0.001	0	0	0	0	0	0	0	-0.001
718.5	0.002	0.001	0	0	0	0	0	0	0	0
719	0.002	0	0	0	0	0	0	0	0	0
719.5	0.002	0	0	0	0	0	0	0	0	-0.001
720	0.002	0	0	0	0	0	0	0	0	-0.001
720.5	0.002	0	0	0	0	0	0	0	0	-0.001
721	0.002	0	0	0	0	0	0	0	0	0
721.5	0.002	0	0	0	0	0	0	0	0	0
722	0.002	0	0	0	0	0	0	0	0	0
722.5	0.002	0	0	0	0	0	0	0	0	-0.001
723	0.002	0	0	0	0	0	0	0	0	-0.001
723.5	0.002	0	0	0	0	0	-0.001	-0.001	0	-0.001
724	0.002	0	0	0	0	0	0	0	-0.001	0
724.5	0.002	0	0	0	0	0	0	0	0	0
725	0.001	0	0	0	0	0	0	0	0	0
725.5	0.001	0	0	0	0	0	0	0	0	0
726	0.002	0	0	0	0	0	0	0	0	-0.001
726.5	0.002	0	0	0	0	0	0	0	-0.001	-0.001
727	0.002	0	0	0	0	0	0	0	0	0
727.5	0.002	0	0	0	0	0	0	0	0	0
728	0.001	0	0	0	0	0	0	0	0	0
728.5	0.001	0	0	0	0	0	0	0	0	0
729	0.002	0	0	0	0	0	-0.001	0	-0.001	-0.001
729.5	0.002	0	0	0	0	0	-0.001	-0.001	-0.001	-0.001
730	0.001	0	0	0	0	0	0	-0.001	0	-0.001
730.5	0.001	0	0	0	0	0	0	0	0	0
731	0.001	0	-0.001	0	0	0	0	0	0	0
731.5	0.002	0	0	0	0	-0.001	0	0	0	0
732	0.002	0	0	0	0	0	-0.001	0	0	0
732.5	0.001	0	0	0	0	0	-0.001	0	0	-0.001
733	0.001	0	0	0	0	0	-0.001	-0.001	0	-0.001
733.5	0.001	-0.001	-0.001	0	0	0	0	0	0	-0.001
734	0.001	0	-0.001	0	0	0	0	0	0	0
734.5	0.001	0	0	0	0	0	0	0	-0.001	0
735	0.001	0	0	0	0	0	-0.001	0	0	0
735.5	0.001	0	0	0	0	0	0	-0.001	0	-0.001
736	0.001	0	-0.001	0	0	0	0	-0.001	0	-0.001
736.5	0.001	-0.001	-0.001	0	-0.001	0	0	0	0	-0.001
737	0.001	-0.001	-0.001	0	-0.001	-0.001	0	0	-0.001	0
737.5	0.001	0	0	0	-0.001	-0.001	-0.001	0	-0.001	0
738	0.001	0	0	0	0	0	-0.001	0	0	0
738.5	0.001	0	0	0	0	0	-0.001	0	0	0
739	0.001	0	0	0	0	0	0	0	0	-0.001
739.5	0.001	0	-0.001	0	0	0	0	0	0	-0.001
740	0.001	0	-0.001	0	-0.001	-0.001	0	0	-0.001	0
740.5	0.001	0	-0.001	0	-0.001	-0.001	-0.001	0	-0.001	0
741	0.001	0	-0.001	0	0	0	-0.001	0	0	0
741.5	0	0	-0.001	0	0	0	0	-0.001	0	-0.001
742	0	-0.001	-0.001	0	0	0	0	-0.001	-0.001	-0.001
742.5	0	-0.001	-0.001	0	-0.001	-0.001	-0.001	-0.001	-0.001	-0.001
743	0	0	-0.001	0	-0.001	-0.001	-0.001	0	-0.001	-0.001
743.5	0.001	0	-0.001	0	-0.001	-0.001	-0.001	0	-0.001	0
744	0.001	0	-0.001	0	0	-0.001	-0.001	0	0	0
744.5	0.001	0	-0.001	0	0	0	0	0	0	0
745	0	-0.001	-0.001	0	0	0	0	0	0	0
745.5	0	0	-0.001	0	0	0	0	0	-0.001	-0.001
746	0.001	0	-0.001	0	0	0	0	0	-0.001	-0.001
746.5	0.001	0	0	0	0	-0.001	-0.001	0	0	0
747	0	0	0	0	0	-0.001	-0.001	0	0	0
747.5	0	0	-0.001	0	0	0	0	-0.001	0	0
748	0	0	-0.001	0	0	0	0	-0.001	0	0
748.5	0	0	-0.001	0	-0.001	0	0	-0.001	-0.001	-0.001
749	0	0	-0.001	0	-0.001	0	0	0	-0.001	0
749.5	0	0	-0.001	0	0	0	0	0	-0.001	0
750	0	0	0	0	0	0	0	0	0	0

## Sheet: Figure S6d
450	0.031	0.014	0.013	0.006	0.004	0.003
450.5	0.031	0.014	0.013	0.006	0.004	0.004
451	0.032	0.015	0.013	0.006	0.004	0.004
451.5	0.032	0.015	0.013	0.006	0.004	0.004
452	0.032	0.015	0.013	0.006	0.004	0.003
452.5	0.031	0.014	0.013	0.006	0.004	0.004
453	0.032	0.015	0.013	0.006	0.004	0.004
453.5	0.032	0.015	0.013	0.006	0.004	0.004
454	0.031	0.014	0.013	0.006	0.004	0.003
454.5	0.031	0.014	0.013	0.006	0.004	0.003
455	0.031	0.014	0.013	0.006	0.004	0.003
455.5	0.032	0.015	0.013	0.006	0.004	0.003
456	0.032	0.015	0.013	0.006	0.004	0.003
456.5	0.031	0.014	0.013	0.006	0.004	0.003
457	0.031	0.014	0.013	0.006	0.004	0.003
457.5	0.031	0.014	0.013	0.006	0.004	0.003
458	0.031	0.014	0.013	0.006	0.004	0.003
458.5	0.031	0.014	0.013	0.006	0.004	0.003
459	0.031	0.014	0.013	0.006	0.004	0.003
459.5	0.031	0.015	0.013	0.006	0.004	0.004
460	0.031	0.015	0.013	0.006	0.004	0.003
460.5	0.031	0.014	0.013	0.006	0.004	0.003
461	0.031	0.014	0.013	0.006	0.004	0.003
461.5	0.031	0.014	0.013	0.006	0.003	0.004
462	0.031	0.014	0.013	0.006	0.003	0.003
462.5	0.031	0.014	0.013	0.006	0.004	0.003
463	0.031	0.014	0.013	0.006	0.004	0.003
463.5	0.031	0.014	0.013	0.006	0.004	0.003
464	0.031	0.015	0.013	0.006	0.004	0.003
464.5	0.031	0.015	0.013	0.006	0.004	0.003
465	0.031	0.014	0.013	0.006	0.004	0.003
465.5	0.031	0.014	0.013	0.006	0.004	0.003
466	0.031	0.014	0.013	0.005	0.004	0.003
466.5	0.031	0.014	0.013	0.006	0.003	0.003
467	0.031	0.014	0.013	0.006	0.004	0.003
467.5	0.031	0.014	0.013	0.006	0.004	0.003
468	0.031	0.014	0.013	0.006	0.004	0.003
468.5	0.031	0.014	0.013	0.006	0.004	0.003
469	0.031	0.014	0.013	0.006	0.004	0.003
469.5	0.031	0.014	0.013	0.006	0.004	0.003
470	0.031	0.014	0.013	0.005	0.004	0.003
470.5	0.03	0.014	0.013	0.005	0.003	0.003
471	0.03	0.014	0.012	0.005	0.003	0.003
471.5	0.03	0.014	0.012	0.006	0.004	0.003
472	0.031	0.014	0.012	0.006	0.004	0.003
472.5	0.031	0.014	0.013	0.006	0.003	0.003
473	0.031	0.014	0.013	0.006	0.003	0.003
473.5	0.03	0.014	0.012	0.006	0.003	0.003
474	0.03	0.014	0.012	0.006	0.003	0.003
474.5	0.03	0.014	0.013	0.005	0.003	0.003
475	0.03	0.014	0.013	0.005	0.003	0.003
475.5	0.03	0.014	0.012	0.006	0.004	0.003
476	0.03	0.014	0.012	0.006	0.004	0.003
476.5	0.03	0.014	0.012	0.005	0.004	0.003
477	0.03	0.014	0.013	0.005	0.003	0.003
477.5	0.03	0.014	0.012	0.005	0.003	0.003
478	0.03	0.014	0.012	0.005	0.004	0.003
478.5	0.03	0.014	0.012	0.005	0.004	0.003
479	0.03	0.014	0.012	0.005	0.003	0.003
479.5	0.03	0.014	0.012	0.005	0.003	0.003
480	0.03	0.014	0.012	0.006	0.003	0.003
480.5	0.03	0.014	0.012	0.006	0.004	0.003
481	0.031	0.014	0.012	0.005	0.004	0.003
481.5	0.031	0.014	0.012	0.005	0.003	0.003
482	0.031	0.014	0.012	0.005	0.003	0.003
482.5	0.031	0.014	0.012	0.006	0.004	0.003
483	0.031	0.014	0.013	0.006	0.004	0.003
483.5	0.031	0.014	0.012	0.006	0.004	0.003
484	0.031	0.015	0.012	0.006	0.003	0.003
484.5	0.031	0.014	0.013	0.006	0.004	0.003
485	0.031	0.014	0.012	0.006	0.004	0.003
485.5	0.031	0.014	0.012	0.005	0.004	0.003
486	0.031	0.015	0.012	0.005	0.003	0.002
486.5	0.032	0.014	0.013	0.005	0.003	0.002
487	0.031	0.014	0.012	0.006	0.004	0.003
487.5	0.031	0.015	0.012	0.005	0.004	0.003
488	0.032	0.015	0.012	0.005	0.003	0.003
488.5	0.032	0.015	0.013	0.006	0.003	0.003
489	0.033	0.015	0.013	0.006	0.004	0.003
489.5	0.033	0.015	0.013	0.006	0.004	0.003
490	0.033	0.015	0.013	0.006	0.004	0.003
490.5	0.033	0.016	0.013	0.006	0.003	0.002
491	0.034	0.015	0.013	0.006	0.004	0.003
491.5	0.034	0.015	0.013	0.006	0.004	0.003
492	0.034	0.016	0.013	0.006	0.004	0.003
492.5	0.034	0.016	0.013	0.005	0.003	0.003
493	0.035	0.016	0.013	0.006	0.003	0.003
493.5	0.035	0.016	0.013	0.006	0.004	0.003
494	0.035	0.016	0.013	0.006	0.004	0.003
494.5	0.035	0.017	0.014	0.006	0.003	0.003
495	0.036	0.017	0.014	0.006	0.003	0.003
495.5	0.037	0.017	0.013	0.007	0.004	0.003
496	0.036	0.017	0.013	0.007	0.005	0.004
496.5	0.037	0.018	0.014	0.007	0.004	0.003
497	0.037	0.018	0.015	0.006	0.003	0.003
497.5	0.038	0.018	0.014	0.006	0.004	0.003
498	0.038	0.018	0.014	0.007	0.004	0.003
498.5	0.038	0.018	0.014	0.007	0.004	0.003
499	0.039	0.019	0.015	0.007	0.004	0.003
499.5	0.04	0.019	0.015	0.007	0.004	0.003
500	0.04	0.019	0.015	0.007	0.004	0.003
500.5	0.04	0.019	0.015	0.007	0.005	0.003
501	0.041	0.02	0.015	0.007	0.005	0.003
501.5	0.041	0.02	0.015	0.007	0.004	0.003
502	0.042	0.02	0.015	0.007	0.004	0.003
502.5	0.042	0.02	0.015	0.008	0.004	0.003
503	0.043	0.02	0.016	0.008	0.005	0.003
503.5	0.043	0.021	0.016	0.008	0.005	0.003
504	0.044	0.021	0.016	0.008	0.005	0.003
504.5	0.044	0.022	0.016	0.008	0.005	0.003
505	0.045	0.022	0.016	0.008	0.005	0.003
505.5	0.045	0.022	0.017	0.008	0.005	0.003
506	0.046	0.022	0.017	0.008	0.005	0.003
506.5	0.047	0.023	0.017	0.008	0.005	0.003
507	0.048	0.023	0.017	0.009	0.005	0.003
507.5	0.048	0.023	0.018	0.009	0.005	0.003
508	0.049	0.023	0.018	0.009	0.005	0.003
508.5	0.049	0.024	0.018	0.009	0.006	0.003
509	0.05	0.024	0.018	0.009	0.006	0.003
509.5	0.051	0.025	0.018	0.009	0.005	0.003
510	0.051	0.025	0.019	0.009	0.005	0.003
510.5	0.052	0.025	0.019	0.009	0.006	0.003
511	0.053	0.025	0.019	0.009	0.006	0.003
511.5	0.053	0.026	0.019	0.01	0.005	0.003
512	0.054	0.026	0.019	0.01	0.005	0.003
512.5	0.055	0.026	0.019	0.009	0.006	0.003
513	0.056	0.027	0.019	0.009	0.006	0.003
513.5	0.057	0.028	0.02	0.01	0.006	0.003
514	0.057	0.028	0.021	0.01	0.006	0.003
514.5	0.058	0.028	0.021	0.01	0.006	0.003
515	0.059	0.029	0.021	0.01	0.006	0.003
515.5	0.06	0.029	0.021	0.011	0.007	0.003
516	0.061	0.03	0.022	0.011	0.007	0.003
516.5	0.062	0.03	0.022	0.011	0.007	0.004
517	0.063	0.031	0.022	0.011	0.006	0.003
517.5	0.064	0.031	0.022	0.011	0.007	0.003
518	0.065	0.032	0.023	0.012	0.007	0.003
518.5	0.066	0.032	0.023	0.012	0.007	0.004
519	0.067	0.032	0.023	0.011	0.007	0.004
519.5	0.068	0.033	0.023	0.012	0.007	0.003
520	0.069	0.034	0.024	0.012	0.007	0.003
520.5	0.07	0.034	0.024	0.013	0.007	0.004
521	0.071	0.034	0.024	0.012	0.007	0.004
521.5	0.072	0.035	0.024	0.012	0.007	0.003
522	0.073	0.036	0.025	0.013	0.008	0.003
522.5	0.074	0.037	0.025	0.013	0.008	0.004
523	0.075	0.037	0.026	0.013	0.008	0.004
523.5	0.077	0.037	0.026	0.013	0.008	0.004
524	0.078	0.038	0.026	0.014	0.008	0.004
524.5	0.079	0.039	0.027	0.014	0.008	0.004
525	0.08	0.04	0.027	0.014	0.008	0.004
525.5	0.082	0.04	0.027	0.014	0.008	0.004
526	0.084	0.041	0.028	0.014	0.009	0.004
526.5	0.085	0.042	0.029	0.015	0.009	0.004
527	0.085	0.042	0.029	0.015	0.009	0.004
527.5	0.087	0.043	0.029	0.015	0.009	0.005
528	0.089	0.043	0.029	0.015	0.009	0.004
528.5	0.09	0.044	0.03	0.016	0.009	0.004
529	0.091	0.045	0.03	0.016	0.01	0.004
529.5	0.092	0.045	0.03	0.016	0.01	0.004
530	0.094	0.046	0.031	0.016	0.01	0.004
530.5	0.095	0.047	0.031	0.017	0.01	0.004
531	0.097	0.048	0.032	0.017	0.01	0.004
531.5	0.098	0.048	0.032	0.017	0.01	0.005
532	0.1	0.049	0.032	0.017	0.01	0.004
532.5	0.101	0.05	0.033	0.018	0.01	0.004
533	0.102	0.051	0.034	0.018	0.011	0.004
533.5	0.104	0.051	0.034	0.018	0.011	0.005
534	0.105	0.052	0.034	0.018	0.011	0.005
534.5	0.107	0.053	0.035	0.019	0.011	0.005
535	0.109	0.054	0.035	0.019	0.011	0.004
535.5	0.11	0.055	0.036	0.019	0.011	0.005
536	0.112	0.055	0.036	0.02	0.011	0.005
536.5	0.114	0.056	0.037	0.02	0.012	0.005
537	0.115	0.057	0.037	0.02	0.012	0.006
537.5	0.117	0.058	0.038	0.021	0.012	0.006
538	0.119	0.059	0.039	0.021	0.012	0.005
538.5	0.121	0.06	0.039	0.021	0.012	0.005
539	0.122	0.061	0.039	0.022	0.013	0.006
539.5	0.124	0.062	0.04	0.022	0.013	0.006
540	0.126	0.063	0.041	0.022	0.013	0.006
540.5	0.128	0.064	0.041	0.023	0.013	0.006
541	0.13	0.065	0.042	0.023	0.013	0.006
541.5	0.132	0.066	0.042	0.023	0.014	0.006
542	0.134	0.067	0.043	0.024	0.014	0.006
542.5	0.136	0.068	0.043	0.024	0.014	0.006
543	0.138	0.069	0.044	0.024	0.014	0.006
543.5	0.14	0.07	0.045	0.025	0.014	0.006
544	0.142	0.071	0.045	0.025	0.015	0.006
544.5	0.144	0.072	0.046	0.026	0.015	0.006
545	0.146	0.073	0.046	0.026	0.015	0.006
545.5	0.149	0.074	0.047	0.026	0.015	0.006
546	0.151	0.075	0.048	0.026	0.015	0.006
546.5	0.153	0.076	0.048	0.027	0.015	0.006
547	0.155	0.077	0.049	0.027	0.016	0.007
547.5	0.157	0.078	0.05	0.028	0.016	0.007
548	0.16	0.08	0.05	0.028	0.016	0.007
548.5	0.162	0.081	0.051	0.029	0.016	0.007
549	0.164	0.082	0.052	0.029	0.016	0.007
549.5	0.166	0.083	0.053	0.029	0.017	0.007
550	0.169	0.084	0.053	0.03	0.017	0.007
550.5	0.171	0.085	0.054	0.03	0.017	0.007
551	0.174	0.086	0.054	0.031	0.017	0.007
551.5	0.176	0.088	0.055	0.031	0.018	0.007
552	0.178	0.089	0.056	0.031	0.018	0.008
552.5	0.18	0.09	0.057	0.032	0.018	0.008
553	0.183	0.091	0.057	0.032	0.019	0.008
553.5	0.186	0.093	0.058	0.033	0.019	0.007
554	0.188	0.094	0.059	0.033	0.019	0.008
554.5	0.19	0.095	0.059	0.034	0.019	0.008
555	0.192	0.096	0.06	0.034	0.019	0.008
555.5	0.194	0.098	0.061	0.035	0.019	0.008
556	0.197	0.099	0.062	0.035	0.02	0.008
556.5	0.2	0.1	0.063	0.035	0.02	0.008
557	0.202	0.101	0.063	0.036	0.021	0.008
557.5	0.204	0.102	0.064	0.036	0.021	0.008
558	0.206	0.103	0.065	0.037	0.021	0.008
558.5	0.209	0.105	0.065	0.037	0.021	0.009
559	0.211	0.106	0.066	0.038	0.021	0.009
559.5	0.213	0.107	0.067	0.038	0.021	0.009
560	0.216	0.108	0.068	0.038	0.022	0.009
560.5	0.218	0.11	0.068	0.038	0.022	0.009
561	0.221	0.111	0.069	0.039	0.022	0.009
561.5	0.223	0.112	0.069	0.04	0.022	0.009
562	0.225	0.113	0.07	0.04	0.023	0.009
562.5	0.228	0.115	0.071	0.04	0.023	0.009
563	0.23	0.116	0.072	0.041	0.023	0.01
563.5	0.233	0.117	0.072	0.041	0.023	0.009
564	0.235	0.118	0.073	0.042	0.023	0.009
564.5	0.237	0.12	0.074	0.042	0.024	0.009
565	0.24	0.121	0.075	0.043	0.024	0.01
565.5	0.242	0.122	0.075	0.043	0.025	0.01
566	0.245	0.123	0.076	0.044	0.025	0.01
566.5	0.247	0.124	0.077	0.044	0.025	0.01
567	0.249	0.126	0.077	0.044	0.025	0.01
567.5	0.251	0.127	0.078	0.044	0.025	0.01
568	0.253	0.128	0.079	0.045	0.026	0.01
568.5	0.256	0.129	0.08	0.046	0.026	0.01
569	0.259	0.13	0.081	0.046	0.026	0.01
569.5	0.261	0.132	0.081	0.046	0.026	0.01
570	0.263	0.133	0.082	0.047	0.027	0.011
570.5	0.265	0.134	0.082	0.047	0.027	0.01
571	0.268	0.135	0.083	0.048	0.027	0.01
571.5	0.27	0.136	0.084	0.048	0.027	0.011
572	0.272	0.138	0.084	0.048	0.028	0.011
572.5	0.274	0.139	0.085	0.049	0.028	0.011
573	0.276	0.14	0.086	0.049	0.028	0.011
573.5	0.279	0.141	0.087	0.05	0.028	0.011
574	0.281	0.142	0.087	0.05	0.028	0.011
574.5	0.284	0.143	0.088	0.051	0.029	0.011
575	0.286	0.145	0.089	0.051	0.029	0.011
575.5	0.288	0.146	0.09	0.051	0.029	0.011
576	0.291	0.147	0.09	0.052	0.029	0.011
576.5	0.293	0.148	0.091	0.052	0.03	0.012
577	0.296	0.15	0.092	0.053	0.03	0.012
577.5	0.298	0.151	0.093	0.053	0.03	0.012
578	0.301	0.152	0.094	0.054	0.03	0.012
578.5	0.303	0.154	0.094	0.054	0.031	0.012
579	0.305	0.155	0.095	0.055	0.031	0.012
579.5	0.308	0.156	0.096	0.055	0.031	0.012
580	0.31	0.157	0.097	0.056	0.031	0.012
580.5	0.312	0.159	0.097	0.056	0.032	0.012
581	0.315	0.16	0.098	0.057	0.032	0.012
581.5	0.318	0.161	0.098	0.057	0.032	0.012
582	0.321	0.162	0.099	0.057	0.032	0.013
582.5	0.323	0.164	0.1	0.058	0.033	0.013
583	0.325	0.166	0.101	0.058	0.033	0.013
583.5	0.328	0.167	0.102	0.059	0.033	0.013
584	0.331	0.168	0.103	0.059	0.033	0.013
584.5	0.333	0.169	0.104	0.06	0.034	0.013
585	0.336	0.171	0.105	0.06	0.034	0.013
585.5	0.338	0.172	0.105	0.061	0.034	0.013
586	0.341	0.173	0.106	0.061	0.035	0.013
586.5	0.344	0.175	0.107	0.062	0.035	0.014
587	0.347	0.176	0.108	0.062	0.035	0.014
587.5	0.349	0.178	0.109	0.063	0.036	0.014
588	0.352	0.179	0.109	0.064	0.036	0.014
588.5	0.354	0.18	0.11	0.064	0.036	0.014
589	0.357	0.182	0.111	0.064	0.036	0.014
589.5	0.36	0.183	0.112	0.065	0.036	0.014
590	0.363	0.185	0.113	0.065	0.037	0.014
590.5	0.365	0.186	0.113	0.066	0.037	0.014
591	0.367	0.187	0.114	0.066	0.037	0.014
591.5	0.37	0.189	0.115	0.067	0.038	0.015
592	0.373	0.19	0.116	0.067	0.038	0.014
592.5	0.376	0.192	0.117	0.068	0.038	0.014
593	0.378	0.193	0.117	0.068	0.038	0.015
593.5	0.38	0.194	0.118	0.069	0.039	0.015
594	0.383	0.195	0.119	0.069	0.039	0.015
594.5	0.386	0.196	0.12	0.069	0.039	0.015
595	0.388	0.198	0.12	0.07	0.039	0.015
595.5	0.39	0.199	0.121	0.07	0.04	0.015
596	0.392	0.2	0.122	0.071	0.04	0.015
596.5	0.394	0.201	0.123	0.071	0.04	0.015
597	0.397	0.202	0.124	0.071	0.04	0.015
597.5	0.399	0.204	0.124	0.072	0.04	0.016
598	0.401	0.205	0.124	0.073	0.041	0.016
598.5	0.403	0.206	0.125	0.073	0.041	0.016
599	0.405	0.206	0.126	0.073	0.041	0.016
599.5	0.407	0.207	0.126	0.073	0.041	0.016
600	0.409	0.208	0.127	0.074	0.041	0.016
600.5	0.41	0.209	0.127	0.074	0.041	0.016
601	0.412	0.21	0.128	0.074	0.042	0.016
601.5	0.414	0.211	0.128	0.075	0.042	0.016
602	0.415	0.212	0.129	0.075	0.042	0.016
602.5	0.417	0.212	0.129	0.075	0.042	0.016
603	0.418	0.213	0.13	0.076	0.042	0.016
603.5	0.419	0.214	0.13	0.076	0.043	0.016
604	0.42	0.214	0.13	0.076	0.043	0.016
604.5	0.421	0.215	0.131	0.076	0.043	0.016
605	0.423	0.216	0.131	0.076	0.043	0.016
605.5	0.424	0.216	0.131	0.077	0.043	0.016
606	0.424	0.216	0.131	0.077	0.043	0.016
606.5	0.425	0.216	0.131	0.077	0.043	0.016
607	0.425	0.217	0.132	0.077	0.043	0.017
607.5	0.426	0.217	0.132	0.077	0.043	0.017
608	0.427	0.218	0.132	0.077	0.043	0.016
608.5	0.427	0.218	0.132	0.077	0.043	0.016
609	0.427	0.218	0.132	0.077	0.043	0.017
609.5	0.427	0.218	0.132	0.077	0.044	0.017
610	0.427	0.218	0.132	0.077	0.044	0.017
610.5	0.427	0.218	0.133	0.077	0.043	0.017
611	0.427	0.218	0.132	0.077	0.043	0.017
611.5	0.427	0.217	0.132	0.077	0.044	0.017
612	0.426	0.217	0.132	0.077	0.044	0.017
612.5	0.425	0.217	0.132	0.077	0.043	0.016
613	0.424	0.217	0.132	0.077	0.043	0.016
613.5	0.424	0.216	0.131	0.076	0.043	0.016
614	0.423	0.216	0.131	0.076	0.043	0.016
614.5	0.422	0.215	0.13	0.076	0.043	0.016
615	0.42	0.214	0.13	0.076	0.043	0.016
615.5	0.419	0.214	0.13	0.076	0.043	0.016
616	0.418	0.213	0.129	0.076	0.043	0.016
616.5	0.416	0.212	0.129	0.075	0.042	0.016
617	0.414	0.211	0.128	0.075	0.042	0.016
617.5	0.412	0.21	0.128	0.074	0.042	0.016
618	0.41	0.209	0.127	0.074	0.042	0.016
618.5	0.408	0.208	0.126	0.074	0.041	0.016
619	0.406	0.207	0.126	0.073	0.041	0.015
619.5	0.403	0.206	0.125	0.073	0.041	0.015
620	0.401	0.205	0.124	0.072	0.041	0.015
620.5	0.398	0.203	0.123	0.072	0.041	0.015
621	0.396	0.202	0.122	0.071	0.04	0.015
621.5	0.393	0.201	0.121	0.071	0.04	0.015
622	0.389	0.199	0.12	0.07	0.04	0.015
622.5	0.386	0.197	0.119	0.07	0.04	0.015
623	0.383	0.195	0.118	0.069	0.039	0.015
623.5	0.38	0.193	0.118	0.068	0.039	0.014
624	0.376	0.192	0.117	0.067	0.038	0.014
624.5	0.372	0.19	0.115	0.067	0.038	0.014
625	0.368	0.188	0.114	0.066	0.038	0.014
625.5	0.364	0.186	0.112	0.065	0.037	0.014
626	0.36	0.183	0.111	0.065	0.036	0.014
626.5	0.356	0.181	0.11	0.064	0.036	0.013
627	0.352	0.179	0.109	0.063	0.036	0.013
627.5	0.347	0.177	0.107	0.062	0.035	0.013
628	0.343	0.175	0.106	0.061	0.035	0.013
628.5	0.339	0.173	0.105	0.061	0.034	0.013
629	0.334	0.17	0.103	0.06	0.034	0.013
629.5	0.33	0.168	0.102	0.059	0.033	0.013
630	0.325	0.166	0.1	0.058	0.033	0.013
630.5	0.321	0.164	0.099	0.058	0.032	0.012
631	0.317	0.161	0.098	0.057	0.032	0.012
631.5	0.312	0.159	0.096	0.056	0.032	0.012
632	0.307	0.156	0.094	0.055	0.031	0.012
632.5	0.302	0.153	0.093	0.054	0.03	0.011
633	0.298	0.151	0.092	0.053	0.03	0.011
633.5	0.293	0.149	0.09	0.052	0.03	0.011
634	0.289	0.147	0.089	0.052	0.029	0.011
634.5	0.284	0.144	0.087	0.051	0.029	0.011
635	0.279	0.141	0.086	0.05	0.028	0.01
635.5	0.275	0.139	0.085	0.049	0.028	0.01
636	0.27	0.137	0.083	0.048	0.027	0.01
636.5	0.266	0.134	0.081	0.047	0.027	0.01
637	0.261	0.132	0.08	0.046	0.026	0.01
637.5	0.256	0.129	0.079	0.045	0.026	0.01
638	0.251	0.127	0.077	0.044	0.025	0.01
638.5	0.247	0.125	0.076	0.044	0.025	0.009
639	0.242	0.122	0.074	0.043	0.024	0.009
639.5	0.238	0.12	0.073	0.042	0.024	0.009
640	0.233	0.118	0.071	0.041	0.023	0.009
640.5	0.228	0.115	0.07	0.04	0.023	0.009
641	0.224	0.113	0.068	0.04	0.022	0.008
641.5	0.22	0.111	0.067	0.039	0.022	0.008
642	0.216	0.108	0.066	0.038	0.021	0.008
642.5	0.211	0.106	0.065	0.037	0.021	0.008
643	0.206	0.104	0.063	0.037	0.021	0.008
643.5	0.202	0.102	0.062	0.036	0.02	0.008
644	0.197	0.099	0.06	0.035	0.019	0.007
644.5	0.192	0.097	0.059	0.034	0.019	0.007
645	0.188	0.094	0.058	0.033	0.019	0.007
645.5	0.184	0.092	0.056	0.032	0.018	0.007
646	0.18	0.09	0.055	0.031	0.018	0.006
646.5	0.175	0.088	0.053	0.031	0.017	0.006
647	0.171	0.086	0.052	0.03	0.017	0.006
647.5	0.167	0.084	0.051	0.029	0.017	0.006
648	0.163	0.082	0.05	0.028	0.016	0.006
648.5	0.159	0.08	0.048	0.027	0.016	0.006
649	0.155	0.078	0.047	0.027	0.015	0.006
649.5	0.15	0.076	0.046	0.026	0.015	0.006
650	0.146	0.073	0.045	0.026	0.015	0.005
650.5	0.143	0.071	0.043	0.025	0.014	0.005
651	0.139	0.07	0.042	0.024	0.014	0.005
651.5	0.135	0.068	0.041	0.023	0.013	0.005
652	0.131	0.066	0.04	0.023	0.013	0.005
652.5	0.127	0.064	0.039	0.022	0.013	0.005
653	0.124	0.062	0.038	0.021	0.012	0.004
653.5	0.12	0.06	0.037	0.02	0.012	0.004
654	0.116	0.058	0.036	0.02	0.011	0.004
654.5	0.113	0.057	0.035	0.02	0.011	0.004
655	0.11	0.055	0.033	0.019	0.011	0.004
655.5	0.106	0.053	0.032	0.018	0.01	0.004
656	0.103	0.051	0.031	0.017	0.01	0.004
656.5	0.099	0.05	0.031	0.017	0.01	0.004
657	0.096	0.048	0.03	0.017	0.01	0.004
657.5	0.093	0.047	0.028	0.016	0.009	0.003
658	0.09	0.045	0.027	0.015	0.009	0.003
658.5	0.087	0.043	0.027	0.015	0.008	0.003
659	0.084	0.042	0.026	0.014	0.008	0.003
659.5	0.081	0.041	0.025	0.014	0.008	0.003
660	0.079	0.039	0.024	0.014	0.008	0.003
660.5	0.076	0.038	0.023	0.013	0.007	0.003
661	0.074	0.037	0.022	0.012	0.007	0.002
661.5	0.071	0.035	0.022	0.012	0.007	0.002
662	0.068	0.034	0.021	0.012	0.007	0.002
662.5	0.066	0.033	0.02	0.011	0.006	0.002
663	0.064	0.032	0.019	0.011	0.006	0.002
663.5	0.062	0.031	0.019	0.01	0.006	0.002
664	0.06	0.03	0.019	0.01	0.006	0.002
664.5	0.057	0.029	0.018	0.009	0.005	0.002
665	0.055	0.028	0.017	0.009	0.005	0.002
665.5	0.054	0.027	0.016	0.009	0.005	0.002
666	0.052	0.026	0.016	0.009	0.005	0.002
666.5	0.05	0.025	0.016	0.008	0.005	0.001
667	0.048	0.024	0.015	0.008	0.005	0.001
667.5	0.047	0.024	0.014	0.008	0.005	0.002
668	0.045	0.023	0.014	0.008	0.004	0.002
668.5	0.044	0.022	0.013	0.007	0.004	0.001
669	0.042	0.021	0.013	0.007	0.004	0.001
669.5	0.041	0.021	0.013	0.007	0.004	0.001
670	0.039	0.02	0.012	0.006	0.004	0.001
670.5	0.038	0.019	0.012	0.006	0.004	0.001
671	0.037	0.018	0.012	0.006	0.004	0.001
671.5	0.035	0.018	0.011	0.006	0.003	0.001
672	0.034	0.017	0.01	0.005	0.003	0.001
672.5	0.033	0.017	0.01	0.005	0.003	0.001
673	0.032	0.016	0.01	0.005	0.003	0.001
673.5	0.031	0.015	0.01	0.005	0.003	0.001
674	0.03	0.015	0.009	0.005	0.002	0.001
674.5	0.029	0.015	0.009	0.004	0.002	0.001
675	0.028	0.014	0.009	0.004	0.003	0.001
675.5	0.027	0.013	0.008	0.004	0.003	0.001
676	0.026	0.013	0.008	0.004	0.002	0.001
676.5	0.025	0.012	0.008	0.004	0.002	0.001
677	0.024	0.012	0.007	0.003	0.002	0.001
677.5	0.023	0.012	0.007	0.003	0.002	0.001
678	0.022	0.011	0.007	0.003	0.002	0
678.5	0.021	0.01	0.007	0.003	0.002	0.001
679	0.02	0.01	0.007	0.003	0.002	0.001
679.5	0.019	0.01	0.006	0.003	0.002	0.001
680	0.019	0.01	0.006	0.003	0.002	0.001
680.5	0.018	0.009	0.006	0.002	0.002	0
681	0.017	0.009	0.006	0.003	0.001	0
681.5	0.017	0.008	0.005	0.003	0.001	0
682	0.016	0.008	0.005	0.002	0.001	0.001
682.5	0.015	0.008	0.005	0.002	0.001	0.001
683	0.015	0.008	0.005	0.002	0.001	0
683.5	0.014	0.007	0.004	0.002	0.001	0
684	0.013	0.007	0.004	0.002	0.001	0
684.5	0.013	0.006	0.004	0.002	0.001	0
685	0.013	0.006	0.004	0.002	0.001	0
685.5	0.012	0.006	0.004	0.001	0.001	0
686	0.012	0.006	0.004	0.001	0.001	0
686.5	0.011	0.006	0.003	0.002	0.001	0
687	0.011	0.005	0.003	0.002	0.001	0
687.5	0.01	0.005	0.003	0.002	0.001	0
688	0.01	0.005	0.003	0.001	0.001	0.001
688.5	0.01	0.005	0.003	0.001	0.001	0
689	0.009	0.005	0.003	0.001	0	0
689.5	0.009	0.004	0.003	0.001	0.001	0
690	0.008	0.004	0.003	0.001	0.001	0
690.5	0.008	0.004	0.003	0.001	0.001	0
691	0.008	0.004	0.002	0.001	0	0
691.5	0.007	0.004	0.002	0.001	0	0
692	0.007	0.004	0.002	0.001	0	0
692.5	0.006	0.004	0.002	0.001	0	0
693	0.006	0.004	0.002	0.001	0.001	0
693.5	0.006	0.004	0.002	0.001	0	0
694	0.006	0.003	0.001	0	0	0
694.5	0.005	0.003	0.002	0	0	0
695	0.005	0.003	0.002	0	0	0
695.5	0.005	0.003	0.002	0.001	0	0
696	0.005	0.003	0.001	0.001	0	0
696.5	0.005	0.003	0.001	0.001	0	0
697	0.005	0.003	0.002	0	0	0
697.5	0.004	0.002	0.001	0	0	0
698	0.004	0.003	0.001	0.001	0	0
698.5	0.004	0.003	0.001	0.001	0	0
699	0.004	0.003	0.001	0.001	0	0
699.5	0.004	0.002	0.001	0	0	0
700	0.004	0.002	0.002	0	0	0
700.5	0.004	0.002	0.001	0	0	0
701	0.003	0.002	0.001	0.001	0	0
701.5	0.003	0.003	0.001	0.001	0	0
702	0.003	0.003	0.001	0.001	0	0
702.5	0.003	0.002	0.001	0	0	0
703	0.003	0.002	0.001	0	0	0
703.5	0.003	0.002	0.001	0	0	0
704	0.003	0.002	0.001	0	0	0
704.5	0.003	0.002	0.001	0	0	0
705	0.003	0.002	0.001	0	0	0
705.5	0.002	0.002	0.001	0	0	0
706	0.002	0.002	0.001	0	-0.001	0
706.5	0.002	0.002	0.001	0	0	0
707	0.002	0.002	0.001	0	0	0
707.5	0.002	0.002	0.001	0	0	0
708	0.002	0.002	0.001	0	0	0
708.5	0.002	0.001	0	0	0	0
709	0.002	0.001	0	0	-0.001	0
709.5	0.001	0.002	0.001	0	-0.001	0
710	0.002	0.002	0.001	0	0	0
710.5	0.002	0.001	0	0	0	0
711	0.001	0.001	0	0	-0.001	0
711.5	0.001	0.001	0	0	-0.001	-0.001
712	0.001	0.001	0	0	0	0
712.5	0.001	0.001	0.001	0	0	0
713	0.001	0.002	0.001	0	0	0
713.5	0.001	0.002	0	0	0	0
714	0.001	0.001	0	0	0	0
714.5	0.001	0.001	0.001	0	-0.001	0
715	0.001	0.001	0.001	0	0	0
715.5	0.001	0.001	0	0	0	0
716	0.001	0.001	0	0	0	0
716.5	0.001	0.001	0	0	0	0
717	0.001	0.001	0	0	-0.001	0
717.5	0.001	0.001	0	0	-0.001	0
718	0.001	0.001	0	0	0	0
718.5	0.001	0.001	0	0	0	0
719	0.001	0.001	0	0	0	0
719.5	0	0.001	0	0	-0.001	-0.001
720	0	0.001	0	0	-0.001	-0.001
720.5	0.001	0.001	0	0	-0.001	-0.001
721	0.001	0.001	0	0	0	0
721.5	0.001	0.001	0	-0.001	0	0
722	0	0.001	0	0	-0.001	0
722.5	0	0.001	0	0	-0.001	-0.001
723	0	0.001	0	0	-0.001	-0.001
723.5	0.001	0.001	0	0	0	0
724	0.001	0.001	0	0	0	0
724.5	0	0.001	0	0	0	0
725	0	0.001	0	0	-0.001	0
725.5	0	0.001	0	0	-0.001	0
726	0	0.001	0	0	0	0
726.5	0	0.001	0	0	0	0
727	0.001	0.001	0	0	0	0
727.5	0.001	0.001	0	0	-0.001	0
728	0	0.001	0	0	-0.001	0
728.5	0	0.001	0	0	-0.001	0
729	0	0.001	0	0	-0.001	0
729.5	0	0.001	0	-0.001	0	0
730	0	0.001	0	0	0	0
730.5	0	0.001	0	0	-0.001	0
731	0	0.001	0	0	-0.001	0
731.5	0	0.001	0	0	-0.001	0
732	0	0.001	0	0	0	0
732.5	0	0.001	0	0	0	0
733	0	0.001	0	0	0	0
733.5	0	0.001	0	0	-0.001	0
734	0	0.001	-0.001	0	-0.001	-0.001
734.5	0	0.001	0	0	-0.001	-0.001
735	0	0.001	0	0	-0.001	0
735.5	0	0	0	0	0	0
736	0	0.001	0	0	0	0
736.5	0	0.001	0	0	-0.001	0
737	0	0.001	-0.001	-0.001	-0.001	-0.001
737.5	0	0	0	0	-0.001	-0.001
738	0	0	0	0	-0.001	0
738.5	0	0	0	0	0	0
739	0	0.001	0	0	0	0
739.5	0	0.001	-0.001	0	0	-0.001
740	0	0.001	0	-0.001	-0.001	-0.001
740.5	0	0	0	0	-0.001	0
741	0	0	0	0	-0.001	0
741.5	0	0	-0.001	0	-0.001	0
742	0	0.001	-0.001	-0.001	0	0
742.5	0	0.001	-0.001	-0.001	-0.001	-0.001
743	0	0	-0.001	-0.001	-0.001	-0.001
743.5	0	0	0	0	-0.001	-0.001
744	0	0	-0.001	0	-0.001	0
744.5	0	0.001	-0.001	0	-0.001	0
745	0	0.001	-0.001	0	0	0
745.5	0	0.001	0	-0.001	0	0
746	0	0	0	0	0	0
746.5	0	0	0	0	-0.001	0
747	0	0.001	-0.001	0	-0.001	0
747.5	0	0.001	-0.001	0	-0.001	0
748	0	0.001	-0.001	0	-0.001	0
748.5	0	0.001	0	0	0	-0.001
749	0	0.001	0	0	0	0
749.5	0	0	0	0	0	0
750	0	0	0	0	0	0

## Sheet: Figure S6e
450	0.03	0.014	0.003	0
450.5	0.03	0.013	0.003	0
451	0.031	0.013	0.003	0
451.5	0.031	0.013	0.003	0.001
452	0.031	0.013	0.003	0
452.5	0.03	0.013	0.003	0
453	0.031	0.013	0.003	0
453.5	0.031	0.013	0.003	0.001
454	0.031	0.013	0.003	0.001
454.5	0.03	0.013	0.003	0
455	0.03	0.013	0.003	0
455.5	0.03	0.013	0.003	0
456	0.031	0.013	0.003	0
456.5	0.03	0.013	0.003	0
457	0.03	0.013	0.003	0
457.5	0.03	0.013	0.003	0
458	0.03	0.013	0.003	0
458.5	0.03	0.013	0.003	0
459	0.03	0.013	0.003	0
459.5	0.03	0.013	0.003	0.001
460	0.03	0.013	0.003	0
460.5	0.03	0.013	0.002	0
461	0.03	0.013	0.003	0.001
461.5	0.03	0.013	0.003	0.001
462	0.03	0.013	0.003	0
462.5	0.03	0.013	0.002	0
463	0.03	0.013	0.003	0
463.5	0.03	0.013	0.003	0.001
464	0.03	0.013	0.003	0.001
464.5	0.03	0.013	0.003	0
465	0.03	0.013	0.003	0
465.5	0.03	0.013	0.003	0
466	0.03	0.013	0.003	0.001
466.5	0.03	0.012	0.003	0
467	0.03	0.013	0.003	0
467.5	0.03	0.013	0.002	0
468	0.03	0.013	0.003	0.001
468.5	0.03	0.013	0.003	0.001
469	0.03	0.013	0.003	0
469.5	0.03	0.013	0.002	0
470	0.03	0.013	0.003	0
470.5	0.03	0.012	0.003	0
471	0.029	0.012	0.003	0
471.5	0.03	0.013	0.003	0
472	0.03	0.013	0.003	0
472.5	0.03	0.013	0.003	0.001
473	0.029	0.012	0.003	0
473.5	0.029	0.012	0.003	0
474	0.029	0.013	0.002	0
474.5	0.03	0.012	0.003	0.001
475	0.029	0.012	0.003	0
475.5	0.029	0.012	0.003	0
476	0.029	0.013	0.003	0.001
476.5	0.029	0.012	0.002	0.001
477	0.029	0.012	0.002	0
477.5	0.029	0.012	0.002	0
478	0.029	0.012	0.002	0
478.5	0.03	0.012	0.002	0
479	0.03	0.012	0.003	0
479.5	0.029	0.012	0.003	0
480	0.03	0.012	0.002	0
480.5	0.03	0.012	0.002	0
481	0.03	0.012	0.003	0.001
481.5	0.03	0.012	0.003	0
482	0.03	0.012	0.003	0
482.5	0.03	0.013	0.003	0
483	0.03	0.013	0.003	0.001
483.5	0.03	0.012	0.003	0
484	0.03	0.012	0.003	0
484.5	0.03	0.012	0.003	0
485	0.03	0.012	0.003	0.001
485.5	0.03	0.012	0.003	0
486	0.03	0.012	0.002	0
486.5	0.031	0.012	0.002	0
487	0.031	0.012	0.002	0
487.5	0.031	0.012	0.003	0
488	0.031	0.012	0.003	0
488.5	0.031	0.013	0.002	0
489	0.031	0.013	0.002	0.001
489.5	0.031	0.013	0.003	0.001
490	0.032	0.013	0.003	0
490.5	0.033	0.013	0.003	0
491	0.033	0.013	0.003	0.001
491.5	0.032	0.013	0.002	0.001
492	0.033	0.013	0.003	0
492.5	0.034	0.013	0.003	0
493	0.033	0.014	0.003	0
493.5	0.033	0.013	0.002	0.001
494	0.034	0.013	0.003	0.001
494.5	0.035	0.013	0.003	0
495	0.035	0.014	0.003	0
495.5	0.035	0.014	0.003	0.001
496	0.035	0.014	0.003	0.001
496.5	0.036	0.014	0.003	0
497	0.037	0.014	0.004	0
497.5	0.037	0.015	0.003	0.001
498	0.037	0.014	0.003	0.001
498.5	0.037	0.014	0.003	0.001
499	0.038	0.015	0.004	0.001
499.5	0.039	0.015	0.004	0.001
500	0.039	0.015	0.004	0.001
500.5	0.039	0.015	0.003	0.001
501	0.04	0.015	0.003	0.001
501.5	0.041	0.015	0.004	0.001
502	0.041	0.015	0.004	0.001
502.5	0.041	0.015	0.004	0.001
503	0.042	0.015	0.004	0.001
503.5	0.042	0.015	0.004	0.001
504	0.043	0.015	0.004	0.001
504.5	0.043	0.016	0.004	0.001
505	0.044	0.016	0.004	0.001
505.5	0.045	0.016	0.004	0.001
506	0.045	0.016	0.004	0.001
506.5	0.046	0.016	0.004	0.001
507	0.046	0.016	0.004	0.001
507.5	0.047	0.016	0.004	0.001
508	0.048	0.016	0.004	0.001
508.5	0.048	0.016	0.005	0.001
509	0.049	0.017	0.005	0.001
509.5	0.049	0.017	0.004	0.001
510	0.051	0.017	0.005	0.001
510.5	0.051	0.017	0.005	0.001
511	0.052	0.017	0.005	0.001
511.5	0.052	0.018	0.005	0.001
512	0.053	0.018	0.005	0.001
512.5	0.054	0.017	0.005	0.001
513	0.055	0.018	0.005	0.001
513.5	0.055	0.018	0.005	0.001
514	0.056	0.018	0.005	0.002
514.5	0.058	0.018	0.005	0.001
515	0.058	0.019	0.006	0.001
515.5	0.059	0.019	0.006	0.002
516	0.06	0.02	0.006	0.002
516.5	0.061	0.019	0.006	0.002
517	0.062	0.02	0.006	0.001
517.5	0.063	0.02	0.006	0.002
518	0.064	0.02	0.006	0.002
518.5	0.065	0.02	0.006	0.002
519	0.066	0.021	0.006	0.001
519.5	0.067	0.021	0.007	0.002
520	0.068	0.021	0.006	0.002
520.5	0.069	0.021	0.006	0.002
521	0.07	0.022	0.007	0.002
521.5	0.071	0.022	0.007	0.002
522	0.072	0.022	0.007	0.002
522.5	0.073	0.022	0.007	0.002
523	0.075	0.023	0.007	0.002
523.5	0.076	0.023	0.007	0.002
524	0.077	0.023	0.008	0.002
524.5	0.078	0.023	0.007	0.002
525	0.079	0.024	0.007	0.002
525.5	0.081	0.025	0.008	0.002
526	0.082	0.025	0.008	0.002
526.5	0.083	0.025	0.008	0.003
527	0.085	0.026	0.008	0.002
527.5	0.086	0.026	0.008	0.002
528	0.087	0.026	0.009	0.002
528.5	0.088	0.026	0.009	0.003
529	0.09	0.026	0.009	0.003
529.5	0.091	0.027	0.008	0.002
530	0.093	0.028	0.009	0.002
530.5	0.094	0.028	0.009	0.003
531	0.095	0.028	0.009	0.003
531.5	0.097	0.028	0.009	0.003
532	0.099	0.029	0.009	0.002
532.5	0.1	0.029	0.01	0.003
533	0.101	0.029	0.01	0.003
533.5	0.103	0.03	0.01	0.003
534	0.105	0.03	0.01	0.003
534.5	0.106	0.031	0.01	0.003
535	0.107	0.031	0.01	0.003
535.5	0.109	0.031	0.011	0.003
536	0.111	0.032	0.011	0.003
536.5	0.113	0.033	0.011	0.003
537	0.115	0.033	0.011	0.003
537.5	0.117	0.034	0.011	0.003
538	0.118	0.034	0.012	0.003
538.5	0.12	0.035	0.012	0.003
539	0.121	0.035	0.012	0.004
539.5	0.123	0.036	0.012	0.003
540	0.125	0.036	0.012	0.003
540.5	0.127	0.036	0.012	0.004
541	0.129	0.037	0.012	0.004
541.5	0.131	0.037	0.013	0.003
542	0.133	0.038	0.013	0.003
542.5	0.135	0.038	0.013	0.004
543	0.138	0.039	0.013	0.004
543.5	0.139	0.039	0.014	0.004
544	0.141	0.04	0.014	0.004
544.5	0.143	0.041	0.014	0.004
545	0.145	0.041	0.014	0.004
545.5	0.148	0.042	0.014	0.004
546	0.15	0.042	0.015	0.004
546.5	0.152	0.043	0.015	0.004
547	0.154	0.043	0.015	0.004
547.5	0.156	0.044	0.015	0.004
548	0.159	0.045	0.016	0.004
548.5	0.161	0.045	0.016	0.004
549	0.163	0.046	0.016	0.004
549.5	0.165	0.046	0.016	0.005
550	0.167	0.047	0.016	0.005
550.5	0.17	0.048	0.017	0.005
551	0.173	0.048	0.017	0.005
551.5	0.175	0.048	0.017	0.005
552	0.177	0.049	0.017	0.005
552.5	0.18	0.05	0.017	0.005
553	0.182	0.051	0.018	0.005
553.5	0.185	0.051	0.018	0.005
554	0.187	0.052	0.019	0.005
554.5	0.189	0.052	0.019	0.006
555	0.191	0.053	0.019	0.006
555.5	0.194	0.053	0.019	0.006
556	0.196	0.054	0.02	0.006
556.5	0.199	0.055	0.02	0.006
557	0.201	0.055	0.02	0.006
557.5	0.203	0.056	0.02	0.006
558	0.206	0.056	0.02	0.006
558.5	0.208	0.057	0.021	0.006
559	0.21	0.058	0.021	0.006
559.5	0.212	0.058	0.021	0.006
560	0.215	0.059	0.021	0.006
560.5	0.217	0.06	0.022	0.006
561	0.22	0.06	0.022	0.006
561.5	0.222	0.061	0.022	0.007
562	0.224	0.061	0.022	0.006
562.5	0.227	0.062	0.023	0.006
563	0.23	0.063	0.023	0.007
563.5	0.232	0.063	0.023	0.007
564	0.234	0.064	0.023	0.007
564.5	0.236	0.065	0.024	0.007
565	0.239	0.065	0.024	0.007
565.5	0.241	0.066	0.024	0.007
566	0.244	0.066	0.024	0.007
566.5	0.246	0.067	0.024	0.007
567	0.248	0.067	0.025	0.007
567.5	0.25	0.068	0.025	0.007
568	0.253	0.068	0.025	0.007
568.5	0.256	0.069	0.025	0.007
569	0.258	0.07	0.026	0.007
569.5	0.26	0.071	0.026	0.007
570	0.262	0.071	0.026	0.008
570.5	0.265	0.072	0.026	0.008
571	0.267	0.072	0.027	0.008
571.5	0.269	0.073	0.027	0.007
572	0.271	0.073	0.027	0.008
572.5	0.273	0.074	0.027	0.008
573	0.276	0.075	0.027	0.008
573.5	0.278	0.075	0.028	0.008
574	0.281	0.076	0.028	0.008
574.5	0.283	0.076	0.028	0.008
575	0.285	0.077	0.029	0.008
575.5	0.287	0.078	0.029	0.008
576	0.29	0.079	0.029	0.008
576.5	0.293	0.079	0.029	0.009
577	0.295	0.08	0.029	0.009
577.5	0.297	0.08	0.03	0.009
578	0.3	0.081	0.03	0.009
578.5	0.302	0.082	0.03	0.009
579	0.305	0.082	0.03	0.009
579.5	0.307	0.083	0.031	0.009
580	0.309	0.084	0.031	0.009
580.5	0.312	0.084	0.031	0.009
581	0.315	0.085	0.032	0.009
581.5	0.317	0.085	0.032	0.009
582	0.319	0.086	0.032	0.009
582.5	0.322	0.087	0.033	0.01
583	0.325	0.088	0.033	0.009
583.5	0.327	0.088	0.033	0.01
584	0.33	0.089	0.033	0.01
584.5	0.332	0.09	0.033	0.01
585	0.335	0.091	0.034	0.01
585.5	0.338	0.091	0.034	0.01
586	0.341	0.092	0.034	0.01
586.5	0.343	0.092	0.034	0.01
587	0.346	0.093	0.035	0.01
587.5	0.348	0.094	0.035	0.01
588	0.351	0.095	0.036	0.01
588.5	0.354	0.095	0.036	0.01
589	0.356	0.096	0.036	0.011
589.5	0.359	0.096	0.036	0.011
590	0.361	0.097	0.036	0.011
590.5	0.364	0.098	0.037	0.011
591	0.367	0.099	0.037	0.011
591.5	0.37	0.099	0.037	0.011
592	0.372	0.1	0.038	0.011
592.5	0.374	0.101	0.038	0.012
593	0.377	0.102	0.038	0.011
593.5	0.38	0.102	0.038	0.011
594	0.382	0.103	0.039	0.011
594.5	0.385	0.103	0.039	0.011
595	0.387	0.104	0.039	0.011
595.5	0.389	0.104	0.039	0.012
596	0.392	0.105	0.04	0.012
596.5	0.394	0.106	0.04	0.012
597	0.396	0.107	0.04	0.012
597.5	0.398	0.107	0.04	0.012
598	0.4	0.108	0.041	0.012
598.5	0.402	0.108	0.041	0.012
599	0.404	0.108	0.041	0.012
599.5	0.406	0.109	0.041	0.012
600	0.408	0.109	0.041	0.012
600.5	0.409	0.11	0.042	0.012
601	0.411	0.11	0.042	0.012
601.5	0.413	0.111	0.042	0.012
602	0.415	0.111	0.042	0.013
602.5	0.416	0.112	0.042	0.013
603	0.417	0.112	0.043	0.013
603.5	0.418	0.112	0.042	0.012
604	0.42	0.113	0.043	0.013
604.5	0.421	0.113	0.043	0.013
605	0.422	0.113	0.043	0.013
605.5	0.423	0.113	0.043	0.013
606	0.424	0.113	0.043	0.013
606.5	0.424	0.114	0.043	0.013
607	0.425	0.114	0.043	0.013
607.5	0.426	0.114	0.043	0.013
608	0.426	0.114	0.043	0.013
608.5	0.426	0.114	0.043	0.013
609	0.426	0.114	0.044	0.013
609.5	0.427	0.114	0.043	0.013
610	0.427	0.114	0.043	0.013
610.5	0.427	0.114	0.043	0.013
611	0.426	0.114	0.043	0.013
611.5	0.426	0.114	0.043	0.013
612	0.426	0.114	0.043	0.013
612.5	0.425	0.114	0.043	0.013
613	0.424	0.114	0.043	0.013
613.5	0.423	0.113	0.043	0.013
614	0.422	0.113	0.043	0.013
614.5	0.421	0.112	0.043	0.013
615	0.42	0.112	0.043	0.012
615.5	0.419	0.112	0.043	0.012
616	0.417	0.112	0.042	0.013
616.5	0.416	0.111	0.042	0.013
617	0.414	0.111	0.042	0.012
617.5	0.412	0.11	0.042	0.012
618	0.41	0.11	0.042	0.012
618.5	0.408	0.109	0.041	0.012
619	0.406	0.108	0.041	0.012
619.5	0.403	0.108	0.041	0.012
620	0.401	0.107	0.041	0.012
620.5	0.398	0.106	0.04	0.012
621	0.395	0.106	0.04	0.012
621.5	0.392	0.105	0.04	0.012
622	0.389	0.104	0.04	0.012
622.5	0.386	0.103	0.039	0.012
623	0.383	0.102	0.039	0.012
623.5	0.379	0.101	0.039	0.011
624	0.375	0.101	0.038	0.011
624.5	0.372	0.1	0.038	0.011
625	0.368	0.098	0.037	0.011
625.5	0.364	0.097	0.037	0.011
626	0.36	0.096	0.037	0.011
626.5	0.356	0.095	0.036	0.011
627	0.352	0.094	0.036	0.01
627.5	0.347	0.093	0.035	0.01
628	0.343	0.092	0.035	0.01
628.5	0.338	0.091	0.035	0.01
629	0.334	0.09	0.034	0.01
629.5	0.33	0.088	0.033	0.01
630	0.325	0.087	0.033	0.01
630.5	0.321	0.086	0.033	0.01
631	0.316	0.085	0.032	0.01
631.5	0.312	0.083	0.031	0.009
632	0.307	0.082	0.031	0.009
632.5	0.302	0.081	0.03	0.009
633	0.298	0.079	0.03	0.009
633.5	0.293	0.078	0.03	0.009
634	0.288	0.077	0.029	0.008
634.5	0.284	0.076	0.028	0.008
635	0.279	0.075	0.028	0.008
635.5	0.275	0.073	0.028	0.008
636	0.27	0.072	0.027	0.008
636.5	0.265	0.071	0.027	0.008
637	0.261	0.07	0.026	0.008
637.5	0.256	0.068	0.026	0.007
638	0.251	0.067	0.025	0.007
638.5	0.246	0.066	0.025	0.007
639	0.242	0.065	0.024	0.007
639.5	0.237	0.064	0.024	0.007
640	0.233	0.062	0.024	0.007
640.5	0.228	0.061	0.023	0.007
641	0.224	0.06	0.022	0.006
641.5	0.22	0.059	0.022	0.006
642	0.215	0.058	0.022	0.006
642.5	0.211	0.056	0.021	0.006
643	0.206	0.055	0.021	0.006
643.5	0.202	0.054	0.02	0.006
644	0.197	0.053	0.02	0.005
644.5	0.192	0.051	0.02	0.005
645	0.188	0.05	0.019	0.006
645.5	0.183	0.049	0.018	0.005
646	0.179	0.048	0.018	0.005
646.5	0.175	0.047	0.018	0.005
647	0.171	0.046	0.017	0.005
647.5	0.167	0.044	0.017	0.005
648	0.163	0.044	0.016	0.005
648.5	0.158	0.043	0.016	0.004
649	0.154	0.041	0.016	0.004
649.5	0.15	0.04	0.015	0.004
650	0.146	0.039	0.015	0.004
650.5	0.142	0.038	0.014	0.004
651	0.138	0.037	0.014	0.004
651.5	0.134	0.036	0.014	0.003
652	0.13	0.035	0.013	0.003
652.5	0.127	0.034	0.013	0.003
653	0.123	0.033	0.012	0.003
653.5	0.12	0.033	0.012	0.003
654	0.116	0.032	0.012	0.003
654.5	0.112	0.031	0.012	0.003
655	0.109	0.029	0.011	0.003
655.5	0.106	0.029	0.011	0.003
656	0.102	0.028	0.01	0.002
656.5	0.099	0.027	0.01	0.002
657	0.096	0.026	0.01	0.003
657.5	0.093	0.025	0.01	0.003
658	0.09	0.024	0.009	0.002
658.5	0.087	0.024	0.009	0.002
659	0.084	0.023	0.008	0.002
659.5	0.081	0.022	0.008	0.002
660	0.078	0.022	0.008	0.002
660.5	0.076	0.021	0.008	0.002
661	0.073	0.02	0.008	0.002
661.5	0.07	0.02	0.007	0.002
662	0.068	0.019	0.007	0.002
662.5	0.066	0.018	0.007	0.002
663	0.064	0.017	0.007	0.002
663.5	0.061	0.017	0.006	0.002
664	0.059	0.016	0.006	0.001
664.5	0.057	0.016	0.006	0.001
665	0.055	0.016	0.006	0.001
665.5	0.053	0.015	0.006	0.001
666	0.052	0.014	0.005	0.001
666.5	0.05	0.014	0.005	0.001
667	0.048	0.014	0.005	0.001
667.5	0.047	0.013	0.005	0.001
668	0.045	0.013	0.005	0.001
668.5	0.044	0.012	0.005	0.001
669	0.042	0.012	0.004	0.001
669.5	0.041	0.012	0.004	0.001
670	0.039	0.011	0.004	0.001
670.5	0.038	0.011	0.004	0.001
671	0.037	0.01	0.004	0.001
671.5	0.035	0.01	0.003	0.001
672	0.034	0.01	0.003	0
672.5	0.032	0.01	0.003	0
673	0.032	0.009	0.003	0
673.5	0.031	0.009	0.003	0.001
674	0.029	0.008	0.003	0.001
674.5	0.028	0.008	0.003	0
675	0.027	0.008	0.002	0
675.5	0.026	0.008	0.003	0
676	0.025	0.007	0.003	0
676.5	0.024	0.007	0.003	0
677	0.023	0.007	0.002	0
677.5	0.022	0.007	0.002	0
678	0.021	0.007	0.002	0
678.5	0.021	0.006	0.002	0
679	0.02	0.006	0.002	0
679.5	0.019	0.006	0.002	0
680	0.018	0.006	0.002	0
680.5	0.018	0.006	0.002	0
681	0.017	0.005	0.002	0
681.5	0.016	0.005	0.002	0
682	0.016	0.005	0.002	0
682.5	0.015	0.005	0.002	0
683	0.014	0.005	0.001	0
683.5	0.014	0.004	0.001	0
684	0.013	0.004	0.002	0
684.5	0.013	0.004	0.001	0
685	0.012	0.004	0.001	0
685.5	0.011	0.004	0.001	0
686	0.011	0.004	0.001	0
686.5	0.011	0.003	0.001	0
687	0.01	0.003	0.001	0
687.5	0.01	0.004	0.001	0
688	0.009	0.004	0.001	0
688.5	0.009	0.003	0.001	0
689	0.009	0.003	0.001	0
689.5	0.009	0.003	0.001	0
690	0.008	0.003	0.001	0
690.5	0.008	0.003	0.001	0
691	0.007	0.003	0.001	0
691.5	0.007	0.002	0.001	0
692	0.007	0.002	0.001	0
692.5	0.007	0.003	0.001	0
693	0.006	0.003	0.001	0
693.5	0.006	0.003	0.001	0
694	0.005	0.002	0.001	-0.001
694.5	0.005	0.002	0.001	-0.001
695	0.005	0.002	0.001	0
695.5	0.005	0.002	0	0
696	0.005	0.002	0	-0.001
696.5	0.004	0.002	0	-0.001
697	0.004	0.002	0.001	0
697.5	0.004	0.002	0.001	0
698	0.004	0.002	0.001	0
698.5	0.004	0.002	0.001	0
699	0.004	0.002	0	-0.001
699.5	0.004	0.002	0	0
700	0.003	0.002	0.001	0
700.5	0.003	0.002	0.001	0
701	0.003	0.002	0.001	0
701.5	0.003	0.002	0	0
702	0.003	0.002	0	0
702.5	0.003	0.002	0.001	0
703	0.002	0.002	0.001	0
703.5	0.002	0.002	0.001	0
704	0.002	0.002	0	0
704.5	0.002	0.002	0	-0.001
705	0.002	0.001	0	0
705.5	0.002	0.001	0	0
706	0.002	0.001	0.001	0
706.5	0.002	0.001	0.001	0
707	0.002	0.001	0	0
707.5	0.002	0.001	0	-0.001
708	0.002	0.001	0	0
708.5	0.001	0.001	0	0
709	0.001	0.001	0	0
709.5	0.001	0.001	0	-0.001
710	0.001	0.001	0	-0.001
710.5	0.001	0.001	0	0
711	0.001	0.001	0	0
711.5	0.001	0.001	0	0
712	0.001	0.001	0	-0.001
712.5	0.001	0.001	0	-0.001
713	0.001	0.001	0	0
713.5	0.001	0.001	0	0
714	0.001	0.001	0	0
714.5	0.001	0.001	0	0
715	0.001	0.001	0	-0.001
715.5	0.001	0.001	0	-0.001
716	0	0.001	0	0
716.5	0	0.001	0	0
717	0.001	0	0	0
717.5	0.001	0	0	0
718	0.001	0.001	0	-0.001
718.5	0	0.001	0	-0.001
719	0	0.001	0	0
719.5	0	0.001	0	0
720	0	0.001	0	0
720.5	0	0	0	-0.001
721	0	0	0	-0.001
721.5	0	0.001	0	0
722	0	0.001	0	0
722.5	0	0.001	0	0
723	0	0	0	-0.001
723.5	0	0	0	-0.001
724	0	0.001	0	0
724.5	0	0.001	0	0
725	0	0.001	0	0
725.5	0	0.001	0	-0.001
726	0	0	0	0
726.5	0	0	0	0
727	0	0	0	0
727.5	0	0.001	0	0
728	0	0.001	0	0
728.5	0	0.001	0	0
729	0	0.001	0	0
729.5	0	0	0	0
730	0	0	0	0
730.5	0	0.001	0	0
731	0	0.001	0	-0.001
731.5	0	0.001	0	0
732	0	0	0	0
732.5	0	0	0	0
733	0	0	0	-0.001
733.5	0	0	0	-0.001
734	0	0.001	0	0
734.5	0	0.001	0	0
735	0	0.001	0	0
735.5	0	0	0	0
736	0	0	0	-0.001
736.5	-0.001	0	0	-0.001
737	0	0.001	0	-0.001
737.5	0	0.001	0	0
738	0	0.001	0	0
738.5	0	0.001	0	0
739	0	0	0	-0.001
739.5	0	0	0	-0.001
740	0	0.001	0	0
740.5	0	0.001	0	0
741	0	0.001	0	0
741.5	0	0.001	0	0
742	-0.001	0	0	0
742.5	-0.001	0	0	-0.001
743	0	0	0	0
743.5	0	0	0	0
744	0	0.001	0	0
744.5	0	0.001	0	0
745	-0.001	0	0	0
745.5	0	0	0	0
746	0	0	0	0
746.5	0	0.001	0	0
747	0	0	0	0
747.5	0	0	0	0
748	-0.001	0	0	0
748.5	0	0	0	-0.001
749	0	0	0	0
749.5	0	0	0	0
750	0	0	0	0

## Sheet: Figure S6f
450	0.033	0.006	0
450.5	0.033	0.006	0
451	0.033	0.005	0
451.5	0.033	0.005	0
452	0.033	0.005	0
452.5	0.033	0.005	0
453	0.033	0.005	0
453.5	0.033	0.005	0
454	0.033	0.005	0
454.5	0.033	0.005	0
455	0.033	0.005	0
455.5	0.033	0.005	0
456	0.033	0.005	0
456.5	0.033	0.005	0
457	0.033	0.005	0
457.5	0.033	0.006	0
458	0.033	0.005	0
458.5	0.033	0.005	0
459	0.033	0.005	0.001
459.5	0.033	0.005	0.001
460	0.033	0.005	0.001
460.5	0.033	0.005	0
461	0.033	0.005	0
461.5	0.033	0.005	0
462	0.033	0.005	0
462.5	0.033	0.005	0
463	0.033	0.005	0
463.5	0.033	0.005	0
464	0.033	0.005	0
464.5	0.033	0.005	0
465	0.033	0.005	0
465.5	0.032	0.005	0
466	0.032	0.005	0
466.5	0.032	0.005	0
467	0.032	0.005	0
467.5	0.032	0.005	0
468	0.032	0.005	0
468.5	0.032	0.005	0
469	0.032	0.005	0
469.5	0.032	0.005	0
470	0.032	0.005	0
470.5	0.032	0.005	0
471	0.032	0.005	0
471.5	0.032	0.005	0
472	0.032	0.005	0
472.5	0.032	0.005	0
473	0.032	0.005	0
473.5	0.032	0.005	0
474	0.032	0.005	0
474.5	0.032	0.005	0
475	0.032	0.005	0
475.5	0.032	0.005	0
476	0.031	0.005	0
476.5	0.031	0.005	0
477	0.032	0.005	0
477.5	0.032	0.005	0
478	0.031	0.005	0
478.5	0.031	0.005	0
479	0.032	0.005	0
479.5	0.031	0.005	0
480	0.032	0.005	0
480.5	0.032	0.005	0
481	0.032	0.005	0
481.5	0.032	0.005	0
482	0.032	0.005	0
482.5	0.032	0.005	0
483	0.032	0.004	0
483.5	0.032	0.005	0
484	0.032	0.005	0
484.5	0.032	0.005	0
485	0.032	0.005	0
485.5	0.032	0.004	0
486	0.032	0.004	0
486.5	0.032	0.004	0
487	0.032	0.004	0
487.5	0.033	0.004	0
488	0.033	0.004	0
488.5	0.033	0.004	0
489	0.033	0.004	0
489.5	0.034	0.004	0
490	0.034	0.004	0
490.5	0.034	0.004	0
491	0.034	0.004	0
491.5	0.034	0.004	0
492	0.034	0.004	0
492.5	0.035	0.004	0
493	0.035	0.004	0
493.5	0.035	0.004	0
494	0.036	0.004	0
494.5	0.036	0.004	0
495	0.036	0.004	0
495.5	0.036	0.004	0.001
496	0.037	0.004	0.001
496.5	0.037	0.004	0.001
497	0.038	0.004	0.001
497.5	0.038	0.004	0.001
498	0.038	0.005	0.001
498.5	0.039	0.005	0.001
499	0.039	0.004	0.001
499.5	0.04	0.004	0.001
500	0.04	0.004	0.001
500.5	0.04	0.004	0.001
501	0.041	0.004	0.001
501.5	0.041	0.004	0.001
502	0.042	0.004	0.001
502.5	0.042	0.004	0.001
503	0.043	0.004	0.001
503.5	0.043	0.004	0.001
504	0.043	0.004	0.001
504.5	0.044	0.004	0.001
505	0.044	0.004	0.001
505.5	0.045	0.004	0.001
506	0.046	0.005	0.001
506.5	0.046	0.005	0.002
507	0.047	0.005	0.002
507.5	0.047	0.005	0.002
508	0.048	0.005	0.002
508.5	0.049	0.005	0.002
509	0.049	0.005	0.002
509.5	0.05	0.005	0.002
510	0.051	0.005	0.002
510.5	0.051	0.005	0.002
511	0.052	0.005	0.002
511.5	0.053	0.005	0.002
512	0.054	0.005	0.002
512.5	0.054	0.005	0.002
513	0.055	0.005	0.002
513.5	0.056	0.005	0.002
514	0.056	0.005	0.002
514.5	0.057	0.005	0.002
515	0.058	0.005	0.002
515.5	0.059	0.005	0.002
516	0.06	0.005	0.002
516.5	0.061	0.005	0.002
517	0.062	0.005	0.002
517.5	0.062	0.005	0.002
518	0.063	0.005	0.002
518.5	0.064	0.005	0.002
519	0.065	0.006	0.002
519.5	0.066	0.006	0.002
520	0.067	0.006	0.003
520.5	0.068	0.006	0.003
521	0.069	0.006	0.002
521.5	0.07	0.006	0.002
522	0.071	0.006	0.002
522.5	0.072	0.006	0.003
523	0.073	0.006	0.003
523.5	0.075	0.006	0.003
524	0.076	0.006	0.003
524.5	0.077	0.006	0.003
525	0.078	0.006	0.003
525.5	0.08	0.006	0.003
526	0.081	0.007	0.003
526.5	0.082	0.007	0.003
527	0.083	0.007	0.003
527.5	0.084	0.007	0.003
528	0.086	0.007	0.003
528.5	0.087	0.007	0.003
529	0.088	0.007	0.004
529.5	0.089	0.007	0.004
530	0.091	0.007	0.004
530.5	0.092	0.007	0.004
531	0.093	0.007	0.004
531.5	0.095	0.007	0.004
532	0.096	0.007	0.004
532.5	0.097	0.007	0.004
533	0.099	0.008	0.004
533.5	0.1	0.008	0.004
534	0.102	0.008	0.004
534.5	0.103	0.008	0.004
535	0.105	0.008	0.004
535.5	0.106	0.008	0.004
536	0.108	0.008	0.004
536.5	0.109	0.008	0.004
537	0.111	0.008	0.004
537.5	0.113	0.008	0.005
538	0.115	0.008	0.005
538.5	0.117	0.009	0.005
539	0.118	0.009	0.005
539.5	0.12	0.009	0.005
540	0.122	0.009	0.005
540.5	0.123	0.009	0.005
541	0.125	0.009	0.005
541.5	0.127	0.009	0.005
542	0.129	0.009	0.005
542.5	0.131	0.01	0.005
543	0.133	0.01	0.006
543.5	0.135	0.01	0.006
544	0.137	0.01	0.006
544.5	0.139	0.01	0.006
545	0.141	0.01	0.006
545.5	0.143	0.01	0.006
546	0.145	0.01	0.006
546.5	0.147	0.01	0.006
547	0.149	0.011	0.006
547.5	0.151	0.011	0.007
548	0.154	0.011	0.007
548.5	0.156	0.011	0.007
549	0.158	0.011	0.007
549.5	0.16	0.012	0.007
550	0.163	0.012	0.007
550.5	0.165	0.012	0.007
551	0.167	0.012	0.007
551.5	0.169	0.012	0.007
552	0.172	0.012	0.007
552.5	0.174	0.012	0.007
553	0.176	0.012	0.007
553.5	0.178	0.012	0.007
554	0.181	0.012	0.007
554.5	0.183	0.013	0.008
555	0.185	0.013	0.008
555.5	0.188	0.013	0.008
556	0.19	0.013	0.008
556.5	0.192	0.013	0.008
557	0.195	0.014	0.008
557.5	0.197	0.014	0.008
558	0.199	0.014	0.009
558.5	0.201	0.014	0.009
559	0.204	0.014	0.009
559.5	0.206	0.014	0.009
560	0.208	0.014	0.009
560.5	0.21	0.015	0.009
561	0.213	0.015	0.009
561.5	0.215	0.015	0.009
562	0.218	0.015	0.009
562.5	0.22	0.015	0.009
563	0.222	0.016	0.01
563.5	0.225	0.016	0.01
564	0.227	0.016	0.01
564.5	0.23	0.016	0.01
565	0.232	0.016	0.01
565.5	0.234	0.016	0.01
566	0.236	0.016	0.01
566.5	0.238	0.017	0.01
567	0.241	0.017	0.01
567.5	0.243	0.017	0.01
568	0.245	0.017	0.01
568.5	0.247	0.017	0.01
569	0.25	0.017	0.01
569.5	0.252	0.017	0.01
570	0.254	0.018	0.011
570.5	0.257	0.018	0.011
571	0.259	0.018	0.011
571.5	0.261	0.018	0.011
572	0.263	0.018	0.011
572.5	0.265	0.018	0.011
573	0.268	0.019	0.011
573.5	0.27	0.019	0.011
574	0.272	0.019	0.012
574.5	0.274	0.019	0.012
575	0.277	0.019	0.012
575.5	0.279	0.02	0.012
576	0.282	0.02	0.012
576.5	0.284	0.02	0.012
577	0.286	0.02	0.012
577.5	0.289	0.02	0.012
578	0.291	0.02	0.012
578.5	0.293	0.02	0.012
579	0.296	0.021	0.012
579.5	0.298	0.021	0.013
580	0.3	0.021	0.013
580.5	0.303	0.021	0.013
581	0.305	0.021	0.013
581.5	0.308	0.022	0.013
582	0.31	0.022	0.013
582.5	0.313	0.022	0.013
583	0.315	0.022	0.013
583.5	0.318	0.022	0.013
584	0.32	0.022	0.014
584.5	0.323	0.022	0.014
585	0.325	0.023	0.014
585.5	0.328	0.023	0.014
586	0.33	0.023	0.014
586.5	0.333	0.023	0.014
587	0.335	0.023	0.014
587.5	0.338	0.023	0.014
588	0.341	0.024	0.014
588.5	0.344	0.024	0.015
589	0.346	0.024	0.015
589.5	0.349	0.024	0.015
590	0.351	0.025	0.015
590.5	0.354	0.025	0.015
591	0.357	0.025	0.015
591.5	0.359	0.025	0.015
592	0.362	0.025	0.015
592.5	0.364	0.025	0.015
593	0.367	0.025	0.016
593.5	0.369	0.026	0.016
594	0.372	0.026	0.016
594.5	0.374	0.026	0.016
595	0.376	0.026	0.016
595.5	0.379	0.026	0.016
596	0.381	0.026	0.016
596.5	0.383	0.027	0.016
597	0.385	0.027	0.017
597.5	0.387	0.027	0.017
598	0.39	0.027	0.017
598.5	0.392	0.027	0.017
599	0.393	0.027	0.017
599.5	0.395	0.028	0.017
600	0.397	0.027	0.017
600.5	0.399	0.028	0.017
601	0.4	0.028	0.017
601.5	0.402	0.028	0.017
602	0.404	0.028	0.017
602.5	0.405	0.028	0.017
603	0.407	0.028	0.017
603.5	0.408	0.028	0.018
604	0.409	0.028	0.018
604.5	0.41	0.028	0.018
605	0.411	0.028	0.017
605.5	0.412	0.028	0.017
606	0.413	0.028	0.017
606.5	0.414	0.028	0.018
607	0.415	0.028	0.018
607.5	0.415	0.029	0.018
608	0.416	0.029	0.018
608.5	0.416	0.029	0.018
609	0.416	0.029	0.018
609.5	0.417	0.029	0.018
610	0.417	0.029	0.018
610.5	0.417	0.029	0.018
611	0.417	0.029	0.018
611.5	0.416	0.029	0.018
612	0.416	0.028	0.018
612.5	0.415	0.028	0.018
613	0.415	0.028	0.018
613.5	0.414	0.029	0.018
614	0.413	0.029	0.018
614.5	0.412	0.028	0.018
615	0.411	0.028	0.018
615.5	0.41	0.028	0.018
616	0.409	0.028	0.018
616.5	0.407	0.028	0.018
617	0.405	0.028	0.018
617.5	0.404	0.028	0.017
618	0.402	0.027	0.017
618.5	0.399	0.027	0.017
619	0.397	0.027	0.017
619.5	0.395	0.027	0.017
620	0.392	0.027	0.017
620.5	0.39	0.027	0.016
621	0.387	0.026	0.016
621.5	0.384	0.026	0.016
622	0.381	0.026	0.016
622.5	0.378	0.026	0.016
623	0.375	0.026	0.016
623.5	0.372	0.026	0.016
624	0.368	0.025	0.016
624.5	0.364	0.025	0.015
625	0.361	0.025	0.015
625.5	0.357	0.024	0.015
626	0.353	0.024	0.015
626.5	0.349	0.024	0.015
627	0.345	0.023	0.015
627.5	0.341	0.023	0.014
628	0.337	0.023	0.014
628.5	0.332	0.023	0.014
629	0.328	0.023	0.014
629.5	0.324	0.022	0.014
630	0.32	0.022	0.014
630.5	0.315	0.022	0.014
631	0.311	0.021	0.013
631.5	0.306	0.021	0.013
632	0.302	0.021	0.013
632.5	0.297	0.02	0.012
633	0.293	0.02	0.012
633.5	0.288	0.02	0.012
634	0.284	0.019	0.012
634.5	0.279	0.019	0.011
635	0.275	0.019	0.011
635.5	0.27	0.018	0.011
636	0.265	0.018	0.011
636.5	0.261	0.018	0.011
637	0.256	0.017	0.01
637.5	0.251	0.017	0.01
638	0.247	0.017	0.01
638.5	0.242	0.016	0.01
639	0.238	0.016	0.009
639.5	0.233	0.016	0.009
640	0.229	0.016	0.009
640.5	0.224	0.015	0.009
641	0.22	0.015	0.009
641.5	0.216	0.015	0.009
642	0.211	0.015	0.008
642.5	0.207	0.014	0.008
643	0.202	0.014	0.008
643.5	0.198	0.014	0.008
644	0.193	0.013	0.008
644.5	0.189	0.013	0.007
645	0.184	0.013	0.007
645.5	0.18	0.012	0.007
646	0.176	0.012	0.007
646.5	0.172	0.012	0.007
647	0.168	0.012	0.007
647.5	0.164	0.011	0.006
648	0.16	0.011	0.006
648.5	0.156	0.011	0.006
649	0.151	0.01	0.006
649.5	0.147	0.01	0.006
650	0.144	0.01	0.006
650.5	0.14	0.009	0.005
651	0.136	0.009	0.005
651.5	0.132	0.009	0.005
652	0.128	0.009	0.005
652.5	0.125	0.009	0.005
653	0.121	0.008	0.005
653.5	0.117	0.008	0.004
654	0.114	0.008	0.004
654.5	0.11	0.007	0.004
655	0.107	0.007	0.004
655.5	0.104	0.007	0.003
656	0.101	0.007	0.004
656.5	0.098	0.007	0.004
657	0.095	0.006	0.004
657.5	0.091	0.006	0.003
658	0.088	0.006	0.003
658.5	0.085	0.006	0.003
659	0.083	0.006	0.003
659.5	0.08	0.006	0.003
660	0.077	0.005	0.003
660.5	0.075	0.005	0.002
661	0.072	0.005	0.002
661.5	0.07	0.005	0.002
662	0.067	0.005	0.002
662.5	0.065	0.005	0.002
663	0.063	0.004	0.002
663.5	0.061	0.004	0.002
664	0.058	0.004	0.002
664.5	0.056	0.004	0.002
665	0.055	0.004	0.002
665.5	0.053	0.004	0.002
666	0.051	0.004	0.001
666.5	0.049	0.003	0.001
667	0.048	0.003	0.001
667.5	0.046	0.003	0.001
668	0.045	0.003	0.001
668.5	0.043	0.003	0.001
669	0.042	0.003	0.001
669.5	0.04	0.003	0.001
670	0.039	0.003	0.001
670.5	0.037	0.002	0.001
671	0.036	0.002	0.001
671.5	0.035	0.002	0.001
672	0.033	0.002	0
672.5	0.032	0.002	0
673	0.031	0.002	0
673.5	0.03	0.002	0
674	0.029	0.002	0.001
674.5	0.028	0.002	0.001
675	0.027	0.002	0
675.5	0.026	0.002	0
676	0.025	0.002	0
676.5	0.024	0.002	0
677	0.023	0.002	0
677.5	0.023	0.002	0
678	0.022	0.001	0
678.5	0.021	0.001	0
679	0.02	0.001	0
679.5	0.019	0.001	0
680	0.018	0.001	0
680.5	0.018	0.001	0
681	0.017	0.001	0
681.5	0.017	0.001	0
682	0.016	0.001	0
682.5	0.016	0.001	0
683	0.015	0.001	0
683.5	0.014	0.001	0
684	0.013	0.001	0
684.5	0.013	0.001	0
685	0.012	0.001	0
685.5	0.012	0.001	0
686	0.011	0.001	0
686.5	0.011	0.001	0
687	0.011	0.001	0
687.5	0.01	0.001	0
688	0.01	0	0
688.5	0.009	0	0
689	0.009	0	0
689.5	0.008	0	-0.001
690	0.008	0	-0.001
690.5	0.008	0	-0.001
691	0.007	0	0
691.5	0.007	0	0
692	0.007	0	0
692.5	0.007	0	0
693	0.006	0	0
693.5	0.006	0	-0.001
694	0.006	0	0
694.5	0.006	0	0
695	0.006	0.001	0
695.5	0.005	0.001	0
696	0.005	0.001	0
696.5	0.005	0	0
697	0.005	0	0
697.5	0.005	0	0
698	0.004	0	0
698.5	0.004	0	-0.001
699	0.004	0	-0.001
699.5	0.004	0	-0.001
700	0.003	0	-0.001
700.5	0.003	0	-0.001
701	0.003	0	-0.001
701.5	0.003	0	-0.001
702	0.003	0	-0.001
702.5	0.003	0	0
703	0.003	0	0
703.5	0.003	0	0
704	0.003	0	-0.001
704.5	0.003	0	-0.001
705	0.002	0	-0.001
705.5	0.002	0	-0.001
706	0.002	0	-0.001
706.5	0.002	0	-0.001
707	0.002	0	-0.001
707.5	0.002	0	-0.001
708	0.002	0	-0.001
708.5	0.002	0	0
709	0.002	0	0
709.5	0.002	0	0
710	0.002	0	-0.001
710.5	0.002	0	-0.001
711	0.001	0	-0.001
711.5	0.001	0	-0.001
712	0.001	0	-0.001
712.5	0.001	0	-0.001
713	0.001	0	-0.001
713.5	0.001	0	-0.001
714	0.001	0	-0.001
714.5	0.001	0	0
715	0.001	0	-0.001
715.5	0.001	0	-0.001
716	0.001	0	-0.001
716.5	0.001	0	-0.001
717	0.001	0	-0.001
717.5	0.001	0	-0.001
718	0.001	0	-0.001
718.5	0.001	0	-0.001
719	0.001	0	-0.001
719.5	0.001	0	-0.001
720	0.001	0	-0.001
720.5	0	0	-0.001
721	0.001	0	-0.001
721.5	0.001	0	-0.001
722	0.001	0	-0.001
722.5	0.001	0	-0.001
723	0	0	-0.001
723.5	0	0	-0.001
724	0	0	-0.001
724.5	0	0	-0.001
725	0	0	-0.001
725.5	0	0	-0.001
726	0	0	0
726.5	0	0	0
727	0	0	0
727.5	0	0	0
728	0	0	-0.001
728.5	0	0	-0.001
729	0	0	-0.001
729.5	0	0	-0.001
730	0	0	-0.001
730.5	0	0	-0.001
731	0	0	-0.001
731.5	0	0	-0.001
732	0	0	-0.001
732.5	0	0	-0.001
733	0	0	-0.001
733.5	0	0	-0.001
734	0	0	-0.001
734.5	0	0	-0.001
735	0	0	0
735.5	0	0	0
736	0	0	0
736.5	0	0	0
737	0	0	0
737.5	0	0	-0.001
738	0	0	-0.001
738.5	0	0	-0.001
739	-0.001	0	-0.001
739.5	-0.001	-0.001	-0.001
740	-0.001	-0.001	-0.001
740.5	0	0	-0.001
741	0	0	-0.001
741.5	0	0	-0.001
742	0	0	-0.001
742.5	0	0	-0.001
743	0	0	-0.001
743.5	0	0	-0.001
744	0	0	-0.001
744.5	0	0	0
745	0	0	0
745.5	0	0	0
746	0	0	-0.001
746.5	0	0	-0.001
747	0	0	-0.001
747.5	0	0	-0.001
748	0	0	-0.001
748.5	0	0	0
749	0	0	0
749.5	0	0	0
750	0	0	0

## Sheet: Figure S6g
0	1	1	1	1	1
1	0.70628	0.81069	0.77411	0.51054	0.26761
2	0.57175	0.67038	0.51269	0.30913	0.10094
3	0.45964	0.5657	0.4264	0.18033	0.03052
4	0.36323	0.48552	0.27919	0.1007	--
5	0.27354	0.40089	0.24873	0.03981	--
6	0.21973	0.3363	0.16751	--
7	0.16592	0.28062	0.11675	--
8	0.11211	0.22717	0.08883	--
9	0.10314	0.19376	0.0533	--
10	0.07623	0.16481	--
11	0.06054	0.12695	--
12	0.04933	0.1069	--
13	0.03812	0.0735	--
14		0.06682	--
15		0.07127	--
16		0.03786	--
17		--	--
18		--	--
19		--	--

## Sheet: Figure S6h
0	0	0	0	0	0
1	0.34775	0.20987	0.25604	0.67229	1.31824
2	0.55906	0.39991	0.66808	1.17398	2.29324
3	0.77731	0.56969	0.85239	1.71298	3.48949
4	1.01272	0.72253	1.27587	2.29558
5	1.2963	0.91407	1.39138	3.22357
6	1.51535	1.08974	1.7867
7	1.79625	1.27074	2.14771
8	2.1883	1.48205	2.421
9	2.27168	1.64111	2.93183
10	2.57396	1.80296
11	2.80448	2.06397
12	3.00928	2.23582
13	3.26711	2.61052
14		2.70583
15		2.64129
16		3.27381
17		--
18		--
19		--

## Sheet: Figure S6i
-5	0.18959	0.17855	0.17962
-10	0.25534	0.20252	0.22385
0	0.04211	0.03765	0.04138
5	0.30778	0.32051	0.30892
10	0.60835	0.58237	0.59623
15	1.16951	1.17032	1.10365
20	1.79024	1.75035	1.82156
