# Supplementary material for: Pyro-catalysis for tooth whitening via oral temperature fluctuation
Source: Nat Commun. 2022 Jul 29;13:4419. doi: 10.1038/s41467-022-32132-3 (PMC9338087; doi:10.1038/s41467-022-32132-3)
Supplement: Supplementary file 6 — Source data [file 41467_2022_32132_MOESM6_ESM.zip › Source data/supporting/S7/Figure S7.xlsx]

## Sheet: Figure S7a
450	0.062	0.039	0.02	0.018	0.012	0.005	0.001	0.006	0.002	0
450.5	0.062	0.039	0.02	0.018	0.012	0.005	0.001	0.006	0.002	0
451	0.062	0.039	0.019	0.018	0.012	0.005	0.001	0.006	0.002	-0.001
451.5	0.062	0.039	0.019	0.018	0.012	0.005	0.001	0.006	0.002	-0.001
452	0.062	0.039	0.019	0.018	0.012	0.005	0.001	0.006	0.002	-0.001
452.5	0.062	0.039	0.019	0.018	0.012	0.005	0.001	0.006	0.002	-0.001
453	0.062	0.039	0.019	0.018	0.011	0.005	0.001	0.005	0.002	-0.001
453.5	0.062	0.039	0.019	0.018	0.011	0.005	0.001	0.005	0.002	-0.001
454	0.062	0.039	0.019	0.018	0.011	0.005	0.001	0.005	0.002	-0.001
454.5	0.062	0.038	0.019	0.018	0.011	0.004	0	0.005	0.002	-0.001
455	0.062	0.039	0.019	0.018	0.011	0.004	0.001	0.005	0.002	-0.001
455.5	0.062	0.039	0.019	0.018	0.011	0.005	0.001	0.005	0.002	-0.001
456	0.062	0.039	0.019	0.018	0.011	0.005	0.001	0.006	0.002	-0.001
456.5	0.062	0.039	0.02	0.018	0.012	0.005	0.001	0.006	0.002	0
457	0.062	0.039	0.02	0.018	0.012	0.005	0.001	0.006	0.003	0
457.5	0.062	0.039	0.02	0.018	0.012	0.005	0.001	0.006	0.002	0
458	0.062	0.039	0.019	0.018	0.012	0.005	0.001	0.006	0.002	0
458.5	0.062	0.039	0.019	0.018	0.011	0.005	0.001	0.006	0.002	0
459	0.062	0.039	0.019	0.018	0.011	0.005	0.001	0.006	0.002	0
459.5	0.061	0.039	0.019	0.018	0.011	0.005	0.001	0.006	0.002	0
460	0.061	0.039	0.019	0.018	0.011	0.005	0.001	0.006	0.002	-0.001
460.5	0.061	0.039	0.019	0.018	0.011	0.005	0.001	0.006	0.002	-0.001
461	0.061	0.039	0.019	0.018	0.011	0.005	0.001	0.006	0.002	-0.001
461.5	0.061	0.039	0.019	0.018	0.011	0.005	0.001	0.006	0.002	-0.001
462	0.061	0.038	0.019	0.018	0.011	0.005	0.001	0.006	0.002	-0.001
462.5	0.061	0.038	0.019	0.018	0.012	0.005	0.001	0.006	0.002	-0.001
463	0.061	0.038	0.019	0.018	0.011	0.005	0.001	0.005	0.002	-0.001
463.5	0.061	0.038	0.019	0.018	0.011	0.005	0.001	0.005	0.002	-0.001
464	0.061	0.038	0.019	0.018	0.011	0.005	0.001	0.005	0.002	-0.001
464.5	0.061	0.038	0.019	0.018	0.011	0.005	0.001	0.005	0.002	0
465	0.061	0.038	0.019	0.018	0.011	0.005	0.001	0.005	0.002	-0.001
465.5	0.061	0.038	0.019	0.018	0.011	0.005	0.001	0.005	0.002	0
466	0.06	0.038	0.019	0.018	0.011	0.005	0.001	0.005	0.002	-0.001
466.5	0.06	0.038	0.019	0.018	0.011	0.005	0.001	0.005	0.002	-0.001
467	0.06	0.038	0.019	0.017	0.011	0.005	0.001	0.005	0.002	-0.001
467.5	0.06	0.038	0.019	0.018	0.011	0.005	0.001	0.005	0.002	-0.001
468	0.06	0.038	0.019	0.018	0.011	0.005	0.001	0.005	0.002	-0.001
468.5	0.06	0.038	0.019	0.018	0.011	0.005	0.001	0.006	0.002	0
469	0.06	0.038	0.019	0.018	0.011	0.005	0.001	0.006	0.002	-0.001
469.5	0.06	0.038	0.019	0.018	0.011	0.005	0.001	0.006	0.003	0
470	0.06	0.038	0.019	0.018	0.012	0.005	0.001	0.006	0.003	0
470.5	0.06	0.038	0.019	0.018	0.012	0.006	0.001	0.006	0.003	0
471	0.06	0.038	0.019	0.018	0.012	0.006	0.001	0.006	0.003	0
471.5	0.06	0.038	0.02	0.018	0.012	0.006	0.001	0.006	0.003	0
472	0.06	0.038	0.02	0.018	0.012	0.006	0.001	0.006	0.003	0
472.5	0.06	0.038	0.02	0.018	0.012	0.006	0.001	0.006	0.003	0
473	0.06	0.038	0.02	0.018	0.012	0.006	0.002	0.006	0.003	0
473.5	0.06	0.038	0.02	0.018	0.012	0.006	0.002	0.006	0.003	0
474	0.06	0.038	0.02	0.018	0.013	0.006	0.002	0.006	0.003	0
474.5	0.061	0.038	0.02	0.018	0.013	0.006	0.002	0.006	0.003	0
475	0.061	0.038	0.02	0.018	0.013	0.006	0.002	0.007	0.004	0
475.5	0.061	0.038	0.02	0.018	0.013	0.006	0.002	0.007	0.004	0
476	0.061	0.038	0.02	0.018	0.013	0.006	0.002	0.007	0.004	0
476.5	0.06	0.038	0.02	0.018	0.013	0.006	0.002	0.006	0.004	0
477	0.061	0.038	0.02	0.018	0.013	0.006	0.002	0.007	0.004	0
477.5	0.061	0.038	0.02	0.018	0.013	0.007	0.002	0.007	0.004	0
478	0.061	0.038	0.02	0.018	0.013	0.007	0.002	0.007	0.004	0
478.5	0.061	0.038	0.02	0.018	0.012	0.007	0.002	0.007	0.004	0
479	0.061	0.038	0.02	0.018	0.013	0.007	0.002	0.007	0.004	0.001
479.5	0.061	0.038	0.02	0.018	0.013	0.007	0.002	0.007	0.004	0
480	0.061	0.038	0.02	0.018	0.013	0.007	0.002	0.007	0.004	0
480.5	0.061	0.038	0.02	0.018	0.012	0.007	0.002	0.006	0.004	0
481	0.061	0.039	0.02	0.018	0.013	0.007	0.002	0.006	0.004	0.001
481.5	0.061	0.039	0.02	0.018	0.013	0.007	0.002	0.006	0.004	0
482	0.061	0.039	0.02	0.018	0.013	0.007	0.002	0.006	0.004	0.001
482.5	0.062	0.039	0.021	0.019	0.012	0.007	0.002	0.007	0.004	0.001
483	0.062	0.039	0.021	0.019	0.012	0.007	0.002	0.007	0.004	0.001
483.5	0.062	0.039	0.021	0.019	0.012	0.007	0.002	0.007	0.004	0.001
484	0.062	0.039	0.021	0.019	0.013	0.007	0.002	0.007	0.004	0.001
484.5	0.062	0.039	0.021	0.018	0.013	0.007	0.002	0.007	0.004	0.001
485	0.063	0.039	0.021	0.019	0.013	0.007	0.002	0.007	0.004	0.001
485.5	0.063	0.039	0.021	0.019	0.013	0.007	0.002	0.006	0.004	0.001
486	0.063	0.04	0.021	0.019	0.013	0.007	0.002	0.006	0.003	0.001
486.5	0.063	0.04	0.021	0.019	0.013	0.007	0.002	0.006	0.003	0
487	0.064	0.04	0.021	0.019	0.013	0.007	0.002	0.006	0.004	0
487.5	0.064	0.04	0.021	0.019	0.013	0.006	0.002	0.006	0.003	0
488	0.064	0.04	0.021	0.019	0.013	0.006	0.002	0.006	0.003	0
488.5	0.064	0.04	0.022	0.019	0.013	0.006	0.002	0.006	0.003	0
489	0.065	0.041	0.022	0.019	0.013	0.006	0.002	0.006	0.003	0
489.5	0.065	0.041	0.022	0.019	0.013	0.006	0.002	0.006	0.003	0
490	0.066	0.041	0.022	0.019	0.013	0.006	0.002	0.006	0.003	0
490.5	0.066	0.041	0.022	0.019	0.013	0.006	0.002	0.006	0.003	0
491	0.066	0.041	0.022	0.019	0.013	0.007	0.002	0.006	0.003	0
491.5	0.067	0.042	0.022	0.019	0.013	0.006	0.002	0.006	0.003	0
492	0.067	0.042	0.023	0.019	0.013	0.006	0.002	0.006	0.003	0
492.5	0.068	0.042	0.023	0.019	0.013	0.006	0.002	0.006	0.003	0
493	0.068	0.043	0.023	0.019	0.013	0.007	0.002	0.006	0.003	0
493.5	0.069	0.043	0.023	0.02	0.013	0.006	0.002	0.006	0.003	0
494	0.069	0.043	0.024	0.02	0.013	0.006	0.002	0.006	0.003	0
494.5	0.07	0.044	0.024	0.02	0.013	0.007	0.002	0.006	0.003	0
495	0.071	0.044	0.024	0.02	0.013	0.007	0.002	0.006	0.003	0
495.5	0.071	0.044	0.024	0.02	0.013	0.007	0.002	0.006	0.003	0
496	0.072	0.045	0.025	0.02	0.013	0.007	0.002	0.006	0.003	0
496.5	0.073	0.045	0.025	0.02	0.014	0.007	0.002	0.006	0.003	0
497	0.073	0.046	0.025	0.021	0.014	0.007	0.002	0.006	0.003	0
497.5	0.074	0.046	0.025	0.021	0.014	0.007	0.003	0.006	0.003	0
498	0.075	0.047	0.026	0.021	0.014	0.007	0.003	0.006	0.003	0
498.5	0.076	0.047	0.026	0.021	0.014	0.007	0.003	0.006	0.003	0
499	0.077	0.048	0.027	0.022	0.014	0.007	0.003	0.006	0.003	0
499.5	0.077	0.048	0.027	0.022	0.014	0.007	0.003	0.006	0.003	0
500	0.078	0.049	0.027	0.022	0.014	0.007	0.003	0.006	0.003	0
500.5	0.079	0.049	0.027	0.022	0.014	0.007	0.003	0.006	0.003	0
501	0.08	0.05	0.028	0.022	0.014	0.007	0.003	0.006	0.003	0
501.5	0.081	0.05	0.028	0.023	0.015	0.007	0.003	0.006	0.003	0
502	0.082	0.051	0.029	0.023	0.015	0.008	0.003	0.006	0.003	0
502.5	0.083	0.052	0.029	0.023	0.015	0.008	0.003	0.006	0.003	0
503	0.084	0.052	0.03	0.023	0.015	0.008	0.003	0.006	0.003	0
503.5	0.085	0.053	0.03	0.024	0.015	0.008	0.003	0.006	0.003	0
504	0.086	0.053	0.03	0.024	0.015	0.008	0.003	0.006	0.003	0
504.5	0.088	0.054	0.031	0.024	0.016	0.008	0.003	0.006	0.003	0
505	0.089	0.055	0.031	0.025	0.016	0.008	0.003	0.006	0.003	0
505.5	0.09	0.056	0.032	0.025	0.016	0.008	0.004	0.006	0.003	0
506	0.091	0.057	0.033	0.025	0.016	0.009	0.004	0.006	0.003	0
506.5	0.093	0.057	0.033	0.026	0.017	0.009	0.004	0.007	0.003	0
507	0.094	0.058	0.034	0.026	0.017	0.009	0.004	0.006	0.003	0
507.5	0.095	0.059	0.034	0.026	0.017	0.009	0.004	0.007	0.003	0
508	0.096	0.06	0.035	0.026	0.017	0.009	0.004	0.006	0.003	0
508.5	0.098	0.061	0.035	0.027	0.017	0.009	0.004	0.007	0.003	0
509	0.099	0.061	0.036	0.027	0.018	0.009	0.004	0.007	0.003	0
509.5	0.101	0.062	0.036	0.027	0.018	0.01	0.004	0.007	0.004	0
510	0.102	0.063	0.037	0.028	0.018	0.01	0.004	0.007	0.004	0
510.5	0.104	0.064	0.038	0.028	0.019	0.01	0.005	0.007	0.004	0
511	0.105	0.065	0.038	0.029	0.019	0.01	0.005	0.007	0.004	0
511.5	0.107	0.066	0.039	0.029	0.019	0.01	0.005	0.007	0.004	0
512	0.109	0.067	0.04	0.029	0.019	0.01	0.005	0.007	0.004	0
512.5	0.11	0.068	0.04	0.03	0.019	0.011	0.005	0.007	0.004	0
513	0.112	0.069	0.041	0.03	0.02	0.011	0.005	0.007	0.004	0
513.5	0.114	0.07	0.042	0.031	0.02	0.011	0.005	0.007	0.004	0
514	0.115	0.071	0.042	0.031	0.02	0.011	0.005	0.007	0.004	0
514.5	0.117	0.072	0.043	0.032	0.02	0.011	0.006	0.007	0.004	0
515	0.119	0.073	0.044	0.032	0.021	0.011	0.006	0.007	0.004	0
515.5	0.12	0.074	0.044	0.032	0.021	0.012	0.006	0.007	0.004	0
516	0.122	0.075	0.045	0.033	0.021	0.012	0.006	0.007	0.004	0
516.5	0.124	0.076	0.046	0.033	0.022	0.012	0.006	0.007	0.004	0
517	0.126	0.078	0.047	0.034	0.022	0.012	0.006	0.008	0.004	0
517.5	0.128	0.079	0.047	0.034	0.022	0.012	0.007	0.008	0.004	0.001
518	0.13	0.08	0.048	0.035	0.023	0.013	0.007	0.008	0.004	0.001
518.5	0.131	0.081	0.049	0.035	0.023	0.013	0.007	0.008	0.004	0.001
519	0.133	0.082	0.05	0.036	0.023	0.013	0.007	0.008	0.004	0.001
519.5	0.135	0.083	0.05	0.036	0.023	0.013	0.007	0.008	0.004	0.001
520	0.137	0.085	0.051	0.037	0.024	0.013	0.007	0.008	0.004	0.001
520.5	0.139	0.086	0.052	0.037	0.024	0.014	0.007	0.008	0.004	0.001
521	0.142	0.087	0.053	0.038	0.024	0.014	0.008	0.008	0.005	0.001
521.5	0.144	0.089	0.054	0.039	0.025	0.014	0.008	0.008	0.005	0.001
522	0.146	0.09	0.055	0.039	0.025	0.015	0.008	0.009	0.005	0.001
522.5	0.148	0.091	0.056	0.04	0.026	0.015	0.008	0.008	0.005	0.001
523	0.15	0.093	0.057	0.04	0.026	0.015	0.008	0.009	0.005	0.001
523.5	0.152	0.094	0.057	0.041	0.026	0.015	0.008	0.009	0.005	0.001
524	0.155	0.095	0.058	0.041	0.027	0.015	0.008	0.009	0.005	0.001
524.5	0.157	0.097	0.059	0.042	0.027	0.015	0.008	0.008	0.005	0.001
525	0.159	0.098	0.06	0.042	0.027	0.016	0.009	0.009	0.005	0.001
525.5	0.162	0.1	0.061	0.043	0.028	0.016	0.009	0.009	0.005	0.001
526	0.164	0.101	0.062	0.044	0.028	0.016	0.009	0.009	0.005	0.001
526.5	0.167	0.103	0.063	0.044	0.029	0.017	0.009	0.009	0.005	0.001
527	0.169	0.104	0.064	0.045	0.029	0.017	0.01	0.009	0.005	0.001
527.5	0.172	0.106	0.065	0.046	0.029	0.017	0.01	0.009	0.005	0.001
528	0.175	0.108	0.067	0.047	0.03	0.018	0.01	0.01	0.006	0.001
528.5	0.177	0.109	0.068	0.047	0.03	0.018	0.01	0.01	0.006	0.001
529	0.18	0.111	0.068	0.048	0.031	0.018	0.01	0.01	0.005	0.001
529.5	0.183	0.113	0.07	0.049	0.031	0.018	0.011	0.01	0.006	0.001
530	0.186	0.115	0.071	0.049	0.032	0.019	0.011	0.01	0.006	0.001
530.5	0.189	0.117	0.072	0.05	0.032	0.019	0.011	0.01	0.006	0.002
531	0.192	0.119	0.074	0.051	0.033	0.02	0.011	0.01	0.006	0.002
531.5	0.195	0.121	0.075	0.052	0.034	0.02	0.012	0.011	0.006	0.002
532	0.198	0.123	0.076	0.053	0.034	0.02	0.012	0.011	0.006	0.002
532.5	0.201	0.124	0.078	0.054	0.035	0.021	0.012	0.011	0.006	0.002
533	0.204	0.126	0.079	0.055	0.035	0.021	0.012	0.011	0.007	0.002
533.5	0.208	0.128	0.08	0.056	0.036	0.022	0.013	0.011	0.007	0.002
534	0.211	0.13	0.082	0.056	0.036	0.022	0.013	0.011	0.007	0.002
534.5	0.214	0.132	0.083	0.057	0.037	0.022	0.013	0.011	0.007	0.002
535	0.217	0.134	0.084	0.058	0.037	0.023	0.013	0.011	0.007	0.002
535.5	0.221	0.136	0.086	0.059	0.038	0.023	0.014	0.012	0.007	0.002
536	0.224	0.138	0.087	0.06	0.039	0.023	0.014	0.012	0.007	0.002
536.5	0.228	0.141	0.089	0.061	0.039	0.024	0.014	0.012	0.007	0.002
537	0.231	0.143	0.09	0.062	0.04	0.024	0.015	0.012	0.008	0.002
537.5	0.235	0.145	0.092	0.063	0.041	0.025	0.015	0.012	0.008	0.003
538	0.239	0.147	0.093	0.064	0.041	0.025	0.015	0.013	0.008	0.003
538.5	0.242	0.15	0.095	0.065	0.042	0.025	0.016	0.013	0.008	0.003
539	0.246	0.152	0.096	0.066	0.043	0.026	0.016	0.013	0.008	0.003
539.5	0.25	0.154	0.098	0.067	0.043	0.026	0.016	0.013	0.009	0.003
540	0.253	0.156	0.099	0.068	0.044	0.027	0.016	0.014	0.009	0.003
540.5	0.257	0.159	0.101	0.069	0.045	0.027	0.017	0.014	0.009	0.003
541	0.261	0.161	0.102	0.07	0.045	0.028	0.017	0.014	0.009	0.003
541.5	0.265	0.164	0.104	0.071	0.046	0.028	0.018	0.014	0.009	0.004
542	0.269	0.166	0.105	0.072	0.047	0.029	0.018	0.014	0.009	0.004
542.5	0.273	0.168	0.107	0.073	0.047	0.029	0.018	0.015	0.009	0.004
543	0.277	0.171	0.109	0.074	0.048	0.029	0.019	0.015	0.01	0.004
543.5	0.281	0.173	0.11	0.075	0.049	0.03	0.019	0.015	0.01	0.004
544	0.285	0.176	0.112	0.076	0.049	0.03	0.019	0.015	0.01	0.004
544.5	0.289	0.178	0.114	0.077	0.05	0.031	0.019	0.015	0.01	0.004
545	0.293	0.181	0.115	0.078	0.051	0.031	0.019	0.015	0.01	0.004
545.5	0.297	0.183	0.117	0.079	0.051	0.032	0.02	0.015	0.01	0.004
546	0.301	0.186	0.119	0.08	0.052	0.032	0.02	0.016	0.01	0.004
546.5	0.306	0.188	0.12	0.082	0.053	0.032	0.021	0.016	0.01	0.004
547	0.31	0.191	0.122	0.083	0.054	0.033	0.021	0.016	0.011	0.004
547.5	0.314	0.194	0.124	0.084	0.055	0.034	0.021	0.017	0.011	0.005
548	0.319	0.197	0.126	0.085	0.055	0.034	0.022	0.017	0.011	0.005
548.5	0.323	0.199	0.128	0.086	0.056	0.035	0.022	0.017	0.011	0.005
549	0.327	0.202	0.129	0.087	0.057	0.035	0.022	0.017	0.011	0.005
549.5	0.332	0.205	0.131	0.088	0.058	0.035	0.023	0.017	0.011	0.005
550	0.336	0.207	0.133	0.089	0.058	0.036	0.023	0.017	0.011	0.005
550.5	0.341	0.21	0.135	0.091	0.059	0.036	0.023	0.017	0.012	0.005
551	0.345	0.213	0.136	0.092	0.06	0.037	0.024	0.018	0.012	0.005
551.5	0.35	0.216	0.138	0.093	0.061	0.037	0.024	0.018	0.012	0.005
552	0.354	0.218	0.14	0.094	0.061	0.038	0.024	0.018	0.012	0.005
552.5	0.359	0.221	0.142	0.095	0.062	0.039	0.025	0.018	0.012	0.005
553	0.364	0.224	0.144	0.097	0.063	0.039	0.025	0.019	0.012	0.005
553.5	0.368	0.227	0.146	0.098	0.064	0.04	0.025	0.019	0.013	0.005
554	0.373	0.229	0.148	0.099	0.065	0.04	0.026	0.019	0.013	0.006
554.5	0.378	0.232	0.15	0.101	0.065	0.041	0.026	0.019	0.013	0.006
555	0.382	0.235	0.151	0.102	0.066	0.041	0.027	0.019	0.013	0.006
555.5	0.387	0.238	0.153	0.103	0.067	0.042	0.027	0.02	0.013	0.006
556	0.392	0.241	0.155	0.104	0.068	0.042	0.027	0.02	0.014	0.006
556.5	0.397	0.244	0.157	0.106	0.069	0.043	0.028	0.02	0.014	0.006
557	0.402	0.247	0.159	0.107	0.07	0.043	0.028	0.02	0.014	0.006
557.5	0.407	0.25	0.161	0.108	0.07	0.044	0.028	0.02	0.014	0.006
558	0.412	0.253	0.163	0.109	0.071	0.044	0.029	0.021	0.014	0.006
558.5	0.417	0.256	0.165	0.111	0.072	0.045	0.029	0.021	0.014	0.006
559	0.422	0.259	0.167	0.112	0.073	0.045	0.029	0.021	0.014	0.006
559.5	0.427	0.262	0.169	0.113	0.074	0.046	0.029	0.021	0.014	0.006
560	0.432	0.265	0.171	0.114	0.075	0.046	0.03	0.021	0.014	0.006
560.5	0.437	0.268	0.173	0.116	0.075	0.047	0.03	0.022	0.015	0.006
561	0.442	0.271	0.175	0.117	0.076	0.047	0.031	0.022	0.015	0.007
561.5	0.447	0.274	0.177	0.118	0.077	0.048	0.031	0.022	0.015	0.007
562	0.452	0.277	0.18	0.12	0.078	0.049	0.031	0.022	0.015	0.007
562.5	0.457	0.28	0.181	0.121	0.079	0.049	0.032	0.022	0.015	0.007
563	0.462	0.283	0.183	0.122	0.08	0.05	0.032	0.023	0.016	0.007
563.5	0.467	0.286	0.185	0.124	0.08	0.05	0.033	0.023	0.016	0.007
564	0.471	0.289	0.187	0.125	0.081	0.051	0.033	0.023	0.016	0.007
564.5	0.476	0.292	0.189	0.126	0.082	0.051	0.033	0.023	0.016	0.007
565	0.481	0.295	0.191	0.127	0.083	0.052	0.034	0.024	0.016	0.007
565.5	0.486	0.298	0.193	0.129	0.084	0.052	0.034	0.024	0.016	0.007
566	0.49	0.301	0.195	0.13	0.085	0.053	0.034	0.024	0.017	0.007
566.5	0.495	0.304	0.197	0.131	0.086	0.053	0.035	0.024	0.017	0.008
567	0.5	0.307	0.199	0.132	0.086	0.054	0.035	0.025	0.017	0.008
567.5	0.505	0.31	0.201	0.134	0.087	0.055	0.036	0.025	0.017	0.008
568	0.51	0.313	0.203	0.135	0.088	0.055	0.036	0.025	0.017	0.008
568.5	0.515	0.316	0.205	0.136	0.089	0.056	0.036	0.025	0.018	0.008
569	0.52	0.319	0.207	0.138	0.09	0.056	0.037	0.026	0.018	0.008
569.5	0.524	0.322	0.209	0.139	0.091	0.057	0.037	0.026	0.018	0.008
570	0.529	0.325	0.211	0.14	0.092	0.057	0.038	0.026	0.018	0.008
570.5	0.534	0.328	0.213	0.142	0.093	0.058	0.038	0.026	0.018	0.009
571	0.54	0.331	0.215	0.143	0.093	0.059	0.038	0.026	0.019	0.009
571.5	0.545	0.334	0.217	0.144	0.094	0.059	0.039	0.027	0.019	0.009
572	0.549	0.337	0.219	0.146	0.095	0.06	0.039	0.027	0.019	0.009
572.5	0.554	0.34	0.221	0.147	0.096	0.06	0.039	0.027	0.019	0.009
573	0.559	0.343	0.223	0.148	0.097	0.061	0.04	0.027	0.019	0.009
573.5	0.564	0.346	0.225	0.149	0.098	0.061	0.04	0.028	0.019	0.009
574	0.569	0.349	0.227	0.151	0.099	0.062	0.041	0.028	0.02	0.01
574.5	0.574	0.352	0.229	0.152	0.1	0.063	0.041	0.028	0.02	0.01
575	0.579	0.355	0.231	0.154	0.101	0.063	0.042	0.029	0.02	0.01
575.5	0.584	0.358	0.233	0.155	0.101	0.064	0.042	0.029	0.02	0.01
576	0.59	0.361	0.235	0.156	0.103	0.065	0.043	0.029	0.021	0.011
576.5	0.595	0.364	0.237	0.158	0.103	0.065	0.043	0.029	0.021	0.011
577	0.6	0.367	0.239	0.159	0.104	0.066	0.044	0.03	0.021	0.011
577.5	0.605	0.37	0.241	0.16	0.105	0.066	0.044	0.03	0.021	0.01
578	0.61	0.374	0.244	0.162	0.106	0.067	0.044	0.03	0.022	0.011
578.5	0.615	0.377	0.246	0.163	0.107	0.067	0.045	0.03	0.022	0.011
579	0.621	0.38	0.248	0.165	0.108	0.068	0.045	0.031	0.022	0.011
579.5	0.626	0.383	0.25	0.166	0.109	0.068	0.045	0.031	0.022	0.011
580	0.631	0.386	0.252	0.167	0.11	0.069	0.046	0.031	0.022	0.011
580.5	0.636	0.39	0.254	0.169	0.111	0.07	0.046	0.032	0.023	0.011
581	0.642	0.393	0.257	0.17	0.112	0.07	0.047	0.032	0.023	0.012
581.5	0.647	0.396	0.259	0.172	0.113	0.071	0.047	0.032	0.023	0.012
582	0.652	0.399	0.261	0.173	0.114	0.071	0.048	0.032	0.023	0.012
582.5	0.657	0.402	0.263	0.174	0.114	0.072	0.048	0.033	0.023	0.012
583	0.662	0.405	0.265	0.176	0.115	0.073	0.049	0.033	0.023	0.012
583.5	0.668	0.408	0.267	0.177	0.116	0.073	0.049	0.033	0.024	0.012
584	0.673	0.411	0.269	0.178	0.117	0.074	0.049	0.033	0.024	0.012
584.5	0.678	0.415	0.271	0.18	0.118	0.074	0.05	0.034	0.024	0.012
585	0.684	0.418	0.274	0.181	0.119	0.075	0.05	0.034	0.024	0.012
585.5	0.689	0.421	0.276	0.183	0.12	0.076	0.051	0.034	0.025	0.013
586	0.694	0.425	0.278	0.184	0.121	0.076	0.051	0.034	0.025	0.013
586.5	0.7	0.428	0.28	0.186	0.122	0.077	0.052	0.035	0.025	0.013
587	0.705	0.431	0.282	0.187	0.123	0.077	0.052	0.035	0.025	0.013
587.5	0.71	0.434	0.284	0.189	0.124	0.078	0.052	0.035	0.025	0.013
588	0.715	0.437	0.286	0.19	0.124	0.078	0.052	0.035	0.025	0.013
588.5	0.72	0.44	0.288	0.191	0.125	0.079	0.053	0.035	0.025	0.013
589	0.726	0.444	0.29	0.192	0.126	0.08	0.053	0.036	0.025	0.013
589.5	0.731	0.447	0.293	0.194	0.127	0.08	0.053	0.036	0.026	0.013
590	0.736	0.45	0.295	0.195	0.128	0.081	0.054	0.036	0.026	0.013
590.5	0.742	0.453	0.297	0.197	0.129	0.081	0.054	0.036	0.026	0.013
591	0.747	0.456	0.299	0.198	0.129	0.082	0.055	0.036	0.026	0.013
591.5	0.752	0.459	0.301	0.199	0.13	0.082	0.055	0.037	0.026	0.013
592	0.757	0.462	0.303	0.201	0.131	0.083	0.055	0.037	0.026	0.013
592.5	0.762	0.465	0.305	0.202	0.132	0.084	0.056	0.037	0.027	0.014
593	0.767	0.468	0.307	0.203	0.133	0.084	0.056	0.038	0.027	0.014
593.5	0.771	0.471	0.309	0.205	0.134	0.085	0.057	0.038	0.027	0.014
594	0.776	0.474	0.311	0.206	0.135	0.085	0.057	0.038	0.027	0.014
594.5	0.78	0.477	0.313	0.207	0.136	0.086	0.057	0.038	0.027	0.014
595	0.785	0.479	0.314	0.208	0.136	0.086	0.058	0.038	0.027	0.014
595.5	0.79	0.482	0.316	0.209	0.137	0.087	0.058	0.038	0.028	0.014
596	0.794	0.485	0.318	0.211	0.138	0.087	0.058	0.039	0.028	0.014
596.5	0.799	0.487	0.32	0.212	0.139	0.088	0.059	0.039	0.028	0.014
597	0.803	0.49	0.322	0.213	0.139	0.088	0.059	0.039	0.028	0.014
597.5	0.807	0.492	0.323	0.214	0.14	0.088	0.059	0.039	0.028	0.014
598	0.811	0.495	0.325	0.215	0.141	0.089	0.06	0.039	0.028	0.014
598.5	0.815	0.497	0.327	0.216	0.141	0.089	0.06	0.04	0.028	0.014
599	0.819	0.5	0.328	0.217	0.142	0.09	0.06	0.04	0.028	0.015
599.5	0.823	0.502	0.33	0.218	0.143	0.09	0.061	0.04	0.029	0.015
600	0.827	0.505	0.332	0.219	0.143	0.091	0.061	0.04	0.029	0.015
600.5	0.831	0.507	0.333	0.22	0.144	0.091	0.061	0.04	0.029	0.015
601	0.834	0.509	0.334	0.221	0.145	0.091	0.062	0.041	0.029	0.015
601.5	0.837	0.511	0.336	0.222	0.145	0.092	0.062	0.041	0.029	0.015
602	0.841	0.513	0.337	0.223	0.146	0.092	0.062	0.041	0.029	0.015
602.5	0.844	0.515	0.339	0.224	0.147	0.093	0.063	0.041	0.029	0.015
603	0.847	0.517	0.34	0.225	0.147	0.093	0.063	0.041	0.03	0.016
603.5	0.85	0.518	0.341	0.225	0.148	0.093	0.063	0.041	0.03	0.016
604	0.852	0.52	0.342	0.226	0.148	0.094	0.063	0.042	0.03	0.016
604.5	0.855	0.521	0.343	0.227	0.148	0.094	0.063	0.041	0.03	0.016
605	0.857	0.523	0.344	0.227	0.149	0.094	0.064	0.042	0.03	0.016
605.5	0.859	0.524	0.345	0.228	0.149	0.094	0.064	0.041	0.03	0.016
606	0.861	0.525	0.345	0.228	0.149	0.094	0.064	0.042	0.03	0.016
606.5	0.863	0.526	0.346	0.229	0.15	0.095	0.064	0.042	0.03	0.016
607	0.864	0.527	0.347	0.229	0.15	0.095	0.064	0.042	0.03	0.016
607.5	0.865	0.527	0.347	0.229	0.15	0.095	0.064	0.042	0.03	0.016
608	0.866	0.528	0.347	0.229	0.15	0.095	0.064	0.042	0.03	0.016
608.5	0.867	0.528	0.348	0.23	0.15	0.095	0.064	0.042	0.03	0.016
609	0.867	0.529	0.348	0.23	0.15	0.095	0.064	0.042	0.03	0.016
609.5	0.868	0.529	0.348	0.23	0.15	0.095	0.065	0.042	0.03	0.016
610	0.867	0.528	0.348	0.23	0.15	0.095	0.064	0.042	0.03	0.016
610.5	0.867	0.528	0.348	0.23	0.15	0.095	0.065	0.042	0.03	0.016
611	0.867	0.528	0.348	0.23	0.15	0.095	0.064	0.042	0.03	0.016
611.5	0.866	0.527	0.347	0.229	0.15	0.095	0.064	0.042	0.03	0.016
612	0.865	0.527	0.347	0.229	0.15	0.095	0.064	0.042	0.03	0.016
612.5	0.864	0.526	0.346	0.229	0.15	0.095	0.064	0.042	0.03	0.016
613	0.862	0.525	0.346	0.228	0.149	0.094	0.064	0.041	0.03	0.016
613.5	0.86	0.524	0.345	0.228	0.149	0.094	0.064	0.041	0.029	0.016
614	0.858	0.522	0.344	0.227	0.148	0.094	0.064	0.041	0.029	0.015
614.5	0.855	0.521	0.343	0.226	0.148	0.093	0.063	0.041	0.029	0.015
615	0.852	0.519	0.342	0.226	0.147	0.093	0.063	0.041	0.029	0.015
615.5	0.85	0.517	0.341	0.225	0.147	0.093	0.063	0.04	0.029	0.015
616	0.847	0.516	0.34	0.224	0.147	0.092	0.063	0.041	0.029	0.015
616.5	0.844	0.514	0.338	0.223	0.146	0.092	0.063	0.04	0.029	0.015
617	0.84	0.512	0.337	0.223	0.145	0.092	0.062	0.04	0.029	0.015
617.5	0.836	0.51	0.335	0.222	0.145	0.091	0.062	0.04	0.029	0.015
618	0.833	0.507	0.334	0.221	0.144	0.091	0.062	0.04	0.029	0.015
618.5	0.828	0.504	0.332	0.219	0.143	0.091	0.062	0.04	0.029	0.015
619	0.823	0.502	0.33	0.218	0.143	0.09	0.061	0.04	0.029	0.015
619.5	0.818	0.499	0.328	0.217	0.142	0.09	0.061	0.039	0.028	0.015
620	0.813	0.495	0.326	0.215	0.141	0.089	0.061	0.039	0.028	0.015
620.5	0.808	0.492	0.324	0.214	0.14	0.088	0.06	0.039	0.028	0.015
621	0.802	0.489	0.322	0.212	0.139	0.088	0.06	0.038	0.028	0.015
621.5	0.796	0.485	0.319	0.21	0.137	0.087	0.059	0.038	0.027	0.014
622	0.789	0.481	0.316	0.209	0.136	0.086	0.059	0.038	0.027	0.014
622.5	0.783	0.477	0.314	0.207	0.135	0.085	0.058	0.037	0.027	0.014
623	0.776	0.473	0.311	0.205	0.134	0.085	0.058	0.037	0.027	0.014
623.5	0.77	0.469	0.309	0.203	0.133	0.084	0.057	0.037	0.026	0.014
624	0.763	0.465	0.306	0.202	0.132	0.083	0.056	0.036	0.026	0.014
624.5	0.756	0.461	0.303	0.2	0.131	0.083	0.056	0.036	0.026	0.014
625	0.749	0.456	0.3	0.198	0.129	0.082	0.056	0.036	0.026	0.014
625.5	0.741	0.452	0.297	0.196	0.128	0.081	0.055	0.036	0.026	0.014
626	0.733	0.447	0.294	0.194	0.127	0.08	0.054	0.035	0.025	0.013
626.5	0.725	0.442	0.291	0.192	0.125	0.079	0.054	0.035	0.025	0.013
627	0.716	0.437	0.287	0.189	0.124	0.078	0.053	0.034	0.025	0.013
627.5	0.708	0.432	0.284	0.187	0.122	0.077	0.052	0.034	0.024	0.013
628	0.699	0.427	0.28	0.185	0.121	0.076	0.052	0.033	0.024	0.013
628.5	0.691	0.421	0.277	0.183	0.119	0.075	0.051	0.033	0.024	0.013
629	0.682	0.416	0.273	0.18	0.118	0.074	0.051	0.032	0.023	0.013
629.5	0.673	0.411	0.27	0.178	0.116	0.073	0.05	0.032	0.023	0.013
630	0.664	0.405	0.266	0.175	0.115	0.072	0.049	0.032	0.023	0.012
630.5	0.655	0.4	0.263	0.173	0.113	0.071	0.049	0.031	0.023	0.012
631	0.647	0.395	0.259	0.171	0.112	0.07	0.048	0.031	0.023	0.012
631.5	0.637	0.389	0.255	0.168	0.11	0.069	0.047	0.03	0.022	0.012
632	0.628	0.383	0.252	0.166	0.108	0.068	0.047	0.03	0.022	0.012
632.5	0.618	0.377	0.248	0.163	0.107	0.067	0.046	0.029	0.021	0.012
633	0.608	0.372	0.244	0.161	0.105	0.066	0.045	0.029	0.021	0.011
633.5	0.598	0.365	0.24	0.158	0.103	0.065	0.044	0.028	0.021	0.011
634	0.589	0.359	0.236	0.155	0.101	0.064	0.043	0.028	0.02	0.011
634.5	0.579	0.353	0.232	0.153	0.1	0.063	0.043	0.027	0.02	0.011
635	0.569	0.348	0.228	0.15	0.098	0.062	0.042	0.027	0.02	0.011
635.5	0.559	0.341	0.224	0.147	0.096	0.061	0.041	0.027	0.019	0.01
636	0.55	0.336	0.22	0.145	0.095	0.06	0.041	0.026	0.019	0.01
636.5	0.539	0.329	0.216	0.142	0.093	0.059	0.04	0.026	0.019	0.01
637	0.529	0.324	0.212	0.14	0.091	0.057	0.039	0.026	0.019	0.01
637.5	0.519	0.317	0.208	0.137	0.089	0.056	0.038	0.025	0.018	0.01
638	0.51	0.311	0.204	0.135	0.088	0.055	0.038	0.025	0.018	0.01
638.5	0.5	0.305	0.2	0.132	0.086	0.054	0.037	0.024	0.018	0.009
639	0.49	0.3	0.196	0.129	0.084	0.053	0.036	0.024	0.017	0.009
639.5	0.48	0.293	0.192	0.127	0.083	0.052	0.035	0.023	0.017	0.009
640	0.471	0.288	0.188	0.124	0.081	0.051	0.035	0.023	0.017	0.009
640.5	0.461	0.282	0.184	0.121	0.079	0.05	0.034	0.022	0.016	0.009
641	0.452	0.276	0.181	0.119	0.078	0.049	0.033	0.022	0.016	0.009
641.5	0.443	0.27	0.177	0.116	0.076	0.048	0.032	0.021	0.015	0.008
642	0.433	0.265	0.173	0.114	0.074	0.047	0.032	0.021	0.015	0.008
642.5	0.424	0.259	0.169	0.111	0.073	0.046	0.031	0.02	0.015	0.008
643	0.414	0.253	0.165	0.109	0.071	0.045	0.03	0.02	0.015	0.008
643.5	0.405	0.248	0.162	0.107	0.069	0.044	0.03	0.019	0.014	0.008
644	0.396	0.242	0.158	0.104	0.068	0.042	0.029	0.019	0.014	0.008
644.5	0.387	0.236	0.154	0.102	0.066	0.042	0.028	0.018	0.014	0.007
645	0.378	0.231	0.151	0.099	0.065	0.041	0.028	0.018	0.013	0.007
645.5	0.369	0.226	0.147	0.097	0.063	0.04	0.027	0.018	0.013	0.007
646	0.36	0.22	0.143	0.094	0.062	0.039	0.026	0.017	0.013	0.007
646.5	0.352	0.215	0.14	0.092	0.06	0.038	0.026	0.017	0.012	0.007
647	0.343	0.209	0.136	0.09	0.058	0.036	0.025	0.016	0.012	0.006
647.5	0.335	0.204	0.133	0.087	0.057	0.035	0.024	0.016	0.012	0.006
648	0.326	0.199	0.129	0.085	0.055	0.034	0.023	0.015	0.011	0.006
648.5	0.318	0.194	0.126	0.083	0.054	0.034	0.023	0.015	0.011	0.006
649	0.309	0.189	0.123	0.081	0.053	0.033	0.022	0.014	0.01	0.006
649.5	0.301	0.184	0.119	0.079	0.051	0.032	0.022	0.014	0.01	0.006
650	0.293	0.179	0.116	0.076	0.049	0.031	0.021	0.013	0.01	0.005
650.5	0.285	0.174	0.113	0.074	0.048	0.03	0.02	0.013	0.01	0.005
651	0.277	0.169	0.109	0.072	0.047	0.029	0.02	0.013	0.009	0.005
651.5	0.269	0.164	0.106	0.07	0.045	0.028	0.019	0.012	0.009	0.005
652	0.262	0.159	0.103	0.068	0.044	0.027	0.019	0.012	0.009	0.005
652.5	0.254	0.155	0.1	0.066	0.043	0.027	0.018	0.012	0.009	0.005
653	0.246	0.15	0.097	0.064	0.041	0.026	0.017	0.011	0.008	0.004
653.5	0.239	0.145	0.094	0.062	0.04	0.025	0.017	0.011	0.008	0.004
654	0.232	0.141	0.091	0.06	0.039	0.024	0.016	0.011	0.008	0.004
654.5	0.225	0.136	0.088	0.058	0.037	0.023	0.016	0.01	0.008	0.004
655	0.218	0.132	0.085	0.056	0.036	0.023	0.015	0.01	0.007	0.004
655.5	0.211	0.128	0.083	0.054	0.035	0.022	0.015	0.01	0.007	0.004
656	0.204	0.124	0.08	0.053	0.034	0.021	0.015	0.009	0.007	0.004
656.5	0.197	0.12	0.077	0.051	0.032	0.02	0.014	0.009	0.006	0.004
657	0.191	0.116	0.075	0.049	0.031	0.019	0.013	0.008	0.006	0.003
657.5	0.184	0.112	0.072	0.047	0.03	0.018	0.013	0.008	0.006	0.003
658	0.179	0.108	0.07	0.046	0.029	0.018	0.012	0.007	0.006	0.003
658.5	0.172	0.104	0.067	0.044	0.028	0.017	0.012	0.007	0.005	0.002
659	0.167	0.101	0.065	0.042	0.026	0.016	0.012	0.007	0.005	0.002
659.5	0.161	0.097	0.062	0.041	0.025	0.016	0.011	0.006	0.005	0.002
660	0.156	0.094	0.06	0.039	0.024	0.016	0.011	0.006	0.005	0.002
660.5	0.151	0.091	0.058	0.038	0.024	0.015	0.011	0.006	0.005	0.002
661	0.147	0.088	0.056	0.037	0.024	0.015	0.011	0.006	0.006	0.003
661.5	0.142	0.086	0.055	0.036	0.024	0.015	0.011	0.007	0.006	0.003
662	0.138	0.083	0.053	0.035	0.023	0.015	0.011	0.007	0.006	0.003
662.5	0.134	0.081	0.052	0.034	0.023	0.015	0.01	0.007	0.006	0.003
663	0.13	0.079	0.05	0.034	0.022	0.014	0.01	0.007	0.005	0.003
663.5	0.127	0.076	0.049	0.033	0.022	0.014	0.01	0.007	0.005	0.003
664	0.123	0.074	0.047	0.032	0.021	0.013	0.009	0.006	0.005	0.003
664.5	0.119	0.072	0.046	0.031	0.02	0.013	0.008	0.006	0.005	0.003
665	0.115	0.069	0.044	0.03	0.019	0.012	0.007	0.005	0.004	0.002
665.5	0.112	0.067	0.043	0.028	0.018	0.011	0.007	0.005	0.003	0.002
666	0.108	0.065	0.041	0.027	0.018	0.01	0.006	0.005	0.003	0.001
666.5	0.105	0.063	0.04	0.027	0.017	0.01	0.006	0.005	0.003	0.002
667	0.102	0.062	0.039	0.026	0.017	0.01	0.006	0.005	0.003	0.002
667.5	0.099	0.06	0.038	0.025	0.017	0.01	0.007	0.005	0.004	0.002
668	0.096	0.058	0.037	0.025	0.017	0.011	0.007	0.005	0.004	0.002
668.5	0.093	0.056	0.036	0.024	0.016	0.011	0.007	0.005	0.004	0.003
669	0.089	0.054	0.034	0.023	0.016	0.01	0.007	0.005	0.004	0.002
669.5	0.086	0.052	0.033	0.022	0.014	0.009	0.006	0.004	0.003	0.001
670	0.083	0.05	0.032	0.021	0.013	0.008	0.005	0.004	0.003	0.002
670.5	0.08	0.048	0.03	0.02	0.013	0.008	0.004	0.004	0.003	0.001
671	0.077	0.047	0.029	0.019	0.012	0.008	0.004	0.004	0.003	0.001
671.5	0.074	0.045	0.028	0.019	0.012	0.008	0.004	0.004	0.003	0.002
672	0.072	0.043	0.027	0.019	0.012	0.008	0.005	0.004	0.003	0.002
672.5	0.069	0.042	0.026	0.018	0.013	0.009	0.005	0.004	0.004	0.002
673	0.067	0.04	0.025	0.017	0.012	0.008	0.005	0.004	0.004	0.002
673.5	0.064	0.038	0.024	0.016	0.011	0.007	0.004	0.003	0.003	0.002
674	0.062	0.037	0.023	0.015	0.01	0.007	0.004	0.003	0.003	0.001
674.5	0.059	0.035	0.022	0.015	0.01	0.006	0.004	0.003	0.003	0.001
675	0.057	0.033	0.021	0.014	0.009	0.006	0.003	0.002	0.002	0.001
675.5	0.054	0.032	0.02	0.013	0.009	0.006	0.003	0.002	0.002	0.001
676	0.052	0.031	0.019	0.013	0.008	0.005	0.003	0.002	0.002	0.001
676.5	0.05	0.03	0.018	0.013	0.008	0.005	0.003	0.003	0.002	0.001
677	0.048	0.028	0.018	0.012	0.008	0.005	0.003	0.002	0.002	0.001
677.5	0.046	0.027	0.017	0.012	0.008	0.005	0.003	0.002	0.002	0.001
678	0.044	0.026	0.016	0.011	0.007	0.005	0.002	0.002	0.002	0.001
678.5	0.043	0.025	0.016	0.011	0.007	0.005	0.003	0.002	0.002	0.001
679	0.041	0.024	0.015	0.011	0.007	0.005	0.003	0.002	0.002	0.001
679.5	0.039	0.023	0.014	0.01	0.007	0.004	0.003	0.002	0.002	0.001
680	0.038	0.022	0.014	0.01	0.006	0.004	0.002	0.002	0.002	0.001
680.5	0.036	0.021	0.013	0.009	0.006	0.004	0.002	0.002	0.002	0.001
681	0.035	0.021	0.012	0.009	0.006	0.004	0.002	0.002	0.002	0.001
681.5	0.033	0.019	0.012	0.008	0.005	0.003	0.002	0.001	0.001	0.001
682	0.032	0.019	0.011	0.008	0.005	0.003	0.002	0.001	0.001	0
682.5	0.03	0.018	0.01	0.007	0.005	0.003	0.001	0.001	0.001	0
683	0.029	0.017	0.01	0.007	0.004	0.003	0.001	0.001	0.001	0
683.5	0.027	0.016	0.009	0.006	0.004	0.002	0.001	0.001	0	0
684	0.026	0.015	0.009	0.006	0.004	0.002	0.001	0.001	0.001	0
684.5	0.025	0.014	0.008	0.006	0.004	0.002	0.001	0	0	0
685	0.024	0.014	0.008	0.006	0.004	0.002	0.001	0	0	0
685.5	0.023	0.013	0.007	0.005	0.003	0.001	0.001	0	0	0
686	0.023	0.013	0.007	0.005	0.003	0.002	0.001	0.001	0.001	0
686.5	0.022	0.013	0.007	0.005	0.003	0.002	0.001	0.001	0.001	0
687	0.021	0.013	0.007	0.005	0.004	0.002	0.001	0.001	0.001	0.001
687.5	0.021	0.012	0.007	0.005	0.004	0.002	0.002	0.001	0.001	0.001
688	0.021	0.012	0.007	0.006	0.004	0.003	0.002	0.002	0.002	0.001
688.5	0.02	0.012	0.007	0.005	0.004	0.003	0.002	0.002	0.002	0.001
689	0.019	0.011	0.007	0.005	0.004	0.003	0.002	0.002	0.002	0.001
689.5	0.018	0.011	0.007	0.005	0.004	0.003	0.002	0.002	0.002	0.001
690	0.017	0.01	0.006	0.005	0.003	0.002	0.002	0.001	0.001	0.001
690.5	0.016	0.01	0.006	0.004	0.003	0.002	0.001	0.001	0.001	0.001
691	0.016	0.009	0.005	0.004	0.003	0.002	0.001	0.001	0.001	0.001
691.5	0.015	0.009	0.005	0.004	0.003	0.002	0.001	0.001	0.001	0.001
692	0.014	0.008	0.005	0.004	0.002	0.001	0.001	0.001	0.001	0.001
692.5	0.014	0.008	0.004	0.003	0.002	0.001	0.001	0.001	0.001	0.001
693	0.013	0.008	0.004	0.003	0.002	0.001	0.001	0.001	0.001	0.001
693.5	0.013	0.007	0.004	0.003	0.002	0.001	0.001	0.001	0.001	0.001
694	0.012	0.006	0.004	0.003	0.002	0.001	0.001	0.001	0	0
694.5	0.011	0.006	0.004	0.003	0.002	0.001	0.001	0.001	0.001	0
695	0.011	0.006	0.004	0.003	0.002	0.001	0.001	0.001	0.001	0.001
695.5	0.01	0.005	0.003	0.003	0.002	0.001	0.001	0.001	0.001	0
696	0.01	0.005	0.003	0.003	0.002	0.001	0.001	0.001	0.001	0
696.5	0.009	0.005	0.003	0.003	0.002	0.002	0.001	0.001	0.001	0
697	0.009	0.005	0.003	0.003	0.002	0.002	0.001	0.001	0.001	0
697.5	0.008	0.005	0.003	0.002	0.002	0.001	0.001	0	0.001	0
698	0.008	0.004	0.002	0.002	0.002	0.001	0.001	0	0.001	0
698.5	0.007	0.004	0.002	0.002	0.002	0.001	0.001	0	0.001	0
699	0.007	0.004	0.002	0.002	0.002	0.001	0.001	0	0.001	0
699.5	0.007	0.003	0.002	0.001	0.001	0.001	0	0	0	0
700	0.006	0.003	0.001	0.001	0.001	0	0	0	0	0
700.5	0.006	0.003	0.001	0.001	0.001	0	0	0	0	0
701	0.005	0.003	0.001	0.001	0	0	0	-0.001	-0.001	0
701.5	0.005	0.002	0.001	0.001	0	0	-0.001	0	0	0
702	0.005	0.002	0.001	0.001	0	0	-0.001	0	0	0
702.5	0.005	0.002	0.001	0.001	0	0	0	0	0	0
703	0.004	0.002	0.001	0.001	0.001	0	0	0	0	0
703.5	0.004	0.002	0.001	0.001	0.001	0	0	0	0	0
704	0.004	0.002	0.001	0.001	0.001	0	0	0	0	0
704.5	0.004	0.002	0.001	0.001	0.001	0	0	0	0	0
705	0.003	0.002	-9.54098e-18	0.001	0	0	0	0	0	0
705.5	0.003	0.002	-9.54098e-18	0.001	0	0	0	0	0	0
706	0.003	0.001	-9.54098e-18	0	0	0	0	-0.001	-0.001	0
706.5	0.002	0.001	-9.54098e-18	0	0	0	-0.001	-0.001	-0.001	0
707	0.002	0.001	-9.54098e-18	0	0	0	-0.001	-0.001	-0.001	0
707.5	0.002	0.001	-9.54098e-18	0	0	0	-0.001	-0.001	-0.001	0
708	0.002	0.001	-9.54098e-18	0	0	0	0	0	0	0
708.5	0.002	0.001	-9.54098e-18	0	0	0	0	0	0	0
709	0.002	0.001	-9.54098e-18	0	0	0	0	0	0	0
709.5	0.002	0.001	-9.54098e-18	0	0	0	0	0	0	0
710	0.002	0.001	-9.54098e-18	0	0	0	0	0	0	0
710.5	0.001	0.001	-9.54098e-18	0	0	0	0	-0.001	0	0
711	0.001	0.001	-0.001	0	0	0	0	-0.001	-0.001	0
711.5	0.001	0	-0.001	0	0	-0.001	0	-0.001	-0.001	0
712	0.001	0	-0.001	0	0	-0.001	-0.001	-0.001	-0.001	0
712.5	0.001	0	-0.001	0	0	0	0	-0.001	-0.001	0
713	0.001	0	-0.001	0	0	0	0	-0.001	-0.001	0
713.5	0.001	0	-9.54098e-18	0	0	0	0	0	0	0
714	0.001	0	-0.001	0	0	0	0	0	0	0
714.5	0.001	0.001	-9.54098e-18	0	0	0	0	0	0	0
715	0.001	0	-9.54098e-18	0	0	0	0	0	0	0
715.5	0.001	0	-0.001	0	0	0	0	0	0	0
716	0	0	-0.001	0	0	0	0	0	0	0
716.5	0	0	-0.001	0	0	0	0	0	0	0
717	0	0	-0.001	0	0	0	0	0	0	0
717.5	0	0	-0.001	0	0	0	0	0	0	0
718	0	0	-9.54098e-18	0	0	0	0	0	0	0
718.5	0	0	-0.001	0	0	0	0	0	0	0
719	0	0	-9.54098e-18	0	0	0	0	0	0	0
719.5	0.002	0.002	0.001	0.001	0.001	0.001	0.001	0.001	0.001	0.001
720	0.004	0.003	0.002	0.003	0.002	0.002	0.002	0.002	0.003	0.003
720.5	0.006	0.005	0.003	0.004	0.003	0.003	0.003	0.002	0.005	0.004
721	0.008	0.007	0.004	0.005	0.004	0.004	0.004	0.003	0.006	0.005
721.5	0.01	0.009	0.005	0.006	0.005	0.005	0.005	0.004	0.008	0.006
722	0.01	0.009	0.005	0.006	0.005	0.005	0.005	0.004	0.008	0.006
722.5	0.01	0.009	0.005	0.005	0.005	0.005	0.005	0.004	0.008	0.006
723	0.01	0.008	0.005	0.005	0.006	0.005	0.005	0.004	0.008	0.006
723.5	0.01	0.008	0.005	0.005	0.006	0.005	0.005	0.004	0.008	0.006
724	0.01	0.008	0.005	0.005	0.006	0.005	0.005	0.004	0.008	0.006
724.5	0.009	0.008	0.005	0.005	0.006	0.005	0.005	0.004	0.008	0.006
725	0.009	0.008	0.005	0.005	0.006	0.005	0.005	0.004	0.008	0.006
725.5	0.009	0.008	0.005	0.005	0.005	0.005	0.005	0.004	0.007	0.006
726	0.009	0.008	0.005	0.005	0.005	0.004	0.005	0.004	0.007	0.006
726.5	0.009	0.008	0.005	0.005	0.005	0.004	0.005	0.004	0.007	0.006
727	0.009	0.008	0.005	0.005	0.005	0.005	0.005	0.004	0.008	0.006
727.5	0.009	0.008	0.005	0.006	0.005	0.005	0.005	0.004	0.008	0.006
728	0.009	0.008	0.006	0.006	0.005	0.005	0.006	0.004	0.008	0.006
728.5	0.009	0.008	0.006	0.006	0.006	0.005	0.006	0.004	0.008	0.006
729	0.009	0.008	0.006	0.006	0.006	0.005	0.005	0.004	0.008	0.006
729.5	0.009	0.008	0.006	0.006	0.006	0.005	0.006	0.004	0.008	0.006
730	0.009	0.008	0.006	0.005	0.006	0.005	0.006	0.004	0.008	0.006
730.5	0.009	0.008	0.006	0.005	0.006	0.005	0.005	0.004	0.008	0.006
731	0.009	0.008	0.006	0.005	0.006	0.005	0.006	0.004	0.008	0.006
731.5	0.009	0.008	0.006	0.005	0.006	0.005	0.006	0.004	0.008	0.006
732	0.009	0.008	0.006	0.005	0.006	0.005	0.006	0.004	0.008	0.006
732.5	0.009	0.008	0.006	0.006	0.006	0.005	0.007	0.004	0.008	0.006
733	0.009	0.008	0.006	0.006	0.006	0.005	0.007	0.004	0.008	0.007
733.5	0.01	0.008	0.006	0.005	0.006	0.005	0.005	0.004	0.008	0.006
734	0.009	0.008	0.005	0.005	0.006	0.005	0.005	0.004	0.008	0.006
734.5	0.009	0.008	0.006	0.005	0.006	0.005	0.006	0.004	0.008	0.006
735	0.009	0.008	0.006	0.005	0.006	0.005	0.006	0.004	0.008	0.006
735.5	0.009	0.008	0.006	0.005	0.006	0.005	0.006	0.004	0.008	0.006
736	0.01	0.008	0.006	0.006	0.007	0.005	0.006	0.004	0.009	0.007
736.5	0.01	0.008	0.006	0.006	0.007	0.005	0.006	0.005	0.009	0.007
737	0.009	0.008	0.006	0.006	0.007	0.005	0.006	0.004	0.009	0.007
737.5	0.009	0.008	0.006	0.006	0.007	0.005	0.006	0.004	0.009	0.007
738	0.009	0.008	0.006	0.006	0.007	0.005	0.006	0.005	0.008	0.007
738.5	0.009	0.008	0.006	0.006	0.006	0.005	0.006	0.005	0.008	0.007
739	0.009	0.008	0.006	0.006	0.006	0.005	0.006	0.005	0.009	0.007
739.5	0.009	0.008	0.006	0.006	0.006	0.005	0.006	0.005	0.009	0.007
740	0.009	0.008	0.006	0.006	0.006	0.005	0.006	0.005	0.009	0.007
740.5	0.009	0.009	0.006	0.007	0.006	0.005	0.006	0.005	0.009	0.007
741	0.009	0.009	0.006	0.006	0.006	0.005	0.006	0.005	0.009	0.007
741.5	0.009	0.009	0.006	0.006	0.006	0.006	0.006	0.005	0.009	0.007
742	0.009	0.009	0.006	0.006	0.006	0.006	0.006	0.005	0.009	0.007
742.5	0.009	0.009	0.006	0.006	0.006	0.006	0.006	0.005	0.009	0.007
743	0.009	0.008	0.006	0.006	0.006	0.006	0.006	0.005	0.009	0.007
743.5	0.009	0.008	0.006	0.006	0.006	0.006	0.006	0.005	0.009	0.007
744	0.009	0.008	0.006	0.006	0.006	0.005	0.006	0.005	0.008	0.007
744.5	0.009	0.008	0.006	0.006	0.006	0.005	0.006	0.005	0.008	0.007
745	0.009	0.008	0.006	0.005	0.006	0.005	0.006	0.005	0.008	0.007
745.5	0.009	0.008	0.007	0.006	0.006	0.005	0.006	0.005	0.008	0.007
746	0.009	0.008	0.007	0.006	0.006	0.005	0.006	0.005	0.008	0.007
746.5	0.009	0.008	0.006	0.006	0.006	0.005	0.006	0.004	0.008	0.007
747	0.009	0.008	0.007	0.006	0.006	0.005	0.006	0.004	0.008	0.007
747.5	0.009	0.008	0.007	0.006	0.006	0.005	0.006	0.004	0.009	0.007
748	0.009	0.008	0.006	0.005	0.006	0.005	0.006	0.004	0.009	0.007
748.5	0.009	0.008	0.006	0.005	0.006	0.005	0.006	0.004	0.009	0.007
749	0.009	0.008	0.006	0.005	0.006	0.005	0.006	0.004	0.009	0.007
749.5	0.009	0.008	0.006	0.005	0.006	0.005	0.006	0.005	0.009	0.007
750	0.009	0.008	0.006	0.006	0.006	0.005	0.006	0.005	0.008	0.007

## Sheet: Figure S7b
450	0.031	0.066	0.025	0.038	0.034	0.045	0.004	0.033	0.013	0.026	0.011	0.007	0.004	0.001	0.007
450.5	0.031	0.066	0.025	0.038	0.034	0.045	0.004	0.033	0.013	0.026	0.011	0.007	0.004	0.001	0.007
451	0.031	0.066	0.025	0.038	0.034	0.045	0.004	0.033	0.014	0.026	0.011	0.007	0.005	0.001	0.007
451.5	0.031	0.066	0.025	0.038	0.034	0.044	0.004	0.033	0.014	0.026	0.011	0.007	0.005	0.001	0.007
452	0.031	0.066	0.025	0.038	0.034	0.044	0.004	0.033	0.014	0.026	0.011	0.007	0.005	0.001	0.007
452.5	0.031	0.066	0.025	0.038	0.034	0.044	0.004	0.033	0.014	0.026	0.011	0.007	0.004	0.001	0.007
453	0.031	0.066	0.025	0.038	0.034	0.044	0.004	0.033	0.014	0.026	0.011	0.007	0.005	0.001	0.007
453.5	0.031	0.066	0.025	0.038	0.033	0.044	0.004	0.033	0.014	0.026	0.011	0.007	0.005	0.001	0.007
454	0.031	0.065	0.025	0.038	0.033	0.044	0.004	0.033	0.014	0.026	0.011	0.007	0.005	0.001	0.007
454.5	0.031	0.065	0.025	0.037	0.033	0.044	0.004	0.033	0.013	0.026	0.011	0.007	0.005	0.001	0.007
455	0.031	0.065	0.025	0.037	0.033	0.043	0.004	0.032	0.013	0.026	0.011	0.007	0.004	0.001	0.007
455.5	0.031	0.065	0.024	0.037	0.033	0.043	0.004	0.032	0.013	0.025	0.011	0.007	0.004	0.001	0.007
456	0.031	0.065	0.024	0.037	0.033	0.043	0.004	0.032	0.013	0.025	0.011	0.007	0.004	0.001	0.007
456.5	0.031	0.064	0.024	0.037	0.033	0.043	0.004	0.032	0.013	0.025	0.011	0.007	0.004	0.001	0.007
457	0.031	0.064	0.024	0.037	0.033	0.043	0.004	0.032	0.013	0.025	0.011	0.007	0.004	0.001	0.007
457.5	0.031	0.064	0.024	0.037	0.032	0.043	0.004	0.032	0.013	0.025	0.011	0.007	0.004	0.001	0.007
458	0.031	0.064	0.024	0.037	0.032	0.043	0.004	0.032	0.013	0.025	0.011	0.007	0.004	0.001	0.007
458.5	0.031	0.064	0.024	0.037	0.032	0.042	0.004	0.032	0.013	0.025	0.011	0.006	0.004	0.001	0.007
459	0.031	0.064	0.024	0.036	0.032	0.042	0.004	0.032	0.013	0.025	0.011	0.006	0.005	0.001	0.006
459.5	0.031	0.064	0.024	0.036	0.032	0.042	0.004	0.032	0.013	0.025	0.011	0.006	0.004	0.001	0.006
460	0.031	0.063	0.024	0.036	0.032	0.042	0.004	0.031	0.013	0.025	0.011	0.006	0.004	0.001	0.006
460.5	0.031	0.063	0.024	0.036	0.032	0.042	0.004	0.031	0.013	0.025	0.01	0.006	0.004	0.001	0.006
461	0.031	0.063	0.024	0.036	0.032	0.042	0.004	0.031	0.013	0.025	0.01	0.006	0.004	0.001	0.006
461.5	0.031	0.063	0.024	0.036	0.032	0.042	0.004	0.031	0.013	0.024	0.01	0.006	0.004	0.001	0.006
462	0.031	0.062	0.024	0.036	0.032	0.041	0.004	0.031	0.013	0.024	0.01	0.006	0.004	0.001	0.006
462.5	0.031	0.062	0.024	0.036	0.032	0.041	0.004	0.031	0.013	0.024	0.01	0.006	0.004	0.001	0.006
463	0.031	0.062	0.024	0.035	0.032	0.041	0.004	0.031	0.013	0.024	0.01	0.006	0.004	0.001	0.006
463.5	0.031	0.062	0.024	0.035	0.031	0.041	0.003	0.03	0.012	0.024	0.01	0.006	0.004	0.001	0.006
464	0.031	0.062	0.024	0.035	0.031	0.041	0.003	0.03	0.012	0.024	0.01	0.006	0.004	0.001	0.006
464.5	0.031	0.062	0.023	0.035	0.031	0.041	0.003	0.03	0.012	0.024	0.01	0.006	0.004	0.001	0.006
465	0.031	0.062	0.023	0.035	0.031	0.041	0.004	0.03	0.012	0.024	0.01	0.006	0.004	0.001	0.006
465.5	0.031	0.061	0.023	0.035	0.031	0.041	0.004	0.03	0.012	0.024	0.01	0.006	0.004	0.001	0.006
466	0.031	0.061	0.024	0.035	0.031	0.04	0.004	0.03	0.012	0.024	0.01	0.006	0.004	0.001	0.006
466.5	0.031	0.061	0.024	0.035	0.031	0.04	0.004	0.03	0.012	0.024	0.01	0.007	0.004	0.001	0.006
467	0.031	0.061	0.024	0.035	0.031	0.04	0.004	0.03	0.012	0.024	0.01	0.007	0.004	0.001	0.006
467.5	0.031	0.061	0.024	0.035	0.031	0.04	0.004	0.03	0.012	0.024	0.01	0.007	0.004	0.001	0.006
468	0.031	0.061	0.024	0.035	0.031	0.04	0.004	0.03	0.012	0.023	0.01	0.007	0.004	0.001	0.006
468.5	0.031	0.061	0.023	0.035	0.031	0.04	0.004	0.03	0.012	0.023	0.01	0.006	0.004	0.001	0.006
469	0.031	0.061	0.023	0.035	0.03	0.04	0.004	0.03	0.012	0.023	0.01	0.006	0.004	0.001	0.006
469.5	0.031	0.06	0.023	0.034	0.03	0.04	0.004	0.029	0.012	0.023	0.01	0.006	0.004	0.001	0.006
470	0.031	0.06	0.023	0.034	0.03	0.04	0.004	0.029	0.012	0.023	0.01	0.006	0.004	0.001	0.006
470.5	0.03	0.06	0.023	0.034	0.03	0.039	0.004	0.029	0.012	0.023	0.01	0.006	0.004	0.001	0.006
471	0.03	0.06	0.023	0.034	0.03	0.039	0.004	0.029	0.012	0.023	0.01	0.006	0.004	0.001	0.006
471.5	0.03	0.059	0.023	0.034	0.03	0.039	0.004	0.029	0.012	0.023	0.01	0.006	0.004	0.001	0.006
472	0.03	0.059	0.023	0.034	0.03	0.039	0.004	0.029	0.012	0.023	0.01	0.006	0.004	0.001	0.006
472.5	0.03	0.059	0.023	0.034	0.03	0.039	0.004	0.029	0.012	0.023	0.01	0.006	0.004	0.001	0.006
473	0.03	0.059	0.023	0.034	0.03	0.039	0.004	0.029	0.012	0.023	0.01	0.006	0.004	0.001	0.005
473.5	0.03	0.059	0.023	0.034	0.029	0.038	0.004	0.029	0.012	0.023	0.01	0.006	0.004	0.001	0.005
474	0.03	0.059	0.023	0.034	0.029	0.038	0.004	0.029	0.012	0.022	0.01	0.006	0.004	0.001	0.006
474.5	0.03	0.058	0.023	0.034	0.029	0.038	0.004	0.028	0.012	0.022	0.009	0.006	0.004	0.001	0.005
475	0.03	0.058	0.023	0.033	0.029	0.038	0.004	0.028	0.012	0.022	0.009	0.006	0.004	0.001	0.006
475.5	0.03	0.058	0.023	0.033	0.029	0.038	0.003	0.028	0.012	0.022	0.009	0.006	0.004	0.001	0.006
476	0.03	0.058	0.023	0.033	0.029	0.038	0.004	0.028	0.012	0.022	0.009	0.006	0.004	0.001	0.006
476.5	0.03	0.058	0.023	0.033	0.029	0.038	0.004	0.028	0.012	0.022	0.009	0.006	0.004	0.001	0.006
477	0.03	0.058	0.023	0.033	0.029	0.038	0.004	0.028	0.012	0.022	0.009	0.006	0.004	0.001	0.006
477.5	0.03	0.058	0.023	0.033	0.029	0.038	0.004	0.028	0.011	0.022	0.009	0.006	0.004	0.001	0.005
478	0.03	0.058	0.023	0.033	0.029	0.038	0.004	0.028	0.011	0.022	0.009	0.006	0.004	0.001	0.005
478.5	0.031	0.057	0.023	0.033	0.029	0.037	0.004	0.028	0.011	0.022	0.009	0.006	0.004	0.001	0.005
479	0.031	0.057	0.023	0.033	0.029	0.037	0.003	0.027	0.011	0.022	0.009	0.006	0.004	0.001	0.005
479.5	0.031	0.057	0.023	0.033	0.028	0.037	0.003	0.027	0.011	0.022	0.009	0.006	0.004	0.001	0.005
480	0.031	0.057	0.022	0.033	0.028	0.037	0.003	0.027	0.011	0.021	0.009	0.006	0.004	0.001	0.005
480.5	0.031	0.057	0.023	0.033	0.028	0.037	0.003	0.027	0.011	0.021	0.009	0.006	0.004	0.001	0.005
481	0.031	0.057	0.023	0.033	0.028	0.037	0.003	0.027	0.011	0.021	0.009	0.006	0.004	0.001	0.005
481.5	0.031	0.057	0.023	0.033	0.028	0.037	0.004	0.027	0.011	0.021	0.009	0.006	0.004	0.001	0.005
482	0.031	0.057	0.023	0.033	0.028	0.037	0.004	0.027	0.011	0.021	0.009	0.006	0.004	0.001	0.005
482.5	0.031	0.057	0.023	0.033	0.028	0.037	0.004	0.027	0.011	0.021	0.009	0.006	0.004	0.001	0.005
483	0.031	0.057	0.023	0.033	0.028	0.036	0.004	0.027	0.011	0.021	0.009	0.006	0.004	0.001	0.005
483.5	0.031	0.057	0.023	0.032	0.028	0.036	0.004	0.027	0.011	0.021	0.009	0.006	0.004	0.001	0.005
484	0.031	0.057	0.023	0.032	0.028	0.036	0.004	0.027	0.011	0.021	0.009	0.006	0.004	0.001	0.005
484.5	0.032	0.057	0.023	0.032	0.028	0.036	0.004	0.027	0.011	0.021	0.009	0.006	0.004	0.001	0.005
485	0.032	0.056	0.023	0.032	0.028	0.036	0.004	0.027	0.011	0.021	0.009	0.006	0.004	0.001	0.005
485.5	0.032	0.056	0.023	0.032	0.028	0.036	0.004	0.027	0.011	0.021	0.009	0.006	0.004	0.001	0.005
486	0.032	0.056	0.023	0.032	0.028	0.036	0.004	0.027	0.011	0.021	0.009	0.005	0.004	0.001	0.005
486.5	0.032	0.056	0.023	0.032	0.028	0.036	0.004	0.026	0.011	0.021	0.009	0.005	0.003	0.001	0.005
487	0.032	0.056	0.023	0.032	0.028	0.035	0.004	0.026	0.011	0.021	0.009	0.005	0.003	0.001	0.005
487.5	0.033	0.056	0.023	0.032	0.028	0.035	0.004	0.026	0.011	0.021	0.009	0.005	0.003	0.001	0.005
488	0.033	0.056	0.023	0.032	0.028	0.035	0.004	0.026	0.011	0.02	0.009	0.005	0.003	0.001	0.005
488.5	0.033	0.056	0.023	0.032	0.028	0.035	0.004	0.026	0.011	0.02	0.009	0.005	0.003	0.001	0.005
489	0.033	0.056	0.023	0.032	0.028	0.035	0.004	0.026	0.011	0.021	0.009	0.005	0.003	0.001	0.005
489.5	0.033	0.056	0.024	0.032	0.028	0.035	0.004	0.026	0.011	0.021	0.009	0.005	0.003	0.001	0.005
490	0.033	0.056	0.024	0.032	0.028	0.035	0.004	0.026	0.011	0.021	0.009	0.005	0.003	0.001	0.005
490.5	0.034	0.056	0.024	0.032	0.028	0.035	0.004	0.026	0.01	0.021	0.009	0.005	0.003	0.001	0.005
491	0.034	0.056	0.024	0.032	0.028	0.035	0.004	0.026	0.01	0.02	0.009	0.005	0.003	0.001	0.005
491.5	0.034	0.056	0.024	0.032	0.028	0.035	0.004	0.026	0.01	0.02	0.009	0.005	0.003	0.001	0.005
492	0.035	0.056	0.024	0.033	0.028	0.035	0.004	0.026	0.01	0.02	0.009	0.005	0.003	0.001	0.005
492.5	0.035	0.056	0.024	0.032	0.028	0.035	0.004	0.026	0.01	0.02	0.009	0.005	0.003	0.001	0.005
493	0.035	0.056	0.024	0.032	0.028	0.035	0.004	0.026	0.01	0.02	0.008	0.005	0.003	0.001	0.005
493.5	0.036	0.056	0.025	0.032	0.027	0.035	0.004	0.026	0.01	0.02	0.008	0.005	0.003	0.001	0.006
494	0.036	0.057	0.025	0.032	0.027	0.035	0.004	0.026	0.01	0.02	0.008	0.005	0.003	0.001	0.006
494.5	0.036	0.057	0.025	0.033	0.028	0.035	0.004	0.026	0.01	0.02	0.008	0.006	0.003	0.001	0.006
495	0.037	0.057	0.025	0.033	0.028	0.035	0.004	0.026	0.01	0.02	0.008	0.005	0.003	0.001	0.006
495.5	0.037	0.057	0.025	0.033	0.028	0.034	0.004	0.026	0.01	0.02	0.008	0.005	0.003	0.001	0.006
496	0.038	0.057	0.026	0.033	0.028	0.034	0.004	0.026	0.01	0.02	0.008	0.005	0.003	0.001	0.006
496.5	0.038	0.057	0.026	0.033	0.028	0.034	0.004	0.026	0.01	0.02	0.009	0.006	0.003	0.001	0.006
497	0.038	0.057	0.026	0.033	0.028	0.034	0.004	0.025	0.01	0.019	0.008	0.006	0.003	0.001	0.005
497.5	0.038	0.057	0.026	0.033	0.028	0.034	0.004	0.025	0.01	0.019	0.008	0.005	0.003	0.001	0.005
498	0.039	0.058	0.026	0.033	0.028	0.034	0.004	0.025	0.01	0.019	0.008	0.005	0.003	0.001	0.005
498.5	0.04	0.058	0.026	0.033	0.028	0.034	0.004	0.025	0.01	0.019	0.008	0.005	0.003	0.001	0.005
499	0.04	0.058	0.027	0.033	0.028	0.034	0.005	0.025	0.01	0.019	0.008	0.006	0.003	0.001	0.005
499.5	0.04	0.058	0.027	0.033	0.028	0.034	0.005	0.025	0.01	0.019	0.008	0.006	0.003	0.001	0.005
500	0.041	0.058	0.027	0.033	0.028	0.034	0.005	0.025	0.01	0.019	0.008	0.006	0.003	0.001	0.005
500.5	0.041	0.058	0.027	0.033	0.028	0.034	0.005	0.025	0.01	0.019	0.008	0.006	0.003	0.001	0.005
501	0.042	0.059	0.027	0.033	0.028	0.034	0.005	0.025	0.01	0.019	0.008	0.006	0.003	0.001	0.005
501.5	0.042	0.059	0.028	0.033	0.028	0.034	0.005	0.025	0.01	0.019	0.008	0.006	0.003	0.001	0.005
502	0.043	0.059	0.028	0.034	0.028	0.034	0.005	0.025	0.01	0.019	0.008	0.006	0.003	0.001	0.005
502.5	0.043	0.059	0.028	0.034	0.028	0.034	0.005	0.025	0.01	0.019	0.008	0.006	0.003	0.001	0.005
503	0.044	0.06	0.029	0.034	0.028	0.034	0.005	0.025	0.01	0.019	0.008	0.006	0.003	0.001	0.005
503.5	0.044	0.06	0.029	0.034	0.028	0.034	0.005	0.025	0.01	0.019	0.008	0.006	0.003	0.001	0.005
504	0.045	0.06	0.029	0.034	0.028	0.034	0.005	0.025	0.01	0.019	0.008	0.006	0.003	0.001	0.005
504.5	0.045	0.06	0.029	0.034	0.028	0.034	0.005	0.025	0.01	0.019	0.008	0.006	0.003	0.001	0.005
505	0.046	0.061	0.029	0.034	0.029	0.034	0.005	0.025	0.011	0.019	0.008	0.006	0.003	0.001	0.005
505.5	0.047	0.061	0.03	0.034	0.029	0.034	0.005	0.025	0.011	0.019	0.008	0.006	0.004	0.001	0.005
506	0.047	0.061	0.03	0.035	0.029	0.034	0.005	0.025	0.011	0.019	0.008	0.006	0.003	0.001	0.005
506.5	0.048	0.062	0.03	0.035	0.029	0.034	0.005	0.025	0.011	0.019	0.008	0.006	0.003	0.001	0.005
507	0.048	0.062	0.03	0.035	0.029	0.034	0.005	0.025	0.011	0.019	0.008	0.006	0.003	0.001	0.005
507.5	0.049	0.062	0.031	0.035	0.029	0.034	0.006	0.025	0.011	0.019	0.008	0.006	0.003	0.001	0.005
508	0.049	0.063	0.031	0.035	0.029	0.034	0.006	0.025	0.011	0.019	0.008	0.006	0.003	0.001	0.005
508.5	0.05	0.063	0.031	0.035	0.029	0.034	0.006	0.025	0.011	0.019	0.008	0.006	0.003	0.001	0.005
509	0.051	0.063	0.032	0.036	0.029	0.034	0.006	0.025	0.011	0.019	0.008	0.006	0.003	0.001	0.005
509.5	0.052	0.064	0.032	0.036	0.029	0.035	0.006	0.025	0.011	0.019	0.008	0.006	0.003	0.001	0.005
510	0.052	0.064	0.032	0.036	0.03	0.035	0.006	0.025	0.011	0.018	0.008	0.006	0.004	0.001	0.005
510.5	0.053	0.065	0.033	0.036	0.03	0.035	0.006	0.025	0.011	0.018	0.008	0.006	0.004	0.001	0.006
511	0.054	0.065	0.033	0.036	0.03	0.035	0.007	0.025	0.011	0.019	0.008	0.006	0.003	0.001	0.006
511.5	0.055	0.066	0.034	0.037	0.03	0.035	0.007	0.025	0.011	0.019	0.008	0.006	0.003	0.001	0.006
512	0.056	0.066	0.034	0.037	0.03	0.035	0.007	0.025	0.011	0.019	0.008	0.006	0.003	0.001	0.006
512.5	0.056	0.066	0.035	0.037	0.03	0.035	0.007	0.025	0.011	0.019	0.008	0.006	0.004	0.001	0.006
513	0.057	0.067	0.035	0.037	0.031	0.035	0.007	0.025	0.011	0.018	0.008	0.006	0.003	0.001	0.006
513.5	0.058	0.067	0.035	0.037	0.031	0.035	0.007	0.025	0.011	0.018	0.008	0.006	0.003	0.001	0.006
514	0.059	0.068	0.036	0.038	0.031	0.035	0.007	0.025	0.011	0.018	0.008	0.006	0.003	0.001	0.006
514.5	0.06	0.068	0.036	0.038	0.031	0.035	0.007	0.025	0.011	0.018	0.008	0.006	0.003	0.001	0.006
515	0.06	0.068	0.037	0.038	0.031	0.035	0.007	0.025	0.012	0.018	0.008	0.006	0.004	0.001	0.006
515.5	0.061	0.069	0.037	0.038	0.031	0.035	0.007	0.025	0.012	0.018	0.008	0.006	0.004	0.001	0.006
516	0.062	0.069	0.038	0.039	0.031	0.035	0.008	0.025	0.012	0.018	0.008	0.006	0.004	0.001	0.006
516.5	0.063	0.07	0.038	0.039	0.032	0.036	0.008	0.025	0.012	0.018	0.008	0.006	0.004	0.001	0.006
517	0.064	0.071	0.038	0.039	0.032	0.036	0.008	0.025	0.012	0.018	0.008	0.006	0.003	0.001	0.006
517.5	0.065	0.071	0.039	0.04	0.032	0.036	0.008	0.025	0.012	0.018	0.008	0.006	0.004	0.002	0.006
518	0.066	0.072	0.039	0.04	0.033	0.036	0.008	0.025	0.012	0.018	0.008	0.006	0.004	0.002	0.006
518.5	0.067	0.072	0.04	0.04	0.033	0.036	0.008	0.025	0.012	0.018	0.008	0.006	0.004	0.002	0.006
519	0.068	0.073	0.04	0.04	0.033	0.036	0.008	0.025	0.012	0.018	0.008	0.006	0.004	0.002	0.006
519.5	0.069	0.074	0.041	0.041	0.033	0.036	0.009	0.025	0.012	0.019	0.008	0.006	0.004	0.002	0.006
520	0.07	0.074	0.041	0.041	0.033	0.036	0.009	0.025	0.012	0.019	0.008	0.006	0.004	0.002	0.006
520.5	0.072	0.075	0.042	0.042	0.033	0.036	0.009	0.025	0.012	0.019	0.008	0.006	0.004	0.002	0.006
521	0.073	0.076	0.043	0.042	0.034	0.037	0.009	0.025	0.012	0.019	0.008	0.006	0.004	0.002	0.006
521.5	0.074	0.076	0.043	0.042	0.034	0.037	0.01	0.026	0.012	0.019	0.009	0.006	0.004	0.002	0.006
522	0.075	0.077	0.044	0.043	0.034	0.037	0.01	0.026	0.012	0.019	0.009	0.006	0.004	0.002	0.006
522.5	0.076	0.078	0.044	0.043	0.034	0.037	0.01	0.026	0.012	0.019	0.009	0.006	0.004	0.002	0.006
523	0.077	0.079	0.045	0.043	0.035	0.037	0.01	0.026	0.012	0.018	0.008	0.006	0.004	0.002	0.006
523.5	0.078	0.079	0.046	0.044	0.035	0.037	0.01	0.026	0.012	0.018	0.008	0.006	0.004	0.002	0.006
524	0.08	0.08	0.046	0.044	0.035	0.037	0.01	0.026	0.012	0.018	0.008	0.006	0.004	0.002	0.006
524.5	0.081	0.081	0.047	0.044	0.036	0.037	0.01	0.026	0.013	0.019	0.008	0.006	0.004	0.002	0.006
525	0.082	0.081	0.048	0.045	0.036	0.038	0.011	0.026	0.013	0.019	0.009	0.006	0.004	0.002	0.006
525.5	0.083	0.082	0.048	0.045	0.036	0.038	0.011	0.026	0.013	0.019	0.009	0.007	0.004	0.002	0.006
526	0.085	0.083	0.049	0.046	0.036	0.038	0.011	0.026	0.013	0.019	0.009	0.007	0.004	0.002	0.007
526.5	0.086	0.084	0.05	0.046	0.037	0.038	0.011	0.026	0.013	0.019	0.009	0.007	0.004	0.002	0.007
527	0.087	0.085	0.05	0.047	0.037	0.039	0.012	0.026	0.013	0.019	0.009	0.007	0.004	0.002	0.007
527.5	0.089	0.085	0.051	0.047	0.037	0.039	0.012	0.026	0.013	0.019	0.009	0.007	0.004	0.002	0.007
528	0.09	0.086	0.052	0.048	0.038	0.039	0.012	0.026	0.013	0.019	0.009	0.007	0.004	0.002	0.007
528.5	0.091	0.087	0.053	0.048	0.038	0.039	0.012	0.026	0.014	0.019	0.009	0.007	0.004	0.002	0.007
529	0.093	0.088	0.053	0.048	0.038	0.039	0.012	0.026	0.014	0.019	0.009	0.007	0.004	0.002	0.007
529.5	0.094	0.089	0.054	0.049	0.039	0.039	0.012	0.027	0.014	0.019	0.009	0.007	0.004	0.002	0.007
530	0.095	0.09	0.054	0.049	0.039	0.039	0.013	0.027	0.014	0.019	0.009	0.007	0.004	0.002	0.007
530.5	0.097	0.09	0.055	0.05	0.039	0.04	0.013	0.027	0.014	0.019	0.009	0.007	0.004	0.002	0.007
531	0.098	0.091	0.056	0.05	0.04	0.04	0.013	0.027	0.014	0.019	0.009	0.007	0.004	0.002	0.007
531.5	0.1	0.092	0.057	0.05	0.04	0.04	0.013	0.027	0.014	0.019	0.009	0.007	0.004	0.002	0.007
532	0.101	0.093	0.057	0.051	0.04	0.04	0.013	0.027	0.014	0.019	0.009	0.007	0.004	0.002	0.007
532.5	0.103	0.094	0.058	0.052	0.041	0.04	0.014	0.027	0.014	0.019	0.009	0.007	0.004	0.002	0.007
533	0.104	0.095	0.059	0.052	0.041	0.041	0.014	0.027	0.014	0.019	0.009	0.007	0.004	0.002	0.007
533.5	0.106	0.096	0.06	0.053	0.041	0.041	0.014	0.027	0.014	0.019	0.009	0.007	0.004	0.002	0.007
534	0.107	0.097	0.061	0.053	0.042	0.041	0.014	0.027	0.014	0.019	0.009	0.007	0.004	0.002	0.007
534.5	0.109	0.098	0.062	0.054	0.042	0.041	0.015	0.028	0.015	0.019	0.009	0.007	0.004	0.003	0.007
535	0.111	0.099	0.063	0.054	0.043	0.042	0.015	0.028	0.015	0.019	0.009	0.007	0.004	0.003	0.007
535.5	0.112	0.1	0.064	0.055	0.043	0.042	0.015	0.028	0.015	0.019	0.009	0.007	0.004	0.003	0.008
536	0.114	0.101	0.065	0.055	0.043	0.042	0.015	0.028	0.015	0.019	0.009	0.007	0.004	0.003	0.008
536.5	0.116	0.103	0.066	0.056	0.044	0.042	0.016	0.028	0.015	0.019	0.009	0.007	0.004	0.003	0.008
537	0.118	0.104	0.067	0.057	0.045	0.042	0.016	0.028	0.015	0.02	0.009	0.007	0.004	0.003	0.008
537.5	0.119	0.105	0.068	0.058	0.045	0.043	0.016	0.029	0.015	0.02	0.01	0.007	0.004	0.003	0.008
538	0.121	0.106	0.069	0.058	0.046	0.043	0.017	0.029	0.015	0.02	0.01	0.007	0.004	0.003	0.008
538.5	0.123	0.107	0.069	0.059	0.046	0.043	0.017	0.029	0.015	0.02	0.01	0.007	0.005	0.003	0.009
539	0.125	0.108	0.07	0.059	0.046	0.044	0.017	0.029	0.015	0.02	0.01	0.007	0.005	0.003	0.009
539.5	0.126	0.11	0.071	0.06	0.047	0.044	0.017	0.029	0.015	0.02	0.01	0.007	0.005	0.003	0.009
540	0.128	0.111	0.072	0.06	0.047	0.044	0.018	0.029	0.016	0.02	0.01	0.008	0.005	0.003	0.009
540.5	0.13	0.112	0.074	0.061	0.048	0.045	0.018	0.03	0.016	0.02	0.01	0.008	0.005	0.003	0.009
541	0.132	0.113	0.075	0.062	0.048	0.045	0.018	0.03	0.016	0.02	0.01	0.008	0.005	0.003	0.009
541.5	0.134	0.114	0.076	0.062	0.049	0.045	0.018	0.03	0.016	0.02	0.01	0.008	0.005	0.003	0.009
542	0.136	0.116	0.077	0.063	0.049	0.046	0.019	0.03	0.016	0.02	0.01	0.008	0.005	0.003	0.009
542.5	0.138	0.117	0.078	0.064	0.05	0.046	0.019	0.03	0.016	0.02	0.01	0.008	0.005	0.003	0.009
543	0.14	0.118	0.079	0.065	0.05	0.046	0.019	0.03	0.016	0.02	0.01	0.008	0.005	0.003	0.009
543.5	0.142	0.12	0.08	0.065	0.051	0.047	0.02	0.03	0.017	0.02	0.011	0.008	0.005	0.003	0.009
544	0.144	0.121	0.081	0.066	0.051	0.047	0.02	0.03	0.017	0.021	0.011	0.008	0.005	0.003	0.009
544.5	0.146	0.123	0.082	0.067	0.052	0.047	0.02	0.031	0.017	0.021	0.011	0.008	0.005	0.003	0.009
545	0.148	0.124	0.083	0.067	0.052	0.047	0.02	0.031	0.017	0.021	0.011	0.008	0.005	0.003	0.01
545.5	0.15	0.125	0.084	0.068	0.053	0.048	0.021	0.031	0.017	0.021	0.011	0.008	0.005	0.003	0.01
546	0.152	0.127	0.085	0.069	0.053	0.048	0.021	0.031	0.017	0.021	0.011	0.009	0.005	0.003	0.01
546.5	0.154	0.128	0.086	0.07	0.054	0.048	0.021	0.031	0.018	0.021	0.011	0.009	0.005	0.004	0.01
547	0.156	0.13	0.088	0.07	0.054	0.049	0.022	0.031	0.018	0.021	0.011	0.008	0.005	0.004	0.01
547.5	0.158	0.131	0.089	0.071	0.055	0.049	0.022	0.032	0.018	0.021	0.011	0.008	0.005	0.004	0.01
548	0.16	0.133	0.09	0.072	0.055	0.05	0.023	0.032	0.018	0.021	0.011	0.009	0.005	0.004	0.01
548.5	0.163	0.134	0.091	0.073	0.056	0.05	0.023	0.032	0.018	0.021	0.011	0.009	0.005	0.004	0.01
549	0.165	0.136	0.092	0.073	0.057	0.05	0.023	0.032	0.018	0.021	0.011	0.009	0.005	0.004	0.01
549.5	0.167	0.137	0.094	0.074	0.057	0.051	0.024	0.032	0.019	0.021	0.011	0.009	0.005	0.004	0.01
550	0.169	0.139	0.095	0.075	0.058	0.051	0.024	0.033	0.019	0.022	0.011	0.009	0.005	0.004	0.01
550.5	0.171	0.14	0.096	0.076	0.059	0.052	0.024	0.033	0.019	0.022	0.011	0.009	0.005	0.004	0.01
551	0.174	0.142	0.097	0.077	0.059	0.052	0.025	0.033	0.019	0.022	0.012	0.009	0.005	0.004	0.01
551.5	0.176	0.144	0.099	0.078	0.06	0.052	0.025	0.033	0.019	0.022	0.012	0.009	0.006	0.004	0.01
552	0.178	0.145	0.1	0.079	0.06	0.053	0.026	0.034	0.019	0.022	0.012	0.009	0.006	0.004	0.01
552.5	0.181	0.147	0.101	0.079	0.061	0.053	0.026	0.034	0.02	0.022	0.012	0.009	0.006	0.004	0.01
553	0.183	0.148	0.102	0.08	0.061	0.053	0.026	0.034	0.02	0.022	0.012	0.009	0.006	0.004	0.01
553.5	0.185	0.15	0.103	0.081	0.062	0.054	0.026	0.034	0.02	0.022	0.012	0.009	0.006	0.004	0.01
554	0.187	0.151	0.105	0.082	0.063	0.054	0.027	0.034	0.02	0.022	0.012	0.009	0.006	0.004	0.01
554.5	0.189	0.153	0.106	0.083	0.063	0.055	0.027	0.034	0.02	0.022	0.012	0.009	0.006	0.004	0.01
555	0.191	0.155	0.107	0.084	0.064	0.055	0.027	0.035	0.02	0.023	0.012	0.01	0.006	0.004	0.01
555.5	0.194	0.156	0.108	0.084	0.065	0.056	0.028	0.035	0.021	0.023	0.012	0.01	0.006	0.004	0.01
556	0.196	0.158	0.109	0.085	0.065	0.056	0.028	0.035	0.021	0.023	0.012	0.01	0.006	0.004	0.01
556.5	0.198	0.16	0.111	0.086	0.066	0.056	0.029	0.035	0.021	0.023	0.012	0.01	0.006	0.004	0.01
557	0.2	0.161	0.112	0.087	0.066	0.057	0.029	0.035	0.021	0.023	0.012	0.01	0.006	0.004	0.01
557.5	0.202	0.163	0.113	0.088	0.067	0.057	0.029	0.036	0.021	0.023	0.013	0.01	0.006	0.004	0.01
558	0.205	0.164	0.114	0.089	0.067	0.057	0.03	0.036	0.021	0.023	0.013	0.01	0.006	0.004	0.01
558.5	0.207	0.166	0.115	0.089	0.068	0.058	0.03	0.036	0.022	0.023	0.013	0.01	0.006	0.004	0.009
559	0.209	0.168	0.116	0.09	0.069	0.058	0.03	0.036	0.022	0.023	0.013	0.01	0.006	0.004	0.009
559.5	0.211	0.169	0.118	0.091	0.069	0.059	0.031	0.036	0.022	0.023	0.013	0.01	0.006	0.004	0.009
560	0.213	0.171	0.119	0.092	0.07	0.059	0.031	0.037	0.022	0.024	0.013	0.01	0.006	0.004	0.009
560.5	0.215	0.173	0.12	0.093	0.071	0.059	0.032	0.037	0.022	0.024	0.013	0.01	0.006	0.005	0.009
561	0.218	0.174	0.121	0.094	0.072	0.06	0.032	0.037	0.023	0.024	0.013	0.01	0.006	0.005	0.009
561.5	0.22	0.176	0.123	0.095	0.072	0.06	0.032	0.037	0.023	0.024	0.013	0.011	0.006	0.005	0.009
562	0.222	0.177	0.124	0.096	0.073	0.061	0.032	0.038	0.023	0.024	0.013	0.011	0.006	0.005	0.009
562.5	0.224	0.179	0.125	0.096	0.073	0.061	0.033	0.038	0.023	0.024	0.013	0.011	0.006	0.005	0.008
563	0.226	0.181	0.126	0.097	0.074	0.061	0.033	0.038	0.023	0.024	0.013	0.011	0.006	0.005	0.008
563.5	0.228	0.182	0.127	0.098	0.074	0.062	0.034	0.038	0.023	0.024	0.014	0.011	0.006	0.005	0.008
564	0.23	0.184	0.128	0.099	0.075	0.062	0.034	0.038	0.024	0.024	0.014	0.011	0.007	0.005	0.008
564.5	0.232	0.186	0.13	0.1	0.076	0.063	0.034	0.039	0.024	0.024	0.014	0.011	0.007	0.005	0.008
565	0.235	0.188	0.131	0.101	0.076	0.063	0.035	0.039	0.024	0.024	0.014	0.011	0.007	0.005	0.008
565.5	0.237	0.189	0.132	0.102	0.077	0.064	0.035	0.039	0.024	0.025	0.014	0.011	0.007	0.005	0.008
566	0.239	0.191	0.133	0.103	0.078	0.064	0.036	0.039	0.024	0.025	0.014	0.011	0.007	0.005	0.008
566.5	0.241	0.192	0.135	0.103	0.078	0.064	0.036	0.04	0.025	0.025	0.014	0.011	0.007	0.005	0.007
567	0.243	0.194	0.136	0.104	0.079	0.065	0.036	0.04	0.025	0.025	0.014	0.011	0.007	0.005	0.007
567.5	0.245	0.195	0.137	0.105	0.08	0.065	0.037	0.04	0.025	0.025	0.014	0.011	0.007	0.005	0.007
568	0.247	0.197	0.138	0.106	0.08	0.066	0.037	0.04	0.025	0.025	0.014	0.011	0.007	0.005	0.007
568.5	0.249	0.199	0.139	0.107	0.081	0.066	0.037	0.04	0.025	0.025	0.014	0.012	0.007	0.005	0.007
569	0.251	0.2	0.14	0.108	0.081	0.067	0.038	0.041	0.026	0.025	0.014	0.012	0.007	0.005	0.007
569.5	0.253	0.202	0.142	0.108	0.082	0.067	0.038	0.041	0.026	0.025	0.015	0.012	0.007	0.005	0.007
570	0.256	0.203	0.143	0.109	0.083	0.067	0.038	0.041	0.026	0.026	0.015	0.012	0.007	0.005	0.007
570.5	0.258	0.205	0.144	0.11	0.083	0.068	0.039	0.041	0.026	0.026	0.015	0.012	0.007	0.005	0.007
571	0.26	0.207	0.145	0.111	0.084	0.068	0.039	0.042	0.026	0.026	0.015	0.012	0.007	0.005	0.007
571.5	0.262	0.208	0.146	0.112	0.085	0.069	0.04	0.042	0.027	0.026	0.015	0.012	0.007	0.005	0.006
572	0.264	0.21	0.147	0.113	0.085	0.069	0.04	0.042	0.027	0.026	0.015	0.012	0.007	0.005	0.006
572.5	0.266	0.211	0.149	0.114	0.086	0.069	0.04	0.042	0.027	0.026	0.015	0.012	0.007	0.005	0.006
573	0.268	0.213	0.15	0.114	0.086	0.07	0.041	0.042	0.027	0.026	0.015	0.012	0.007	0.005	0.006
573.5	0.27	0.214	0.151	0.115	0.087	0.07	0.041	0.042	0.027	0.026	0.015	0.012	0.007	0.005	0.006
574	0.272	0.216	0.152	0.116	0.087	0.071	0.041	0.043	0.027	0.026	0.015	0.012	0.007	0.005	0.006
574.5	0.274	0.218	0.153	0.117	0.088	0.071	0.042	0.043	0.027	0.026	0.015	0.012	0.007	0.005	0.006
575	0.276	0.219	0.154	0.118	0.089	0.071	0.042	0.043	0.028	0.026	0.015	0.013	0.007	0.005	0.006
575.5	0.279	0.221	0.156	0.118	0.089	0.072	0.042	0.043	0.028	0.027	0.016	0.013	0.007	0.005	0.006
576	0.281	0.223	0.157	0.119	0.09	0.072	0.043	0.044	0.028	0.027	0.016	0.013	0.008	0.005	0.005
576.5	0.283	0.224	0.158	0.12	0.091	0.073	0.043	0.044	0.028	0.027	0.016	0.013	0.008	0.005	0.005
577	0.286	0.226	0.159	0.121	0.091	0.073	0.044	0.044	0.029	0.027	0.016	0.013	0.008	0.005	0.005
577.5	0.288	0.228	0.161	0.122	0.092	0.074	0.044	0.044	0.029	0.027	0.016	0.013	0.008	0.005	0.005
578	0.29	0.229	0.162	0.123	0.093	0.074	0.044	0.045	0.029	0.027	0.016	0.013	0.008	0.005	0.005
578.5	0.292	0.231	0.163	0.124	0.093	0.074	0.045	0.045	0.029	0.027	0.016	0.013	0.008	0.005	0.005
579	0.295	0.233	0.164	0.125	0.094	0.075	0.045	0.045	0.029	0.027	0.016	0.013	0.008	0.005	0.005
579.5	0.297	0.234	0.166	0.126	0.095	0.075	0.045	0.045	0.03	0.028	0.016	0.013	0.008	0.006	0.005
580	0.299	0.236	0.167	0.127	0.095	0.076	0.046	0.045	0.03	0.028	0.016	0.013	0.008	0.006	0.005
580.5	0.302	0.238	0.168	0.128	0.096	0.076	0.046	0.046	0.03	0.028	0.016	0.013	0.008	0.006	0.005
581	0.304	0.239	0.17	0.129	0.097	0.077	0.047	0.046	0.03	0.028	0.016	0.013	0.008	0.006	0.005
581.5	0.307	0.241	0.171	0.129	0.098	0.077	0.047	0.046	0.03	0.028	0.017	0.014	0.008	0.006	0.005
582	0.309	0.243	0.172	0.131	0.098	0.078	0.048	0.046	0.031	0.028	0.017	0.014	0.008	0.006	0.005
582.5	0.311	0.245	0.174	0.132	0.099	0.078	0.048	0.047	0.031	0.028	0.017	0.014	0.008	0.006	0.005
583	0.314	0.247	0.175	0.133	0.1	0.079	0.048	0.047	0.031	0.029	0.017	0.014	0.008	0.006	0.005
583.5	0.316	0.249	0.177	0.134	0.101	0.079	0.049	0.047	0.031	0.029	0.017	0.014	0.008	0.006	0.005
584	0.319	0.25	0.178	0.134	0.101	0.08	0.049	0.047	0.032	0.029	0.017	0.014	0.008	0.006	0.005
584.5	0.321	0.252	0.179	0.135	0.102	0.08	0.05	0.048	0.032	0.029	0.017	0.014	0.008	0.006	0.005
585	0.324	0.254	0.18	0.136	0.103	0.08	0.05	0.048	0.032	0.029	0.017	0.014	0.009	0.006	0.005
585.5	0.326	0.256	0.182	0.137	0.103	0.081	0.05	0.048	0.032	0.029	0.017	0.014	0.009	0.006	0.005
586	0.329	0.258	0.183	0.138	0.104	0.081	0.051	0.048	0.032	0.029	0.018	0.014	0.009	0.006	0.005
586.5	0.332	0.26	0.185	0.139	0.105	0.082	0.051	0.049	0.032	0.029	0.018	0.014	0.009	0.006	0.005
587	0.334	0.262	0.186	0.14	0.106	0.083	0.052	0.049	0.033	0.029	0.018	0.014	0.009	0.006	0.005
587.5	0.337	0.264	0.188	0.141	0.106	0.083	0.052	0.049	0.033	0.029	0.018	0.014	0.009	0.006	0.005
588	0.339	0.265	0.189	0.142	0.107	0.084	0.053	0.049	0.033	0.03	0.018	0.015	0.009	0.006	0.005
588.5	0.342	0.267	0.191	0.143	0.108	0.084	0.053	0.05	0.033	0.03	0.018	0.015	0.009	0.006	0.005
589	0.345	0.269	0.192	0.145	0.108	0.085	0.053	0.05	0.034	0.03	0.018	0.015	0.009	0.006	0.005
589.5	0.347	0.271	0.194	0.146	0.109	0.085	0.054	0.05	0.034	0.03	0.018	0.015	0.009	0.006	0.005
590	0.35	0.273	0.195	0.146	0.11	0.085	0.054	0.05	0.034	0.03	0.019	0.015	0.009	0.006	0.005
590.5	0.352	0.275	0.196	0.147	0.111	0.086	0.055	0.051	0.034	0.03	0.019	0.015	0.009	0.007	0.005
591	0.355	0.276	0.198	0.148	0.111	0.087	0.055	0.051	0.035	0.03	0.019	0.015	0.009	0.007	0.005
591.5	0.358	0.278	0.199	0.149	0.112	0.087	0.056	0.051	0.035	0.031	0.019	0.015	0.009	0.007	0.005
592	0.36	0.28	0.201	0.15	0.113	0.087	0.056	0.052	0.035	0.031	0.019	0.015	0.009	0.007	0.005
592.5	0.363	0.282	0.202	0.151	0.114	0.088	0.056	0.052	0.035	0.031	0.019	0.016	0.009	0.007	0.005
593	0.365	0.284	0.203	0.152	0.114	0.088	0.057	0.052	0.035	0.031	0.019	0.016	0.009	0.007	0.005
593.5	0.368	0.285	0.205	0.153	0.115	0.089	0.057	0.052	0.036	0.031	0.019	0.016	0.009	0.007	0.005
594	0.37	0.287	0.206	0.154	0.116	0.089	0.058	0.053	0.036	0.031	0.019	0.016	0.01	0.007	0.005
594.5	0.373	0.289	0.207	0.155	0.116	0.09	0.058	0.053	0.036	0.031	0.019	0.016	0.009	0.007	0.005
595	0.375	0.291	0.209	0.156	0.117	0.09	0.058	0.053	0.036	0.032	0.019	0.016	0.01	0.007	0.005
595.5	0.377	0.292	0.21	0.157	0.118	0.091	0.059	0.053	0.036	0.032	0.02	0.016	0.01	0.007	0.005
596	0.38	0.294	0.211	0.158	0.119	0.091	0.059	0.054	0.037	0.032	0.02	0.016	0.01	0.007	0.005
596.5	0.382	0.295	0.212	0.159	0.119	0.092	0.06	0.054	0.037	0.032	0.02	0.016	0.01	0.007	0.005
597	0.384	0.297	0.214	0.159	0.12	0.092	0.06	0.054	0.037	0.032	0.02	0.016	0.01	0.007	0.005
597.5	0.387	0.298	0.215	0.16	0.12	0.092	0.06	0.054	0.037	0.032	0.02	0.016	0.01	0.007	0.005
598	0.389	0.3	0.216	0.161	0.121	0.093	0.061	0.054	0.037	0.032	0.02	0.016	0.01	0.007	0.005
598.5	0.391	0.301	0.217	0.162	0.121	0.093	0.061	0.054	0.037	0.032	0.02	0.016	0.01	0.007	0.005
599	0.393	0.303	0.218	0.163	0.122	0.093	0.061	0.055	0.038	0.032	0.02	0.017	0.01	0.007	0.005
599.5	0.395	0.304	0.219	0.164	0.122	0.094	0.062	0.055	0.038	0.032	0.02	0.017	0.01	0.007	0.005
600	0.397	0.306	0.22	0.164	0.123	0.094	0.062	0.055	0.038	0.032	0.02	0.017	0.01	0.007	0.005
600.5	0.398	0.307	0.221	0.165	0.124	0.095	0.062	0.055	0.038	0.033	0.02	0.017	0.01	0.007	0.005
601	0.4	0.308	0.222	0.166	0.124	0.095	0.063	0.055	0.038	0.033	0.02	0.017	0.01	0.007	0.005
601.5	0.402	0.309	0.223	0.166	0.125	0.095	0.063	0.056	0.038	0.033	0.02	0.017	0.01	0.007	0.005
602	0.404	0.31	0.224	0.167	0.125	0.096	0.063	0.056	0.038	0.033	0.021	0.017	0.01	0.007	0.005
602.5	0.405	0.311	0.225	0.167	0.125	0.096	0.063	0.056	0.039	0.033	0.021	0.017	0.01	0.007	0.005
603	0.406	0.312	0.226	0.168	0.126	0.096	0.063	0.056	0.039	0.033	0.021	0.017	0.01	0.008	0.005
603.5	0.408	0.313	0.226	0.168	0.126	0.096	0.064	0.056	0.039	0.033	0.021	0.017	0.01	0.008	0.005
604	0.409	0.314	0.227	0.169	0.126	0.096	0.064	0.056	0.039	0.033	0.021	0.017	0.01	0.008	0.005
604.5	0.41	0.315	0.228	0.169	0.127	0.097	0.064	0.056	0.039	0.033	0.021	0.017	0.01	0.007	0.005
605	0.411	0.315	0.228	0.17	0.127	0.097	0.064	0.056	0.039	0.033	0.021	0.017	0.01	0.007	0.005
605.5	0.412	0.316	0.229	0.17	0.127	0.097	0.064	0.057	0.039	0.033	0.021	0.017	0.01	0.007	0.005
606	0.413	0.317	0.229	0.17	0.128	0.097	0.065	0.057	0.039	0.033	0.021	0.017	0.01	0.008	0.005
606.5	0.414	0.317	0.23	0.171	0.128	0.097	0.065	0.057	0.039	0.033	0.021	0.017	0.01	0.008	0.005
607	0.415	0.318	0.23	0.171	0.128	0.097	0.065	0.057	0.04	0.033	0.021	0.017	0.01	0.008	0.005
607.5	0.416	0.318	0.231	0.171	0.128	0.098	0.065	0.057	0.04	0.033	0.021	0.017	0.01	0.008	0.005
608	0.417	0.319	0.231	0.171	0.128	0.098	0.065	0.057	0.039	0.033	0.021	0.017	0.01	0.008	0.005
608.5	0.417	0.319	0.231	0.171	0.128	0.098	0.065	0.056	0.039	0.033	0.021	0.017	0.01	0.007	0.005
609	0.417	0.319	0.231	0.172	0.128	0.098	0.065	0.056	0.039	0.033	0.021	0.017	0.01	0.007	0.005
609.5	0.418	0.319	0.231	0.172	0.128	0.098	0.065	0.056	0.039	0.033	0.021	0.017	0.01	0.007	0.005
610	0.418	0.32	0.232	0.172	0.129	0.098	0.065	0.056	0.039	0.033	0.021	0.017	0.01	0.007	0.005
610.5	0.418	0.32	0.231	0.172	0.129	0.098	0.065	0.056	0.039	0.033	0.021	0.017	0.01	0.008	0.005
611	0.418	0.32	0.231	0.172	0.129	0.098	0.065	0.056	0.039	0.033	0.021	0.017	0.01	0.008	0.005
611.5	0.418	0.319	0.231	0.172	0.129	0.098	0.065	0.056	0.039	0.033	0.021	0.017	0.01	0.008	0.005
612	0.418	0.319	0.231	0.172	0.129	0.097	0.065	0.056	0.039	0.033	0.021	0.017	0.01	0.008	0.005
612.5	0.418	0.319	0.231	0.172	0.128	0.097	0.065	0.056	0.039	0.033	0.021	0.017	0.01	0.008	0.005
613	0.417	0.319	0.231	0.171	0.128	0.097	0.065	0.056	0.039	0.033	0.021	0.017	0.01	0.008	0.005
613.5	0.416	0.318	0.231	0.171	0.128	0.097	0.065	0.056	0.039	0.033	0.021	0.017	0.01	0.007	0.005
614	0.416	0.317	0.23	0.171	0.128	0.097	0.065	0.056	0.039	0.033	0.021	0.017	0.01	0.007	0.005
614.5	0.415	0.317	0.23	0.17	0.127	0.096	0.064	0.056	0.039	0.032	0.02	0.017	0.01	0.007	0.005
615	0.414	0.316	0.229	0.17	0.127	0.096	0.064	0.055	0.039	0.032	0.02	0.017	0.01	0.007	0.005
615.5	0.413	0.315	0.228	0.169	0.126	0.096	0.064	0.055	0.039	0.032	0.02	0.017	0.01	0.007	0.005
616	0.412	0.314	0.228	0.169	0.126	0.096	0.064	0.055	0.039	0.032	0.02	0.017	0.01	0.008	0.005
616.5	0.41	0.313	0.227	0.168	0.126	0.095	0.064	0.055	0.039	0.032	0.02	0.017	0.01	0.007	0.005
617	0.409	0.312	0.226	0.168	0.125	0.095	0.064	0.055	0.038	0.032	0.02	0.017	0.01	0.007	0.005
617.5	0.407	0.311	0.225	0.167	0.125	0.094	0.063	0.055	0.038	0.032	0.02	0.017	0.01	0.007	0.005
618	0.405	0.309	0.224	0.166	0.124	0.094	0.063	0.054	0.038	0.032	0.02	0.016	0.01	0.007	0.005
618.5	0.403	0.308	0.223	0.165	0.124	0.093	0.063	0.054	0.038	0.032	0.02	0.016	0.01	0.007	0.005
619	0.401	0.306	0.222	0.164	0.123	0.093	0.062	0.054	0.038	0.031	0.02	0.016	0.01	0.007	0.005
619.5	0.399	0.305	0.221	0.164	0.122	0.092	0.062	0.054	0.037	0.031	0.02	0.016	0.01	0.007	0.005
620	0.397	0.303	0.22	0.163	0.122	0.092	0.062	0.053	0.037	0.031	0.02	0.016	0.01	0.007	0.005
620.5	0.394	0.301	0.219	0.162	0.121	0.091	0.061	0.053	0.037	0.031	0.019	0.016	0.01	0.007	0.005
621	0.392	0.299	0.217	0.161	0.12	0.091	0.061	0.053	0.037	0.031	0.019	0.016	0.009	0.007	0.005
621.5	0.389	0.297	0.216	0.159	0.119	0.09	0.061	0.052	0.037	0.031	0.019	0.016	0.009	0.007	0.005
622	0.386	0.295	0.214	0.158	0.118	0.09	0.06	0.052	0.036	0.03	0.019	0.016	0.009	0.007	0.005
622.5	0.383	0.293	0.212	0.157	0.118	0.089	0.06	0.052	0.036	0.03	0.019	0.016	0.009	0.007	0.005
623	0.38	0.291	0.211	0.156	0.117	0.088	0.059	0.051	0.036	0.03	0.019	0.016	0.009	0.007	0.005
623.5	0.377	0.288	0.209	0.155	0.116	0.087	0.059	0.051	0.035	0.03	0.019	0.015	0.009	0.007	0.005
624	0.374	0.286	0.207	0.153	0.115	0.087	0.058	0.05	0.035	0.029	0.019	0.015	0.009	0.007	0.005
624.5	0.37	0.283	0.205	0.152	0.113	0.086	0.057	0.05	0.035	0.029	0.018	0.015	0.009	0.007	0.005
625	0.366	0.28	0.203	0.15	0.112	0.085	0.057	0.049	0.034	0.029	0.018	0.015	0.009	0.006	0.004
625.5	0.363	0.278	0.201	0.149	0.111	0.084	0.056	0.049	0.034	0.028	0.018	0.015	0.009	0.006	0.004
626	0.359	0.275	0.199	0.147	0.11	0.083	0.056	0.048	0.034	0.028	0.018	0.015	0.009	0.006	0.004
626.5	0.355	0.272	0.197	0.145	0.109	0.082	0.055	0.048	0.033	0.028	0.018	0.015	0.009	0.006	0.004
627	0.351	0.269	0.194	0.144	0.107	0.081	0.054	0.047	0.033	0.028	0.017	0.014	0.009	0.006	0.004
627.5	0.347	0.266	0.192	0.142	0.106	0.08	0.054	0.047	0.032	0.027	0.017	0.014	0.008	0.006	0.004
628	0.343	0.263	0.19	0.14	0.105	0.08	0.053	0.046	0.032	0.027	0.017	0.014	0.008	0.006	0.004
628.5	0.339	0.26	0.188	0.139	0.104	0.079	0.052	0.046	0.032	0.027	0.017	0.014	0.008	0.006	0.004
629	0.334	0.257	0.185	0.137	0.103	0.078	0.052	0.045	0.032	0.026	0.016	0.014	0.008	0.006	0.004
629.5	0.33	0.253	0.183	0.135	0.101	0.077	0.051	0.045	0.031	0.026	0.016	0.014	0.008	0.006	0.004
630	0.326	0.25	0.181	0.134	0.1	0.076	0.05	0.044	0.031	0.026	0.016	0.014	0.008	0.006	0.004
630.5	0.322	0.247	0.178	0.132	0.099	0.075	0.05	0.044	0.03	0.026	0.016	0.013	0.008	0.006	0.004
631	0.317	0.244	0.176	0.13	0.097	0.074	0.049	0.043	0.03	0.025	0.016	0.013	0.008	0.006	0.004
631.5	0.313	0.24	0.173	0.128	0.096	0.073	0.048	0.042	0.029	0.025	0.016	0.013	0.008	0.006	0.004
632	0.308	0.237	0.171	0.126	0.095	0.072	0.047	0.042	0.029	0.025	0.015	0.013	0.007	0.005	0.003
632.5	0.304	0.233	0.168	0.124	0.093	0.071	0.047	0.041	0.028	0.024	0.015	0.012	0.007	0.005	0.003
633	0.299	0.23	0.166	0.122	0.092	0.07	0.046	0.041	0.028	0.024	0.015	0.012	0.007	0.005	0.003
633.5	0.295	0.226	0.163	0.121	0.09	0.069	0.045	0.04	0.028	0.023	0.014	0.012	0.007	0.005	0.003
634	0.29	0.223	0.16	0.119	0.089	0.068	0.044	0.039	0.027	0.023	0.014	0.012	0.007	0.005	0.003
634.5	0.286	0.219	0.158	0.117	0.087	0.067	0.044	0.039	0.027	0.023	0.014	0.012	0.007	0.005	0.003
635	0.281	0.216	0.155	0.115	0.086	0.066	0.043	0.038	0.026	0.022	0.014	0.012	0.007	0.005	0.003
635.5	0.277	0.212	0.153	0.113	0.085	0.065	0.042	0.038	0.026	0.022	0.014	0.011	0.007	0.005	0.003
636	0.272	0.209	0.15	0.111	0.083	0.064	0.042	0.037	0.026	0.022	0.013	0.011	0.007	0.004	0.003
636.5	0.268	0.206	0.148	0.11	0.082	0.063	0.041	0.037	0.025	0.022	0.013	0.011	0.007	0.004	0.003
637	0.263	0.202	0.145	0.108	0.081	0.062	0.04	0.036	0.025	0.021	0.013	0.011	0.006	0.004	0.003
637.5	0.259	0.199	0.143	0.106	0.079	0.061	0.039	0.036	0.024	0.021	0.013	0.011	0.006	0.004	0.003
638	0.254	0.195	0.14	0.104	0.078	0.06	0.039	0.035	0.024	0.021	0.013	0.011	0.006	0.004	0.003
638.5	0.249	0.192	0.137	0.102	0.077	0.059	0.038	0.034	0.023	0.02	0.012	0.01	0.006	0.004	0.003
639	0.245	0.188	0.135	0.1	0.075	0.057	0.037	0.034	0.023	0.02	0.012	0.01	0.006	0.004	0.003
639.5	0.24	0.185	0.132	0.098	0.074	0.056	0.036	0.033	0.023	0.02	0.012	0.01	0.006	0.004	0.003
640	0.236	0.182	0.13	0.097	0.072	0.055	0.036	0.033	0.022	0.019	0.012	0.01	0.006	0.004	0.002
640.5	0.231	0.178	0.128	0.095	0.071	0.055	0.035	0.032	0.022	0.019	0.011	0.01	0.005	0.004	0.002
641	0.227	0.175	0.125	0.093	0.07	0.054	0.034	0.031	0.021	0.019	0.011	0.009	0.005	0.004	0.002
641.5	0.223	0.172	0.123	0.091	0.068	0.053	0.034	0.031	0.021	0.018	0.011	0.009	0.005	0.004	0.002
642	0.218	0.168	0.12	0.089	0.067	0.052	0.033	0.03	0.02	0.018	0.011	0.009	0.005	0.004	0.002
642.5	0.214	0.165	0.118	0.088	0.066	0.051	0.032	0.03	0.02	0.018	0.011	0.009	0.005	0.003	0.002
643	0.209	0.162	0.115	0.086	0.064	0.05	0.031	0.029	0.02	0.017	0.01	0.009	0.005	0.003	0.002
643.5	0.205	0.158	0.113	0.084	0.063	0.049	0.031	0.029	0.019	0.017	0.01	0.009	0.005	0.003	0.002
644	0.2	0.155	0.11	0.082	0.062	0.048	0.03	0.028	0.019	0.017	0.01	0.009	0.005	0.003	0.002
644.5	0.195	0.151	0.108	0.08	0.06	0.047	0.029	0.028	0.019	0.017	0.01	0.008	0.005	0.003	0.002
645	0.191	0.148	0.105	0.079	0.059	0.046	0.029	0.027	0.018	0.016	0.01	0.008	0.005	0.003	0.002
645.5	0.187	0.145	0.103	0.077	0.058	0.045	0.028	0.027	0.018	0.016	0.009	0.008	0.005	0.003	0.002
646	0.182	0.142	0.101	0.075	0.057	0.044	0.027	0.026	0.017	0.016	0.009	0.008	0.005	0.003	0.002
646.5	0.178	0.139	0.099	0.074	0.055	0.043	0.026	0.026	0.017	0.015	0.009	0.008	0.004	0.003	0.002
647	0.174	0.135	0.096	0.072	0.054	0.042	0.026	0.025	0.017	0.015	0.009	0.008	0.004	0.003	0.002
647.5	0.17	0.132	0.094	0.07	0.053	0.041	0.025	0.025	0.016	0.015	0.008	0.007	0.004	0.003	0.001
648	0.166	0.129	0.091	0.068	0.052	0.04	0.024	0.024	0.016	0.014	0.008	0.007	0.004	0.002	0.001
648.5	0.161	0.126	0.089	0.067	0.05	0.039	0.024	0.023	0.015	0.014	0.008	0.007	0.004	0.002	0.001
649	0.157	0.123	0.087	0.065	0.049	0.038	0.023	0.023	0.015	0.014	0.008	0.007	0.004	0.002	0.001
649.5	0.153	0.12	0.084	0.063	0.048	0.038	0.022	0.022	0.015	0.013	0.008	0.007	0.004	0.002	0.001
650	0.149	0.117	0.082	0.062	0.047	0.037	0.022	0.022	0.014	0.013	0.008	0.007	0.004	0.002	0.001
650.5	0.145	0.114	0.08	0.06	0.045	0.036	0.021	0.021	0.014	0.013	0.007	0.006	0.004	0.002	0.001
651	0.141	0.111	0.078	0.059	0.044	0.035	0.021	0.021	0.014	0.013	0.007	0.006	0.003	0.002	0.001
651.5	0.137	0.108	0.076	0.057	0.043	0.034	0.02	0.02	0.013	0.013	0.007	0.006	0.003	0.002	0.001
652	0.134	0.105	0.074	0.056	0.042	0.033	0.019	0.02	0.013	0.012	0.007	0.006	0.003	0.002	0.001
652.5	0.13	0.102	0.072	0.054	0.041	0.032	0.019	0.019	0.013	0.012	0.006	0.006	0.003	0.002	0.001
653	0.126	0.099	0.07	0.053	0.04	0.031	0.018	0.019	0.012	0.012	0.006	0.006	0.003	0.002	0.001
653.5	0.122	0.097	0.068	0.051	0.039	0.031	0.018	0.018	0.012	0.011	0.006	0.006	0.003	0.002	0.001
654	0.119	0.094	0.066	0.05	0.038	0.03	0.017	0.018	0.012	0.011	0.006	0.005	0.003	0.002	0.001
654.5	0.115	0.091	0.064	0.048	0.037	0.029	0.017	0.018	0.011	0.011	0.006	0.005	0.003	0.002	0.001
655	0.112	0.089	0.062	0.047	0.036	0.028	0.016	0.017	0.011	0.011	0.006	0.005	0.003	0.002	0.001
655.5	0.109	0.086	0.06	0.046	0.035	0.028	0.016	0.017	0.011	0.01	0.006	0.005	0.003	0.002	0.001
656	0.105	0.084	0.058	0.045	0.034	0.027	0.015	0.017	0.011	0.01	0.006	0.005	0.003	0.002	0.001
656.5	0.102	0.081	0.057	0.043	0.033	0.026	0.015	0.016	0.01	0.01	0.006	0.005	0.003	0.002	0.001
657	0.099	0.079	0.055	0.042	0.032	0.026	0.014	0.016	0.01	0.01	0.005	0.005	0.003	0.002	0.001
657.5	0.095	0.077	0.053	0.041	0.031	0.025	0.014	0.015	0.01	0.01	0.005	0.005	0.002	0.001	0.001
658	0.092	0.074	0.051	0.039	0.03	0.024	0.013	0.015	0.009	0.009	0.005	0.005	0.002	0.001	0.001
658.5	0.089	0.072	0.05	0.038	0.029	0.023	0.013	0.014	0.009	0.009	0.005	0.005	0.002	0.001	0.001
659	0.086	0.07	0.048	0.037	0.028	0.023	0.012	0.014	0.009	0.009	0.005	0.004	0.002	0.001	0.001
659.5	0.083	0.067	0.046	0.036	0.027	0.022	0.011	0.014	0.009	0.009	0.004	0.004	0.002	0.001	0
660	0.08	0.065	0.045	0.035	0.026	0.022	0.011	0.013	0.008	0.008	0.004	0.004	0.002	0.001	0
660.5	0.078	0.063	0.043	0.034	0.025	0.021	0.011	0.013	0.008	0.008	0.004	0.004	0.002	0.001	0
661	0.075	0.061	0.042	0.033	0.025	0.02	0.01	0.013	0.008	0.008	0.004	0.004	0.002	0.001	0
661.5	0.073	0.059	0.04	0.032	0.024	0.02	0.01	0.012	0.008	0.008	0.004	0.004	0.002	0.001	0
662	0.07	0.058	0.039	0.031	0.023	0.019	0.01	0.012	0.007	0.008	0.004	0.004	0.002	0.001	0
662.5	0.068	0.056	0.038	0.03	0.023	0.019	0.009	0.012	0.007	0.008	0.004	0.004	0.002	0.001	0
663	0.066	0.054	0.037	0.029	0.022	0.018	0.009	0.011	0.007	0.007	0.004	0.004	0.002	0.001	0
663.5	0.063	0.052	0.035	0.028	0.021	0.018	0.009	0.011	0.007	0.007	0.003	0.004	0.002	0.001	0
664	0.061	0.051	0.034	0.027	0.021	0.017	0.008	0.011	0.006	0.007	0.003	0.003	0.002	0.001	0
664.5	0.059	0.049	0.033	0.026	0.02	0.017	0.008	0.011	0.006	0.007	0.003	0.003	0.002	0.001	0
665	0.057	0.048	0.032	0.025	0.019	0.016	0.008	0.01	0.006	0.007	0.003	0.003	0.001	0	0
665.5	0.055	0.046	0.031	0.024	0.019	0.016	0.007	0.01	0.006	0.007	0.003	0.003	0.001	0	0
666	0.053	0.045	0.03	0.024	0.018	0.015	0.007	0.01	0.006	0.006	0.003	0.003	0.001	0	0
666.5	0.051	0.044	0.029	0.023	0.018	0.015	0.007	0.01	0.006	0.006	0.003	0.003	0.001	0	0
667	0.05	0.042	0.028	0.022	0.017	0.015	0.007	0.009	0.006	0.006	0.003	0.003	0.001	0	0
667.5	0.048	0.041	0.027	0.022	0.017	0.014	0.006	0.009	0.005	0.006	0.003	0.003	0.001	0	0
668	0.046	0.04	0.026	0.021	0.016	0.014	0.006	0.009	0.005	0.006	0.003	0.003	0.001	0	0
668.5	0.045	0.038	0.025	0.02	0.016	0.013	0.006	0.009	0.005	0.006	0.003	0.003	0.001	0	0
669	0.043	0.037	0.024	0.02	0.015	0.013	0.006	0.009	0.005	0.006	0.002	0.003	0.001	0	0
669.5	0.042	0.036	0.024	0.019	0.015	0.013	0.005	0.008	0.005	0.005	0.002	0.003	0.001	0	0
670	0.04	0.035	0.023	0.019	0.014	0.012	0.005	0.008	0.005	0.005	0.002	0.003	0.001	0	0
670.5	0.039	0.034	0.022	0.018	0.014	0.012	0.005	0.008	0.004	0.005	0.002	0.002	0.001	0	0
671	0.038	0.033	0.021	0.018	0.013	0.012	0.005	0.008	0.004	0.005	0.002	0.002	0.001	0	0
671.5	0.036	0.032	0.02	0.017	0.013	0.011	0.004	0.008	0.004	0.005	0.002	0.002	0.001	0	0
672	0.035	0.031	0.02	0.017	0.013	0.011	0.004	0.007	0.004	0.005	0.002	0.002	0.001	0	0
672.5	0.034	0.03	0.019	0.016	0.012	0.011	0.004	0.007	0.004	0.005	0.002	0.002	0.001	0	0
673	0.033	0.029	0.019	0.016	0.012	0.011	0.004	0.007	0.004	0.005	0.002	0.002	0.001	0	0
673.5	0.032	0.028	0.018	0.015	0.012	0.01	0.004	0.007	0.004	0.005	0.002	0.002	0.001	0	0
674	0.031	0.028	0.017	0.015	0.011	0.01	0.003	0.007	0.004	0.005	0.002	0.002	0.001	0	0
674.5	0.029	0.027	0.017	0.014	0.011	0.01	0.003	0.007	0.004	0.005	0.002	0.002	0.001	0	0
675	0.028	0.026	0.016	0.014	0.011	0.01	0.003	0.007	0.004	0.005	0.002	0.002	0.001	0	0
675.5	0.027	0.025	0.016	0.014	0.011	0.01	0.003	0.007	0.004	0.005	0.002	0.002	0.001	0	0
676	0.026	0.024	0.015	0.013	0.01	0.009	0.003	0.007	0.003	0.004	0.002	0.002	0.001	0	0
676.5	0.026	0.024	0.015	0.013	0.01	0.009	0.003	0.006	0.003	0.004	0.002	0.002	0.001	0	0
677	0.025	0.023	0.014	0.012	0.01	0.009	0.003	0.006	0.003	0.004	0.002	0.002	0.001	0	0
677.5	0.024	0.022	0.014	0.012	0.009	0.009	0.003	0.006	0.003	0.004	0.002	0.002	0.001	0	0
678	0.023	0.021	0.013	0.012	0.009	0.008	0.002	0.006	0.003	0.004	0.001	0.002	0.001	0	0
678.5	0.022	0.021	0.013	0.011	0.009	0.008	0.002	0.006	0.003	0.004	0.001	0.002	0.001	0	0
679	0.021	0.02	0.012	0.011	0.008	0.008	0.002	0.006	0.003	0.004	0.001	0.002	0.001	0	0
679.5	0.02	0.019	0.012	0.01	0.008	0.008	0.002	0.005	0.003	0.004	0.001	0.002	0.001	0	0
680	0.019	0.019	0.011	0.01	0.008	0.008	0.002	0.005	0.003	0.004	0.001	0.002	0.001	0	0
680.5	0.018	0.018	0.011	0.01	0.008	0.007	0.002	0.005	0.003	0.004	0.001	0.002	0	0	0
681	0.018	0.018	0.01	0.009	0.007	0.007	0.002	0.005	0.003	0.004	0.001	0.002	0	0	0
681.5	0.017	0.017	0.01	0.009	0.007	0.007	0.002	0.005	0.003	0.004	0.001	0.002	0	0	0
682	0.016	0.017	0.01	0.009	0.007	0.007	0.002	0.005	0.002	0.003	0.001	0.002	0.001	0	0
682.5	0.016	0.016	0.009	0.009	0.007	0.007	0.001	0.005	0.002	0.003	0.001	0.002	0.001	0	0
683	0.015	0.016	0.009	0.008	0.007	0.007	0.001	0.005	0.002	0.003	0.001	0.002	0.001	0	0
683.5	0.014	0.015	0.009	0.008	0.006	0.006	0.001	0.005	0.002	0.003	0.001	0.002	0.001	0	0
684	0.014	0.015	0.009	0.008	0.006	0.006	0.001	0.005	0.002	0.004	0.001	0.002	0.001	0	0
684.5	0.013	0.014	0.008	0.008	0.006	0.006	0.001	0.005	0.002	0.003	0.001	0.002	0.001	0	0
685	0.013	0.014	0.008	0.007	0.006	0.006	0.001	0.004	0.002	0.003	0.001	0.002	0.001	0	0
685.5	0.012	0.013	0.008	0.007	0.006	0.006	0.001	0.004	0.002	0.003	0.001	0.002	0.001	0	0
686	0.012	0.013	0.007	0.007	0.006	0.006	0.001	0.004	0.002	0.003	0.001	0.001	0.001	0	0
686.5	0.011	0.013	0.007	0.007	0.005	0.005	0.001	0.004	0.002	0.003	0.001	0.001	0	0	0
687	0.011	0.012	0.007	0.006	0.005	0.005	0.001	0.004	0.002	0.003	0.001	0.001	0	0	0
687.5	0.01	0.012	0.006	0.006	0.005	0.005	0.001	0.004	0.002	0.003	0.001	0.001	0	0	0
688	0.01	0.011	0.006	0.006	0.005	0.005	0	0.004	0.002	0.003	0.001	0.001	0	0	0
688.5	0.009	0.011	0.006	0.006	0.005	0.005	0	0.004	0.002	0.003	0.001	0.001	0	0	0
689	0.009	0.01	0.006	0.006	0.005	0.005	0	0.003	0.001	0.003	0.001	0.001	0	0	0
689.5	0.009	0.01	0.006	0.005	0.004	0.005	0	0.004	0.001	0.003	0.001	0.001	0	0	0
690	0.008	0.01	0.005	0.005	0.004	0.005	0	0.004	0.002	0.003	0.001	0.001	0	0	0
690.5	0.008	0.01	0.005	0.005	0.004	0.005	0	0.003	0.002	0.003	0.001	0.001	0	0	0
691	0.008	0.009	0.005	0.005	0.004	0.004	0	0.003	0.002	0.003	0.001	0.001	0	0	0
691.5	0.007	0.009	0.005	0.005	0.004	0.004	0	0.003	0.002	0.003	0.001	0.001	0	0	0
692	0.007	0.009	0.005	0.005	0.004	0.004	0	0.003	0.002	0.003	0.001	0.001	0	0	0
692.5	0.007	0.009	0.004	0.005	0.004	0.004	0	0.003	0.002	0.003	0.001	0.001	0	0	0
693	0.006	0.008	0.004	0.005	0.004	0.004	0	0.003	0.002	0.002	0	0.001	0	0	0
693.5	0.006	0.008	0.004	0.004	0.004	0.004	0	0.003	0.002	0.002	0	0.001	0	0	0
694	0.006	0.008	0.004	0.004	0.004	0.004	0	0.003	0.001	0.002	0.001	0.001	0	0	0
694.5	0.006	0.008	0.004	0.004	0.003	0.004	0	0.003	0.001	0.002	0.001	0.001	0	0	0
695	0.005	0.007	0.004	0.004	0.003	0.004	0	0.003	0.001	0.002	0.001	0.001	0	0	0
695.5	0.005	0.007	0.004	0.004	0.003	0.004	0	0.003	0.001	0.002	0	0.001	0	0	0
696	0.005	0.007	0.003	0.004	0.003	0.003	0	0.003	0.001	0.002	0.001	0.001	0	0	0
696.5	0.005	0.007	0.003	0.004	0.003	0.003	0	0.003	0.001	0.002	0.001	0.001	0	0	0
697	0.005	0.007	0.003	0.003	0.003	0.003	0	0.003	0.001	0.002	0.001	0.001	0	0	0
697.5	0.004	0.007	0.003	0.003	0.003	0.003	0	0.003	0.001	0.002	0.001	0.001	0	0	0
698	0.004	0.006	0.003	0.003	0.003	0.003	0	0.003	0.001	0.002	0	0.001	0	0	-0.001
698.5	0.004	0.006	0.003	0.003	0.003	0.003	0	0.003	0.001	0.002	0	0.001	0	0	-0.001
699	0.004	0.006	0.003	0.003	0.003	0.003	-0.001	0.003	0.001	0.002	0	0.001	0	0	-0.001
699.5	0.004	0.006	0.003	0.003	0.002	0.003	-0.001	0.002	0.001	0.002	0	0.001	0	0	-0.001
700	0.003	0.005	0.002	0.003	0.002	0.003	-0.001	0.002	0.001	0.002	0	0.001	0	0	-0.001
700.5	0.003	0.005	0.002	0.003	0.002	0.003	-0.001	0.002	0.001	0.002	0	0.001	0	0	-0.001
701	0.003	0.005	0.002	0.003	0.003	0.003	0	0.002	0.001	0.002	0	0.001	0	0	0
701.5	0.003	0.005	0.002	0.003	0.003	0.003	0	0.002	0.001	0.002	0	0.001	0	0	0
702	0.003	0.005	0.002	0.003	0.003	0.003	0	0.002	0.001	0.002	0	0.001	0	0	0
702.5	0.003	0.005	0.002	0.003	0.003	0.003	0	0.002	0.001	0.002	0	0.001	0	0	0
703	0.003	0.005	0.002	0.003	0.002	0.003	0	0.002	0.001	0.002	0	0.001	0	0	0
703.5	0.003	0.005	0.002	0.003	0.002	0.003	0	0.002	0.001	0.002	0	0.001	0	0	0
704	0.002	0.005	0.002	0.003	0.002	0.003	0	0.002	0.001	0.002	0	0.001	0	0	0
704.5	0.002	0.005	0.002	0.003	0.002	0.003	0	0.002	0.001	0.002	0	0.001	0	0	0
705	0.002	0.005	0.002	0.003	0.002	0.003	0	0.002	0.001	0.002	0	0.001	0	0	0
705.5	0.002	0.004	0.002	0.003	0.002	0.002	-0.001	0.002	0.001	0.002	0	0.001	0	0	0
706	0.002	0.004	0.002	0.002	0.002	0.002	-0.001	0.002	0.001	0.002	0	0.001	0	0	0
706.5	0.002	0.004	0.002	0.002	0.002	0.002	-0.001	0.002	0.001	0.002	0	0.001	0	0	0
707	0.002	0.004	0.002	0.002	0.002	0.002	-0.001	0.002	0.001	0.002	0	0.001	0	0	0
707.5	0.002	0.004	0.002	0.002	0.002	0.002	-0.001	0.002	0.001	0.002	0	0.001	0	0	0
708	0.002	0.004	0.002	0.002	0.002	0.002	-0.001	0.002	0.001	0.002	0	0.001	0	0	0
708.5	0.002	0.004	0.001	0.002	0.002	0.002	-0.001	0.002	0.001	0.002	0	0.001	0	0	-0.001
709	0.002	0.004	0.001	0.002	0.002	0.002	-0.001	0.002	0.001	0.002	0	0.001	0	0	0
709.5	0.002	0.004	0.001	0.002	0.002	0.002	-0.001	0.002	0.001	0.002	0	0.001	0	0	0
710	0.002	0.003	0.001	0.002	0.002	0.002	-0.001	0.002	0.001	0.001	0	0.001	0	0	0
710.5	0.002	0.003	0.001	0.002	0.002	0.002	-0.001	0.002	0.001	0.002	0	0.001	0	0	0
711	0.001	0.003	0.002	0.002	0.002	0.002	-0.001	0.002	0.001	0.002	0	0.001	0	0	0
711.5	0.001	0.003	0.002	0.002	0.002	0.002	-0.001	0.002	0.001	0.002	0	0.001	0	0	0
712	0.001	0.003	0.001	0.002	0.002	0.002	-0.001	0.002	0.001	0.002	0	0.001	0	0	0
712.5	0.001	0.003	0.001	0.002	0.002	0.002	-0.001	0.002	0.001	0.002	0	0.001	0	0	0
713	0.001	0.003	0.001	0.002	0.002	0.002	-0.001	0.002	0.001	0.002	0	0.001	0	0	0
713.5	0.001	0.003	0.001	0.002	0.002	0.002	-0.001	0.002	0.001	0.002	0	0.001	0	0	0
714	0.001	0.003	0.001	0.002	0.002	0.002	0	0.002	0.001	0.002	0	0.001	0	0	0
714.5	0.001	0.003	0.001	0.002	0.002	0.002	0	0.002	0.001	0.002	0	0.001	0	0	0
715	0.001	0.003	0.001	0.002	0.002	0.002	0	0.001	0.001	0.001	0	0.001	0	0	0
715.5	0.001	0.003	0.001	0.001	0.001	0.002	-0.001	0.001	0.001	0.001	0	0.001	0	0	0
716	0.001	0.002	0.001	0.001	0.001	0.001	-0.001	0.001	0.001	0.001	0	0.001	0	0	0
716.5	0.001	0.002	0.001	0.001	0.001	0.001	-0.001	0.001	0.001	0.001	0	0.001	0	0	0
717	0.001	0.002	0.001	0.001	0.001	0.001	-0.001	0.001	0.001	0.001	0	0.001	0	0	0
717.5	0.001	0.002	0.001	0.001	0.001	0.001	-0.001	0.001	0.001	0.001	0	0.001	0	0	0
718	0.001	0.002	0.001	0.001	0.001	0.001	-0.001	0.001	0.001	0.001	0	0.001	0	0	0
718.5	0.001	0.002	0.001	0.001	0.001	0.001	-0.001	0.001	0.001	0.001	0	0.001	0	0	0
719	0.001	0.002	0.001	0.001	0.001	0.001	-0.001	0.001	0.001	0.001	0	0.001	0	0	0
719.5	0.001	0.002	0.001	0.001	0.001	0.001	-0.001	0.001	0.001	0.001	0	0.001	0	0	0
720	0	0.002	0.001	0.001	0.001	0.001	-0.001	0.001	0.001	0.001	0	0.001	0	0	0
720.5	0	0.002	0.001	0.001	0.001	0.001	-0.001	0.001	0	0.001	0	0.001	0	0	0
721	0	0.002	0.001	0.001	0.001	0.001	-0.001	0.001	0.001	0.001	0	0.001	0	0	0
721.5	0	0.002	0.001	0.001	0.001	0.001	-0.001	0.001	0.001	0.001	0	0.001	0	0	0
722	0.001	0.002	0.001	0.001	0.001	0.001	-0.001	0.001	0.001	0.001	0	0.001	0	0	-0.001
722.5	0.001	0.002	0.001	0.001	0.001	0.001	-0.001	0.001	0.001	0.001	0	0.001	0	0	0
723	0.001	0.002	0.001	0.001	0.001	0.001	-0.001	0.001	0.001	0.001	0	0.001	0	0	0
723.5	0	0.002	0.001	0.001	0.001	0.001	-0.001	0.001	0.001	0.001	0	0.001	0	0	0
724	0	0.002	0.001	0.001	0.001	0.001	-0.001	0.001	0.001	0.001	0	0.001	0	0	0
724.5	0	0.002	0.001	0.001	0.001	0.001	-0.001	0.001	0.001	0.001	0	0.001	0	0	0
725	0	0.001	0.001	0.001	0.001	0.001	-0.001	0.001	0	0.001	0	0.001	0	0	0
725.5	0	0.001	0.001	0.001	0.001	0.001	-0.001	0.001	0.001	0.001	0	0.001	0	0	0
726	0	0.002	0.001	0.001	0.001	0.001	-0.001	0.001	0.001	0.001	0	0.001	0	0	0
726.5	0	0.002	0.001	0.001	0.001	0.001	-0.001	0.001	0.001	0.001	0	0.001	0	0	0
727	0	0.002	0.001	0.001	0.001	0.001	0	0.001	0.001	0.001	0	0.001	0	0	0
727.5	0	0.002	0.001	0.001	0.001	0.001	0	0.001	0.001	0.001	0	0.001	0	0	0
728	0	0.001	0.001	0.001	0.001	0.001	0	0.001	0.001	0.001	0	0.001	0	0	0
728.5	0.001	0.001	0.001	0.001	0.001	0.001	0	0.001	0.001	0.001	0	0.001	0	0	0
729	0	0.001	0.001	0	0.001	0.001	-0.001	0.001	0	0.001	0	0.001	0	0	0
729.5	0	0.001	0.001	0	0.001	0.001	-0.001	0.001	0	0.001	0	0	0	0	0
730	0	0.001	0.001	0	0	0	-0.001	0.001	0	0.001	0	0	0	0	0
730.5	0	0.001	0.001	0.001	0	0	-0.001	0.001	0	0.001	0	0	0	0	0
731	0	0.001	0.001	0.001	0	0	0	0	0	0.001	0	0.001	0	0	0
731.5	0	0.001	0.001	0.001	0	0	-0.001	0	0	0.001	0	0.001	0	0	0
732	0	0.001	0.001	0	0	0	-0.001	0	0	0.001	-0.001	0.001	0	0	0
732.5	0	0.001	0	0	0	0	-0.001	0	0	0	-0.001	0	0	0	0
733	0	0.001	0	0	0	0	-0.001	0	0	0.001	-0.001	0	0	0	-0.001
733.5	0	0.001	0	0	0	0	-0.001	0	0	0.001	-0.001	0	0	0	-0.001
734	0	0.001	0	0	0	0	-0.001	0	0	0	-0.001	0	0	0	-0.001
734.5	0	0.001	0	0	0	0	-0.001	0	0	0	-0.001	0	0	0	-0.001
735	0	0.001	0.001	0	0	0	-0.001	0	0	0	-0.001	0	0	0	0
735.5	0	0.001	0.001	0	0	0	-0.001	0	0	0	0	0.001	0	0	0
736	0	0.001	0.001	0	0	0	-0.001	0	0	0.001	0	0	0	0	0
736.5	0	0.001	0.001	0	0	0	-0.001	0	0	0.001	0	0	0	0	0
737	0	0.001	0.001	0	0	0	-0.001	0	0	0.001	0	0.001	0	0	0
737.5	0	0	0.001	0	0	0	-0.001	0	0	0	-0.001	0.001	0	0	0
738	0	0	0.001	0	0	0	-0.001	0	0	0	-0.001	0.001	0	0	0
738.5	0	0	0.001	0	0	0	-0.001	0	0	0	0	0.001	0	0	0
739	0	0	0.001	0	0	0	-0.001	0	0	0	0	0	0	0	0
739.5	0	0.001	0	0	0	0	-0.001	0	0	0	0	0	0	0	0
740	0	0.001	0	0	0	0	-0.001	0	0	0	-0.001	0	0	0	0
740.5	0	0	0	0	0	0	-0.001	0	0	0	-0.001	0	0	0	0
741	0	0	0	0	0	0	-0.001	0	0	0	-0.001	0.001	0	0	0
741.5	0	0	0.001	0	0	0	-0.001	0	0	0	-0.001	0.001	0	0	0
742	0	0	0.001	0	0	0	-0.001	0	0	0	-0.001	0	0	0	0
742.5	0	0	0.001	0	0	0	0	0	0	0	-0.001	0	0	0	0
743	0	0	0	0	0	0	0	0	0	0	-0.001	0	0	0	0
743.5	0	0	0	0	0	0	-0.001	0	0	0.001	-0.001	0	0	0	0
744	0	0	0.001	0	0	0	-0.001	0	0	0.001	0	0.001	0	0	0
744.5	0	0	0.001	0	0	0	-0.001	0	0	0.001	0	0.001	0	0	0
745	0	0	0.001	0	0	0	0	0	0	0	0	0.001	0	0	0
745.5	0	0	0.001	0	0	0	0	0	0	0	0	0.001	0	0	0
746	0	0	0	0	0	0	-0.001	0	0	0	0	0	0	0	0
746.5	0	0	0.001	0	0	0	-0.001	0	0	0	0	0.001	0	0	0
747	0	0	0.001	0	0	0	-0.001	0	0	0	0	0.001	0	0	0
747.5	0	0	0.001	0	0	0	-0.001	0	0	0	0	0.001	0	0	0
748	0	0	0.001	0	-0.001	0	-0.001	0	0	0	-0.001	0.001	0	0	0
748.5	0	0	0.001	0	-0.001	-0.001	-0.001	0	0	0	-0.001	0	0	0	0
749	0	0	0.001	0	-0.001	-0.001	-0.001	0	0	0	-0.001	0	0	0	0
749.5	0	0	0	0	0	-0.001	0	0	0	0	0	0	0	0	0
750	0	0	0	0	0	-0.001	0	0	0	0	0	0	0	0	0

## Sheet: Figure S7c
450	0.031	0.087	0.026	0.018	0.048	0.093	0.022	0.06	0.035	0.03	0.027	0.015	0.017	0.012	0.005	0.004	0.003	0.002	0.004	0.004	0.001	0.001	0.001	0.001
450.5	0.031	0.087	0.026	0.018	0.048	0.093	0.022	0.06	0.034	0.03	0.027	0.015	0.017	0.012	0.005	0.004	0.003	0.002	0.004	0.005	0.001	0.001	0.001	0.001
451	0.031	0.087	0.026	0.018	0.048	0.093	0.022	0.059	0.034	0.03	0.027	0.015	0.017	0.012	0.005	0.004	0.003	0.002	0.004	0.005	0.001	0.001	0.001	0.001
451.5	0.031	0.087	0.026	0.018	0.048	0.092	0.022	0.059	0.034	0.03	0.027	0.015	0.017	0.012	0.005	0.004	0.003	0.002	0.004	0.005	0.002	0.001	0.001	0
452	0.031	0.086	0.026	0.018	0.048	0.092	0.022	0.059	0.034	0.03	0.027	0.015	0.017	0.012	0.005	0.004	0.003	0.002	0.004	0.005	0.002	0.001	0.001	0.001
452.5	0.031	0.086	0.026	0.018	0.048	0.092	0.022	0.059	0.034	0.03	0.027	0.015	0.017	0.012	0.005	0.004	0.003	0.002	0.004	0.005	0.002	0.001	0.001	0.001
453	0.031	0.086	0.026	0.018	0.048	0.092	0.022	0.059	0.034	0.03	0.027	0.015	0.017	0.012	0.005	0.004	0.003	0.002	0.004	0.005	0.002	0.001	0.001	0.001
453.5	0.032	0.086	0.026	0.018	0.048	0.091	0.022	0.059	0.034	0.03	0.027	0.015	0.017	0.012	0.005	0.004	0.003	0.002	0.004	0.005	0.002	0.001	0.001	0.001
454	0.031	0.085	0.026	0.018	0.048	0.091	0.022	0.058	0.034	0.03	0.027	0.015	0.017	0.012	0.005	0.004	0.003	0.002	0.004	0.005	0.001	0.001	0.001	0.001
454.5	0.031	0.085	0.026	0.018	0.048	0.091	0.022	0.058	0.034	0.03	0.027	0.015	0.017	0.012	0.005	0.004	0.003	0.002	0.004	0.005	0.001	0.001	0.001	0.001
455	0.031	0.085	0.026	0.018	0.047	0.09	0.022	0.058	0.033	0.03	0.027	0.014	0.017	0.012	0.005	0.004	0.003	0.002	0.004	0.004	0.001	0.001	0.001	0.001
455.5	0.031	0.085	0.026	0.018	0.047	0.09	0.021	0.058	0.033	0.03	0.026	0.014	0.017	0.012	0.005	0.004	0.003	0.002	0.004	0.004	0.001	0.001	0.001	0.001
456	0.031	0.084	0.026	0.018	0.047	0.09	0.021	0.057	0.033	0.029	0.026	0.014	0.017	0.012	0.005	0.004	0.003	0.002	0.004	0.004	0.001	0.001	0.001	0.001
456.5	0.031	0.084	0.026	0.018	0.047	0.089	0.021	0.057	0.033	0.029	0.026	0.014	0.017	0.012	0.005	0.004	0.003	0.002	0.004	0.004	0.001	0.001	0.001	0.001
457	0.031	0.084	0.026	0.018	0.047	0.089	0.021	0.057	0.033	0.029	0.026	0.014	0.016	0.012	0.005	0.004	0.003	0.002	0.004	0.004	0.001	0.001	0.001	0.001
457.5	0.031	0.084	0.026	0.018	0.047	0.089	0.021	0.057	0.033	0.029	0.026	0.014	0.017	0.012	0.005	0.004	0.003	0.002	0.004	0.004	0.001	0.001	0.001	0.001
458	0.031	0.083	0.026	0.018	0.047	0.088	0.021	0.057	0.033	0.029	0.026	0.014	0.016	0.012	0.005	0.003	0.003	0.002	0.004	0.004	0.001	0.001	0.001	0.001
458.5	0.031	0.083	0.026	0.018	0.047	0.088	0.021	0.056	0.033	0.029	0.026	0.014	0.016	0.012	0.005	0.003	0.003	0.002	0.004	0.004	0.001	0.001	0.001	0.001
459	0.031	0.083	0.026	0.018	0.046	0.088	0.021	0.056	0.033	0.029	0.026	0.014	0.016	0.012	0.005	0.003	0.003	0.002	0.004	0.004	0.001	0.001	0.001	0.001
459.5	0.031	0.083	0.026	0.018	0.046	0.088	0.021	0.056	0.033	0.029	0.026	0.014	0.016	0.012	0.005	0.003	0.003	0.002	0.004	0.004	0.001	0.001	0.001	0.001
460	0.031	0.083	0.026	0.018	0.046	0.087	0.021	0.056	0.032	0.029	0.026	0.014	0.016	0.012	0.005	0.003	0.003	0.002	0.004	0.004	0.001	0.001	0.001	0.001
460.5	0.031	0.082	0.026	0.018	0.046	0.087	0.021	0.056	0.032	0.029	0.026	0.014	0.016	0.012	0.005	0.003	0.003	0.002	0.003	0.004	0.001	0.001	0.001	0.001
461	0.031	0.082	0.025	0.018	0.046	0.087	0.021	0.055	0.032	0.029	0.025	0.014	0.016	0.012	0.005	0.003	0.003	0.002	0.003	0.004	0.001	0.001	0.001	0.001
461.5	0.031	0.082	0.025	0.018	0.046	0.086	0.021	0.055	0.032	0.029	0.025	0.014	0.016	0.012	0.005	0.003	0.003	0.002	0.003	0.004	0.001	0.001	0.001	0
462	0.031	0.082	0.025	0.018	0.046	0.086	0.021	0.055	0.032	0.029	0.025	0.014	0.016	0.012	0.005	0.003	0.003	0.002	0.003	0.004	0.001	0.001	0.001	0
462.5	0.031	0.081	0.025	0.018	0.046	0.086	0.021	0.055	0.032	0.029	0.025	0.014	0.016	0.012	0.005	0.003	0.003	0.002	0.003	0.004	0.001	0.001	0.001	0
463	0.031	0.081	0.025	0.018	0.045	0.085	0.02	0.055	0.032	0.028	0.025	0.014	0.016	0.012	0.005	0.003	0.003	0.002	0.003	0.004	0.001	0.001	0.001	0
463.5	0.031	0.081	0.025	0.018	0.045	0.085	0.02	0.055	0.031	0.028	0.025	0.014	0.016	0.012	0.004	0.003	0.003	0.001	0.003	0.004	0.001	0.001	0	0
464	0.031	0.081	0.025	0.018	0.045	0.085	0.02	0.055	0.031	0.028	0.025	0.013	0.016	0.012	0.004	0.003	0.003	0.001	0.003	0.004	0.001	0.001	0	0
464.5	0.031	0.08	0.025	0.018	0.045	0.085	0.02	0.054	0.031	0.028	0.025	0.013	0.016	0.012	0.004	0.003	0.003	0.001	0.003	0.004	0.001	0.001	0	0
465	0.031	0.08	0.025	0.018	0.045	0.084	0.02	0.054	0.031	0.028	0.025	0.013	0.016	0.012	0.004	0.003	0.003	0.002	0.003	0.004	0.001	0.001	0	0
465.5	0.031	0.08	0.025	0.018	0.045	0.084	0.02	0.054	0.031	0.028	0.025	0.013	0.016	0.012	0.004	0.003	0.003	0.002	0.003	0.004	0.001	0.001	0	0
466	0.031	0.08	0.025	0.018	0.045	0.084	0.02	0.054	0.031	0.028	0.025	0.013	0.016	0.012	0.005	0.003	0.003	0.002	0.003	0.004	0.001	0.001	0.001	0
466.5	0.031	0.08	0.025	0.018	0.045	0.084	0.02	0.054	0.031	0.028	0.025	0.014	0.016	0.012	0.005	0.003	0.003	0.002	0.004	0.004	0.001	0.001	0.001	0
467	0.031	0.08	0.025	0.018	0.045	0.084	0.02	0.054	0.031	0.028	0.025	0.014	0.016	0.012	0.005	0.003	0.003	0.002	0.004	0.004	0.001	0.001	0.001	0.001
467.5	0.031	0.079	0.025	0.018	0.044	0.084	0.02	0.054	0.031	0.028	0.025	0.014	0.015	0.012	0.005	0.003	0.003	0.002	0.004	0.004	0.001	0.001	0.001	0.001
468	0.031	0.079	0.025	0.018	0.044	0.083	0.02	0.053	0.031	0.028	0.025	0.014	0.015	0.012	0.005	0.003	0.003	0.002	0.004	0.004	0.001	0.001	0.001	0.001
468.5	0.031	0.079	0.025	0.018	0.044	0.083	0.02	0.053	0.031	0.028	0.024	0.013	0.015	0.011	0.005	0.003	0.003	0.002	0.004	0.004	0.001	0.001	0.001	0.001
469	0.031	0.079	0.025	0.018	0.044	0.082	0.02	0.053	0.031	0.028	0.024	0.013	0.015	0.011	0.004	0.003	0.003	0.002	0.004	0.004	0.001	0.001	0.001	0
469.5	0.031	0.078	0.025	0.018	0.044	0.082	0.02	0.053	0.03	0.028	0.024	0.013	0.015	0.011	0.004	0.003	0.003	0.002	0.003	0.004	0.001	0.001	0.001	0
470	0.031	0.078	0.025	0.017	0.044	0.082	0.02	0.052	0.03	0.028	0.024	0.013	0.015	0.011	0.004	0.003	0.003	0.002	0.003	0.004	0.001	0.001	0.001	0
470.5	0.031	0.078	0.025	0.017	0.044	0.081	0.02	0.052	0.03	0.028	0.024	0.013	0.015	0.011	0.004	0.003	0.003	0.002	0.003	0.004	0.001	0.001	0	0
471	0.031	0.078	0.025	0.017	0.043	0.081	0.02	0.052	0.03	0.028	0.024	0.013	0.015	0.011	0.004	0.003	0.003	0.002	0.003	0.004	0.001	0.001	0	0
471.5	0.031	0.077	0.024	0.017	0.043	0.081	0.019	0.052	0.03	0.028	0.024	0.013	0.015	0.011	0.004	0.003	0.003	0.002	0.003	0.004	0.001	0.001	0	0
472	0.031	0.077	0.025	0.017	0.043	0.081	0.019	0.052	0.03	0.027	0.024	0.013	0.015	0.011	0.004	0.003	0.003	0.002	0.003	0.004	0.001	0.001	0	0
472.5	0.031	0.077	0.024	0.017	0.043	0.08	0.019	0.052	0.03	0.027	0.024	0.013	0.015	0.011	0.004	0.003	0.003	0.002	0.003	0.004	0.001	0.001	0	0
473	0.031	0.077	0.024	0.017	0.043	0.08	0.019	0.051	0.03	0.027	0.024	0.013	0.015	0.011	0.004	0.003	0.003	0.002	0.003	0.004	0.001	0.001	0	0
473.5	0.031	0.077	0.024	0.017	0.043	0.08	0.019	0.051	0.03	0.027	0.024	0.013	0.015	0.011	0.004	0.003	0.003	0.002	0.003	0.004	0.001	0.001	0.001	0
474	0.031	0.076	0.024	0.017	0.043	0.079	0.019	0.051	0.029	0.027	0.024	0.013	0.015	0.011	0.004	0.003	0.003	0.002	0.003	0.004	0.001	0.001	0.001	0
474.5	0.031	0.076	0.024	0.017	0.043	0.079	0.019	0.051	0.029	0.027	0.024	0.013	0.015	0.011	0.004	0.003	0.003	0.002	0.003	0.004	0.001	0.001	0.001	0
475	0.03	0.076	0.024	0.017	0.043	0.079	0.019	0.051	0.029	0.027	0.024	0.013	0.015	0.011	0.004	0.003	0.003	0.002	0.003	0.004	0.001	0.001	0.001	0
475.5	0.03	0.076	0.024	0.017	0.042	0.079	0.019	0.051	0.029	0.027	0.023	0.013	0.015	0.011	0.004	0.003	0.003	0.002	0.003	0.004	0.001	0.001	0.001	0
476	0.031	0.076	0.024	0.017	0.042	0.079	0.019	0.05	0.029	0.027	0.023	0.013	0.015	0.011	0.004	0.003	0.003	0.002	0.003	0.004	0.001	0.001	0.001	0
476.5	0.031	0.075	0.024	0.017	0.042	0.078	0.019	0.05	0.029	0.027	0.023	0.013	0.015	0.011	0.004	0.003	0.003	0.002	0.004	0.004	0.001	0.001	0.001	0
477	0.031	0.075	0.024	0.017	0.042	0.078	0.019	0.05	0.029	0.027	0.023	0.013	0.015	0.011	0.004	0.003	0.003	0.002	0.004	0.004	0.001	0.001	0.001	0
477.5	0.031	0.075	0.024	0.017	0.042	0.078	0.019	0.05	0.029	0.027	0.023	0.013	0.015	0.011	0.004	0.003	0.003	0.002	0.003	0.004	0.001	0.001	0.001	0
478	0.031	0.075	0.024	0.017	0.042	0.078	0.019	0.05	0.029	0.027	0.023	0.013	0.015	0.011	0.004	0.003	0.003	0.001	0.003	0.003	0.001	0.001	0.001	0
478.5	0.031	0.075	0.024	0.017	0.042	0.077	0.019	0.049	0.029	0.027	0.023	0.012	0.014	0.011	0.004	0.003	0.003	0.001	0.003	0.003	0.001	0.001	0	0
479	0.031	0.074	0.024	0.017	0.042	0.077	0.019	0.049	0.029	0.027	0.023	0.012	0.014	0.011	0.004	0.003	0.003	0.001	0.003	0.004	0.001	0.001	0	0
479.5	0.031	0.074	0.024	0.017	0.041	0.077	0.019	0.049	0.028	0.027	0.023	0.012	0.014	0.011	0.004	0.003	0.003	0.001	0.003	0.004	0.001	0.001	0	0
480	0.031	0.074	0.024	0.017	0.041	0.077	0.019	0.049	0.028	0.027	0.023	0.012	0.014	0.011	0.004	0.003	0.003	0.001	0.003	0.004	0	0.001	0	0
480.5	0.031	0.074	0.024	0.017	0.041	0.076	0.019	0.049	0.028	0.027	0.023	0.012	0.014	0.011	0.004	0.003	0.003	0.001	0.003	0.004	0	0.001	0	0
481	0.031	0.074	0.024	0.017	0.041	0.076	0.019	0.049	0.028	0.027	0.023	0.012	0.014	0.011	0.004	0.003	0.003	0.002	0.003	0.004	0.001	0.001	0.001	0
481.5	0.031	0.074	0.024	0.017	0.041	0.076	0.019	0.049	0.028	0.027	0.023	0.012	0.014	0.011	0.004	0.003	0.003	0.002	0.004	0.004	0.001	0.001	0.001	0
482	0.031	0.073	0.024	0.017	0.041	0.076	0.019	0.049	0.028	0.027	0.023	0.012	0.014	0.011	0.004	0.003	0.003	0.002	0.004	0.003	0.001	0.001	0.001	0
482.5	0.031	0.073	0.024	0.018	0.041	0.076	0.019	0.049	0.028	0.027	0.023	0.012	0.014	0.011	0.004	0.003	0.003	0.002	0.004	0.004	0.001	0.001	0.001	0
483	0.031	0.073	0.024	0.017	0.041	0.075	0.019	0.048	0.028	0.027	0.023	0.012	0.014	0.011	0.004	0.003	0.003	0.002	0.004	0.004	0.001	0.001	0.001	0
483.5	0.032	0.073	0.024	0.017	0.041	0.075	0.019	0.048	0.028	0.027	0.023	0.012	0.014	0.012	0.004	0.003	0.003	0.002	0.004	0.004	0.001	0.001	0.001	0
484	0.032	0.073	0.024	0.017	0.041	0.075	0.019	0.048	0.028	0.027	0.023	0.012	0.014	0.012	0.004	0.003	0.003	0.002	0.004	0.004	0.001	0.001	0.001	0
484.5	0.032	0.073	0.024	0.017	0.041	0.075	0.019	0.048	0.028	0.027	0.023	0.012	0.014	0.012	0.004	0.003	0.003	0.002	0.004	0.004	0.001	0.001	0.001	0
485	0.032	0.073	0.024	0.017	0.041	0.075	0.019	0.048	0.028	0.027	0.022	0.012	0.014	0.011	0.004	0.003	0.003	0.001	0.004	0.004	0.001	0.001	0.001	0
485.5	0.032	0.073	0.024	0.018	0.041	0.074	0.019	0.048	0.028	0.027	0.022	0.012	0.014	0.011	0.004	0.003	0.003	0.001	0.004	0.004	0.001	0.001	0	0
486	0.032	0.072	0.024	0.018	0.041	0.074	0.019	0.047	0.027	0.027	0.022	0.012	0.014	0.011	0.004	0.003	0.003	0.001	0.004	0.004	0.001	0.001	0.001	0
486.5	0.033	0.072	0.024	0.018	0.041	0.074	0.019	0.047	0.027	0.027	0.022	0.012	0.014	0.012	0.004	0.003	0.003	0.001	0.003	0.004	0.001	0.001	0	0
487	0.033	0.072	0.024	0.018	0.041	0.074	0.019	0.047	0.027	0.027	0.022	0.012	0.014	0.012	0.004	0.003	0.003	0.001	0.003	0.003	0.001	0.001	0	0
487.5	0.033	0.072	0.024	0.018	0.041	0.073	0.018	0.047	0.027	0.027	0.022	0.012	0.014	0.012	0.004	0.003	0.003	0.001	0.003	0.003	0.001	0.001	0	0
488	0.033	0.072	0.025	0.018	0.041	0.073	0.018	0.047	0.027	0.027	0.022	0.012	0.014	0.012	0.004	0.003	0.003	0.001	0.004	0.003	0.001	0.001	0	0
488.5	0.033	0.072	0.025	0.018	0.041	0.073	0.018	0.047	0.027	0.027	0.022	0.012	0.014	0.012	0.004	0.003	0.003	0.001	0.003	0.003	0.001	0.001	0	0
489	0.033	0.072	0.025	0.018	0.041	0.073	0.019	0.047	0.027	0.027	0.022	0.012	0.014	0.012	0.004	0.003	0.003	0.001	0.004	0.003	0.001	0.001	0	0
489.5	0.034	0.072	0.025	0.018	0.041	0.073	0.019	0.047	0.027	0.027	0.022	0.012	0.014	0.012	0.004	0.003	0.003	0.001	0.004	0.003	0.001	0.001	0.001	0
490	0.034	0.072	0.025	0.018	0.041	0.073	0.019	0.047	0.027	0.027	0.022	0.012	0.014	0.012	0.004	0.003	0.003	0.001	0.004	0.004	0.001	0.001	0.001	0
490.5	0.034	0.072	0.026	0.018	0.041	0.073	0.019	0.046	0.027	0.027	0.022	0.012	0.014	0.012	0.004	0.003	0.003	0.001	0.004	0.004	0.001	0.001	0.001	0
491	0.034	0.072	0.026	0.018	0.041	0.072	0.019	0.046	0.027	0.027	0.022	0.012	0.014	0.012	0.004	0.003	0.003	0.001	0.004	0.004	0.001	0.001	0.001	0
491.5	0.035	0.072	0.026	0.019	0.041	0.072	0.019	0.046	0.027	0.027	0.022	0.012	0.014	0.012	0.004	0.003	0.003	0.001	0.004	0.004	0.001	0.001	0.001	0
492	0.035	0.072	0.026	0.019	0.041	0.072	0.019	0.046	0.027	0.027	0.022	0.012	0.014	0.012	0.004	0.003	0.003	0.001	0.003	0.004	0.001	0.001	0	0
492.5	0.035	0.072	0.026	0.019	0.041	0.072	0.019	0.046	0.027	0.027	0.022	0.012	0.013	0.012	0.004	0.003	0.003	0.002	0.004	0.004	0.001	0.001	0.001	0
493	0.036	0.072	0.026	0.019	0.041	0.072	0.019	0.046	0.027	0.027	0.022	0.012	0.013	0.012	0.004	0.003	0.003	0.001	0.004	0.004	0.001	0.001	0.001	0
493.5	0.036	0.072	0.026	0.019	0.041	0.072	0.019	0.046	0.027	0.027	0.022	0.012	0.013	0.012	0.004	0.003	0.003	0.001	0.004	0.004	0.001	0.001	0.001	0
494	0.036	0.072	0.026	0.019	0.041	0.072	0.019	0.046	0.027	0.027	0.022	0.012	0.013	0.012	0.004	0.003	0.003	0.001	0.003	0.004	0.001	0.001	0.001	0
494.5	0.037	0.072	0.026	0.019	0.041	0.071	0.019	0.046	0.026	0.027	0.021	0.012	0.014	0.012	0.004	0.003	0.002	0.002	0.003	0.004	0.001	0.001	0.001	0
495	0.037	0.072	0.027	0.02	0.041	0.071	0.019	0.045	0.026	0.027	0.021	0.012	0.013	0.012	0.004	0.003	0.003	0.002	0.004	0.004	0.001	0.001	0.001	0
495.5	0.038	0.072	0.027	0.02	0.041	0.071	0.019	0.045	0.026	0.028	0.021	0.012	0.013	0.012	0.004	0.003	0.003	0.002	0.004	0.004	0.001	0.001	0.001	0
496	0.038	0.072	0.027	0.02	0.041	0.071	0.019	0.046	0.027	0.028	0.022	0.012	0.013	0.012	0.004	0.003	0.003	0.001	0.004	0.004	0.001	0.001	0.001	0
496.5	0.038	0.072	0.027	0.02	0.041	0.071	0.019	0.046	0.027	0.028	0.022	0.012	0.013	0.012	0.004	0.003	0.003	0.002	0.004	0.004	0.001	0.001	0.001	0
497	0.039	0.073	0.027	0.02	0.041	0.071	0.019	0.046	0.027	0.028	0.021	0.012	0.013	0.012	0.004	0.003	0.003	0.002	0.004	0.004	0.001	0.001	0.001	0
497.5	0.039	0.073	0.028	0.021	0.041	0.071	0.019	0.045	0.026	0.028	0.021	0.012	0.013	0.012	0.004	0.003	0.003	0.002	0.004	0.004	0.001	0.001	0.001	0
498	0.039	0.073	0.028	0.021	0.041	0.071	0.019	0.045	0.026	0.028	0.021	0.012	0.013	0.013	0.004	0.003	0.003	0.001	0.004	0.004	0.001	0.001	0.001	0
498.5	0.04	0.073	0.028	0.021	0.041	0.07	0.019	0.045	0.026	0.028	0.021	0.012	0.013	0.013	0.004	0.003	0.003	0.001	0.004	0.004	0.001	0.001	0.001	0
499	0.04	0.073	0.028	0.021	0.041	0.07	0.019	0.045	0.026	0.028	0.021	0.012	0.013	0.013	0.004	0.003	0.003	0.001	0.004	0.004	0.001	0.001	0.001	0
499.5	0.041	0.073	0.028	0.021	0.041	0.07	0.019	0.045	0.026	0.028	0.021	0.012	0.013	0.013	0.004	0.003	0.003	0.001	0.004	0.004	0	0.001	0.001	0
500	0.041	0.074	0.029	0.022	0.041	0.07	0.019	0.045	0.026	0.028	0.021	0.012	0.013	0.013	0.004	0.003	0.003	0.001	0.004	0.004	0	0.001	0.001	0
500.5	0.042	0.074	0.029	0.022	0.042	0.07	0.02	0.045	0.026	0.028	0.021	0.012	0.013	0.013	0.004	0.003	0.003	0.001	0.004	0.004	0	0.001	0.001	0
501	0.042	0.074	0.029	0.022	0.042	0.07	0.02	0.045	0.026	0.029	0.021	0.012	0.013	0.013	0.004	0.003	0.003	0.001	0.004	0.003	0	0.001	0.001	0
501.5	0.043	0.074	0.03	0.022	0.042	0.07	0.02	0.045	0.027	0.029	0.021	0.012	0.013	0.013	0.004	0.003	0.003	0.001	0.004	0.003	0.001	0.001	0.001	0
502	0.043	0.074	0.03	0.022	0.042	0.07	0.02	0.045	0.027	0.029	0.021	0.012	0.013	0.013	0.004	0.003	0.003	0.001	0.004	0.004	0.001	0.001	0.001	0
502.5	0.044	0.075	0.03	0.023	0.042	0.07	0.02	0.045	0.027	0.029	0.021	0.012	0.013	0.013	0.004	0.003	0.003	0.001	0.004	0.004	0.001	0.001	0.001	0
503	0.044	0.075	0.031	0.023	0.042	0.07	0.02	0.045	0.027	0.029	0.021	0.012	0.013	0.013	0.004	0.003	0.003	0.001	0.005	0.004	0.001	0.001	0.001	0
503.5	0.045	0.075	0.031	0.023	0.042	0.07	0.02	0.045	0.027	0.029	0.022	0.012	0.013	0.013	0.004	0.003	0.003	0.002	0.005	0.003	0	0.001	0.001	0
504	0.045	0.075	0.031	0.023	0.043	0.07	0.02	0.045	0.027	0.029	0.021	0.012	0.013	0.013	0.004	0.003	0.003	0.002	0.005	0.003	0	0.001	0.001	0
504.5	0.046	0.076	0.032	0.024	0.043	0.07	0.02	0.045	0.027	0.029	0.021	0.012	0.013	0.013	0.004	0.003	0.003	0.002	0.005	0.004	0	0.001	0.001	0
505	0.046	0.076	0.032	0.024	0.043	0.07	0.021	0.045	0.027	0.03	0.022	0.012	0.013	0.013	0.005	0.003	0.003	0.002	0.005	0.004	0	0.001	0.001	0
505.5	0.047	0.076	0.032	0.024	0.043	0.07	0.021	0.045	0.027	0.03	0.022	0.012	0.013	0.013	0.004	0.003	0.003	0.002	0.005	0.004	0	0.001	0.001	0
506	0.048	0.077	0.033	0.024	0.043	0.07	0.021	0.045	0.027	0.03	0.021	0.012	0.013	0.013	0.004	0.003	0.003	0.002	0.005	0.004	0	0.001	0.001	0
506.5	0.048	0.077	0.033	0.025	0.043	0.07	0.021	0.045	0.027	0.03	0.021	0.012	0.013	0.013	0.004	0.003	0.003	0.002	0.005	0.004	0	0.001	0.001	0
507	0.049	0.077	0.033	0.025	0.043	0.07	0.021	0.045	0.027	0.03	0.021	0.012	0.013	0.013	0.004	0.003	0.003	0.001	0.005	0.004	0	0.001	0.001	0
507.5	0.049	0.077	0.034	0.025	0.044	0.07	0.021	0.045	0.027	0.03	0.022	0.013	0.013	0.013	0.004	0.003	0.003	0.002	0.005	0.004	0	0.001	0.001	0
508	0.05	0.078	0.034	0.026	0.044	0.07	0.021	0.045	0.027	0.03	0.022	0.012	0.013	0.013	0.004	0.003	0.003	0.002	0.005	0.003	0	0.001	0.001	0
508.5	0.051	0.078	0.034	0.026	0.044	0.07	0.022	0.045	0.027	0.03	0.022	0.012	0.013	0.014	0.005	0.003	0.003	0.002	0.005	0.004	0	0.001	0.001	0
509	0.052	0.078	0.035	0.026	0.044	0.07	0.022	0.045	0.027	0.031	0.022	0.012	0.013	0.014	0.005	0.004	0.003	0.002	0.005	0.004	0	0.001	0.001	0
509.5	0.052	0.079	0.035	0.027	0.044	0.07	0.022	0.045	0.027	0.031	0.022	0.012	0.013	0.014	0.005	0.004	0.003	0.002	0.005	0.004	0.001	0.001	0.001	0
510	0.053	0.079	0.036	0.027	0.045	0.07	0.022	0.045	0.027	0.031	0.022	0.013	0.013	0.014	0.005	0.004	0.003	0.002	0.005	0.004	0.001	0.001	0.001	0
510.5	0.054	0.08	0.036	0.028	0.045	0.071	0.022	0.045	0.028	0.031	0.022	0.013	0.013	0.014	0.005	0.004	0.003	0.002	0.005	0.004	0.001	0.001	0.001	0
511	0.055	0.08	0.037	0.028	0.045	0.071	0.022	0.046	0.028	0.031	0.022	0.013	0.013	0.014	0.005	0.004	0.003	0.002	0.005	0.004	0.001	0.001	0.001	0
511.5	0.055	0.081	0.037	0.028	0.045	0.071	0.023	0.046	0.028	0.031	0.022	0.013	0.014	0.014	0.005	0.004	0.003	0.002	0.006	0.004	0.001	0.001	0.001	0
512	0.056	0.081	0.038	0.029	0.046	0.071	0.023	0.046	0.028	0.032	0.022	0.013	0.014	0.014	0.005	0.004	0.003	0.002	0.006	0.004	0.001	0.001	0.001	0
512.5	0.057	0.082	0.038	0.029	0.046	0.071	0.023	0.046	0.028	0.032	0.022	0.013	0.014	0.014	0.005	0.004	0.003	0.002	0.006	0.004	0.001	0.001	0.001	0
513	0.058	0.082	0.039	0.03	0.046	0.071	0.023	0.046	0.028	0.032	0.022	0.013	0.014	0.015	0.005	0.004	0.003	0.002	0.006	0.004	0.001	0.001	0.001	0
513.5	0.059	0.083	0.039	0.03	0.046	0.071	0.023	0.046	0.028	0.032	0.022	0.013	0.013	0.015	0.005	0.004	0.003	0.002	0.006	0.004	0.001	0.001	0.001	0
514	0.06	0.083	0.04	0.03	0.046	0.071	0.024	0.046	0.028	0.032	0.022	0.013	0.013	0.015	0.005	0.004	0.003	0.002	0.006	0.004	0.001	0.001	0.001	0
514.5	0.06	0.084	0.04	0.031	0.047	0.071	0.024	0.046	0.028	0.032	0.022	0.013	0.013	0.015	0.005	0.004	0.003	0.002	0.006	0.004	0.001	0.001	0.001	0
515	0.061	0.084	0.041	0.031	0.047	0.071	0.024	0.046	0.028	0.032	0.022	0.013	0.013	0.015	0.005	0.004	0.003	0.002	0.006	0.004	0.001	0.001	0.001	0
515.5	0.062	0.085	0.041	0.032	0.047	0.071	0.024	0.046	0.028	0.033	0.022	0.013	0.014	0.015	0.005	0.004	0.003	0.002	0.006	0.004	0.001	0.001	0.001	0
516	0.063	0.085	0.042	0.032	0.047	0.071	0.024	0.046	0.028	0.033	0.023	0.013	0.014	0.015	0.005	0.004	0.003	0.002	0.006	0.004	0.001	0.001	0.001	0
516.5	0.064	0.086	0.042	0.033	0.048	0.072	0.024	0.046	0.028	0.033	0.023	0.013	0.014	0.015	0.005	0.004	0.003	0.002	0.006	0.004	0.001	0.001	0.001	0
517	0.065	0.087	0.043	0.033	0.048	0.072	0.025	0.046	0.029	0.033	0.023	0.014	0.014	0.015	0.005	0.004	0.004	0.002	0.006	0.004	0.001	0.001	0.001	0
517.5	0.066	0.087	0.044	0.034	0.049	0.072	0.025	0.046	0.029	0.033	0.023	0.014	0.014	0.015	0.005	0.004	0.004	0.002	0.006	0.004	0.001	0.001	0.001	0
518	0.067	0.088	0.044	0.034	0.049	0.072	0.025	0.046	0.029	0.034	0.023	0.014	0.014	0.015	0.005	0.004	0.003	0.002	0.006	0.004	0.001	0.001	0.001	0
518.5	0.068	0.088	0.045	0.035	0.049	0.072	0.026	0.047	0.029	0.034	0.023	0.014	0.014	0.015	0.005	0.004	0.004	0.002	0.006	0.004	0.001	0.001	0.001	0
519	0.069	0.089	0.045	0.035	0.05	0.072	0.026	0.047	0.029	0.034	0.023	0.014	0.014	0.015	0.005	0.004	0.004	0.002	0.006	0.004	0.001	0.001	0.001	0
519.5	0.07	0.09	0.046	0.036	0.05	0.073	0.026	0.047	0.029	0.034	0.023	0.014	0.014	0.016	0.005	0.004	0.004	0.002	0.006	0.004	0.001	0.001	0.001	0
520	0.071	0.09	0.047	0.036	0.05	0.073	0.026	0.047	0.029	0.034	0.023	0.014	0.014	0.016	0.006	0.004	0.004	0.002	0.006	0.004	0.001	0.001	0.001	0
520.5	0.072	0.091	0.048	0.037	0.051	0.073	0.027	0.047	0.03	0.035	0.023	0.014	0.014	0.016	0.006	0.005	0.004	0.002	0.006	0.004	0.001	0.001	0.001	0.001
521	0.073	0.092	0.048	0.038	0.051	0.073	0.027	0.047	0.03	0.035	0.024	0.014	0.014	0.016	0.006	0.005	0.004	0.003	0.006	0.004	0.001	0.002	0.001	0.001
521.5	0.075	0.093	0.049	0.038	0.052	0.074	0.027	0.047	0.03	0.035	0.024	0.014	0.015	0.016	0.006	0.005	0.004	0.003	0.006	0.004	0.001	0.002	0.001	0.001
522	0.076	0.093	0.05	0.039	0.052	0.074	0.028	0.047	0.03	0.035	0.024	0.014	0.015	0.016	0.006	0.005	0.004	0.003	0.007	0.004	0.001	0.001	0.001	0.001
522.5	0.077	0.094	0.05	0.039	0.052	0.074	0.028	0.048	0.03	0.035	0.024	0.014	0.015	0.016	0.006	0.005	0.004	0.003	0.007	0.004	0.001	0.001	0.001	0
523	0.078	0.095	0.051	0.04	0.053	0.074	0.028	0.048	0.03	0.036	0.024	0.014	0.014	0.016	0.006	0.005	0.004	0.002	0.007	0.004	0.001	0.001	0.001	0
523.5	0.079	0.096	0.052	0.04	0.053	0.074	0.028	0.048	0.03	0.036	0.024	0.014	0.014	0.016	0.006	0.005	0.004	0.002	0.007	0.004	0.001	0.001	0.001	0
524	0.08	0.096	0.052	0.041	0.054	0.074	0.028	0.048	0.03	0.036	0.024	0.015	0.015	0.016	0.006	0.005	0.004	0.002	0.007	0.004	0.001	0.001	0.001	0
524.5	0.082	0.097	0.053	0.042	0.054	0.075	0.029	0.048	0.03	0.036	0.024	0.015	0.015	0.017	0.006	0.005	0.004	0.002	0.007	0.004	0.001	0.001	0.001	0.001
525	0.083	0.098	0.054	0.043	0.055	0.075	0.029	0.048	0.031	0.037	0.024	0.015	0.015	0.017	0.006	0.005	0.004	0.003	0.007	0.004	0.001	0.001	0.001	0.001
525.5	0.084	0.099	0.055	0.043	0.055	0.075	0.029	0.049	0.031	0.037	0.024	0.015	0.015	0.017	0.006	0.005	0.004	0.003	0.007	0.004	0.001	0.001	0.001	0.001
526	0.086	0.1	0.056	0.044	0.055	0.075	0.03	0.049	0.031	0.037	0.024	0.015	0.015	0.017	0.006	0.005	0.004	0.003	0.007	0.004	0.001	0.001	0.001	0.001
526.5	0.087	0.101	0.057	0.045	0.056	0.076	0.03	0.049	0.032	0.037	0.025	0.015	0.015	0.018	0.007	0.005	0.004	0.003	0.007	0.004	0.001	0.001	0.001	0.001
527	0.088	0.102	0.057	0.045	0.056	0.076	0.031	0.049	0.032	0.038	0.025	0.016	0.015	0.018	0.007	0.005	0.004	0.003	0.007	0.004	0.001	0.001	0.001	0.001
527.5	0.09	0.102	0.058	0.046	0.057	0.076	0.031	0.049	0.032	0.038	0.025	0.016	0.015	0.018	0.007	0.005	0.004	0.003	0.007	0.005	0.001	0.002	0.001	0.001
528	0.091	0.103	0.059	0.047	0.057	0.077	0.031	0.05	0.032	0.038	0.025	0.016	0.015	0.018	0.007	0.005	0.004	0.003	0.007	0.005	0.001	0.001	0.001	0.001
528.5	0.092	0.104	0.06	0.047	0.057	0.077	0.031	0.05	0.032	0.038	0.025	0.016	0.015	0.018	0.007	0.005	0.004	0.003	0.007	0.005	0.001	0.001	0.001	0.001
529	0.094	0.105	0.061	0.048	0.058	0.077	0.032	0.05	0.032	0.039	0.025	0.016	0.015	0.018	0.007	0.005	0.005	0.003	0.007	0.004	0.001	0.001	0.001	0.001
529.5	0.095	0.106	0.061	0.049	0.058	0.077	0.032	0.05	0.032	0.039	0.025	0.016	0.015	0.018	0.007	0.005	0.004	0.003	0.007	0.005	0.002	0.001	0.001	0.001
530	0.096	0.107	0.062	0.049	0.059	0.077	0.032	0.05	0.033	0.039	0.025	0.016	0.016	0.018	0.007	0.005	0.005	0.003	0.007	0.005	0.001	0.001	0.001	0.001
530.5	0.098	0.108	0.063	0.05	0.059	0.078	0.033	0.05	0.033	0.039	0.025	0.016	0.016	0.018	0.007	0.005	0.004	0.003	0.007	0.004	0.001	0.001	0.001	0.001
531	0.099	0.109	0.064	0.051	0.06	0.078	0.033	0.051	0.033	0.04	0.026	0.016	0.016	0.019	0.007	0.005	0.005	0.003	0.007	0.004	0.001	0.001	0.001	0.001
531.5	0.101	0.11	0.065	0.051	0.06	0.078	0.033	0.051	0.033	0.04	0.026	0.016	0.016	0.019	0.007	0.006	0.005	0.003	0.007	0.004	0.001	0.001	0.001	0.001
532	0.102	0.111	0.066	0.052	0.061	0.079	0.034	0.051	0.033	0.04	0.026	0.016	0.016	0.019	0.007	0.006	0.005	0.003	0.007	0.005	0.001	0.001	0.001	0.001
532.5	0.103	0.112	0.067	0.053	0.062	0.079	0.034	0.051	0.034	0.041	0.026	0.017	0.016	0.019	0.007	0.006	0.005	0.003	0.008	0.005	0.001	0.002	0.001	0.001
533	0.105	0.113	0.068	0.054	0.062	0.08	0.035	0.052	0.034	0.041	0.026	0.017	0.016	0.019	0.007	0.006	0.005	0.003	0.008	0.005	0.002	0.002	0.001	0.001
533.5	0.107	0.114	0.069	0.055	0.063	0.08	0.035	0.052	0.034	0.042	0.027	0.017	0.016	0.02	0.007	0.006	0.005	0.003	0.008	0.005	0.002	0.002	0.001	0.001
534	0.108	0.115	0.07	0.056	0.063	0.081	0.036	0.052	0.034	0.042	0.027	0.017	0.016	0.02	0.007	0.006	0.005	0.003	0.008	0.005	0.002	0.002	0.001	0.001
534.5	0.11	0.116	0.071	0.057	0.064	0.081	0.036	0.052	0.035	0.042	0.027	0.017	0.017	0.02	0.008	0.006	0.005	0.003	0.008	0.005	0.002	0.002	0.002	0.001
535	0.112	0.118	0.072	0.057	0.065	0.081	0.036	0.053	0.035	0.043	0.027	0.018	0.017	0.02	0.008	0.006	0.005	0.004	0.008	0.005	0.002	0.002	0.002	0.001
535.5	0.113	0.119	0.073	0.058	0.065	0.082	0.037	0.053	0.035	0.043	0.027	0.018	0.017	0.02	0.008	0.006	0.005	0.003	0.008	0.005	0.002	0.002	0.001	0.001
536	0.115	0.12	0.074	0.059	0.066	0.082	0.037	0.053	0.036	0.044	0.027	0.018	0.017	0.021	0.008	0.006	0.005	0.004	0.008	0.005	0.002	0.002	0.001	0.001
536.5	0.117	0.121	0.075	0.06	0.067	0.083	0.038	0.054	0.036	0.044	0.028	0.018	0.017	0.021	0.008	0.006	0.005	0.004	0.008	0.005	0.002	0.002	0.002	0.001
537	0.119	0.122	0.076	0.061	0.067	0.083	0.038	0.054	0.036	0.044	0.028	0.018	0.017	0.022	0.008	0.007	0.005	0.004	0.008	0.005	0.002	0.002	0.002	0.001
537.5	0.12	0.124	0.077	0.062	0.068	0.084	0.039	0.054	0.036	0.045	0.028	0.018	0.017	0.022	0.008	0.007	0.006	0.004	0.009	0.006	0.002	0.002	0.002	0.001
538	0.122	0.125	0.078	0.063	0.069	0.084	0.039	0.054	0.036	0.045	0.028	0.019	0.017	0.022	0.008	0.007	0.006	0.004	0.009	0.006	0.002	0.002	0.002	0.001
538.5	0.124	0.126	0.079	0.064	0.069	0.084	0.04	0.055	0.037	0.046	0.028	0.019	0.017	0.022	0.008	0.007	0.006	0.004	0.009	0.006	0.002	0.002	0.002	0.001
539	0.126	0.128	0.08	0.065	0.07	0.085	0.04	0.055	0.037	0.046	0.029	0.019	0.018	0.022	0.009	0.007	0.006	0.004	0.009	0.006	0.002	0.002	0.002	0.001
539.5	0.128	0.129	0.082	0.066	0.071	0.086	0.041	0.055	0.037	0.046	0.029	0.019	0.018	0.023	0.009	0.007	0.006	0.004	0.009	0.006	0.002	0.002	0.002	0.001
540	0.129	0.13	0.083	0.067	0.071	0.086	0.041	0.056	0.038	0.047	0.029	0.019	0.018	0.023	0.009	0.007	0.006	0.004	0.009	0.006	0.002	0.002	0.002	0.001
540.5	0.131	0.132	0.084	0.068	0.072	0.086	0.042	0.056	0.038	0.047	0.029	0.019	0.018	0.023	0.009	0.007	0.006	0.004	0.009	0.006	0.002	0.002	0.002	0.001
541	0.133	0.133	0.085	0.069	0.073	0.087	0.042	0.057	0.038	0.048	0.029	0.02	0.018	0.023	0.009	0.007	0.006	0.004	0.009	0.006	0.002	0.002	0.002	0.001
541.5	0.135	0.134	0.086	0.07	0.074	0.087	0.042	0.057	0.038	0.048	0.03	0.02	0.018	0.023	0.009	0.007	0.006	0.004	0.009	0.006	0.002	0.002	0.002	0.001
542	0.137	0.136	0.088	0.071	0.074	0.088	0.043	0.057	0.039	0.049	0.03	0.02	0.019	0.024	0.009	0.008	0.006	0.004	0.009	0.006	0.002	0.002	0.002	0.001
542.5	0.139	0.137	0.089	0.072	0.075	0.088	0.043	0.058	0.039	0.049	0.03	0.02	0.019	0.024	0.009	0.008	0.006	0.004	0.01	0.006	0.002	0.002	0.002	0.001
543	0.141	0.139	0.09	0.073	0.076	0.089	0.044	0.058	0.039	0.05	0.03	0.02	0.019	0.024	0.009	0.008	0.006	0.004	0.01	0.006	0.002	0.002	0.002	0.001
543.5	0.143	0.14	0.092	0.074	0.076	0.09	0.045	0.058	0.04	0.05	0.031	0.021	0.019	0.024	0.009	0.008	0.006	0.004	0.01	0.006	0.002	0.002	0.002	0.001
544	0.145	0.142	0.093	0.075	0.077	0.09	0.045	0.059	0.04	0.051	0.031	0.021	0.019	0.024	0.009	0.008	0.007	0.004	0.01	0.006	0.002	0.002	0.002	0.001
544.5	0.147	0.143	0.094	0.076	0.078	0.091	0.046	0.059	0.04	0.051	0.031	0.021	0.019	0.025	0.01	0.008	0.007	0.004	0.01	0.006	0.002	0.002	0.002	0.001
545	0.149	0.145	0.096	0.077	0.079	0.091	0.046	0.059	0.041	0.051	0.031	0.021	0.019	0.025	0.01	0.008	0.007	0.005	0.01	0.006	0.002	0.002	0.002	0.001
545.5	0.151	0.146	0.097	0.079	0.08	0.092	0.047	0.06	0.041	0.052	0.031	0.021	0.019	0.025	0.01	0.008	0.007	0.005	0.01	0.006	0.002	0.002	0.002	0.001
546	0.153	0.148	0.098	0.08	0.081	0.092	0.047	0.06	0.041	0.052	0.032	0.022	0.02	0.025	0.01	0.008	0.007	0.005	0.01	0.006	0.003	0.002	0.002	0.001
546.5	0.155	0.149	0.1	0.081	0.081	0.093	0.048	0.061	0.042	0.052	0.032	0.022	0.02	0.025	0.01	0.008	0.007	0.005	0.01	0.006	0.003	0.002	0.002	0.001
547	0.157	0.151	0.101	0.082	0.082	0.094	0.048	0.061	0.042	0.053	0.032	0.022	0.02	0.025	0.01	0.009	0.007	0.005	0.01	0.006	0.002	0.002	0.002	0.001
547.5	0.159	0.152	0.102	0.083	0.083	0.094	0.049	0.061	0.043	0.053	0.032	0.022	0.02	0.026	0.01	0.009	0.007	0.005	0.01	0.006	0.002	0.002	0.002	0.001
548	0.161	0.154	0.104	0.084	0.084	0.095	0.05	0.062	0.043	0.054	0.032	0.022	0.02	0.026	0.01	0.009	0.007	0.005	0.01	0.006	0.002	0.002	0.002	0.002
548.5	0.164	0.156	0.105	0.086	0.085	0.095	0.05	0.062	0.043	0.054	0.033	0.023	0.02	0.026	0.011	0.009	0.007	0.005	0.01	0.007	0.003	0.002	0.002	0.002
549	0.166	0.158	0.107	0.087	0.086	0.096	0.051	0.063	0.044	0.054	0.033	0.023	0.02	0.026	0.011	0.009	0.007	0.005	0.01	0.007	0.003	0.002	0.002	0.002
549.5	0.168	0.159	0.108	0.088	0.087	0.097	0.051	0.063	0.044	0.055	0.033	0.023	0.021	0.026	0.011	0.009	0.007	0.005	0.011	0.007	0.003	0.002	0.002	0.002
550	0.17	0.161	0.11	0.089	0.088	0.097	0.052	0.064	0.044	0.055	0.033	0.023	0.021	0.026	0.011	0.009	0.007	0.005	0.011	0.007	0.003	0.002	0.002	0.002
550.5	0.173	0.163	0.111	0.091	0.089	0.098	0.053	0.064	0.045	0.055	0.034	0.024	0.021	0.027	0.011	0.009	0.008	0.005	0.011	0.007	0.003	0.003	0.002	0.002
551	0.175	0.165	0.113	0.092	0.089	0.099	0.053	0.064	0.045	0.056	0.034	0.024	0.021	0.027	0.011	0.009	0.008	0.005	0.011	0.007	0.003	0.003	0.002	0.002
551.5	0.177	0.166	0.115	0.093	0.09	0.1	0.054	0.065	0.046	0.056	0.034	0.024	0.021	0.027	0.011	0.01	0.008	0.006	0.011	0.007	0.003	0.003	0.002	0.002
552	0.179	0.168	0.116	0.094	0.091	0.1	0.055	0.065	0.046	0.056	0.034	0.024	0.022	0.027	0.012	0.01	0.008	0.006	0.011	0.007	0.003	0.003	0.002	0.002
552.5	0.182	0.17	0.118	0.096	0.092	0.101	0.055	0.066	0.046	0.057	0.035	0.025	0.022	0.027	0.012	0.01	0.008	0.006	0.011	0.007	0.003	0.003	0.002	0.002
553	0.184	0.172	0.119	0.097	0.093	0.102	0.056	0.066	0.047	0.057	0.035	0.025	0.022	0.027	0.012	0.01	0.008	0.006	0.011	0.007	0.003	0.002	0.002	0.002
553.5	0.186	0.173	0.121	0.098	0.094	0.102	0.057	0.067	0.047	0.057	0.035	0.025	0.022	0.027	0.012	0.01	0.008	0.006	0.011	0.007	0.003	0.003	0.002	0.002
554	0.188	0.175	0.122	0.1	0.095	0.103	0.057	0.067	0.047	0.057	0.035	0.025	0.022	0.027	0.012	0.01	0.008	0.006	0.011	0.007	0.003	0.003	0.002	0.002
554.5	0.19	0.177	0.124	0.101	0.096	0.104	0.058	0.068	0.048	0.057	0.036	0.025	0.022	0.027	0.012	0.01	0.008	0.006	0.011	0.007	0.003	0.003	0.002	0.002
555	0.192	0.179	0.125	0.102	0.097	0.104	0.058	0.068	0.048	0.058	0.036	0.026	0.023	0.027	0.012	0.01	0.008	0.006	0.011	0.007	0.003	0.003	0.002	0.002
555.5	0.194	0.18	0.127	0.103	0.098	0.105	0.059	0.069	0.049	0.058	0.036	0.026	0.023	0.027	0.012	0.01	0.008	0.006	0.011	0.007	0.003	0.003	0.002	0.002
556	0.197	0.182	0.128	0.105	0.099	0.106	0.06	0.069	0.049	0.058	0.036	0.026	0.023	0.027	0.013	0.01	0.009	0.006	0.011	0.007	0.003	0.003	0.002	0.002
556.5	0.199	0.184	0.13	0.106	0.1	0.106	0.06	0.07	0.05	0.058	0.037	0.026	0.023	0.027	0.013	0.011	0.009	0.006	0.011	0.007	0.003	0.003	0.002	0.002
557	0.201	0.186	0.131	0.107	0.101	0.107	0.061	0.07	0.05	0.058	0.037	0.027	0.023	0.027	0.013	0.011	0.009	0.006	0.011	0.007	0.003	0.003	0.002	0.002
557.5	0.203	0.187	0.133	0.108	0.102	0.108	0.062	0.07	0.05	0.058	0.037	0.027	0.023	0.027	0.013	0.011	0.009	0.006	0.011	0.007	0.003	0.003	0.002	0.002
558	0.205	0.189	0.134	0.11	0.103	0.108	0.062	0.071	0.051	0.058	0.037	0.027	0.024	0.027	0.013	0.011	0.009	0.006	0.011	0.007	0.003	0.003	0.002	0.002
558.5	0.207	0.191	0.136	0.111	0.103	0.109	0.063	0.071	0.051	0.058	0.038	0.027	0.024	0.027	0.013	0.011	0.009	0.006	0.011	0.007	0.003	0.003	0.002	0.002
559	0.209	0.193	0.137	0.112	0.104	0.11	0.063	0.072	0.052	0.058	0.038	0.027	0.024	0.027	0.013	0.011	0.009	0.006	0.011	0.007	0.003	0.003	0.002	0.002
559.5	0.212	0.194	0.139	0.114	0.105	0.111	0.064	0.072	0.052	0.058	0.038	0.028	0.024	0.027	0.013	0.011	0.009	0.007	0.011	0.007	0.003	0.003	0.002	0.002
560	0.214	0.196	0.141	0.115	0.106	0.111	0.065	0.073	0.052	0.058	0.038	0.028	0.024	0.027	0.014	0.011	0.009	0.007	0.011	0.007	0.003	0.003	0.003	0.002
560.5	0.216	0.198	0.142	0.116	0.107	0.112	0.065	0.073	0.053	0.058	0.039	0.028	0.024	0.027	0.014	0.011	0.009	0.007	0.011	0.007	0.004	0.003	0.003	0.002
561	0.218	0.2	0.144	0.118	0.108	0.113	0.066	0.074	0.053	0.058	0.039	0.028	0.025	0.027	0.014	0.011	0.01	0.007	0.011	0.007	0.004	0.003	0.003	0.002
561.5	0.22	0.202	0.145	0.119	0.109	0.113	0.067	0.074	0.054	0.058	0.039	0.029	0.025	0.027	0.014	0.012	0.01	0.007	0.011	0.007	0.004	0.003	0.003	0.002
562	0.222	0.203	0.147	0.12	0.11	0.114	0.067	0.075	0.054	0.058	0.039	0.029	0.025	0.026	0.014	0.012	0.01	0.007	0.01	0.007	0.004	0.003	0.003	0.002
562.5	0.224	0.205	0.148	0.121	0.111	0.115	0.068	0.075	0.054	0.058	0.039	0.029	0.025	0.026	0.014	0.012	0.01	0.007	0.01	0.007	0.004	0.003	0.003	0.002
563	0.226	0.207	0.15	0.123	0.112	0.115	0.069	0.075	0.055	0.058	0.04	0.029	0.025	0.026	0.014	0.012	0.01	0.007	0.01	0.007	0.004	0.003	0.003	0.002
563.5	0.229	0.209	0.152	0.124	0.113	0.116	0.069	0.076	0.055	0.058	0.04	0.029	0.025	0.026	0.014	0.012	0.01	0.007	0.01	0.007	0.004	0.003	0.003	0.002
564	0.231	0.21	0.153	0.125	0.114	0.117	0.07	0.076	0.056	0.058	0.04	0.03	0.026	0.026	0.015	0.012	0.01	0.007	0.01	0.007	0.004	0.003	0.003	0.002
564.5	0.233	0.212	0.155	0.127	0.115	0.118	0.071	0.077	0.056	0.057	0.04	0.03	0.026	0.026	0.015	0.012	0.01	0.007	0.01	0.007	0.004	0.003	0.003	0.002
565	0.235	0.214	0.156	0.128	0.116	0.118	0.071	0.077	0.057	0.057	0.041	0.03	0.026	0.026	0.015	0.012	0.01	0.007	0.01	0.007	0.004	0.003	0.003	0.002
565.5	0.237	0.216	0.158	0.129	0.117	0.119	0.072	0.078	0.057	0.057	0.041	0.031	0.026	0.026	0.015	0.012	0.01	0.007	0.01	0.007	0.004	0.003	0.003	0.002
566	0.239	0.218	0.159	0.131	0.118	0.12	0.073	0.078	0.057	0.057	0.041	0.031	0.026	0.026	0.015	0.012	0.011	0.007	0.01	0.008	0.004	0.003	0.003	0.002
566.5	0.241	0.22	0.161	0.132	0.119	0.12	0.073	0.079	0.058	0.057	0.041	0.031	0.027	0.026	0.015	0.013	0.011	0.007	0.01	0.008	0.004	0.003	0.003	0.002
567	0.244	0.221	0.163	0.133	0.12	0.121	0.074	0.079	0.058	0.057	0.041	0.031	0.027	0.026	0.016	0.013	0.011	0.007	0.01	0.008	0.004	0.003	0.003	0.002
567.5	0.246	0.223	0.164	0.135	0.121	0.122	0.075	0.08	0.059	0.057	0.042	0.032	0.027	0.026	0.016	0.013	0.011	0.007	0.01	0.008	0.004	0.003	0.003	0.002
568	0.248	0.225	0.166	0.136	0.122	0.123	0.075	0.08	0.059	0.057	0.042	0.032	0.027	0.025	0.016	0.013	0.011	0.007	0.01	0.008	0.004	0.003	0.003	0.002
568.5	0.25	0.227	0.167	0.137	0.123	0.123	0.076	0.081	0.059	0.057	0.042	0.032	0.027	0.025	0.016	0.013	0.011	0.008	0.01	0.008	0.004	0.003	0.003	0.002
569	0.252	0.228	0.169	0.138	0.123	0.124	0.077	0.081	0.06	0.057	0.042	0.032	0.028	0.025	0.016	0.013	0.011	0.008	0.01	0.008	0.004	0.003	0.003	0.002
569.5	0.254	0.23	0.17	0.14	0.125	0.125	0.077	0.082	0.06	0.057	0.043	0.033	0.028	0.025	0.016	0.013	0.011	0.008	0.01	0.008	0.004	0.003	0.003	0.002
570	0.256	0.232	0.172	0.141	0.125	0.125	0.078	0.082	0.061	0.057	0.043	0.033	0.028	0.025	0.016	0.013	0.011	0.008	0.01	0.008	0.004	0.004	0.003	0.002
570.5	0.258	0.234	0.173	0.142	0.126	0.126	0.078	0.083	0.061	0.057	0.043	0.033	0.028	0.025	0.017	0.013	0.011	0.008	0.01	0.008	0.004	0.004	0.003	0.002
571	0.26	0.235	0.175	0.143	0.127	0.127	0.079	0.083	0.061	0.057	0.043	0.033	0.028	0.025	0.017	0.014	0.011	0.008	0.01	0.008	0.004	0.004	0.003	0.002
571.5	0.262	0.237	0.176	0.145	0.128	0.128	0.08	0.084	0.062	0.057	0.044	0.034	0.028	0.025	0.017	0.014	0.012	0.008	0.01	0.008	0.004	0.004	0.003	0.003
572	0.264	0.239	0.178	0.146	0.129	0.128	0.08	0.084	0.062	0.057	0.044	0.034	0.029	0.025	0.017	0.014	0.012	0.008	0.01	0.008	0.004	0.004	0.003	0.003
572.5	0.266	0.24	0.179	0.147	0.13	0.129	0.081	0.085	0.063	0.057	0.044	0.034	0.029	0.025	0.017	0.014	0.012	0.008	0.009	0.008	0.004	0.004	0.003	0.003
573	0.268	0.242	0.181	0.149	0.131	0.13	0.082	0.085	0.063	0.057	0.044	0.034	0.029	0.025	0.017	0.014	0.012	0.008	0.009	0.008	0.004	0.004	0.003	0.003
573.5	0.27	0.244	0.182	0.15	0.132	0.13	0.082	0.085	0.063	0.057	0.044	0.034	0.029	0.025	0.017	0.014	0.012	0.008	0.01	0.008	0.004	0.004	0.003	0.003
574	0.272	0.246	0.184	0.151	0.133	0.131	0.083	0.086	0.064	0.057	0.045	0.035	0.029	0.025	0.017	0.014	0.012	0.008	0.009	0.008	0.005	0.004	0.003	0.003
574.5	0.274	0.247	0.185	0.152	0.134	0.131	0.084	0.086	0.064	0.057	0.045	0.035	0.029	0.025	0.017	0.014	0.012	0.008	0.009	0.008	0.005	0.004	0.003	0.003
575	0.277	0.249	0.187	0.154	0.135	0.132	0.084	0.087	0.065	0.057	0.045	0.035	0.03	0.025	0.017	0.014	0.012	0.008	0.009	0.008	0.005	0.004	0.003	0.002
575.5	0.279	0.251	0.188	0.155	0.136	0.133	0.085	0.087	0.065	0.057	0.045	0.035	0.03	0.025	0.018	0.014	0.012	0.008	0.009	0.008	0.005	0.004	0.003	0.002
576	0.281	0.253	0.19	0.156	0.137	0.134	0.085	0.088	0.066	0.057	0.046	0.036	0.03	0.025	0.018	0.015	0.012	0.008	0.009	0.008	0.005	0.004	0.003	0.003
576.5	0.283	0.255	0.192	0.157	0.138	0.134	0.086	0.088	0.066	0.057	0.046	0.036	0.03	0.025	0.018	0.015	0.012	0.009	0.009	0.008	0.005	0.004	0.003	0.003
577	0.286	0.257	0.193	0.159	0.139	0.135	0.087	0.089	0.066	0.057	0.046	0.036	0.03	0.025	0.018	0.015	0.012	0.009	0.009	0.008	0.005	0.004	0.003	0.003
577.5	0.288	0.258	0.195	0.16	0.14	0.136	0.087	0.089	0.067	0.057	0.046	0.036	0.031	0.025	0.018	0.015	0.013	0.009	0.009	0.008	0.005	0.004	0.003	0.003
578	0.291	0.26	0.197	0.162	0.141	0.137	0.088	0.09	0.067	0.057	0.047	0.037	0.031	0.025	0.018	0.015	0.013	0.009	0.009	0.008	0.005	0.004	0.003	0.003
578.5	0.293	0.262	0.198	0.163	0.142	0.138	0.089	0.09	0.068	0.057	0.047	0.037	0.031	0.025	0.019	0.015	0.013	0.009	0.009	0.008	0.005	0.004	0.004	0.003
579	0.295	0.264	0.2	0.164	0.143	0.138	0.09	0.091	0.068	0.058	0.047	0.037	0.031	0.025	0.019	0.015	0.013	0.009	0.009	0.008	0.005	0.004	0.004	0.003
579.5	0.297	0.266	0.201	0.166	0.144	0.139	0.09	0.091	0.069	0.058	0.047	0.037	0.031	0.025	0.019	0.015	0.013	0.009	0.009	0.008	0.005	0.004	0.004	0.003
580	0.299	0.268	0.203	0.167	0.145	0.14	0.091	0.092	0.069	0.058	0.048	0.038	0.031	0.025	0.019	0.015	0.013	0.009	0.009	0.008	0.005	0.004	0.004	0.003
580.5	0.301	0.269	0.205	0.168	0.146	0.14	0.092	0.092	0.069	0.058	0.048	0.038	0.032	0.025	0.019	0.016	0.013	0.009	0.009	0.008	0.005	0.004	0.004	0.003
581	0.304	0.271	0.207	0.17	0.147	0.141	0.092	0.093	0.07	0.058	0.048	0.038	0.032	0.025	0.019	0.016	0.013	0.009	0.009	0.008	0.005	0.004	0.004	0.003
581.5	0.306	0.273	0.208	0.171	0.148	0.142	0.093	0.094	0.07	0.059	0.048	0.038	0.032	0.025	0.019	0.016	0.013	0.009	0.009	0.008	0.005	0.004	0.004	0.003
582	0.309	0.275	0.21	0.173	0.149	0.143	0.094	0.094	0.071	0.059	0.049	0.039	0.032	0.025	0.02	0.016	0.014	0.009	0.009	0.008	0.005	0.004	0.004	0.003
582.5	0.311	0.277	0.212	0.174	0.15	0.144	0.095	0.095	0.071	0.059	0.049	0.039	0.033	0.025	0.02	0.016	0.014	0.009	0.01	0.009	0.005	0.004	0.004	0.003
583	0.314	0.279	0.213	0.176	0.151	0.145	0.095	0.095	0.072	0.059	0.05	0.04	0.033	0.025	0.02	0.016	0.014	0.01	0.01	0.009	0.005	0.004	0.004	0.003
583.5	0.316	0.281	0.215	0.177	0.152	0.145	0.096	0.096	0.072	0.06	0.05	0.04	0.033	0.026	0.02	0.016	0.014	0.01	0.01	0.009	0.006	0.004	0.004	0.003
584	0.319	0.283	0.217	0.179	0.153	0.146	0.097	0.096	0.073	0.06	0.05	0.04	0.033	0.026	0.02	0.016	0.014	0.01	0.01	0.009	0.005	0.004	0.004	0.003
584.5	0.321	0.285	0.218	0.18	0.155	0.147	0.097	0.097	0.073	0.06	0.05	0.04	0.033	0.026	0.02	0.016	0.014	0.01	0.01	0.009	0.005	0.004	0.004	0.003
585	0.324	0.287	0.22	0.181	0.156	0.148	0.098	0.097	0.074	0.06	0.05	0.04	0.034	0.026	0.02	0.017	0.014	0.01	0.01	0.009	0.005	0.004	0.004	0.003
585.5	0.326	0.289	0.222	0.183	0.157	0.149	0.099	0.098	0.074	0.06	0.051	0.041	0.034	0.026	0.02	0.017	0.014	0.01	0.01	0.009	0.005	0.004	0.004	0.003
586	0.329	0.291	0.224	0.184	0.158	0.149	0.1	0.098	0.075	0.061	0.051	0.041	0.034	0.026	0.021	0.017	0.014	0.01	0.01	0.009	0.005	0.004	0.004	0.003
586.5	0.331	0.293	0.225	0.186	0.159	0.15	0.101	0.099	0.075	0.061	0.051	0.041	0.034	0.026	0.021	0.017	0.014	0.01	0.01	0.009	0.005	0.004	0.004	0.003
587	0.334	0.295	0.227	0.187	0.16	0.151	0.101	0.099	0.075	0.061	0.052	0.041	0.034	0.026	0.021	0.017	0.014	0.01	0.01	0.009	0.006	0.005	0.004	0.003
587.5	0.336	0.297	0.229	0.189	0.161	0.152	0.102	0.1	0.076	0.062	0.052	0.042	0.035	0.026	0.021	0.017	0.015	0.01	0.01	0.009	0.006	0.005	0.004	0.003
588	0.339	0.299	0.231	0.19	0.162	0.153	0.103	0.101	0.077	0.062	0.052	0.042	0.035	0.026	0.021	0.017	0.015	0.01	0.01	0.009	0.006	0.005	0.004	0.003
588.5	0.342	0.302	0.233	0.192	0.163	0.154	0.103	0.101	0.077	0.062	0.053	0.042	0.035	0.027	0.022	0.018	0.015	0.01	0.01	0.009	0.006	0.005	0.004	0.003
589	0.344	0.304	0.234	0.193	0.165	0.155	0.104	0.102	0.078	0.063	0.053	0.043	0.035	0.027	0.022	0.018	0.015	0.01	0.01	0.009	0.006	0.005	0.004	0.003
589.5	0.347	0.306	0.236	0.195	0.166	0.155	0.105	0.102	0.078	0.063	0.053	0.043	0.035	0.027	0.022	0.018	0.015	0.01	0.01	0.009	0.006	0.005	0.004	0.003
590	0.349	0.308	0.238	0.196	0.167	0.156	0.106	0.103	0.079	0.063	0.054	0.043	0.036	0.027	0.022	0.018	0.015	0.011	0.01	0.009	0.006	0.005	0.004	0.004
590.5	0.352	0.31	0.24	0.198	0.168	0.157	0.107	0.104	0.079	0.064	0.054	0.044	0.036	0.027	0.022	0.018	0.015	0.011	0.01	0.009	0.006	0.005	0.004	0.004
591	0.355	0.312	0.242	0.199	0.169	0.158	0.107	0.104	0.079	0.064	0.054	0.044	0.036	0.027	0.022	0.018	0.015	0.011	0.01	0.009	0.006	0.005	0.004	0.004
591.5	0.357	0.314	0.243	0.201	0.17	0.159	0.108	0.105	0.08	0.064	0.055	0.044	0.036	0.027	0.023	0.019	0.015	0.011	0.01	0.01	0.006	0.005	0.004	0.004
592	0.36	0.316	0.245	0.202	0.171	0.16	0.109	0.105	0.081	0.065	0.055	0.044	0.036	0.028	0.023	0.019	0.016	0.011	0.011	0.01	0.006	0.005	0.004	0.004
592.5	0.362	0.318	0.247	0.204	0.172	0.16	0.109	0.106	0.081	0.065	0.055	0.045	0.037	0.028	0.023	0.019	0.016	0.011	0.011	0.01	0.006	0.005	0.004	0.004
593	0.365	0.32	0.248	0.205	0.173	0.161	0.11	0.106	0.082	0.065	0.055	0.045	0.037	0.028	0.023	0.019	0.016	0.011	0.011	0.01	0.006	0.005	0.004	0.004
593.5	0.367	0.322	0.25	0.206	0.174	0.162	0.111	0.107	0.082	0.066	0.055	0.045	0.037	0.028	0.023	0.019	0.016	0.011	0.011	0.01	0.006	0.005	0.004	0.004
594	0.37	0.324	0.252	0.208	0.175	0.163	0.112	0.107	0.082	0.066	0.056	0.045	0.037	0.028	0.023	0.019	0.016	0.011	0.011	0.01	0.006	0.005	0.004	0.004
594.5	0.372	0.326	0.254	0.209	0.176	0.164	0.112	0.108	0.083	0.066	0.056	0.046	0.037	0.028	0.023	0.019	0.016	0.011	0.011	0.01	0.006	0.005	0.004	0.004
595	0.374	0.328	0.255	0.211	0.178	0.164	0.113	0.109	0.083	0.067	0.056	0.046	0.038	0.029	0.024	0.019	0.016	0.011	0.011	0.01	0.006	0.005	0.004	0.004
595.5	0.377	0.33	0.257	0.212	0.179	0.165	0.114	0.109	0.084	0.067	0.057	0.046	0.038	0.029	0.024	0.019	0.016	0.011	0.011	0.01	0.006	0.005	0.005	0.004
596	0.379	0.332	0.258	0.214	0.18	0.166	0.114	0.11	0.084	0.067	0.057	0.047	0.038	0.029	0.024	0.02	0.016	0.011	0.011	0.01	0.006	0.005	0.005	0.004
596.5	0.381	0.333	0.26	0.215	0.18	0.167	0.115	0.11	0.085	0.068	0.057	0.047	0.038	0.029	0.024	0.02	0.017	0.012	0.011	0.01	0.007	0.005	0.005	0.004
597	0.384	0.335	0.261	0.216	0.181	0.167	0.116	0.11	0.085	0.068	0.058	0.047	0.038	0.029	0.024	0.02	0.017	0.012	0.011	0.01	0.007	0.005	0.005	0.004
597.5	0.386	0.337	0.263	0.217	0.182	0.168	0.116	0.111	0.085	0.068	0.058	0.047	0.039	0.029	0.024	0.02	0.017	0.012	0.011	0.01	0.007	0.005	0.005	0.004
598	0.388	0.338	0.264	0.219	0.183	0.169	0.117	0.111	0.086	0.068	0.058	0.047	0.039	0.029	0.024	0.02	0.017	0.012	0.011	0.01	0.007	0.005	0.005	0.004
598.5	0.39	0.34	0.266	0.22	0.184	0.169	0.117	0.112	0.086	0.069	0.058	0.048	0.039	0.029	0.024	0.02	0.017	0.012	0.011	0.01	0.007	0.005	0.005	0.004
599	0.392	0.342	0.267	0.221	0.185	0.17	0.118	0.112	0.086	0.069	0.059	0.048	0.039	0.029	0.025	0.02	0.017	0.012	0.011	0.01	0.007	0.005	0.005	0.004
599.5	0.394	0.343	0.268	0.222	0.186	0.171	0.119	0.113	0.087	0.069	0.059	0.048	0.039	0.03	0.025	0.02	0.017	0.012	0.011	0.01	0.007	0.005	0.005	0.004
600	0.396	0.344	0.269	0.223	0.186	0.171	0.119	0.113	0.087	0.07	0.059	0.048	0.039	0.03	0.025	0.02	0.017	0.012	0.012	0.01	0.007	0.005	0.005	0.004
600.5	0.397	0.346	0.271	0.224	0.187	0.172	0.12	0.113	0.088	0.07	0.059	0.049	0.04	0.03	0.025	0.02	0.017	0.012	0.012	0.01	0.007	0.005	0.005	0.004
601	0.399	0.347	0.272	0.225	0.188	0.172	0.12	0.114	0.088	0.07	0.059	0.049	0.04	0.03	0.025	0.02	0.017	0.012	0.012	0.011	0.007	0.006	0.005	0.004
601.5	0.401	0.349	0.273	0.226	0.189	0.173	0.121	0.114	0.088	0.07	0.06	0.049	0.04	0.03	0.025	0.021	0.017	0.012	0.012	0.01	0.007	0.005	0.005	0.004
602	0.402	0.35	0.274	0.227	0.189	0.173	0.121	0.114	0.089	0.07	0.06	0.049	0.04	0.03	0.025	0.021	0.017	0.012	0.012	0.01	0.007	0.005	0.005	0.004
602.5	0.404	0.351	0.275	0.228	0.19	0.174	0.121	0.115	0.089	0.071	0.06	0.049	0.04	0.03	0.025	0.021	0.017	0.012	0.012	0.011	0.007	0.005	0.005	0.004
603	0.405	0.352	0.276	0.228	0.191	0.174	0.122	0.115	0.089	0.071	0.06	0.049	0.04	0.03	0.025	0.021	0.017	0.012	0.012	0.011	0.007	0.005	0.005	0.004
603.5	0.407	0.353	0.277	0.229	0.191	0.174	0.122	0.115	0.089	0.071	0.06	0.049	0.04	0.03	0.025	0.021	0.017	0.012	0.012	0.011	0.007	0.005	0.005	0.004
604	0.408	0.354	0.278	0.23	0.192	0.175	0.123	0.115	0.089	0.071	0.06	0.049	0.04	0.03	0.025	0.021	0.018	0.012	0.012	0.011	0.007	0.005	0.005	0.004
604.5	0.409	0.355	0.279	0.231	0.192	0.175	0.123	0.116	0.09	0.071	0.06	0.05	0.04	0.03	0.026	0.021	0.018	0.012	0.012	0.011	0.007	0.005	0.005	0.004
605	0.41	0.356	0.279	0.231	0.193	0.175	0.123	0.116	0.09	0.071	0.06	0.05	0.04	0.03	0.026	0.021	0.018	0.012	0.012	0.011	0.007	0.005	0.005	0.004
605.5	0.411	0.357	0.28	0.232	0.193	0.176	0.124	0.116	0.09	0.072	0.061	0.05	0.04	0.031	0.026	0.021	0.018	0.012	0.012	0.011	0.007	0.005	0.005	0.004
606	0.412	0.358	0.281	0.233	0.193	0.176	0.124	0.116	0.09	0.072	0.061	0.05	0.04	0.031	0.026	0.021	0.018	0.012	0.012	0.011	0.007	0.006	0.005	0.004
606.5	0.413	0.358	0.281	0.233	0.194	0.176	0.124	0.116	0.09	0.072	0.061	0.05	0.041	0.031	0.026	0.021	0.018	0.012	0.012	0.011	0.007	0.006	0.005	0.004
607	0.414	0.359	0.282	0.234	0.194	0.176	0.124	0.116	0.09	0.072	0.061	0.05	0.041	0.031	0.026	0.021	0.018	0.012	0.012	0.011	0.007	0.005	0.005	0.004
607.5	0.414	0.359	0.282	0.234	0.194	0.176	0.124	0.117	0.09	0.072	0.061	0.05	0.041	0.031	0.026	0.021	0.018	0.012	0.012	0.011	0.007	0.005	0.005	0.004
608	0.415	0.36	0.283	0.234	0.194	0.176	0.125	0.117	0.09	0.072	0.061	0.05	0.041	0.031	0.026	0.021	0.018	0.012	0.012	0.011	0.007	0.005	0.005	0.004
608.5	0.415	0.36	0.283	0.234	0.195	0.176	0.125	0.117	0.091	0.072	0.061	0.05	0.041	0.031	0.026	0.021	0.018	0.012	0.012	0.011	0.007	0.005	0.005	0.004
609	0.416	0.36	0.283	0.235	0.195	0.176	0.125	0.117	0.091	0.072	0.061	0.05	0.041	0.031	0.026	0.021	0.018	0.012	0.012	0.011	0.007	0.005	0.005	0.004
609.5	0.416	0.36	0.284	0.235	0.195	0.177	0.125	0.117	0.091	0.072	0.061	0.05	0.041	0.031	0.026	0.021	0.018	0.012	0.012	0.011	0.007	0.005	0.005	0.004
610	0.416	0.361	0.284	0.235	0.195	0.177	0.125	0.117	0.091	0.072	0.061	0.05	0.041	0.031	0.026	0.021	0.018	0.012	0.012	0.011	0.007	0.005	0.005	0.004
610.5	0.416	0.361	0.284	0.235	0.195	0.177	0.125	0.116	0.091	0.072	0.061	0.05	0.041	0.031	0.026	0.021	0.018	0.012	0.012	0.011	0.007	0.005	0.005	0.004
611	0.416	0.361	0.284	0.235	0.195	0.177	0.125	0.116	0.091	0.072	0.061	0.05	0.041	0.031	0.026	0.021	0.018	0.012	0.012	0.011	0.007	0.006	0.005	0.004
611.5	0.416	0.36	0.284	0.235	0.195	0.176	0.125	0.116	0.091	0.072	0.061	0.05	0.041	0.031	0.026	0.021	0.018	0.012	0.012	0.011	0.007	0.006	0.005	0.004
612	0.416	0.36	0.284	0.235	0.195	0.176	0.125	0.116	0.091	0.072	0.061	0.05	0.041	0.031	0.026	0.021	0.018	0.012	0.012	0.011	0.007	0.006	0.005	0.004
612.5	0.416	0.36	0.283	0.235	0.194	0.176	0.125	0.116	0.09	0.072	0.061	0.05	0.041	0.031	0.026	0.021	0.018	0.012	0.012	0.011	0.007	0.006	0.005	0.004
613	0.415	0.359	0.283	0.235	0.194	0.176	0.125	0.116	0.09	0.072	0.061	0.05	0.041	0.031	0.026	0.021	0.018	0.012	0.012	0.011	0.007	0.006	0.005	0.004
613.5	0.415	0.359	0.282	0.234	0.194	0.175	0.124	0.116	0.09	0.072	0.06	0.05	0.04	0.031	0.026	0.021	0.018	0.012	0.012	0.011	0.007	0.006	0.005	0.004
614	0.414	0.358	0.282	0.234	0.193	0.175	0.124	0.115	0.09	0.071	0.06	0.05	0.04	0.03	0.026	0.021	0.018	0.012	0.012	0.011	0.007	0.005	0.005	0.004
614.5	0.413	0.357	0.281	0.233	0.193	0.174	0.124	0.115	0.09	0.071	0.06	0.05	0.04	0.03	0.026	0.021	0.017	0.012	0.012	0.011	0.007	0.005	0.005	0.004
615	0.412	0.356	0.281	0.232	0.193	0.174	0.123	0.115	0.089	0.071	0.06	0.05	0.04	0.03	0.026	0.021	0.017	0.012	0.012	0.011	0.007	0.005	0.005	0.004
615.5	0.411	0.355	0.28	0.232	0.192	0.173	0.123	0.114	0.089	0.071	0.06	0.049	0.04	0.03	0.026	0.021	0.017	0.012	0.012	0.01	0.007	0.005	0.005	0.004
616	0.41	0.354	0.279	0.231	0.192	0.173	0.123	0.114	0.089	0.071	0.06	0.049	0.04	0.03	0.025	0.021	0.017	0.012	0.012	0.01	0.007	0.005	0.005	0.004
616.5	0.408	0.353	0.278	0.231	0.191	0.172	0.122	0.114	0.089	0.07	0.06	0.049	0.04	0.03	0.025	0.021	0.017	0.012	0.012	0.01	0.007	0.005	0.005	0.004
617	0.407	0.352	0.277	0.23	0.19	0.172	0.122	0.113	0.088	0.07	0.059	0.049	0.04	0.03	0.025	0.021	0.017	0.012	0.012	0.01	0.007	0.005	0.005	0.004
617.5	0.405	0.35	0.276	0.229	0.189	0.171	0.121	0.113	0.088	0.07	0.059	0.049	0.039	0.03	0.025	0.021	0.017	0.012	0.011	0.01	0.007	0.005	0.005	0.004
618	0.403	0.349	0.275	0.228	0.188	0.17	0.121	0.112	0.087	0.069	0.059	0.048	0.039	0.03	0.025	0.02	0.017	0.012	0.011	0.01	0.007	0.005	0.005	0.004
618.5	0.401	0.347	0.274	0.227	0.187	0.169	0.12	0.112	0.087	0.069	0.058	0.048	0.039	0.03	0.025	0.02	0.017	0.012	0.011	0.01	0.007	0.005	0.005	0.004
619	0.399	0.345	0.272	0.226	0.187	0.168	0.12	0.111	0.087	0.069	0.058	0.048	0.039	0.029	0.025	0.02	0.017	0.012	0.011	0.01	0.007	0.005	0.005	0.004
619.5	0.397	0.344	0.271	0.224	0.186	0.168	0.119	0.111	0.086	0.068	0.058	0.048	0.039	0.029	0.025	0.02	0.017	0.012	0.011	0.01	0.007	0.005	0.005	0.004
620	0.395	0.342	0.269	0.223	0.184	0.167	0.118	0.11	0.086	0.068	0.058	0.048	0.038	0.029	0.025	0.02	0.017	0.012	0.011	0.01	0.007	0.005	0.005	0.004
620.5	0.392	0.339	0.268	0.222	0.183	0.166	0.118	0.109	0.085	0.067	0.057	0.047	0.038	0.029	0.024	0.02	0.017	0.012	0.011	0.01	0.007	0.005	0.005	0.004
621	0.39	0.337	0.266	0.22	0.182	0.165	0.117	0.109	0.085	0.067	0.057	0.047	0.038	0.029	0.024	0.02	0.017	0.012	0.011	0.01	0.007	0.005	0.005	0.004
621.5	0.387	0.335	0.264	0.219	0.181	0.164	0.116	0.108	0.084	0.067	0.056	0.047	0.038	0.029	0.024	0.02	0.016	0.012	0.011	0.01	0.007	0.005	0.005	0.004
622	0.384	0.333	0.262	0.217	0.18	0.162	0.115	0.107	0.083	0.066	0.056	0.046	0.037	0.028	0.024	0.02	0.016	0.011	0.011	0.01	0.007	0.005	0.005	0.004
622.5	0.381	0.33	0.26	0.215	0.178	0.161	0.114	0.106	0.083	0.066	0.056	0.046	0.037	0.028	0.024	0.019	0.016	0.011	0.011	0.01	0.007	0.005	0.004	0.004
623	0.378	0.328	0.258	0.214	0.177	0.16	0.113	0.106	0.082	0.065	0.055	0.046	0.037	0.028	0.024	0.019	0.016	0.011	0.011	0.01	0.006	0.005	0.004	0.004
623.5	0.375	0.325	0.256	0.212	0.175	0.159	0.112	0.105	0.081	0.065	0.055	0.045	0.037	0.028	0.023	0.019	0.016	0.011	0.011	0.01	0.006	0.005	0.004	0.004
624	0.371	0.322	0.254	0.21	0.174	0.157	0.111	0.104	0.081	0.064	0.054	0.045	0.036	0.027	0.023	0.019	0.016	0.011	0.01	0.009	0.006	0.005	0.004	0.004
624.5	0.368	0.319	0.251	0.208	0.172	0.156	0.11	0.103	0.08	0.064	0.054	0.044	0.036	0.027	0.023	0.019	0.016	0.011	0.01	0.009	0.006	0.005	0.004	0.004
625	0.364	0.316	0.249	0.206	0.17	0.154	0.109	0.102	0.079	0.063	0.053	0.044	0.036	0.027	0.023	0.018	0.015	0.011	0.01	0.009	0.006	0.005	0.004	0.003
625.5	0.361	0.313	0.246	0.204	0.169	0.153	0.108	0.101	0.078	0.062	0.053	0.043	0.035	0.027	0.022	0.018	0.015	0.011	0.01	0.009	0.006	0.005	0.004	0.003
626	0.357	0.309	0.244	0.202	0.167	0.151	0.107	0.1	0.077	0.061	0.052	0.043	0.035	0.026	0.022	0.018	0.015	0.011	0.01	0.009	0.006	0.005	0.004	0.003
626.5	0.353	0.306	0.241	0.199	0.165	0.15	0.106	0.099	0.077	0.061	0.051	0.042	0.034	0.026	0.022	0.018	0.015	0.01	0.01	0.009	0.006	0.005	0.004	0.003
627	0.349	0.303	0.238	0.197	0.163	0.148	0.104	0.097	0.076	0.06	0.051	0.042	0.034	0.026	0.022	0.018	0.015	0.01	0.01	0.009	0.006	0.005	0.004	0.003
627.5	0.345	0.299	0.235	0.195	0.162	0.146	0.103	0.096	0.075	0.059	0.05	0.041	0.034	0.026	0.021	0.017	0.014	0.01	0.01	0.009	0.006	0.004	0.004	0.003
628	0.341	0.296	0.233	0.192	0.16	0.145	0.102	0.095	0.074	0.059	0.05	0.041	0.033	0.025	0.021	0.017	0.014	0.01	0.009	0.009	0.006	0.004	0.004	0.003
628.5	0.336	0.292	0.23	0.19	0.158	0.143	0.101	0.094	0.073	0.058	0.049	0.041	0.033	0.025	0.021	0.017	0.014	0.01	0.009	0.009	0.006	0.004	0.004	0.003
629	0.332	0.289	0.227	0.188	0.156	0.141	0.1	0.093	0.072	0.057	0.049	0.04	0.033	0.025	0.021	0.017	0.014	0.01	0.009	0.009	0.006	0.004	0.004	0.003
629.5	0.328	0.285	0.224	0.185	0.154	0.14	0.098	0.092	0.072	0.057	0.048	0.04	0.032	0.024	0.021	0.017	0.014	0.01	0.009	0.008	0.005	0.004	0.004	0.003
630	0.324	0.282	0.221	0.183	0.152	0.138	0.097	0.091	0.071	0.056	0.048	0.039	0.032	0.024	0.02	0.017	0.014	0.01	0.009	0.008	0.005	0.004	0.004	0.003
630.5	0.32	0.278	0.218	0.18	0.15	0.136	0.096	0.09	0.07	0.055	0.047	0.039	0.031	0.024	0.02	0.016	0.014	0.009	0.009	0.008	0.005	0.004	0.004	0.003
631	0.315	0.274	0.215	0.178	0.148	0.135	0.094	0.089	0.069	0.055	0.046	0.038	0.031	0.024	0.02	0.016	0.013	0.009	0.009	0.008	0.005	0.004	0.004	0.003
631.5	0.311	0.271	0.212	0.175	0.146	0.133	0.093	0.087	0.068	0.054	0.046	0.038	0.03	0.023	0.019	0.016	0.013	0.009	0.009	0.008	0.005	0.004	0.004	0.003
632	0.306	0.267	0.209	0.173	0.144	0.131	0.092	0.086	0.067	0.053	0.045	0.037	0.03	0.023	0.019	0.015	0.013	0.009	0.008	0.008	0.005	0.004	0.004	0.003
632.5	0.302	0.263	0.206	0.17	0.142	0.129	0.09	0.085	0.066	0.052	0.044	0.036	0.029	0.022	0.019	0.015	0.013	0.009	0.008	0.007	0.005	0.004	0.004	0.003
633	0.297	0.259	0.203	0.167	0.139	0.127	0.089	0.084	0.065	0.051	0.044	0.036	0.029	0.022	0.019	0.015	0.012	0.008	0.008	0.007	0.005	0.004	0.004	0.003
633.5	0.293	0.256	0.2	0.165	0.137	0.126	0.087	0.083	0.064	0.051	0.043	0.035	0.029	0.022	0.018	0.015	0.012	0.008	0.008	0.007	0.005	0.004	0.003	0.003
634	0.288	0.252	0.197	0.162	0.135	0.124	0.086	0.081	0.063	0.05	0.042	0.035	0.028	0.021	0.018	0.014	0.012	0.008	0.008	0.007	0.005	0.004	0.003	0.002
634.5	0.284	0.248	0.193	0.159	0.133	0.122	0.085	0.08	0.062	0.049	0.042	0.034	0.028	0.021	0.018	0.014	0.012	0.008	0.008	0.007	0.005	0.004	0.003	0.002
635	0.279	0.244	0.19	0.157	0.131	0.12	0.083	0.079	0.061	0.048	0.041	0.034	0.027	0.021	0.017	0.014	0.012	0.008	0.008	0.007	0.004	0.003	0.003	0.002
635.5	0.275	0.24	0.187	0.154	0.129	0.118	0.082	0.078	0.06	0.048	0.04	0.033	0.027	0.02	0.017	0.014	0.011	0.008	0.007	0.007	0.004	0.003	0.003	0.002
636	0.27	0.236	0.184	0.152	0.127	0.117	0.081	0.077	0.059	0.047	0.04	0.033	0.027	0.02	0.017	0.014	0.011	0.008	0.007	0.007	0.004	0.003	0.003	0.002
636.5	0.266	0.233	0.181	0.149	0.125	0.115	0.079	0.075	0.058	0.046	0.039	0.032	0.026	0.02	0.016	0.013	0.011	0.008	0.007	0.007	0.004	0.003	0.003	0.002
637	0.261	0.229	0.177	0.146	0.123	0.113	0.078	0.074	0.057	0.045	0.039	0.032	0.026	0.02	0.016	0.013	0.011	0.008	0.007	0.007	0.004	0.003	0.003	0.002
637.5	0.257	0.225	0.174	0.144	0.121	0.111	0.077	0.073	0.056	0.045	0.038	0.031	0.025	0.019	0.016	0.013	0.011	0.007	0.007	0.007	0.004	0.003	0.003	0.002
638	0.252	0.221	0.171	0.141	0.119	0.11	0.075	0.072	0.055	0.044	0.037	0.031	0.025	0.019	0.016	0.013	0.011	0.007	0.007	0.006	0.004	0.003	0.003	0.002
638.5	0.248	0.217	0.168	0.139	0.117	0.108	0.074	0.071	0.054	0.043	0.037	0.03	0.024	0.019	0.015	0.012	0.01	0.007	0.007	0.006	0.004	0.003	0.003	0.002
639	0.243	0.213	0.165	0.136	0.115	0.106	0.073	0.069	0.053	0.042	0.036	0.03	0.024	0.018	0.015	0.012	0.01	0.007	0.007	0.006	0.004	0.003	0.003	0.002
639.5	0.238	0.209	0.162	0.134	0.112	0.104	0.071	0.068	0.052	0.042	0.036	0.029	0.024	0.018	0.015	0.012	0.01	0.007	0.006	0.006	0.004	0.003	0.003	0.002
640	0.234	0.206	0.159	0.131	0.11	0.102	0.07	0.067	0.051	0.041	0.035	0.029	0.023	0.018	0.014	0.012	0.01	0.007	0.006	0.006	0.004	0.003	0.003	0.002
640.5	0.23	0.202	0.156	0.128	0.108	0.101	0.068	0.066	0.051	0.04	0.034	0.028	0.023	0.017	0.014	0.011	0.009	0.006	0.006	0.006	0.003	0.003	0.003	0.002
641	0.225	0.198	0.153	0.126	0.106	0.099	0.067	0.065	0.05	0.039	0.034	0.027	0.022	0.017	0.014	0.011	0.009	0.006	0.006	0.006	0.003	0.003	0.003	0.002
641.5	0.221	0.195	0.15	0.123	0.104	0.097	0.066	0.063	0.049	0.039	0.033	0.027	0.022	0.017	0.014	0.011	0.009	0.006	0.006	0.006	0.003	0.003	0.003	0.002
642	0.217	0.191	0.147	0.121	0.102	0.096	0.065	0.062	0.048	0.038	0.033	0.026	0.021	0.016	0.013	0.011	0.009	0.006	0.006	0.005	0.003	0.003	0.003	0.002
642.5	0.212	0.187	0.144	0.118	0.1	0.094	0.063	0.061	0.047	0.037	0.032	0.026	0.021	0.016	0.013	0.011	0.009	0.006	0.005	0.005	0.003	0.003	0.002	0.002
643	0.208	0.183	0.14	0.116	0.098	0.092	0.062	0.06	0.046	0.037	0.031	0.025	0.021	0.016	0.013	0.01	0.009	0.006	0.005	0.005	0.003	0.003	0.002	0.002
643.5	0.203	0.179	0.137	0.113	0.096	0.09	0.061	0.059	0.045	0.036	0.031	0.025	0.02	0.015	0.013	0.01	0.008	0.006	0.005	0.005	0.003	0.002	0.002	0.002
644	0.199	0.176	0.134	0.111	0.094	0.088	0.059	0.058	0.044	0.035	0.03	0.024	0.02	0.015	0.012	0.01	0.008	0.005	0.005	0.005	0.003	0.002	0.002	0.002
644.5	0.194	0.172	0.131	0.108	0.092	0.087	0.058	0.057	0.043	0.034	0.03	0.024	0.02	0.015	0.012	0.01	0.008	0.005	0.005	0.005	0.003	0.002	0.002	0.001
645	0.19	0.169	0.128	0.106	0.09	0.085	0.057	0.056	0.042	0.034	0.029	0.023	0.019	0.015	0.012	0.01	0.008	0.005	0.005	0.005	0.003	0.002	0.002	0.001
645.5	0.186	0.165	0.125	0.103	0.088	0.083	0.055	0.054	0.041	0.033	0.028	0.023	0.019	0.014	0.012	0.009	0.008	0.005	0.005	0.004	0.003	0.002	0.002	0.001
646	0.181	0.161	0.123	0.101	0.086	0.082	0.054	0.053	0.04	0.032	0.028	0.022	0.018	0.014	0.011	0.009	0.008	0.005	0.005	0.004	0.003	0.002	0.002	0.001
646.5	0.177	0.158	0.12	0.098	0.085	0.08	0.053	0.052	0.04	0.032	0.027	0.022	0.018	0.014	0.011	0.009	0.007	0.005	0.004	0.004	0.003	0.002	0.002	0.001
647	0.173	0.154	0.117	0.096	0.083	0.078	0.052	0.051	0.039	0.031	0.026	0.021	0.018	0.013	0.011	0.009	0.007	0.005	0.004	0.004	0.003	0.002	0.002	0.001
647.5	0.169	0.151	0.114	0.094	0.081	0.077	0.05	0.05	0.038	0.03	0.026	0.021	0.017	0.013	0.01	0.008	0.007	0.004	0.004	0.004	0.002	0.002	0.002	0.001
648	0.164	0.147	0.111	0.091	0.079	0.075	0.049	0.049	0.037	0.029	0.025	0.02	0.017	0.012	0.01	0.008	0.007	0.004	0.004	0.004	0.002	0.002	0.002	0.001
648.5	0.16	0.143	0.108	0.089	0.077	0.073	0.048	0.048	0.036	0.029	0.025	0.02	0.016	0.012	0.01	0.008	0.006	0.004	0.004	0.004	0.002	0.002	0.002	0.001
649	0.156	0.14	0.106	0.087	0.075	0.072	0.047	0.047	0.035	0.028	0.024	0.019	0.016	0.012	0.01	0.008	0.006	0.004	0.004	0.004	0.002	0.002	0.002	0.001
649.5	0.152	0.136	0.103	0.085	0.073	0.07	0.046	0.046	0.034	0.027	0.024	0.019	0.016	0.012	0.009	0.007	0.006	0.004	0.004	0.004	0.002	0.002	0.002	0.001
650	0.148	0.133	0.1	0.082	0.071	0.069	0.044	0.045	0.034	0.027	0.023	0.019	0.015	0.012	0.009	0.007	0.006	0.004	0.004	0.004	0.002	0.002	0.002	0.001
650.5	0.144	0.13	0.097	0.08	0.07	0.067	0.043	0.044	0.033	0.026	0.023	0.018	0.015	0.011	0.009	0.007	0.006	0.004	0.003	0.004	0.002	0.002	0.002	0.001
651	0.14	0.127	0.095	0.078	0.068	0.066	0.042	0.043	0.032	0.026	0.022	0.018	0.014	0.011	0.009	0.007	0.006	0.004	0.003	0.003	0.002	0.002	0.002	0.001
651.5	0.136	0.123	0.092	0.076	0.066	0.064	0.041	0.042	0.031	0.025	0.021	0.017	0.014	0.011	0.009	0.007	0.006	0.003	0.003	0.003	0.002	0.002	0.001	0.001
652	0.133	0.12	0.09	0.074	0.064	0.063	0.04	0.041	0.03	0.024	0.021	0.017	0.014	0.01	0.008	0.007	0.006	0.003	0.003	0.003	0.002	0.002	0.001	0
652.5	0.129	0.117	0.087	0.072	0.063	0.061	0.039	0.04	0.029	0.024	0.02	0.016	0.013	0.01	0.008	0.006	0.005	0.003	0.003	0.003	0.002	0.002	0.002	0
653	0.125	0.114	0.084	0.069	0.061	0.06	0.038	0.039	0.028	0.023	0.02	0.016	0.013	0.01	0.008	0.006	0.005	0.003	0.003	0.003	0.002	0.002	0.001	0
653.5	0.122	0.111	0.082	0.067	0.059	0.058	0.037	0.038	0.028	0.022	0.019	0.015	0.013	0.01	0.007	0.006	0.005	0.003	0.003	0.003	0.002	0.001	0.001	0
654	0.118	0.107	0.079	0.065	0.058	0.057	0.036	0.037	0.027	0.022	0.019	0.015	0.012	0.009	0.007	0.006	0.005	0.003	0.003	0.003	0.001	0.001	0.001	0
654.5	0.114	0.104	0.077	0.063	0.056	0.056	0.034	0.036	0.027	0.021	0.018	0.015	0.012	0.009	0.007	0.006	0.005	0.003	0.003	0.003	0.001	0.001	0.001	0
655	0.111	0.102	0.075	0.061	0.055	0.054	0.033	0.035	0.026	0.021	0.018	0.014	0.012	0.009	0.007	0.006	0.004	0.003	0.003	0.003	0.002	0.001	0.001	0
655.5	0.108	0.099	0.073	0.06	0.053	0.053	0.033	0.034	0.025	0.02	0.018	0.014	0.012	0.009	0.007	0.005	0.004	0.003	0.002	0.002	0.002	0.001	0.001	0
656	0.104	0.096	0.07	0.058	0.052	0.052	0.032	0.034	0.024	0.02	0.017	0.014	0.011	0.009	0.007	0.005	0.004	0.003	0.002	0.002	0.002	0.001	0.001	0.001
656.5	0.101	0.093	0.068	0.056	0.05	0.051	0.031	0.033	0.024	0.019	0.017	0.013	0.011	0.008	0.006	0.005	0.004	0.003	0.002	0.003	0.002	0.001	0.001	0.001
657	0.098	0.091	0.066	0.054	0.049	0.049	0.03	0.032	0.023	0.019	0.016	0.013	0.011	0.008	0.006	0.005	0.004	0.002	0.002	0.003	0.001	0.001	0.001	0
657.5	0.095	0.088	0.064	0.052	0.047	0.048	0.029	0.031	0.022	0.018	0.016	0.013	0.011	0.008	0.006	0.005	0.004	0.002	0.002	0.002	0.001	0.001	0.001	0
658	0.092	0.085	0.062	0.051	0.046	0.047	0.028	0.03	0.022	0.018	0.015	0.012	0.01	0.008	0.006	0.005	0.004	0.002	0.002	0.002	0.001	0.001	0.001	0
658.5	0.088	0.083	0.06	0.049	0.044	0.045	0.027	0.029	0.021	0.017	0.015	0.012	0.01	0.007	0.006	0.004	0.004	0.002	0.002	0.002	0.001	0.001	0.001	0
659	0.086	0.08	0.058	0.047	0.043	0.044	0.026	0.028	0.021	0.017	0.014	0.011	0.009	0.007	0.005	0.004	0.003	0.002	0.002	0.002	0.001	0.001	0.001	0
659.5	0.083	0.077	0.056	0.045	0.042	0.043	0.025	0.028	0.02	0.016	0.014	0.011	0.009	0.007	0.005	0.004	0.003	0.002	0.002	0.002	0.001	0.001	0.001	0
660	0.08	0.075	0.054	0.044	0.041	0.042	0.024	0.027	0.019	0.016	0.014	0.011	0.009	0.007	0.005	0.004	0.003	0.002	0.002	0.002	0.001	0.001	0.001	0
660.5	0.077	0.073	0.052	0.042	0.039	0.041	0.024	0.026	0.019	0.015	0.013	0.01	0.009	0.007	0.005	0.004	0.003	0.002	0.001	0.002	0.001	0.001	0.001	0
661	0.074	0.071	0.05	0.041	0.038	0.04	0.023	0.026	0.018	0.015	0.013	0.01	0.008	0.006	0.005	0.004	0.003	0.002	0.001	0.002	0.001	0.001	0.001	0
661.5	0.072	0.068	0.049	0.04	0.037	0.039	0.022	0.025	0.018	0.014	0.013	0.01	0.008	0.006	0.005	0.003	0.003	0.002	0.001	0.002	0.001	0.001	0.001	0
662	0.069	0.066	0.047	0.038	0.036	0.038	0.022	0.025	0.017	0.014	0.012	0.009	0.008	0.006	0.005	0.003	0.003	0.002	0.001	0.002	0.001	0.001	0.001	0
662.5	0.067	0.064	0.045	0.037	0.035	0.037	0.021	0.024	0.017	0.014	0.012	0.009	0.008	0.006	0.005	0.003	0.003	0.002	0.001	0.002	0.001	0.001	0.001	0
663	0.065	0.062	0.044	0.036	0.034	0.036	0.02	0.023	0.016	0.013	0.012	0.009	0.008	0.006	0.004	0.003	0.003	0.001	0.001	0.002	0.001	0.001	0.001	0
663.5	0.062	0.06	0.042	0.035	0.033	0.035	0.019	0.023	0.016	0.013	0.012	0.009	0.008	0.006	0.004	0.003	0.003	0.001	0.001	0.002	0	0.001	0.001	0
664	0.06	0.058	0.041	0.033	0.032	0.034	0.019	0.022	0.015	0.013	0.011	0.008	0.007	0.005	0.004	0.003	0.003	0.001	0.001	0.001	0	0.001	0.001	0
664.5	0.058	0.057	0.039	0.032	0.031	0.033	0.018	0.021	0.015	0.012	0.011	0.008	0.007	0.005	0.004	0.003	0.002	0.001	0.001	0.001	0	0.001	0.001	0
665	0.056	0.055	0.038	0.031	0.03	0.033	0.018	0.021	0.014	0.012	0.01	0.008	0.007	0.005	0.004	0.003	0.002	0.001	0.001	0.001	0	0.001	0.001	0
665.5	0.054	0.053	0.037	0.03	0.029	0.032	0.017	0.02	0.014	0.011	0.01	0.008	0.006	0.005	0.003	0.003	0.002	0.001	0.001	0.001	0	0.001	0.001	0
666	0.053	0.052	0.035	0.029	0.028	0.031	0.017	0.02	0.014	0.011	0.01	0.008	0.006	0.005	0.003	0.003	0.002	0.001	0.001	0.001	0	0.001	0.001	0
666.5	0.051	0.05	0.034	0.028	0.028	0.03	0.016	0.019	0.013	0.011	0.01	0.007	0.006	0.005	0.003	0.003	0.002	0.001	0.001	0.001	0	0.001	0.001	0
667	0.049	0.049	0.033	0.027	0.027	0.03	0.016	0.019	0.013	0.011	0.009	0.007	0.006	0.005	0.003	0.002	0.002	0.001	0.001	0.001	0	0.001	0.001	0
667.5	0.047	0.047	0.032	0.026	0.026	0.029	0.015	0.019	0.013	0.01	0.009	0.007	0.006	0.005	0.003	0.002	0.002	0.001	0.001	0.001	0.001	0.001	0.001	0
668	0.046	0.046	0.031	0.025	0.025	0.028	0.014	0.018	0.012	0.01	0.009	0.007	0.006	0.004	0.003	0.002	0.002	0.001	0.001	0.001	0.001	0	0.001	0
668.5	0.044	0.045	0.03	0.024	0.025	0.028	0.014	0.018	0.012	0.01	0.009	0.007	0.006	0.004	0.003	0.002	0.002	0.001	0.001	0.001	0	0	0	0
669	0.043	0.043	0.029	0.023	0.024	0.027	0.014	0.017	0.011	0.009	0.009	0.006	0.006	0.004	0.003	0.002	0.002	0.001	0	0.001	0	0	0	0
669.5	0.041	0.042	0.028	0.023	0.023	0.026	0.013	0.017	0.011	0.009	0.008	0.006	0.005	0.004	0.003	0.002	0.001	0.001	0	0.001	0	0	0	0
670	0.04	0.041	0.027	0.022	0.023	0.025	0.013	0.016	0.011	0.009	0.008	0.006	0.005	0.004	0.003	0.002	0.001	0.001	0	0.001	0	0	0	0
670.5	0.039	0.04	0.026	0.021	0.022	0.025	0.012	0.016	0.011	0.009	0.008	0.006	0.005	0.004	0.002	0.002	0.001	0	0	0.001	0	0	0	0
671	0.037	0.038	0.025	0.02	0.021	0.024	0.012	0.016	0.01	0.008	0.008	0.006	0.005	0.004	0.002	0.002	0.001	0	0	0.001	0	0	0	0
671.5	0.036	0.037	0.024	0.02	0.021	0.024	0.011	0.015	0.01	0.008	0.007	0.006	0.005	0.004	0.002	0.002	0.001	0	0	0.001	0	0	0	-0.001
672	0.035	0.036	0.023	0.019	0.02	0.023	0.011	0.015	0.01	0.008	0.007	0.005	0.005	0.004	0.002	0.001	0.001	0	0	0.001	0	0	0	-0.001
672.5	0.033	0.035	0.023	0.018	0.019	0.023	0.011	0.015	0.009	0.008	0.007	0.005	0.004	0.003	0.003	0.001	0.001	0	0	0.001	0	0	0	-0.001
673	0.032	0.034	0.022	0.018	0.019	0.022	0.01	0.014	0.009	0.008	0.007	0.005	0.004	0.003	0.002	0.001	0.001	0	0	0.001	0	0	0	-0.001
673.5	0.031	0.033	0.021	0.017	0.018	0.022	0.01	0.014	0.009	0.007	0.007	0.005	0.004	0.003	0.002	0.001	0.001	0	0	0.001	0	0	0	-0.001
674	0.03	0.032	0.021	0.016	0.018	0.022	0.01	0.014	0.009	0.007	0.007	0.005	0.004	0.003	0.002	0.001	0.001	0	0	0.001	0	0	0	0
674.5	0.029	0.031	0.02	0.016	0.018	0.021	0.01	0.013	0.009	0.007	0.007	0.005	0.004	0.003	0.002	0.001	0.001	0	0	0.001	0	0	0.001	0
675	0.028	0.03	0.019	0.015	0.017	0.021	0.009	0.013	0.008	0.007	0.006	0.005	0.004	0.003	0.002	0.001	0.001	0	0	0.001	0	0	0.001	0
675.5	0.027	0.029	0.018	0.015	0.017	0.02	0.009	0.013	0.008	0.007	0.007	0.005	0.004	0.003	0.002	0.001	0.001	0	0	0.001	0	0	0.001	0
676	0.026	0.028	0.018	0.014	0.016	0.02	0.009	0.013	0.008	0.007	0.006	0.005	0.004	0.003	0.002	0.002	0.001	0.001	0	0.001	0	0	0.001	0
676.5	0.025	0.028	0.017	0.014	0.016	0.019	0.008	0.012	0.008	0.007	0.006	0.004	0.004	0.003	0.002	0.001	0.001	0.001	0	0.001	0	0	0	0
677	0.024	0.027	0.016	0.013	0.015	0.019	0.008	0.012	0.008	0.007	0.006	0.004	0.004	0.003	0.002	0.001	0.001	0	0	0.001	0	0	0	0
677.5	0.023	0.026	0.016	0.013	0.015	0.018	0.008	0.012	0.007	0.006	0.006	0.004	0.004	0.003	0.002	0.001	0.001	0	0	0.001	0	0	0	0
678	0.022	0.025	0.015	0.012	0.014	0.018	0.008	0.011	0.007	0.006	0.006	0.004	0.004	0.003	0.002	0.001	0.001	0	0	0.001	0	0.001	0	0
678.5	0.021	0.024	0.014	0.012	0.014	0.018	0.007	0.011	0.007	0.006	0.006	0.004	0.004	0.003	0.002	0.001	0.001	0	0	0.001	0	0	0	0
679	0.02	0.023	0.014	0.011	0.013	0.017	0.007	0.011	0.007	0.006	0.005	0.004	0.003	0.003	0.002	0.001	0.001	0	0	0.001	0	0	0	0
679.5	0.02	0.023	0.013	0.011	0.013	0.017	0.007	0.01	0.007	0.005	0.005	0.004	0.003	0.003	0.001	0.001	0.001	0	0	0	0	0	0	0
680	0.019	0.022	0.013	0.01	0.013	0.016	0.006	0.01	0.006	0.005	0.005	0.004	0.003	0.002	0.001	0.001	0.001	0	0	0	0	0	0	-0.001
680.5	0.018	0.021	0.012	0.01	0.012	0.016	0.006	0.01	0.006	0.005	0.005	0.004	0.003	0.002	0.001	0.001	0.001	0	0	0	0	0	0	-0.001
681	0.017	0.021	0.012	0.009	0.012	0.016	0.006	0.01	0.006	0.005	0.005	0.003	0.003	0.002	0.001	0.001	0	0	0	0	0	0	0	-0.001
681.5	0.017	0.02	0.011	0.009	0.012	0.015	0.006	0.01	0.006	0.005	0.005	0.003	0.003	0.002	0.001	0.001	0	0	0	0	0	0	0	-0.001
682	0.016	0.02	0.011	0.009	0.011	0.015	0.006	0.009	0.006	0.005	0.005	0.003	0.003	0.002	0.001	0.001	0.001	0	0	0	0	0	0	0
682.5	0.015	0.019	0.011	0.009	0.011	0.015	0.006	0.009	0.006	0.005	0.004	0.003	0.003	0.002	0.001	0.001	0.001	0	0	0	0	0	0	0
683	0.015	0.018	0.01	0.008	0.011	0.014	0.005	0.009	0.006	0.005	0.004	0.003	0.003	0.002	0.001	0.001	0.001	0	0	0	0	0	0	0
683.5	0.014	0.018	0.01	0.008	0.01	0.014	0.005	0.009	0.005	0.005	0.004	0.003	0.003	0.002	0.001	0.001	0.001	0	0	0	0	0	0	0
684	0.014	0.017	0.009	0.008	0.01	0.014	0.005	0.009	0.005	0.005	0.004	0.003	0.003	0.002	0.001	0.001	0.001	0	0	0	0	0	0	0
684.5	0.013	0.017	0.009	0.007	0.01	0.014	0.005	0.009	0.005	0.004	0.004	0.003	0.003	0.002	0.001	0.001	0.001	0	0	0	0	0	0	0
685	0.012	0.016	0.009	0.007	0.01	0.013	0.005	0.008	0.005	0.004	0.004	0.003	0.003	0.002	0.001	0.001	0.001	0	0	0	0	0	0	0
685.5	0.012	0.016	0.008	0.007	0.009	0.013	0.005	0.008	0.005	0.004	0.004	0.003	0.003	0.002	0.001	0.001	0.001	0	0	0	0	0	0.001	0
686	0.011	0.015	0.008	0.006	0.009	0.013	0.004	0.008	0.005	0.004	0.004	0.003	0.002	0.002	0.001	0.001	0.001	0	0	0	0	0	0.001	-0.001
686.5	0.011	0.015	0.008	0.006	0.009	0.012	0.004	0.008	0.005	0.004	0.004	0.003	0.002	0.002	0.001	0.001	0	0	0	0	0	0	0.001	-0.001
687	0.01	0.014	0.007	0.006	0.009	0.012	0.004	0.008	0.004	0.004	0.004	0.002	0.002	0.002	0.001	0.001	0	0	-0.001	0	0	0	0	-0.001
687.5	0.01	0.014	0.007	0.005	0.008	0.012	0.004	0.008	0.004	0.004	0.004	0.002	0.002	0.002	0.001	0.001	0	0	-0.001	0	0	0	0	-0.001
688	0.009	0.013	0.007	0.005	0.008	0.012	0.004	0.007	0.004	0.004	0.004	0.002	0.002	0.002	0.001	0.001	0	0	-0.001	0	0	0	0	-0.001
688.5	0.009	0.013	0.006	0.005	0.008	0.011	0.003	0.007	0.004	0.004	0.004	0.003	0.002	0.002	0.001	0	0	0	0	0	0	0	0	0
689	0.009	0.012	0.006	0.005	0.008	0.011	0.003	0.007	0.004	0.003	0.004	0.003	0.002	0.002	0.001	0	0	0	0	0	0	0	0	-0.001
689.5	0.008	0.012	0.006	0.005	0.008	0.011	0.003	0.007	0.004	0.003	0.004	0.002	0.002	0.002	0.001	0	0	0	-0.001	0	0	0	0	-0.001
690	0.008	0.012	0.006	0.004	0.007	0.011	0.003	0.007	0.004	0.003	0.003	0.002	0.002	0.002	0.001	0	0	0	0	0	0	0	0	-0.001
690.5	0.007	0.011	0.005	0.004	0.007	0.011	0.003	0.007	0.004	0.003	0.003	0.002	0.002	0.002	0.001	0	0	0	0	0	0	0	0	-0.001
691	0.007	0.011	0.005	0.004	0.007	0.011	0.003	0.006	0.004	0.003	0.003	0.002	0.002	0.002	0.001	0	0	0	0	0	0	0	0	-0.001
691.5	0.007	0.011	0.005	0.004	0.007	0.01	0.003	0.006	0.004	0.003	0.003	0.002	0.002	0.002	0.001	0	0	0	0	0	0	0	0	-0.001
692	0.006	0.011	0.005	0.004	0.007	0.01	0.003	0.006	0.004	0.003	0.003	0.002	0.002	0.002	0.001	0	0	0	0	0	0	0	0	-0.001
692.5	0.006	0.01	0.004	0.004	0.006	0.01	0.003	0.006	0.004	0.003	0.003	0.002	0.002	0.002	0.001	0	0	0	0	0	0	0	0	-0.001
693	0.006	0.01	0.004	0.004	0.006	0.01	0.003	0.006	0.003	0.003	0.003	0.002	0.002	0.002	0.001	0	0	0	0	0	0	0	0	-0.001
693.5	0.006	0.01	0.004	0.003	0.006	0.009	0.003	0.006	0.003	0.003	0.003	0.002	0.002	0.002	0.001	0	0	0	0	0	0	0	0	0
694	0.005	0.01	0.004	0.003	0.006	0.009	0.002	0.006	0.003	0.003	0.003	0.002	0.002	0.001	0.001	0	0	0	0	0	0	0	0	0
694.5	0.005	0.009	0.004	0.003	0.006	0.009	0.002	0.006	0.003	0.003	0.003	0.002	0.002	0.001	0.001	0	0	0	0	0	0	0	0	-0.001
695	0.005	0.009	0.004	0.003	0.006	0.009	0.002	0.006	0.003	0.003	0.003	0.002	0.002	0.001	0.001	0	0	0	0	0	0	0	0	-0.001
695.5	0.005	0.009	0.003	0.003	0.006	0.009	0.002	0.005	0.003	0.003	0.003	0.002	0.002	0.001	0.001	0	0	0	0	0	0	0	0	-0.001
696	0.004	0.008	0.003	0.002	0.006	0.009	0.002	0.005	0.003	0.003	0.003	0.002	0.002	0.001	0.001	0	0	0	0	0	0	0	0	-0.001
696.5	0.004	0.008	0.003	0.002	0.005	0.009	0.002	0.005	0.003	0.002	0.003	0.002	0.001	0.001	0.001	0	0	0	0	0	0	0	0	-0.001
697	0.004	0.008	0.003	0.002	0.005	0.008	0.002	0.005	0.003	0.002	0.003	0.002	0.002	0.001	0.001	0	0	-0.001	0	0	0	0	0	-0.001
697.5	0.004	0.008	0.003	0.002	0.005	0.008	0.002	0.005	0.003	0.002	0.002	0.002	0.001	0.001	0.001	0	0	-0.001	0	0	0	0	0	-0.001
698	0.004	0.008	0.003	0.002	0.005	0.008	0.002	0.005	0.003	0.002	0.002	0.002	0.001	0.001	0.001	0	0	-0.001	-0.001	0	0	0	0	-0.001
698.5	0.003	0.007	0.002	0.002	0.005	0.008	0.002	0.005	0.002	0.002	0.002	0.001	0.001	0.001	0.001	0	0	-0.001	-0.001	0	0	0	0	-0.001
699	0.003	0.007	0.002	0.002	0.005	0.008	0.002	0.005	0.002	0.002	0.002	0.001	0.001	0.001	0.001	0	0	-0.001	-0.001	0	0	0	0	-0.001
699.5	0.003	0.007	0.002	0.002	0.004	0.007	0.002	0.005	0.002	0.002	0.002	0.001	0.001	0.001	0.001	0	0	-0.001	-0.001	0	0	0	0	-0.001
700	0.003	0.007	0.002	0.002	0.004	0.008	0.001	0.005	0.002	0.002	0.002	0.002	0.001	0.001	0.001	0	0	-0.001	-0.001	0	0	0	0	-0.001
700.5	0.003	0.006	0.002	0.002	0.004	0.008	0.001	0.005	0.002	0.002	0.002	0.002	0.001	0.001	0.001	0	0	-0.001	0	0	0	0	0	-0.001
701	0.003	0.006	0.002	0.002	0.004	0.007	0.002	0.005	0.002	0.002	0.002	0.002	0.001	0.001	0.001	0	0	-0.001	0	0	0	0	0	-0.001
701.5	0.003	0.006	0.002	0.002	0.004	0.007	0.002	0.005	0.002	0.002	0.002	0.002	0.001	0.001	0.001	0	0	0	0	0	0	0	0	-0.001
702	0.002	0.006	0.002	0.002	0.004	0.007	0.002	0.005	0.002	0.002	0.002	0.002	0.001	0.001	0.001	0	0	0	0	0	0	0	0	0
702.5	0.002	0.006	0.002	0.002	0.004	0.007	0.002	0.004	0.002	0.002	0.002	0.002	0.001	0.001	0.001	0	0	0	0	0	0	0	0	0
703	0.002	0.006	0.002	0.001	0.004	0.007	0.001	0.004	0.002	0.002	0.002	0.002	0.001	0.001	0.001	0	0	0	0	0	0	0	0	-0.001
703.5	0.002	0.006	0.002	0.001	0.004	0.007	0.001	0.004	0.002	0.002	0.002	0.002	0.001	0.001	0.001	0	0	0	0	0	0	0	0	-0.001
704	0.002	0.006	0.002	0.001	0.004	0.007	0.001	0.004	0.002	0.002	0.002	0.002	0.001	0.001	0.001	0	0	0	0	0	0	0	0	0
704.5	0.002	0.006	0.002	0.002	0.004	0.007	0.001	0.004	0.002	0.002	0.002	0.002	0.001	0.001	0.001	0	0	0	0	0	0	0	0	0
705	0.002	0.006	0.002	0.002	0.004	0.007	0.002	0.004	0.002	0.002	0.002	0.002	0.001	0.001	0.001	0	0	0	0	0	0	0	0	0
705.5	0.002	0.005	0.002	0.001	0.004	0.007	0.002	0.004	0.002	0.002	0.002	0.002	0.001	0.001	0.001	0	0	0	0	0	0	0	0	0
706	0.002	0.005	0.002	0.001	0.004	0.007	0.002	0.004	0.002	0.002	0.002	0.002	0.001	0.001	0.001	0	0	0	0	0	0	0	0	0
706.5	0.001	0.005	0.001	0.001	0.004	0.006	0.001	0.004	0.002	0.002	0.002	0.002	0.001	0.001	0.001	0	0	0	0	0	0	0	0	0
707	0.001	0.005	0.001	0.001	0.004	0.006	0.001	0.004	0.002	0.002	0.002	0.001	0.001	0.001	0	0	0	0	0	0	0	0	0	-0.001
707.5	0.001	0.005	0.001	0.001	0.004	0.006	0.001	0.004	0.002	0.002	0.002	0.001	0.001	0.001	0	0	0	0	0	0	0	0	0	-0.001
708	0.001	0.005	0.001	0.001	0.004	0.006	0.001	0.004	0.002	0.001	0.002	0.001	0.001	0.001	0	0	0	0	-0.001	0	0	0	0	-0.001
708.5	0.001	0.005	0.001	0.001	0.004	0.006	0.001	0.003	0.002	0.001	0.002	0.001	0.001	0.001	0	0	0	0	-0.001	0	0	0	0	-0.001
709	0.001	0.005	0.001	0.001	0.003	0.006	0.001	0.003	0.002	0.001	0.002	0.001	0.001	0.001	0	0	0	0	0	0	0	0	0	0
709.5	0.001	0.005	0.001	0.001	0.003	0.006	0.001	0.004	0.002	0.001	0.002	0.001	0.001	0.001	0	0	0	-0.001	0	0	0	0	0	0
710	0.001	0.005	0.001	0.001	0.003	0.006	0.001	0.003	0.002	0.001	0.002	0.001	0.001	0.001	0	0	0	-0.001	0	0	0	0	0	0
710.5	0.001	0.004	0.001	0.001	0.003	0.006	0.001	0.003	0.002	0.001	0.002	0.001	0.001	0.001	0.001	0	0	-0.001	0	0	0	0	0	0
711	0.001	0.004	0.001	0.001	0.003	0.005	0.001	0.003	0.002	0.001	0.002	0.001	0.001	0.001	0.001	0	0	0	-0.001	0	0	0	0	-0.001
711.5	0.001	0.004	0.001	0.001	0.003	0.005	0.001	0.003	0.002	0.001	0.002	0.001	0.001	0.001	0.001	0	0	0	-0.001	0	0	0	0	-0.001
712	0.001	0.004	0.001	0.001	0.003	0.005	0.001	0.003	0.002	0.001	0.002	0.001	0.001	0.001	0.001	0	0	0	0	0	0	0	0	-0.001
712.5	0.001	0.004	0.001	0.001	0.003	0.005	0.001	0.003	0.001	0.001	0.002	0.001	0.001	0.001	0.001	0	0	0	0	0	0	0	0	0
713	0.001	0.004	0.001	0.001	0.003	0.005	0.001	0.003	0.001	0.001	0.002	0.001	0.001	0.001	0.001	0	0	0	0	0	0	0	0	0
713.5	0.001	0.004	0.001	0.001	0.003	0.005	0.001	0.003	0.002	0.001	0.002	0.001	0.001	0.001	0.001	0	0	0	0	0	0	0	0	0
714	0.001	0.004	0.001	0.001	0.003	0.005	0.001	0.003	0.002	0.001	0.002	0.001	0.001	0.001	0.001	0	0	0	0	0	0	0	0	0
714.5	0	0.004	0.001	0.001	0.003	0.005	0.001	0.003	0.002	0.001	0.002	0.001	0.001	0.001	0.001	0	0	0	0	0	0	0	0	0
715	0	0.004	0.001	0	0.003	0.005	0.001	0.003	0.001	0.001	0.002	0.001	0.001	0.001	0.001	0	0	0	0	0	0	0	0	0
715.5	0	0.003	0	0	0.003	0.005	0	0.003	0.001	0.001	0.002	0.001	0.001	0.001	0.001	0	0	0	0	0	0	0	0	0
716	0	0.003	0	0	0.003	0.005	0	0.003	0.001	0.001	0.002	0.001	0.001	0.001	0	0	0	-0.001	-0.001	0	0	0	0	0
716.5	0	0.003	0	0	0.002	0.005	0	0.003	0.001	0.001	0.002	0.001	0.001	0.001	0	0	0	0	0	0	0	0	0	0
717	0	0.003	0	0	0.002	0.005	0.001	0.002	0.001	0.001	0.002	0.001	0.001	0.001	0	0	0	0	0	0	0	0	0	0
717.5	0	0.003	0	0	0.002	0.005	0.001	0.002	0.001	0.001	0.001	0.001	0.001	0.001	0	0	0	0	0	0	0	0	0	0
718	0	0.003	0	0	0.002	0.004	0.001	0.002	0.001	0.001	0.001	0.001	0.001	0.001	0	0	0	0	0	0	0	0	0	0
718.5	0	0.003	0	0	0.002	0.004	0.001	0.002	0.001	0.001	0.001	0.001	0.001	0.001	0	0	0	0	0	0	0	0	0	0
719	0	0.003	0	0	0.002	0.004	0	0.002	0.001	0.001	0.001	0.001	0.001	0.001	0	0	0	0	0	0	0	0	0	0
719.5	0	0.003	0	0	0.002	0.004	0	0.002	0.001	0.001	0.002	0.001	0.001	0.001	0	0	0	0	0	0	0	0	0	0
720	0	0.003	0	0	0.002	0.004	0	0.002	0.001	0.001	0.001	0.001	0	0.001	0	0	0	0	0	0	0	0	0	0
720.5	0	0.003	0	0	0.002	0.004	0	0.002	0.001	0.001	0.001	0.001	0	0.001	0	0	0	-0.001	0	0	0	0	0	0
721	0	0.003	0	0	0.002	0.004	0	0.002	0.001	0.001	0.001	0.001	0	0.001	0	0	0	-0.001	0	0	0	0	0	0
721.5	0	0.003	0	0	0.002	0.004	0	0.002	0.001	0.001	0.001	0.001	0.001	0.001	0.001	0	0	-0.001	0	0	0	0	0	0
722	0	0.003	0	0	0.002	0.004	0	0.002	0.001	0.001	0.001	0.001	0.001	0.001	0.001	0	0	0	0	0	0	0	0	0
722.5	0	0.003	0	0	0.002	0.004	0	0.002	0.001	0.001	0.001	0.001	0.001	0.001	0.001	0	0	0	0	0	0	0	0	0
723	0	0.002	0	0	0.002	0.004	0.001	0.002	0.001	0.001	0.001	0.001	0.001	0.001	0.001	0	0	0	0	0	0	0	0	0
723.5	0	0.002	0	0	0.002	0.003	0.001	0.002	0.001	0.001	0.001	0.001	0.001	0.001	0	0	0	0	0	0	0	0	0	0
724	0	0.002	0	0	0.002	0.003	0	0.002	0.001	0.001	0.001	0.001	0.001	0.001	0	0	0	0	0	0	0	0	0	0
724.5	0	0.002	0	0	0.002	0.003	0	0.002	0.001	0.001	0.001	0.001	0.001	0.001	0.001	0	0	-0.001	0	0	0	0	0	0
725	0	0.002	0	0	0.002	0.003	0	0.002	0.001	0.001	0.001	0.001	0.001	0.001	0	0	0	-0.001	0	0	0	0	0	-0.001
725.5	0	0.002	0	0	0.002	0.003	0	0.002	0.001	0.001	0.001	0.001	0	0.001	0	0	0	-0.001	-0.001	0	0	0	0	-0.001
726	0	0.002	0	0	0.002	0.003	0	0.002	0.001	0	0.001	0.001	0	0.001	0	0	0	0	-0.001	0	0	0	0	0
726.5	0	0.002	0	0	0.001	0.003	0	0.002	0.001	0	0.001	0.001	0	0.001	0	0	0	0	-0.001	0	0	0	0	0
727	0	0.002	0	0	0.001	0.003	0	0.002	0.001	0	0.001	0.001	0.001	0.001	0	0	0	0	0	0	0	0	0.001	0
727.5	0	0.002	0	0	0.001	0.003	0	0.002	0.001	0	0.001	0.001	0.001	0.001	0	0	0	0	0	0	0	0	0	0
728	0	0.002	0	0	0.001	0.003	0	0.001	0.001	0	0.001	0.001	0	0.001	0	0	0	0	0	0	0	0	0	0
728.5	0	0.002	0	0	0.001	0.003	0	0.001	0.001	0	0.001	0.001	0	0.001	0	0	0	0	0	0	0	0	0	0
729	0	0.001	0	0	0.001	0.002	0	0.001	0.001	0	0.001	0.001	0	0	0	0	0	0	0	0	0	0	0	0
729.5	0	0.001	0	0	0.001	0.002	0	0.001	0	0	0.001	0.001	0	0	0	0	0	0	0	0	0	0	0	0
730	0	0.002	0	0	0.001	0.002	0	0.001	0.001	0	0.001	0.001	0	0	0	0	0	0	-0.001	0	0	0	0	0
730.5	0	0.001	0	0	0.001	0.002	0	0.001	0.001	0	0.001	0.001	0	0	0	0	0	0	-0.001	0	0	0	0	-0.001
731	0	0.001	0	0	0.001	0.002	0	0.001	0.001	0	0.001	0.001	0	0	0	0	0	-0.001	-0.001	0	0	0	0	-0.001
731.5	0	0.001	0	0	0.001	0.002	0	0.001	0.001	0	0.001	0.001	0	0	0	0	0	-0.001	-0.001	0	0	0	0	-0.001
732	0	0.001	0	0	0.001	0.002	0	0.001	0	0	0.001	0	0	0	0	0	-0.001	-0.001	-0.001	0	0	0	0	-0.001
732.5	-0.001	0.001	0	0	0.001	0.002	0	0.001	0	0	0.001	0	0	0	0	0	-0.001	-0.001	-0.001	0	0	0	0	-0.001
733	-0.001	0.001	-0.001	0	0.001	0.002	0	0.001	0	0	0.001	0	0	0	0	0	-0.001	-0.001	-0.001	0	0	0	0	-0.001
733.5	-0.001	0.001	-0.001	0	0.001	0.002	0	0.001	0	0	0	0	0	0	0	0	-0.001	-0.001	0	0	0	0	0	-0.001
734	-0.001	0.001	-0.001	0	0.001	0.002	0	0.001	0	0	0	0	0	0	0	0	0	-0.001	0	-0.001	0	-0.001	0	-0.001
734.5	-0.001	0.001	0	0	0.001	0.002	0	0.001	0	0	0	0.001	0	0	0	0	0	-0.001	0	0	0	0	0	-0.001
735	0	0.001	0	0	0.001	0.002	0	0.001	0	0	0.001	0	0	0	0	0	0	-0.001	-0.001	-0.001	0	0	0	0
735.5	0	0.001	0	0	0.001	0.001	0	0.001	0	0	0.001	0	0	0	0	0	0	0	0	0	0	0	0	0
736	0	0.001	0	0	0.001	0.001	0	0	0	0	0.001	0	0	0	0	0	0	0	0	0	0	0	0	0
736.5	0	0.001	0	0	0.001	0.001	0	0	0	0	0.001	0	0	0	0	0	0	0	0	0	0	0	0	0
737	0	0.001	0	0	0.001	0.001	0	0	0	0	0.001	0	0	0	0	0	0	-0.001	0	0	0	0	0	0
737.5	0	0.001	0	0	0.001	0.001	0	0	0	0	0.001	0	0	0	0	0	0	-0.001	-0.001	0	0	0	0	-0.001
738	0	0.001	0	0	0.001	0.001	0	0	0	0	0.001	0	0	0	0	0	0	-0.001	-0.001	0	0	0	0	0
738.5	0	0	0	0	0.001	0.001	0	0	0	0	0.001	0	0	0	0	0	-0.001	-0.001	0	0	0	0	0	0
739	0	0	0	0	0	0.001	0	0	0	0	0.001	0	0	0	0	0	0	-0.001	0	0	0	0	0	0
739.5	-0.001	0	0	0	0	0.001	0	0	0	-0.001	0	0	0	0	0	0	0	-0.001	0	0	0	0	0	0
740	0	0	0	0	0.001	0.001	-0.001	0	0	-0.001	0	0	0	0	0	0	0	-0.001	0	0	0	-0.001	0	0
740.5	0	0	0	0	0	0.001	0	0	0	-0.001	0	0	0	0	0	0	0	-0.001	-0.001	0	0	0	0	0
741	-0.001	0	0	0	0	0.001	0	0	0	-0.001	0.001	0	0	0	0	0	0	-0.001	-0.001	0	0	0	0	-0.001
741.5	-0.001	0	0	0	0	0.001	0	0	0	-0.001	0.001	0	0	0	0	0	-0.001	-0.001	-0.001	0	0	0	0	-0.001
742	-0.001	0	0	0	0	0.001	0	0	0	-0.001	0.001	0	0	0	0	0	0	-0.001	0	0	0	0	0	0
742.5	-0.001	0	0	0	0	0.001	0	0	0	0	0.001	0	0	0	0	0	0	0	0	0	0	0	0	0
743	0	0	0	0	0	0.001	0	0	0	0	0.001	0	0	0	0	0	0	0	0	0	0	0	0	0
743.5	0	0	0	0	0	0.001	0	0	0	0	0.001	0	0	0	0	0	0	-0.001	0	0	0	0	0	0
744	0	0	0	0	0	0.001	0	0	0	0	0.001	0	0	0	0	0	0	-0.001	0	0	0	0	0	0
744.5	0	0	0	0	0	0.001	0	0	0	0	0	0	0	0	0	0	0	0	0	0	0	0	0	0
745	-0.001	0	0	0	0	0.001	0	0	0	0	0	0.001	0	0	0	0	0	0	0	0	0	0	0	0
745.5	-0.001	0	0	0	0	0.001	0	0	0	0	0	0.001	0	0	0	0	0	0	0	0	0	0	0	0
746	-0.001	0	-0.001	0	0	0.001	0	0	0	0	0	0	0	0	0	0	0	0	0	0	0	0	0	0
746.5	-0.001	0	-0.001	0	0	0	0	0	0	0	0	0	0	0	0	0	0	0	0	0	0	0	0	-0.001
747	-0.001	0	0	0	0	0	0	0	0	0	0	0	0	0	0	0	0	-0.001	0	0	0	0	0	0
747.5	-0.001	0	0	0	0	0	0	0	0	0	0	0	0	0	0	0	0	-0.001	0	0	0	0	0	0
748	-0.001	0	0	0	0	0	0	-0.001	0	0	0	0	-0.001	0	0	0	0	-0.001	0	0	0	0	0	0
748.5	0	0	0	0	0	0	0	-0.001	0	-0.001	0	0	-0.001	0	0	0	-0.001	-0.001	0	0	0	0	0	0
749	0	0	0	0	0	0	0	-0.001	0	-0.001	0	0	0	0	0	0	-0.001	0	0	0	0	0	0	0
749.5	0	0	-0.001	0	0	0	0	-0.001	0	-0.001	0	0	0	0	0	0	0	0	0	0	0	0	0	0
750	0	0	-0.001	0	0	0	0	-0.001	0	-0.001	0	0	0	0	0	0	0	0	0	0	0	0	0	0

## Sheet: Figure S7d
0	36.19	36.19	36.19
10	37.02	36.52	36.45
20	37.96	36.77	36.52
30	38.64	37.11	36.69
40	39.58	37.35	36.9
50	40.35	37.44	37.03
60	41.09	37.93	37.28
70	40.23	38.22	37.37
80	39.38	38.74	37.49
90	38.53	38.78	37.68
100	37.68	39.1	37.86
110	36.83	39.41	38.04
120	35.98	39.7	38.18
130		39.97	38.39
140		40.26	38.55
150		40.65	38.62
160		40.96	38.89
170		41.03	39.16
180		41.43	39.23
190		40.45	39.45
200		39.48	39.57
210		38.51	39.69
220		37.54	39.92
230		36.571	40.07
240		35.6	40.24
250			40.61
260			40.78
270			40.85
280			41.08
290			41.2
300			41.26
310			40.355
320			39.45
330			38.545
340			37.64
350			36.735
360			35.83

## Sheet: Figure S7e
0	1	1	1
1	0.60606	0.76555	0.86779
2	0.3986	0.55502	0.68269
3	0.26107	0.41148	0.5649
4	0.16783	0.30861	0.46875
5	0.1049	0.23445	0.42548
6	0.0676	0.1555	0.30048
7	0.04312	0.13397	0.28125
8	0.02564	0.0933	0.21875
9	0.01049	0.07895	0.17308
10		0.05024	0.14663
11		0.04067	0.12019
12		0.02392	0.09856
13		0.01675	0.07452
14		0.01196	0.0625
15		--	0.05048
16			0.04327
17			0.02885
18			0.02885
19			0.02644
20			0.01683
21			0.01202

## Sheet: Figure S7f
0	0	0	0
1	0.50078	0.26716	0.14181
2	0.91979	0.58874	0.38171
3	1.34296	0.88799	0.5711
4	1.78479	1.17567	0.75769
5	2.25479	1.45051	0.85454
6	2.69416	1.86109	1.20237
7	3.14369	2.01013	1.26851
8	3.66356	2.37192	1.51983
9	4.55738	2.53897	1.75402
10		2.99096	1.91981
11		3.20227	2.11866
12		3.7329	2.31711
13		4.08957	2.5967
14		4.42604	2.77259
15		--	2.98616
16			3.14031
17			3.54578
18			3.54578
19			3.63279
20			4.08478
21			4.42125
