# Supplementary material for: Pyro-catalysis for tooth whitening via oral temperature fluctuation
Source: Nat Commun. 2022 Jul 29;13:4419. doi: 10.1038/s41467-022-32132-3 (PMC9338087; doi:10.1038/s41467-022-32132-3)
Supplement: Supplementary file 6 — Source data [file 41467_2022_32132_MOESM6_ESM.zip › Source data/supporting/S8/Figure S8.xlsx]

## Sheet: Figure S8a
450	0.009	0.02	0.012	0.019	0.032	0.01	0.022
451	0.009	0.02	0.013	0.019	0.032	0.01	0.022
452	0.009	0.02	0.013	0.019	0.032	0.01	0.022
453	0.009	0.02	0.013	0.019	0.032	0.01	0.022
454	0.009	0.02	0.013	0.019	0.032	0.01	0.022
455	0.009	0.02	0.013	0.02	0.033	0.01	0.022
456	0.01	0.02	0.013	0.02	0.033	0.01	0.022
457	0.01	0.02	0.013	0.02	0.032	0.01	0.023
458	0.009	0.02	0.013	0.02	0.032	0.01	0.022
459	0.009	0.02	0.013	0.019	0.032	0.01	0.022
460	0.009	0.02	0.013	0.019	0.032	0.01	0.022
461	0.01	0.02	0.013	0.02	0.032	0.01	0.022
462	0.01	0.02	0.013	0.02	0.032	0.01	0.022
463	0.01	0.02	0.013	0.02	0.032	0.01	0.022
464	0.01	0.02	0.013	0.02	0.032	0.01	0.022
465	0.01	0.02	0.013	0.019	0.032	0.01	0.022
466	0.01	0.02	0.013	0.019	0.032	0.01	0.022
467	0.01	0.02	0.013	0.019	0.032	0.01	0.022
468	0.01	0.02	0.013	0.019	0.032	0.01	0.022
469	0.01	0.019	0.013	0.019	0.032	0.01	0.022
470	0.01	0.019	0.013	0.019	0.032	0.01	0.021
471	0.01	0.019	0.013	0.019	0.031	0.01	0.021
472	0.01	0.02	0.013	0.019	0.031	0.01	0.021
473	0.01	0.02	0.013	0.019	0.031	0.01	0.021
474	0.01	0.02	0.014	0.019	0.031	0.011	0.021
475	0.01	0.02	0.014	0.019	0.031	0.01	0.022
476	0.01	0.019	0.013	0.019	0.031	0.01	0.021
477	0.01	0.019	0.013	0.019	0.031	0.01	0.021
478	0.01	0.019	0.013	0.019	0.031	0.01	0.021
479	0.011	0.02	0.014	0.019	0.032	0.011	0.022
480	0.011	0.02	0.014	0.019	0.032	0.011	0.022
481	0.011	0.02	0.014	0.019	0.032	0.011	0.022
482	0.011	0.02	0.014	0.019	0.031	0.011	0.022
483	0.011	0.02	0.014	0.02	0.032	0.011	0.022
484	0.012	0.02	0.014	0.02	0.032	0.011	0.022
485	0.012	0.021	0.015	0.02	0.032	0.012	0.023
486	0.012	0.021	0.015	0.021	0.032	0.012	0.023
487	0.013	0.021	0.015	0.021	0.032	0.012	0.023
488	0.013	0.021	0.016	0.021	0.033	0.013	0.023
489	0.014	0.022	0.017	0.022	0.033	0.014	0.024
490	0.015	0.023	0.017	0.022	0.034	0.014	0.024
491	0.015	0.024	0.017	0.022	0.035	0.015	0.025
492	0.016	0.024	0.018	0.023	0.035	0.015	0.026
493	0.017	0.025	0.018	0.024	0.036	0.015	0.027
494	0.017	0.025	0.02	0.025	0.036	0.016	0.028
495	0.018	0.026	0.021	0.026	0.036	0.017	0.028
496	0.019	0.027	0.022	0.026	0.037	0.018	0.028
497	0.02	0.027	0.022	0.027	0.038	0.019	0.028
498	0.021	0.028	0.023	0.027	0.039	0.019	0.029
499	0.022	0.029	0.024	0.028	0.04	0.02	0.03
500	0.023	0.03	0.025	0.029	0.04	0.021	0.031
501	0.024	0.03	0.026	0.03	0.041	0.021	0.031
502	0.025	0.031	0.026	0.031	0.042	0.022	0.032
503	0.026	0.032	0.027	0.031	0.043	0.024	0.033
504	0.027	0.033	0.028	0.032	0.044	0.024	0.034
505	0.028	0.034	0.029	0.033	0.045	0.025	0.035
506	0.029	0.035	0.03	0.034	0.045	0.026	0.035
507	0.03	0.035	0.032	0.035	0.046	0.027	0.036
508	0.031	0.037	0.033	0.037	0.048	0.029	0.037
509	0.033	0.038	0.034	0.038	0.049	0.03	0.039
510	0.035	0.04	0.036	0.039	0.05	0.031	0.04
511	0.036	0.041	0.037	0.04	0.052	0.033	0.041
512	0.038	0.043	0.038	0.042	0.053	0.034	0.043
513	0.039	0.044	0.04	0.044	0.055	0.036	0.044
514	0.041	0.045	0.042	0.045	0.056	0.037	0.045
515	0.043	0.047	0.043	0.047	0.057	0.039	0.047
516	0.044	0.049	0.045	0.048	0.059	0.04	0.048
517	0.046	0.051	0.047	0.05	0.061	0.042	0.05
518	0.048	0.053	0.049	0.052	0.063	0.044	0.051
519	0.051	0.055	0.051	0.054	0.065	0.046	0.054
520	0.053	0.057	0.053	0.056	0.066	0.048	0.056
521	0.055	0.058	0.055	0.058	0.068	0.05	0.057
522	0.057	0.06	0.057	0.06	0.07	0.052	0.059
523	0.06	0.063	0.06	0.063	0.073	0.054	0.061
524	0.063	0.065	0.062	0.065	0.075	0.056	0.063
525	0.065	0.068	0.065	0.067	0.078	0.059	0.065
526	0.068	0.07	0.067	0.069	0.08	0.061	0.068
527	0.071	0.073	0.07	0.072	0.082	0.064	0.07
528	0.073	0.075	0.072	0.075	0.084	0.066	0.073
529	0.076	0.077	0.075	0.077	0.087	0.068	0.075
530	0.079	0.08	0.077	0.08	0.089	0.071	0.077
531	0.082	0.083	0.08	0.082	0.092	0.073	0.08
532	0.085	0.085	0.083	0.085	0.095	0.076	0.082
533	0.088	0.088	0.086	0.087	0.098	0.079	0.085
534	0.091	0.092	0.089	0.09	0.1	0.082	0.088
535	0.095	0.094	0.092	0.094	0.103	0.085	0.09
536	0.098	0.098	0.095	0.097	0.106	0.088	0.094
537	0.103	0.102	0.1	0.101	0.11	0.092	0.098
538	0.107	0.106	0.104	0.105	0.114	0.096	0.101
539	0.11	0.109	0.107	0.109	0.118	0.099	0.105
540	0.114	0.113	0.111	0.112	0.121	0.103	0.108
541	0.118	0.117	0.115	0.116	0.125	0.106	0.112
542	0.123	0.121	0.119	0.12	0.128	0.11	0.115
543	0.127	0.124	0.123	0.124	0.132	0.114	0.118
544	0.131	0.128	0.127	0.128	0.136	0.118	0.122
545	0.136	0.132	0.131	0.132	0.14	0.122	0.126
546	0.14	0.136	0.135	0.136	0.144	0.125	0.13
547	0.144	0.141	0.14	0.14	0.148	0.13	0.134
548	0.149	0.145	0.144	0.144	0.152	0.134	0.138
549	0.154	0.149	0.149	0.149	0.156	0.138	0.142
550	0.159	0.154	0.153	0.153	0.161	0.143	0.146
551	0.164	0.159	0.158	0.157	0.165	0.147	0.151
552	0.169	0.163	0.163	0.162	0.17	0.152	0.155
553	0.174	0.168	0.168	0.167	0.174	0.156	0.159
554	0.179	0.172	0.172	0.172	0.179	0.161	0.163
555	0.185	0.177	0.177	0.176	0.183	0.165	0.168
556	0.19	0.182	0.182	0.181	0.188	0.17	0.173
557	0.194	0.186	0.187	0.185	0.192	0.174	0.177
558	0.199	0.191	0.192	0.19	0.197	0.179	0.181
559	0.204	0.196	0.197	0.194	0.202	0.183	0.185
560	0.21	0.2	0.201	0.199	0.206	0.188	0.19
561	0.215	0.205	0.206	0.204	0.21	0.192	0.194
562	0.22	0.21	0.211	0.209	0.215	0.197	0.198
563	0.225	0.214	0.215	0.214	0.22	0.202	0.203
564	0.23	0.219	0.22	0.218	0.224	0.206	0.207
565	0.235	0.224	0.225	0.222	0.229	0.211	0.212
566	0.241	0.228	0.23	0.227	0.233	0.216	0.216
567	0.246	0.233	0.235	0.232	0.238	0.22	0.22
568	0.25	0.237	0.24	0.237	0.242	0.224	0.224
569	0.255	0.242	0.244	0.241	0.246	0.229	0.229
570	0.26	0.247	0.249	0.245	0.251	0.234	0.233
571	0.265	0.251	0.254	0.25	0.255	0.238	0.238
572	0.27	0.255	0.259	0.255	0.26	0.243	0.242
573	0.275	0.26	0.263	0.259	0.264	0.247	0.246
574	0.28	0.265	0.268	0.264	0.268	0.251	0.25
575	0.285	0.269	0.272	0.268	0.273	0.256	0.254
576	0.29	0.274	0.277	0.273	0.278	0.261	0.259
577	0.295	0.279	0.282	0.278	0.282	0.265	0.263
578	0.301	0.284	0.288	0.283	0.287	0.27	0.268
579	0.306	0.289	0.292	0.287	0.292	0.275	0.272
580	0.311	0.293	0.297	0.292	0.296	0.279	0.277
581	0.316	0.298	0.302	0.297	0.301	0.284	0.282
582	0.322	0.303	0.308	0.302	0.306	0.289	0.286
583	0.327	0.308	0.313	0.307	0.311	0.294	0.291
584	0.333	0.314	0.318	0.312	0.316	0.299	0.296
585	0.338	0.319	0.323	0.317	0.321	0.304	0.301
586	0.344	0.324	0.328	0.322	0.326	0.309	0.305
587	0.35	0.329	0.334	0.328	0.331	0.315	0.31
588	0.356	0.335	0.34	0.333	0.337	0.32	0.316
589	0.362	0.34	0.345	0.339	0.342	0.325	0.32
590	0.368	0.345	0.35	0.344	0.347	0.33	0.325
591	0.373	0.351	0.356	0.349	0.352	0.335	0.33
592	0.379	0.356	0.361	0.354	0.357	0.34	0.335
593	0.384	0.361	0.367	0.36	0.362	0.345	0.34
594	0.39	0.366	0.372	0.365	0.367	0.35	0.345
595	0.396	0.371	0.377	0.37	0.372	0.355	0.349
596	0.401	0.376	0.382	0.374	0.376	0.36	0.354
597	0.406	0.381	0.387	0.379	0.381	0.364	0.358
598	0.41	0.385	0.391	0.384	0.385	0.369	0.362
599	0.415	0.39	0.396	0.388	0.39	0.373	0.367
600	0.42	0.393	0.4	0.392	0.393	0.377	0.37
601	0.424	0.397	0.404	0.396	0.397	0.38	0.374
602	0.428	0.401	0.407	0.399	0.401	0.383	0.377
603	0.431	0.404	0.411	0.402	0.404	0.387	0.38
604	0.434	0.407	0.414	0.405	0.406	0.39	0.383
605	0.437	0.41	0.416	0.407	0.409	0.392	0.385
606	0.439	0.412	0.419	0.41	0.411	0.394	0.387
607	0.441	0.413	0.421	0.412	0.413	0.396	0.389
608	0.443	0.415	0.422	0.413	0.414	0.397	0.39
609	0.444	0.416	0.423	0.414	0.415	0.399	0.391
610	0.445	0.417	0.424	0.415	0.416	0.399	0.392
611	0.445	0.417	0.424	0.415	0.416	0.4	0.392
612	0.445	0.417	0.424	0.415	0.416	0.399	0.392
613	0.444	0.416	0.423	0.414	0.415	0.398	0.391
614	0.443	0.415	0.422	0.413	0.414	0.398	0.39
615	0.441	0.413	0.42	0.411	0.412	0.396	0.388
616	0.439	0.411	0.418	0.409	0.409	0.394	0.386
617	0.436	0.408	0.415	0.406	0.407	0.391	0.384
618	0.432	0.405	0.412	0.403	0.404	0.388	0.38
619	0.428	0.401	0.408	0.399	0.4	0.384	0.376
620	0.423	0.397	0.403	0.394	0.395	0.38	0.372
621	0.418	0.392	0.398	0.39	0.39	0.375	0.368
622	0.412	0.386	0.393	0.384	0.385	0.37	0.363
623	0.406	0.38	0.386	0.378	0.379	0.364	0.357
624	0.398	0.373	0.379	0.372	0.372	0.357	0.351
625	0.39	0.366	0.372	0.364	0.365	0.351	0.344
626	0.382	0.359	0.365	0.357	0.357	0.344	0.337
627	0.374	0.351	0.357	0.349	0.35	0.336	0.33
628	0.365	0.343	0.349	0.341	0.342	0.328	0.322
629	0.356	0.334	0.34	0.333	0.333	0.32	0.314
630	0.347	0.326	0.331	0.324	0.324	0.312	0.306
631	0.337	0.317	0.322	0.316	0.316	0.304	0.298
632	0.328	0.308	0.313	0.307	0.307	0.295	0.29
633	0.319	0.299	0.304	0.298	0.298	0.286	0.281
634	0.309	0.29	0.295	0.289	0.29	0.277	0.273
635	0.299	0.281	0.285	0.279	0.28	0.268	0.264
636	0.289	0.272	0.276	0.27	0.271	0.26	0.255
637	0.279	0.262	0.266	0.261	0.262	0.251	0.247
638	0.269	0.253	0.257	0.252	0.253	0.241	0.238
639	0.259	0.244	0.247	0.242	0.244	0.232	0.229
640	0.249	0.235	0.238	0.234	0.235	0.224	0.221
641	0.24	0.226	0.229	0.225	0.226	0.215	0.213
642	0.23	0.217	0.22	0.216	0.217	0.207	0.204
643	0.22	0.208	0.21	0.207	0.208	0.197	0.195
644	0.21	0.198	0.2	0.197	0.199	0.188	0.186
645	0.2	0.189	0.191	0.188	0.19	0.18	0.178
646	0.191	0.181	0.183	0.18	0.182	0.172	0.17
647	0.183	0.172	0.175	0.172	0.173	0.164	0.163
648	0.174	0.164	0.166	0.163	0.165	0.155	0.154
649	0.164	0.156	0.157	0.154	0.157	0.147	0.146
650	0.156	0.148	0.148	0.146	0.148	0.139	0.139
651	0.147	0.14	0.14	0.138	0.14	0.132	0.131
652	0.139	0.132	0.133	0.131	0.133	0.124	0.124
653	0.131	0.124	0.125	0.124	0.125	0.117	0.117
654	0.123	0.117	0.118	0.116	0.118	0.11	0.11
655	0.115	0.11	0.111	0.109	0.111	0.103	0.104
656	0.108	0.103	0.104	0.103	0.105	0.097	0.098
657	0.102	0.097	0.097	0.096	0.098	0.091	0.092
658	0.095	0.091	0.091	0.09	0.092	0.085	0.086
659	0.089	0.085	0.085	0.084	0.087	0.079	0.08
660	0.083	0.079	0.079	0.078	0.081	0.074	0.074
661	0.077	0.074	0.073	0.073	0.075	0.068	0.07
662	0.071	0.068	0.069	0.068	0.07	0.064	0.065
663	0.067	0.064	0.064	0.064	0.066	0.059	0.061
664	0.062	0.059	0.059	0.059	0.062	0.055	0.056
665	0.058	0.056	0.055	0.055	0.057	0.051	0.053
666	0.054	0.052	0.051	0.051	0.054	0.047	0.049
667	0.05	0.048	0.048	0.048	0.05	0.044	0.046
668	0.046	0.045	0.045	0.045	0.047	0.042	0.043
669	0.043	0.042	0.041	0.042	0.044	0.039	0.04
670	0.04	0.039	0.038	0.039	0.041	0.035	0.037
671	0.037	0.036	0.036	0.036	0.038	0.033	0.034
672	0.034	0.034	0.033	0.033	0.035	0.031	0.032
673	0.032	0.031	0.031	0.031	0.033	0.029	0.03
674	0.029	0.029	0.028	0.029	0.031	0.026	0.028
675	0.027	0.027	0.026	0.026	0.029	0.024	0.026
676	0.025	0.025	0.024	0.025	0.027	0.022	0.024
677	0.023	0.023	0.022	0.022	0.025	0.02	0.022
678	0.021	0.021	0.02	0.02	0.023	0.019	0.02
679	0.019	0.019	0.018	0.019	0.021	0.017	0.019
680	0.018	0.018	0.017	0.017	0.02	0.015	0.017
681	0.016	0.016	0.015	0.016	0.018	0.014	0.016
682	0.014	0.015	0.014	0.015	0.017	0.013	0.015
683	0.013	0.013	0.013	0.014	0.016	0.011	0.014
684	0.012	0.012	0.012	0.013	0.015	0.01	0.012
685	0.011	0.012	0.011	0.011	0.013	0.01	0.011
686	0.01	0.011	0.01	0.01	0.012	0.009	0.01
687	0.008	0.009	0.008	0.009	0.011	0.008	0.01
688	0.008	0.008	0.007	0.008	0.01	0.007	0.009
689	0.007	0.008	0.007	0.008	0.009	0.006	0.008
690	0.006	0.007	0.006	0.007	0.009	0.005	0.007
691	0.005	0.006	0.005	0.006	0.008	0.005	0.006
692	0.005	0.005	0.005	0.005	0.007	0.004	0.006
693	0.004	0.005	0.004	0.005	0.007	0.004	0.006
694	0.003	0.005	0.004	0.005	0.006	0.003	0.005
695	0.003	0.004	0.003	0.004	0.006	0.003	0.004
696	0.003	0.003	0.002	0.003	0.005	0.002	0.004
697	0.002	0.003	0.002	0.003	0.005	0.002	0.004
698	0.002	0.003	0.002	0.003	0.004	0.001	0.004
699	0.001	0.002	0.002	0.003	0.004	0.001	0.003
700	0.001	0.002	0.001	0.002	0.004	0.001	0.002
701	0.001	0.002	0.001	0.002	0.003	0.001	0.002
702	0.001	0.001	0.001	0.001	0.003	0	0.002
703	0	0.001	0.001	0.001	0.002	0	0.002
704	0	0.001	0	0.001	0.003	0	0.002
705	0	0.001	0	0.001	0.003	0	0.002
706	0	0.001	0	0	0.002	0	0.001
707	0	0.001	0	0	0.002	0	0.001
708	-0.001	0	0	0	0.002	0	0.001
709	-0.001	0	0	0	0.002	0	0.001
710	-0.001	0	0	0	0.002	-0.001	0.001
711	-0.001	0	-0.001	0	0.001	-0.001	0.001
712	-0.001	0	-0.001	0	0.001	-0.001	0.001
713	-0.001	0	-0.001	0	0.001	-0.001	0.001
714	-0.001	0	-0.001	0	0.001	-0.001	0.001
715	-0.001	0	-0.001	0	0.001	-0.001	0.001
716	-0.001	0	-0.001	0	0.001	-0.001	0
717	-0.001	0	-0.001	-0.001	0	-0.001	0
718	-0.001	-0.001	-0.001	-0.001	0	-0.001	0
719	-0.001	-0.001	-0.001	-0.001	0	-0.001	0
720	-0.001	-0.001	-0.001	0	0	-0.001	0
721	-0.001	-0.001	-0.001	-0.001	0	-0.001	0
722	-0.001	-0.001	-0.001	-0.001	0	-0.001	0
723	-0.001	-0.001	-0.001	-0.001	0	-0.001	0
724	-0.001	-0.001	-0.001	0	0	-0.001	0
725	-0.001	-0.001	-0.001	-0.001	0	-0.001	0
726	-0.001	-0.001	-0.001	-0.001	0	-0.001	0
727	-0.001	-0.001	-0.001	-0.001	0	-0.001	0
728	-0.001	-0.001	-0.001	-0.001	0	-0.001	0
729	-0.001	-0.001	-0.001	0	0	-0.001	0
730	-0.001	-0.001	-0.001	0	0	-0.001	0
731	-0.001	0	-0.001	-0.001	0	-0.001	0
732	-0.001	0	-0.001	0	0	0	0
733	-0.001	0	-0.001	-0.001	0	0	0
734	-0.001	-0.001	-0.001	-0.001	0	-0.001	0
735	-0.001	-0.001	-0.001	-0.001	0	-0.001	0
736	-0.001	0	-0.001	0	0	0	0
737	-0.001	0	-0.001	-0.001	0	0	0
738	0	0	-0.001	-0.001	0	0	0
739	0	-0.001	-0.001	0	0	0	0
740	-0.001	-0.001	-0.001	0	0	0	0.001
741	0	0	-0.001	0	-0.001	0	0
742	0	-0.001	0	0	0	0	0
743	0	-0.001	0	-0.001	0	0	0
744	0	0	0	0	0	0	0
745	0	0	0	0	-0.001	0	0
746	0	0	0	0	0	0	0
747	0	0	0	0	0	0	0
748	0	0	0	0	0	0	0.001
749	0	0	0	0	0	0	0
750	0	0	0	0	0	0	0

## Sheet: Figure S8b
450	0.008	0.014	0.01	0.009	0	-0.003	-0.006
451	0.008	0.014	0.01	0.009	0	-0.003	-0.006
452	0.008	0.014	0.011	0.009	0	-0.003	-0.006
453	0.008	0.014	0.011	0.009	0	-0.002	-0.006
454	0.008	0.014	0.011	0.009	0	-0.003	-0.006
455	0.008	0.014	0.011	0.01	0	-0.003	-0.006
456	0.009	0.015	0.011	0.01	0.001	-0.003	-0.006
457	0.009	0.014	0.011	0.009	0.001	-0.002	-0.005
458	0.009	0.014	0.011	0.009	0.001	-0.002	-0.006
459	0.009	0.014	0.011	0.009	0	-0.002	-0.006
460	0.009	0.014	0.011	0.01	0	-0.003	-0.006
461	0.009	0.014	0.011	0.009	0	-0.003	-0.006
462	0.009	0.014	0.011	0.009	0	-0.003	-0.006
463	0.009	0.014	0.011	0.009	0.001	-0.002	-0.005
464	0.009	0.014	0.011	0.009	0.001	-0.002	-0.005
465	0.009	0.014	0.011	0.009	0.001	-0.003	-0.006
466	0.01	0.014	0.011	0.009	0.001	-0.002	-0.006
467	0.009	0.014	0.011	0.009	0.001	-0.002	-0.006
468	0.009	0.014	0.011	0.009	0	-0.002	-0.006
469	0.009	0.014	0.011	0.009	0	-0.002	-0.006
470	0.009	0.014	0.011	0.009	0	-0.003	-0.006
471	0.009	0.014	0.011	0.009	0.001	-0.003	-0.005
472	0.01	0.014	0.011	0.009	0.001	-0.002	-0.005
473	0.01	0.014	0.011	0.009	0.001	-0.002	-0.006
474	0.01	0.014	0.011	0.009	0.001	-0.002	-0.006
475	0.009	0.014	0.011	0.009	0.001	-0.002	-0.006
476	0.009	0.014	0.011	0.009	0	-0.002	-0.006
477	0.01	0.014	0.011	0.009	0	-0.002	-0.005
478	0.01	0.014	0.011	0.009	0.001	-0.002	-0.005
479	0.01	0.014	0.011	0.009	0.001	-0.002	-0.005
480	0.01	0.014	0.011	0.009	0.001	-0.002	-0.005
481	0.01	0.014	0.011	0.009	0.001	-0.002	-0.005
482	0.01	0.014	0.011	0.009	0.001	-0.002	-0.005
483	0.011	0.014	0.011	0.01	0.001	-0.001	-0.005
484	0.011	0.015	0.011	0.01	0.001	-0.002	-0.005
485	0.011	0.015	0.012	0.01	0.001	-0.002	-0.005
486	0.012	0.015	0.012	0.01	0.002	-0.001	-0.004
487	0.013	0.015	0.012	0.01	0.002	-0.001	-0.004
488	0.013	0.015	0.013	0.01	0.002	-0.001	-0.005
489	0.013	0.016	0.013	0.01	0.003	-0.001	-0.005
490	0.013	0.017	0.013	0.011	0.003	-0.001	-0.004
491	0.014	0.017	0.013	0.011	0.003	0	-0.003
492	0.015	0.018	0.013	0.012	0.003	0	-0.003
493	0.016	0.018	0.014	0.012	0.004	0	-0.003
494	0.017	0.019	0.015	0.013	0.005	0	-0.003
495	0.018	0.019	0.016	0.013	0.005	0.001	-0.003
496	0.018	0.02	0.016	0.013	0.005	0.002	-0.002
497	0.019	0.021	0.017	0.014	0.005	0.002	-0.002
498	0.02	0.022	0.017	0.014	0.005	0.003	-0.001
499	0.021	0.022	0.018	0.015	0.006	0.003	-0.001
500	0.022	0.023	0.019	0.016	0.007	0.003	-0.001
501	0.023	0.023	0.019	0.016	0.007	0.003	-0.001
502	0.024	0.024	0.02	0.016	0.007	0.004	-0.001
503	0.025	0.025	0.02	0.017	0.008	0.004	0
504	0.026	0.026	0.021	0.017	0.008	0.004	0
505	0.027	0.027	0.022	0.018	0.009	0.005	0
506	0.028	0.027	0.023	0.018	0.009	0.005	0.001
507	0.03	0.028	0.023	0.019	0.009	0.005	0.001
508	0.031	0.029	0.024	0.019	0.01	0.006	0.001
509	0.032	0.03	0.025	0.02	0.011	0.007	0.002
510	0.034	0.032	0.026	0.021	0.011	0.007	0.003
511	0.035	0.033	0.027	0.022	0.012	0.008	0.003
512	0.037	0.034	0.028	0.023	0.012	0.008	0.003
513	0.039	0.035	0.03	0.024	0.013	0.009	0.004
514	0.04	0.037	0.031	0.025	0.014	0.009	0.004
515	0.042	0.038	0.032	0.025	0.015	0.01	0.005
516	0.044	0.039	0.033	0.026	0.016	0.011	0.005
517	0.046	0.041	0.034	0.027	0.016	0.012	0.006
518	0.048	0.043	0.035	0.028	0.017	0.012	0.006
519	0.05	0.045	0.037	0.03	0.019	0.013	0.007
520	0.053	0.046	0.039	0.031	0.02	0.014	0.008
521	0.055	0.048	0.04	0.032	0.02	0.015	0.008
522	0.057	0.05	0.042	0.033	0.021	0.016	0.009
523	0.059	0.052	0.043	0.035	0.022	0.016	0.01
524	0.062	0.054	0.045	0.036	0.024	0.017	0.011
525	0.065	0.056	0.047	0.037	0.025	0.018	0.012
526	0.067	0.058	0.049	0.039	0.026	0.019	0.012
527	0.07	0.06	0.05	0.04	0.027	0.02	0.013
528	0.073	0.062	0.052	0.042	0.029	0.021	0.014
529	0.075	0.064	0.054	0.043	0.03	0.022	0.015
530	0.078	0.066	0.056	0.045	0.031	0.023	0.016
531	0.081	0.069	0.057	0.046	0.032	0.025	0.017
532	0.084	0.071	0.06	0.048	0.033	0.026	0.017
533	0.087	0.074	0.062	0.049	0.035	0.027	0.018
534	0.09	0.076	0.064	0.051	0.037	0.027	0.019
535	0.094	0.079	0.066	0.053	0.038	0.029	0.02
536	0.098	0.082	0.068	0.055	0.04	0.03	0.021
537	0.102	0.085	0.072	0.058	0.042	0.032	0.023
538	0.106	0.089	0.075	0.06	0.045	0.034	0.025
539	0.11	0.092	0.078	0.063	0.046	0.035	0.026
540	0.114	0.095	0.08	0.065	0.048	0.037	0.027
541	0.118	0.098	0.083	0.067	0.05	0.038	0.028
542	0.122	0.101	0.086	0.069	0.051	0.04	0.029
543	0.126	0.105	0.089	0.071	0.053	0.041	0.031
544	0.13	0.109	0.092	0.074	0.055	0.043	0.032
545	0.135	0.112	0.095	0.076	0.057	0.044	0.033
546	0.14	0.115	0.097	0.078	0.059	0.046	0.034
547	0.144	0.119	0.1	0.081	0.061	0.048	0.036
548	0.149	0.123	0.104	0.083	0.063	0.049	0.037
549	0.153	0.127	0.107	0.086	0.066	0.051	0.039
550	0.158	0.13	0.11	0.088	0.068	0.053	0.04
551	0.164	0.134	0.113	0.091	0.07	0.055	0.041
552	0.169	0.138	0.117	0.094	0.072	0.057	0.043
553	0.174	0.142	0.12	0.097	0.074	0.058	0.044
554	0.178	0.146	0.124	0.099	0.077	0.06	0.046
555	0.183	0.151	0.127	0.102	0.079	0.062	0.048
556	0.189	0.155	0.131	0.105	0.081	0.064	0.049
557	0.194	0.159	0.134	0.108	0.084	0.066	0.05
558	0.199	0.163	0.138	0.11	0.086	0.068	0.052
559	0.204	0.167	0.141	0.113	0.088	0.069	0.053
560	0.209	0.17	0.144	0.116	0.09	0.071	0.055
561	0.214	0.174	0.148	0.118	0.092	0.073	0.056
562	0.219	0.179	0.151	0.121	0.095	0.075	0.058
563	0.224	0.183	0.155	0.124	0.097	0.077	0.059
564	0.229	0.187	0.158	0.127	0.1	0.078	0.061
565	0.234	0.191	0.162	0.13	0.102	0.08	0.062
566	0.239	0.195	0.165	0.132	0.104	0.082	0.064
567	0.245	0.199	0.169	0.135	0.106	0.084	0.066
568	0.25	0.203	0.172	0.138	0.109	0.086	0.067
569	0.255	0.207	0.176	0.141	0.111	0.087	0.069
570	0.259	0.211	0.179	0.143	0.113	0.089	0.07
571	0.264	0.215	0.182	0.146	0.115	0.091	0.071
572	0.269	0.219	0.185	0.149	0.118	0.093	0.073
573	0.274	0.223	0.189	0.152	0.12	0.095	0.075
574	0.279	0.227	0.192	0.154	0.122	0.097	0.076
575	0.284	0.231	0.196	0.157	0.124	0.098	0.077
576	0.289	0.235	0.199	0.159	0.127	0.1	0.079
577	0.295	0.239	0.203	0.163	0.129	0.102	0.08
578	0.3	0.244	0.207	0.166	0.132	0.104	0.082
579	0.305	0.248	0.21	0.169	0.134	0.106	0.084
580	0.31	0.252	0.214	0.171	0.136	0.108	0.085
581	0.316	0.256	0.218	0.174	0.139	0.11	0.087
582	0.321	0.261	0.221	0.178	0.142	0.112	0.089
583	0.327	0.265	0.225	0.181	0.144	0.114	0.09
584	0.332	0.27	0.229	0.184	0.147	0.116	0.092
585	0.338	0.274	0.233	0.187	0.149	0.118	0.094
586	0.343	0.279	0.237	0.19	0.152	0.121	0.095
587	0.349	0.283	0.241	0.193	0.155	0.123	0.098
588	0.355	0.288	0.245	0.197	0.158	0.125	0.099
589	0.361	0.293	0.249	0.2	0.16	0.127	0.101
590	0.366	0.297	0.253	0.203	0.162	0.129	0.103
591	0.372	0.302	0.257	0.206	0.165	0.131	0.105
592	0.378	0.306	0.261	0.209	0.168	0.134	0.106
593	0.383	0.311	0.265	0.212	0.171	0.136	0.108
594	0.389	0.315	0.269	0.215	0.173	0.138	0.11
595	0.394	0.319	0.272	0.218	0.175	0.14	0.111
596	0.399	0.323	0.276	0.221	0.178	0.142	0.113
597	0.405	0.327	0.279	0.224	0.18	0.144	0.115
598	0.409	0.331	0.283	0.227	0.183	0.146	0.116
599	0.414	0.335	0.286	0.23	0.185	0.147	0.117
600	0.418	0.338	0.289	0.232	0.186	0.149	0.119
601	0.423	0.341	0.291	0.234	0.188	0.15	0.12
602	0.426	0.345	0.293	0.236	0.19	0.152	0.121
603	0.43	0.347	0.296	0.238	0.192	0.153	0.122
604	0.433	0.35	0.298	0.24	0.193	0.154	0.123
605	0.436	0.352	0.3	0.241	0.195	0.155	0.124
606	0.438	0.354	0.302	0.242	0.196	0.156	0.125
607	0.44	0.355	0.303	0.244	0.197	0.157	0.126
608	0.442	0.357	0.304	0.245	0.198	0.158	0.126
609	0.443	0.357	0.305	0.245	0.198	0.158	0.126
610	0.443	0.358	0.305	0.246	0.198	0.159	0.126
611	0.444	0.358	0.305	0.246	0.198	0.159	0.127
612	0.444	0.358	0.305	0.246	0.198	0.159	0.127
613	0.443	0.357	0.305	0.245	0.198	0.158	0.126
614	0.441	0.357	0.304	0.244	0.197	0.158	0.126
615	0.439	0.355	0.303	0.243	0.197	0.157	0.125
616	0.437	0.353	0.301	0.242	0.196	0.156	0.125
617	0.434	0.35	0.299	0.24	0.194	0.155	0.124
618	0.431	0.347	0.297	0.238	0.193	0.154	0.123
619	0.426	0.344	0.294	0.236	0.19	0.152	0.122
620	0.422	0.341	0.291	0.233	0.188	0.151	0.12
621	0.416	0.336	0.287	0.23	0.186	0.149	0.119
622	0.411	0.332	0.283	0.227	0.184	0.147	0.117
623	0.404	0.326	0.278	0.223	0.18	0.144	0.115
624	0.397	0.321	0.273	0.22	0.177	0.141	0.113
625	0.389	0.315	0.268	0.215	0.173	0.138	0.11
626	0.381	0.308	0.263	0.211	0.17	0.135	0.108
627	0.372	0.301	0.257	0.206	0.166	0.133	0.106
628	0.364	0.294	0.251	0.201	0.162	0.13	0.103
629	0.355	0.287	0.245	0.196	0.158	0.126	0.1
630	0.345	0.28	0.238	0.191	0.153	0.122	0.097
631	0.336	0.272	0.231	0.186	0.149	0.119	0.095
632	0.327	0.264	0.225	0.181	0.145	0.115	0.092
633	0.317	0.256	0.218	0.175	0.14	0.112	0.089
634	0.307	0.249	0.211	0.169	0.135	0.108	0.086
635	0.297	0.24	0.204	0.164	0.131	0.104	0.083
636	0.288	0.232	0.197	0.158	0.126	0.1	0.08
637	0.278	0.224	0.19	0.153	0.122	0.097	0.077
638	0.268	0.216	0.183	0.147	0.117	0.093	0.074
639	0.258	0.208	0.177	0.142	0.113	0.09	0.071
640	0.248	0.2	0.17	0.136	0.108	0.086	0.068
641	0.239	0.192	0.163	0.131	0.104	0.082	0.066
642	0.229	0.184	0.157	0.126	0.1	0.079	0.062
643	0.219	0.176	0.15	0.12	0.095	0.075	0.059
644	0.209	0.168	0.143	0.114	0.09	0.072	0.056
645	0.199	0.161	0.136	0.109	0.086	0.068	0.054
646	0.191	0.153	0.13	0.104	0.082	0.065	0.051
647	0.182	0.146	0.124	0.099	0.078	0.062	0.049
648	0.172	0.138	0.118	0.094	0.074	0.059	0.046
649	0.163	0.131	0.112	0.089	0.07	0.055	0.043
650	0.155	0.125	0.105	0.084	0.066	0.052	0.041
651	0.146	0.118	0.099	0.08	0.062	0.049	0.038
652	0.138	0.111	0.094	0.075	0.058	0.046	0.036
653	0.13	0.104	0.089	0.071	0.055	0.043	0.033
654	0.122	0.098	0.084	0.067	0.051	0.041	0.031
655	0.115	0.092	0.078	0.063	0.048	0.038	0.029
656	0.107	0.087	0.073	0.059	0.045	0.035	0.027
657	0.101	0.081	0.069	0.055	0.042	0.033	0.025
658	0.094	0.075	0.064	0.052	0.039	0.031	0.023
659	0.088	0.071	0.06	0.048	0.036	0.029	0.021
660	0.082	0.066	0.056	0.045	0.034	0.026	0.02
661	0.076	0.061	0.052	0.042	0.031	0.024	0.018
662	0.071	0.057	0.048	0.039	0.028	0.022	0.017
663	0.066	0.053	0.045	0.036	0.027	0.021	0.015
664	0.061	0.049	0.042	0.033	0.025	0.019	0.014
665	0.057	0.045	0.039	0.031	0.022	0.018	0.013
666	0.053	0.042	0.036	0.029	0.021	0.016	0.012
667	0.049	0.039	0.034	0.027	0.019	0.015	0.011
668	0.046	0.036	0.031	0.025	0.018	0.014	0.01
669	0.043	0.034	0.029	0.023	0.016	0.013	0.008
670	0.039	0.031	0.027	0.022	0.015	0.012	0.008
671	0.036	0.029	0.025	0.02	0.013	0.011	0.007
672	0.034	0.027	0.023	0.019	0.012	0.01	0.006
673	0.031	0.025	0.021	0.017	0.011	0.009	0.005
674	0.029	0.023	0.02	0.016	0.01	0.008	0.005
675	0.026	0.021	0.019	0.015	0.009	0.008	0.004
676	0.024	0.019	0.017	0.014	0.008	0.007	0.004
677	0.022	0.018	0.016	0.013	0.007	0.006	0.003
678	0.02	0.016	0.014	0.011	0.007	0.005	0.003
679	0.018	0.014	0.013	0.01	0.006	0.005	0.002
680	0.017	0.013	0.012	0.01	0.005	0.004	0.002
681	0.015	0.012	0.011	0.009	0.005	0.003	0.001
682	0.013	0.011	0.01	0.008	0.004	0.003	0.001
683	0.013	0.01	0.009	0.007	0.004	0.003	0
684	0.012	0.009	0.008	0.007	0.003	0.003	0
685	0.01	0.008	0.008	0.006	0.003	0.002	0
686	0.009	0.007	0.007	0.006	0.002	0.001	0
687	0.008	0.006	0.006	0.005	0.001	0.001	0
688	0.007	0.005	0.005	0.004	0.001	0.001	-0.001
689	0.006	0.004	0.005	0.004	0.001	0.001	-0.001
690	0.006	0.004	0.004	0.004	0.001	0	-0.001
691	0.005	0.004	0.004	0.003	0	0	-0.001
692	0.004	0.003	0.003	0.003	0	0	-0.002
693	0.003	0.003	0.003	0.003	0	0	-0.001
694	0.003	0.002	0.003	0.002	0	0	-0.001
695	0.003	0.002	0.003	0.002	0	0	-0.002
696	0.002	0.002	0.002	0.002	-0.001	0	-0.002
697	0.002	0.001	0.002	0.002	-0.001	-0.001	-0.002
698	0.001	0.001	0.001	0.001	-0.001	-0.001	-0.002
699	0.001	0	0.001	0.001	-0.001	-0.001	-0.002
700	0	0	0.001	0.001	-0.001	-0.001	-0.002
701	0.001	0	0.001	0.001	-0.001	-0.001	-0.002
702	0	0	0.001	0.001	-0.002	-0.001	-0.002
703	0	0	0.001	0.001	-0.002	-0.001	-0.002
704	0	0	0.001	0.001	-0.002	-0.001	-0.002
705	0	0	0.001	0.001	-0.002	-0.001	-0.002
706	-0.001	-0.001	0	0	-0.002	-0.001	-0.002
707	-0.001	0	0	0	-0.002	-0.001	-0.002
708	-0.001	0	0	0	-0.002	-0.001	-0.002
709	-0.001	-0.001	0	0	-0.002	-0.001	-0.002
710	-0.001	-0.001	0	0	-0.002	-0.001	-0.002
711	-0.001	-0.001	0	0	-0.002	-0.001	-0.002
712	-0.001	-0.001	0	0	-0.002	-0.001	-0.002
713	-0.001	-0.001	0	0	-0.002	-0.001	-0.002
714	-0.001	-0.001	0	0	-0.002	-0.001	-0.002
715	-0.002	-0.001	0	0	-0.002	-0.001	-0.002
716	-0.001	-0.001	0	0	-0.002	-0.001	-0.002
717	-0.001	-0.001	0	0	-0.002	-0.001	-0.002
718	-0.002	-0.001	0	-0.001	-0.002	-0.001	-0.002
719	-0.002	-0.001	0	-0.001	-0.002	-0.001	-0.002
720	-0.002	-0.001	0	0	-0.002	-0.001	-0.002
721	-0.001	-0.001	0	0	-0.002	-0.001	-0.002
722	-0.001	-0.001	0	-0.001	-0.001	-0.001	-0.002
723	-0.002	-0.001	0	-0.001	-0.002	-0.001	-0.001
724	-0.001	-0.001	0	-0.001	-0.002	-0.001	-0.001
725	-0.002	-0.001	0	0	-0.002	-0.001	-0.002
726	-0.002	-0.002	0	-0.001	-0.002	-0.001	-0.002
727	-0.002	-0.001	0	-0.001	-0.002	-0.001	-0.002
728	-0.001	-0.001	0	-0.001	-0.002	-0.001	-0.001
729	-0.001	-0.001	0	0	-0.002	-0.001	-0.001
730	-0.002	-0.001	0	0	-0.001	-0.001	-0.001
731	-0.002	-0.001	0	-0.001	-0.001	-0.001	-0.001
732	-0.001	-0.001	0	-0.001	-0.001	0	-0.001
733	-0.001	-0.001	0	-0.001	-0.001	0	-0.001
734	-0.001	-0.001	0	-0.001	-0.002	0	-0.001
735	-0.001	-0.001	0	-0.001	-0.001	0	-0.001
736	-0.001	-0.001	0	0	-0.001	0	-0.001
737	-0.001	-0.001	0	0	-0.001	0	-0.001
738	-0.001	-0.001	0	0	-0.001	0	-0.001
739	-0.001	-0.001	0	0	-0.001	0	-0.001
740	-0.001	-0.001	0	0	-0.001	0	-0.001
741	-0.001	-0.001	0	0	-0.001	0	-0.001
742	-0.001	-0.001	0	0	-0.001	0	-0.001
743	0	-0.001	0.001	0	-0.001	0	-0.001
744	0	-0.001	0.001	0	-0.001	0.001	-0.001
745	-0.001	-0.001	0	0	-0.001	0.001	0
746	-0.001	-0.001	0	0	-0.001	0	0
747	-0.001	0	0.001	0	0	0	0
748	0	0	0.001	0	0	0.001	0
749	0	-0.001	0.001	0	0	0.001	0
750	0	0	0	0	0	0	0

## Sheet: Figure S8c
450	0.008	0.01	-0.009	0.005	-0.015	-0.016	-0.016
451	0.008	0.01	-0.009	0.005	-0.015	-0.016	-0.016
452	0.009	0.01	-0.009	0.005	-0.014	-0.016	-0.017
453	0.009	0.01	-0.008	0.005	-0.015	-0.016	-0.017
454	0.009	0.011	-0.008	0.005	-0.015	-0.015	-0.017
455	0.009	0.011	-0.008	0.005	-0.014	-0.015	-0.016
456	0.009	0.01	-0.008	0.005	-0.014	-0.015	-0.016
457	0.009	0.01	-0.008	0.005	-0.014	-0.015	-0.016
458	0.009	0.01	-0.008	0.005	-0.014	-0.015	-0.016
459	0.009	0.01	-0.008	0.005	-0.014	-0.015	-0.016
460	0.009	0.01	-0.008	0.005	-0.014	-0.015	-0.016
461	0.009	0.01	-0.008	0.005	-0.014	-0.015	-0.016
462	0.009	0.01	-0.008	0.005	-0.014	-0.015	-0.016
463	0.009	0.011	-0.008	0.005	-0.014	-0.015	-0.016
464	0.009	0.011	-0.008	0.005	-0.014	-0.015	-0.016
465	0.009	0.01	-0.008	0.005	-0.014	-0.015	-0.016
466	0.009	0.01	-0.008	0.005	-0.014	-0.015	-0.015
467	0.009	0.01	-0.008	0.005	-0.014	-0.015	-0.015
468	0.009	0.01	-0.008	0.005	-0.014	-0.015	-0.016
469	0.009	0.01	-0.008	0.005	-0.014	-0.015	-0.016
470	0.009	0.01	-0.008	0.005	-0.014	-0.015	-0.016
471	0.01	0.01	-0.008	0.005	-0.014	-0.015	-0.015
472	0.01	0.01	-0.008	0.005	-0.013	-0.014	-0.015
473	0.01	0.01	-0.007	0.005	-0.013	-0.014	-0.015
474	0.01	0.01	-0.007	0.005	-0.013	-0.014	-0.015
475	0.01	0.01	-0.007	0.005	-0.013	-0.014	-0.015
476	0.01	0.01	-0.007	0.005	-0.013	-0.014	-0.015
477	0.01	0.01	-0.007	0.005	-0.013	-0.014	-0.015
478	0.01	0.011	-0.007	0.005	-0.013	-0.014	-0.015
479	0.01	0.011	-0.007	0.005	-0.012	-0.014	-0.015
480	0.01	0.011	-0.007	0.005	-0.012	-0.014	-0.014
481	0.01	0.01	-0.007	0.005	-0.013	-0.014	-0.014
482	0.011	0.01	-0.007	0.005	-0.013	-0.014	-0.015
483	0.011	0.01	-0.006	0.005	-0.013	-0.014	-0.015
484	0.011	0.011	-0.007	0.005	-0.012	-0.014	-0.015
485	0.012	0.011	-0.007	0.005	-0.012	-0.014	-0.014
486	0.012	0.011	-0.006	0.005	-0.012	-0.014	-0.014
487	0.013	0.011	-0.006	0.005	-0.012	-0.013	-0.014
488	0.013	0.012	-0.006	0.005	-0.012	-0.013	-0.014
489	0.013	0.012	-0.006	0.005	-0.012	-0.013	-0.014
490	0.014	0.012	-0.005	0.005	-0.012	-0.013	-0.014
491	0.015	0.012	-0.005	0.005	-0.012	-0.012	-0.014
492	0.016	0.012	-0.004	0.006	-0.011	-0.013	-0.014
493	0.017	0.013	-0.004	0.006	-0.011	-0.013	-0.013
494	0.017	0.014	-0.004	0.006	-0.011	-0.013	-0.012
495	0.017	0.014	-0.004	0.006	-0.011	-0.012	-0.012
496	0.018	0.015	-0.003	0.006	-0.011	-0.012	-0.012
497	0.019	0.015	-0.002	0.007	-0.01	-0.012	-0.012
498	0.02	0.015	-0.002	0.007	-0.01	-0.012	-0.012
499	0.021	0.016	-0.001	0.007	-0.009	-0.012	-0.012
500	0.022	0.016	-0.001	0.007	-0.009	-0.012	-0.012
501	0.023	0.017	-0.001	0.007	-0.009	-0.011	-0.012
502	0.024	0.018	0	0.007	-0.009	-0.011	-0.012
503	0.025	0.018	0	0.008	-0.009	-0.011	-0.012
504	0.026	0.019	0	0.008	-0.009	-0.011	-0.012
505	0.027	0.019	0.001	0.008	-0.009	-0.011	-0.012
506	0.029	0.02	0.001	0.008	-0.009	-0.011	-0.012
507	0.03	0.021	0.001	0.008	-0.009	-0.011	-0.012
508	0.031	0.022	0.002	0.008	-0.008	-0.011	-0.012
509	0.032	0.022	0.002	0.008	-0.008	-0.011	-0.012
510	0.034	0.023	0.003	0.009	-0.008	-0.011	-0.012
511	0.036	0.024	0.004	0.009	-0.008	-0.011	-0.012
512	0.037	0.025	0.004	0.01	-0.007	-0.011	-0.012
513	0.039	0.026	0.005	0.01	-0.007	-0.011	-0.011
514	0.041	0.027	0.005	0.01	-0.007	-0.01	-0.011
515	0.042	0.028	0.006	0.011	-0.007	-0.01	-0.011
516	0.044	0.029	0.007	0.011	-0.006	-0.01	-0.011
517	0.046	0.03	0.008	0.011	-0.006	-0.01	-0.011
518	0.048	0.031	0.008	0.012	-0.006	-0.01	-0.011
519	0.051	0.033	0.009	0.012	-0.005	-0.01	-0.01
520	0.053	0.034	0.01	0.013	-0.005	-0.009	-0.01
521	0.055	0.036	0.011	0.013	-0.005	-0.009	-0.01
522	0.057	0.037	0.012	0.014	-0.005	-0.009	-0.01
523	0.059	0.038	0.013	0.014	-0.004	-0.008	-0.01
524	0.062	0.04	0.014	0.015	-0.004	-0.008	-0.01
525	0.065	0.041	0.015	0.016	-0.003	-0.008	-0.009
526	0.068	0.043	0.016	0.016	-0.003	-0.007	-0.009
527	0.07	0.044	0.017	0.017	-0.003	-0.007	-0.009
528	0.073	0.046	0.018	0.017	-0.002	-0.007	-0.009
529	0.076	0.048	0.019	0.018	-0.002	-0.007	-0.009
530	0.078	0.049	0.02	0.018	-0.002	-0.006	-0.008
531	0.081	0.051	0.021	0.019	-0.001	-0.006	-0.008
532	0.084	0.052	0.022	0.019	-0.001	-0.006	-0.008
533	0.088	0.054	0.023	0.02	-0.001	-0.006	-0.008
534	0.091	0.056	0.024	0.021	0	-0.006	-0.008
535	0.094	0.058	0.026	0.021	0	-0.005	-0.008
536	0.098	0.06	0.027	0.022	0.001	-0.005	-0.007
537	0.102	0.063	0.029	0.024	0.002	-0.004	-0.006
538	0.107	0.066	0.031	0.025	0.003	-0.003	-0.005
539	0.11	0.068	0.032	0.026	0.004	-0.002	-0.005
540	0.114	0.07	0.034	0.027	0.004	-0.002	-0.005
541	0.118	0.073	0.036	0.028	0.005	-0.001	-0.004
542	0.123	0.075	0.037	0.029	0.005	-0.001	-0.004
543	0.127	0.077	0.039	0.029	0.006	-0.001	-0.004
544	0.131	0.08	0.04	0.03	0.007	0	-0.004
545	0.136	0.083	0.042	0.031	0.007	0	-0.003
546	0.14	0.086	0.043	0.032	0.008	0	-0.003
547	0.145	0.088	0.045	0.033	0.008	0.001	-0.003
548	0.149	0.091	0.047	0.034	0.009	0.001	-0.002
549	0.154	0.094	0.049	0.035	0.01	0.001	-0.002
550	0.159	0.097	0.05	0.036	0.01	0.002	-0.002
551	0.164	0.1	0.052	0.037	0.011	0.002	-0.002
552	0.169	0.103	0.054	0.038	0.011	0.003	-0.001
553	0.174	0.106	0.056	0.04	0.012	0.003	-0.001
554	0.179	0.109	0.058	0.041	0.013	0.004	-0.001
555	0.184	0.112	0.06	0.042	0.013	0.004	0
556	0.189	0.115	0.062	0.043	0.014	0.005	0
557	0.194	0.118	0.064	0.044	0.015	0.006	0
558	0.199	0.121	0.066	0.045	0.016	0.006	0.001
559	0.205	0.124	0.067	0.046	0.016	0.006	0.001
560	0.21	0.127	0.069	0.048	0.016	0.006	0.001
561	0.215	0.13	0.071	0.049	0.017	0.007	0.002
562	0.22	0.133	0.073	0.05	0.018	0.007	0.002
563	0.225	0.136	0.075	0.051	0.019	0.008	0.002
564	0.23	0.139	0.077	0.052	0.02	0.008	0.002
565	0.236	0.142	0.079	0.053	0.02	0.009	0.003
566	0.241	0.145	0.081	0.054	0.021	0.009	0.003
567	0.246	0.148	0.083	0.055	0.021	0.01	0.003
568	0.251	0.151	0.085	0.056	0.022	0.01	0.004
569	0.256	0.154	0.086	0.058	0.023	0.011	0.004
570	0.261	0.157	0.088	0.059	0.023	0.011	0.004
571	0.266	0.16	0.09	0.059	0.024	0.012	0.005
572	0.271	0.163	0.092	0.061	0.025	0.012	0.005
573	0.276	0.166	0.094	0.062	0.025	0.012	0.005
574	0.28	0.169	0.096	0.063	0.026	0.013	0.005
575	0.285	0.172	0.097	0.064	0.026	0.013	0.006
576	0.291	0.175	0.099	0.065	0.027	0.014	0.006
577	0.296	0.178	0.101	0.066	0.028	0.014	0.007
578	0.301	0.182	0.104	0.068	0.029	0.014	0.007
579	0.307	0.185	0.106	0.069	0.029	0.015	0.007
580	0.312	0.188	0.108	0.07	0.03	0.015	0.008
581	0.317	0.191	0.11	0.071	0.031	0.016	0.008
582	0.323	0.195	0.112	0.073	0.031	0.017	0.008
583	0.328	0.198	0.114	0.074	0.032	0.017	0.008
584	0.334	0.202	0.116	0.075	0.033	0.017	0.009
585	0.339	0.205	0.118	0.076	0.034	0.018	0.009
586	0.345	0.208	0.121	0.077	0.034	0.018	0.01
587	0.351	0.212	0.123	0.079	0.035	0.019	0.01
588	0.357	0.216	0.125	0.081	0.036	0.02	0.011
589	0.362	0.219	0.127	0.082	0.037	0.02	0.011
590	0.368	0.223	0.13	0.083	0.038	0.021	0.011
591	0.374	0.226	0.132	0.084	0.038	0.021	0.012
592	0.38	0.23	0.134	0.086	0.039	0.022	0.012
593	0.385	0.233	0.136	0.087	0.04	0.022	0.012
594	0.391	0.236	0.138	0.088	0.04	0.023	0.012
595	0.396	0.24	0.14	0.09	0.041	0.023	0.013
596	0.402	0.243	0.142	0.091	0.042	0.024	0.013
597	0.407	0.246	0.144	0.092	0.043	0.024	0.014
598	0.411	0.249	0.146	0.093	0.043	0.025	0.014
599	0.416	0.252	0.148	0.094	0.044	0.025	0.014
600	0.42	0.254	0.149	0.095	0.045	0.026	0.015
601	0.425	0.256	0.151	0.096	0.045	0.026	0.015
602	0.429	0.259	0.153	0.097	0.046	0.026	0.015
603	0.432	0.261	0.154	0.098	0.046	0.026	0.015
604	0.435	0.263	0.155	0.098	0.046	0.027	0.016
605	0.438	0.265	0.156	0.099	0.047	0.027	0.016
606	0.44	0.266	0.157	0.1	0.047	0.028	0.016
607	0.442	0.267	0.158	0.1	0.048	0.028	0.016
608	0.444	0.268	0.159	0.101	0.048	0.028	0.016
609	0.445	0.269	0.159	0.101	0.048	0.028	0.017
610	0.446	0.269	0.16	0.101	0.048	0.028	0.017
611	0.446	0.269	0.16	0.101	0.048	0.028	0.017
612	0.446	0.269	0.16	0.101	0.049	0.028	0.016
613	0.445	0.269	0.159	0.101	0.049	0.028	0.016
614	0.444	0.268	0.159	0.1	0.048	0.028	0.017
615	0.442	0.267	0.158	0.1	0.048	0.028	0.017
616	0.44	0.266	0.158	0.099	0.048	0.028	0.017
617	0.437	0.264	0.156	0.099	0.047	0.028	0.016
618	0.433	0.261	0.155	0.098	0.047	0.027	0.016
619	0.428	0.259	0.153	0.096	0.047	0.027	0.016
620	0.424	0.256	0.152	0.095	0.046	0.027	0.016
621	0.419	0.253	0.15	0.094	0.045	0.026	0.016
622	0.413	0.249	0.148	0.093	0.045	0.026	0.015
623	0.406	0.245	0.145	0.092	0.044	0.025	0.015
624	0.399	0.241	0.142	0.09	0.043	0.025	0.015
625	0.391	0.236	0.14	0.088	0.042	0.024	0.014
626	0.383	0.232	0.137	0.086	0.041	0.024	0.014
627	0.375	0.226	0.133	0.084	0.04	0.023	0.014
628	0.366	0.22	0.13	0.082	0.039	0.022	0.013
629	0.357	0.215	0.126	0.08	0.038	0.022	0.013
630	0.348	0.209	0.123	0.077	0.036	0.021	0.012
631	0.338	0.204	0.119	0.075	0.035	0.02	0.012
632	0.329	0.198	0.116	0.073	0.034	0.02	0.011
633	0.319	0.192	0.112	0.071	0.033	0.019	0.011
634	0.309	0.186	0.108	0.069	0.032	0.018	0.01
635	0.299	0.18	0.105	0.066	0.031	0.017	0.01
636	0.289	0.173	0.101	0.064	0.03	0.016	0.009
637	0.279	0.167	0.097	0.062	0.028	0.016	0.008
638	0.27	0.161	0.093	0.059	0.027	0.015	0.008
639	0.26	0.155	0.089	0.057	0.026	0.014	0.008
640	0.25	0.149	0.086	0.055	0.025	0.014	0.007
641	0.24	0.143	0.082	0.053	0.024	0.013	0.007
642	0.231	0.137	0.079	0.05	0.023	0.012	0.006
643	0.221	0.131	0.075	0.048	0.021	0.011	0.006
644	0.21	0.125	0.071	0.045	0.02	0.01	0.005
645	0.201	0.119	0.068	0.043	0.019	0.01	0.005
646	0.192	0.114	0.065	0.041	0.018	0.009	0.004
647	0.183	0.109	0.061	0.039	0.017	0.008	0.004
648	0.174	0.103	0.058	0.037	0.016	0.008	0.003
649	0.165	0.098	0.055	0.035	0.014	0.007	0.003
650	0.156	0.092	0.052	0.034	0.013	0.006	0.003
651	0.148	0.088	0.048	0.032	0.013	0.006	0.002
652	0.14	0.082	0.046	0.03	0.012	0.005	0.002
653	0.131	0.077	0.043	0.028	0.011	0.005	0.001
654	0.123	0.073	0.04	0.026	0.01	0.004	0.001
655	0.116	0.069	0.037	0.024	0.009	0.003	0.001
656	0.109	0.064	0.035	0.023	0.008	0.003	0
657	0.102	0.06	0.032	0.021	0.008	0.003	0
658	0.095	0.056	0.03	0.02	0.007	0.002	0
659	0.089	0.052	0.028	0.018	0.006	0.002	-0.001
660	0.083	0.049	0.025	0.017	0.005	0.001	-0.001
661	0.077	0.045	0.023	0.016	0.005	0.001	-0.001
662	0.072	0.042	0.022	0.015	0.004	0	-0.001
663	0.067	0.039	0.02	0.013	0.003	0	-0.002
664	0.062	0.036	0.018	0.012	0.003	-0.001	-0.002
665	0.058	0.034	0.016	0.011	0.002	-0.001	-0.002
666	0.054	0.032	0.015	0.011	0.002	-0.001	-0.002
667	0.05	0.029	0.014	0.01	0.002	-0.001	-0.002
668	0.046	0.027	0.013	0.009	0.001	-0.001	-0.002
669	0.043	0.025	0.011	0.008	0.001	-0.002	-0.002
670	0.04	0.023	0.01	0.007	0.001	-0.002	-0.002
671	0.037	0.022	0.009	0.007	0	-0.002	-0.002
672	0.034	0.02	0.008	0.006	0	-0.002	-0.003
673	0.032	0.018	0.008	0.006	0	-0.002	-0.003
674	0.029	0.017	0.007	0.006	0	-0.002	-0.003
675	0.027	0.016	0.006	0.005	-0.001	-0.002	-0.003
676	0.025	0.015	0.005	0.004	-0.001	-0.002	-0.003
677	0.022	0.013	0.005	0.004	-0.001	-0.003	-0.003
678	0.021	0.012	0.004	0.004	-0.001	-0.003	-0.003
679	0.019	0.011	0.003	0.003	-0.002	-0.003	-0.003
680	0.017	0.01	0.002	0.003	-0.002	-0.003	-0.003
681	0.016	0.009	0.002	0.002	-0.002	-0.003	-0.003
682	0.014	0.008	0.002	0.002	-0.002	-0.003	-0.003
683	0.013	0.007	0.001	0.002	-0.002	-0.003	-0.003
684	0.012	0.007	0.001	0.002	-0.002	-0.003	-0.003
685	0.011	0.006	0	0.001	-0.002	-0.003	-0.003
686	0.01	0.006	0	0.001	-0.002	-0.003	-0.003
687	0.008	0.005	-0.001	0.001	-0.002	-0.003	-0.003
688	0.007	0.004	-0.001	0.001	-0.002	-0.003	-0.003
689	0.007	0.004	-0.001	0.001	-0.002	-0.003	-0.003
690	0.006	0.004	-0.001	0	-0.002	-0.003	-0.003
691	0.005	0.003	-0.001	0	-0.003	-0.003	-0.003
692	0.005	0.003	-0.001	0	-0.003	-0.003	-0.003
693	0.004	0.002	-0.001	0	-0.002	-0.003	-0.003
694	0.004	0.002	-0.001	0	-0.002	-0.003	-0.003
695	0.003	0.002	-0.002	0	-0.002	-0.003	-0.003
696	0.003	0.002	-0.002	0	-0.003	-0.003	-0.003
697	0.002	0.001	-0.002	0	-0.002	-0.003	-0.003
698	0.002	0.001	-0.002	0	-0.002	-0.003	-0.003
699	0.001	0.001	-0.002	0	-0.002	-0.003	-0.003
700	0.001	0.001	-0.002	-0.001	-0.002	-0.003	-0.003
701	0.001	0.001	-0.002	-0.001	-0.002	-0.003	-0.003
702	0	0.001	-0.003	-0.001	-0.002	-0.003	-0.003
703	0	0	-0.002	-0.001	-0.003	-0.003	-0.003
704	0	0	-0.002	-0.001	-0.002	-0.002	-0.003
705	0	0	-0.002	-0.001	-0.002	-0.003	-0.002
706	0	0	-0.002	-0.001	-0.002	-0.003	-0.003
707	0	0	-0.003	-0.001	-0.003	-0.003	-0.003
708	-0.001	0	-0.003	-0.001	-0.003	-0.003	-0.002
709	-0.001	0	-0.002	-0.001	-0.002	-0.003	-0.002
710	-0.001	0	-0.002	-0.001	-0.002	-0.003	-0.002
711	-0.001	0	-0.002	-0.001	-0.002	-0.003	-0.003
712	-0.001	0	-0.002	-0.001	-0.002	-0.002	-0.002
713	-0.001	0	-0.002	-0.001	-0.002	-0.002	-0.002
714	-0.001	0	-0.002	-0.001	-0.002	-0.002	-0.002
715	-0.001	0	-0.002	-0.001	-0.002	-0.002	-0.002
716	-0.001	0	-0.002	-0.001	-0.002	-0.002	-0.002
717	-0.001	0	-0.002	-0.001	-0.002	-0.002	-0.002
718	-0.001	0	-0.002	-0.001	-0.002	-0.002	-0.002
719	-0.002	0	-0.002	-0.001	-0.002	-0.002	-0.002
720	-0.002	-0.001	-0.002	-0.001	-0.001	-0.002	-0.002
721	-0.001	-0.001	-0.002	-0.001	-0.001	-0.002	-0.001
722	-0.001	0	-0.002	-0.001	-0.002	-0.002	-0.001
723	-0.001	0	-0.002	-0.001	-0.002	-0.001	-0.002
724	-0.001	0	-0.002	0	-0.001	-0.001	-0.002
725	-0.001	-0.001	-0.001	-0.001	-0.001	-0.002	-0.001
726	-0.001	-0.001	-0.002	-0.001	-0.001	-0.002	-0.001
727	-0.001	0	-0.002	-0.001	-0.002	-0.002	-0.001
728	-0.001	0	-0.002	-0.001	-0.001	-0.002	-0.002
729	-0.001	0	-0.002	0	-0.001	-0.002	-0.001
730	-0.001	0	-0.002	-0.001	-0.001	-0.001	-0.001
731	-0.001	0	-0.001	-0.001	-0.001	-0.001	-0.001
732	-0.001	0	-0.001	0	-0.001	-0.001	-0.001
733	-0.001	0	-0.001	0	-0.001	-0.001	-0.001
734	-0.001	0	-0.002	0	-0.001	-0.001	-0.001
735	-0.001	0	-0.001	-0.001	-0.001	-0.001	-0.001
736	-0.001	0	-0.001	-0.001	-0.001	-0.001	-0.001
737	-0.001	0	-0.001	0	-0.001	-0.001	-0.001
738	-0.001	0	-0.001	0	-0.001	-0.001	-0.001
739	-0.001	0	-0.001	0	-0.001	-0.001	-0.001
740	-0.001	0	-0.001	0	-0.001	-0.001	-0.001
741	-0.001	0	-0.001	0	-0.001	-0.001	0
742	-0.001	0	-0.001	0	-0.001	-0.001	0
743	0	0	-0.001	0	0	-0.001	0
744	0	0	-0.001	0	0	-0.001	0
745	0	0	-0.001	0	0	-0.001	0
746	0	0	-0.001	0	0	0	0
747	0	0	0	0	0	0	0
748	0	0	0	0	0	0	0
749	0	0	0	0	0	0	0
750	0	0	0	0	0	0	0

## Sheet: Figure S8d
450	0.008	0.034	0	0.002	0.012	-0.002	-0.009
451	0.008	0.034	0	0.002	0.012	-0.002	-0.009
452	0.008	0.033	0	0.002	0.012	-0.002	-0.009
453	0.009	0.033	0	0.003	0.012	-0.003	-0.009
454	0.009	0.033	0	0.003	0.011	-0.003	-0.009
455	0.009	0.033	0	0.002	0.011	-0.003	-0.009
456	0.009	0.033	0.001	0.002	0.011	-0.002	-0.009
457	0.009	0.033	0.001	0.002	0.011	-0.002	-0.009
458	0.009	0.033	0.001	0.002	0.012	-0.002	-0.009
459	0.01	0.033	0	0.002	0.011	-0.002	-0.008
460	0.009	0.032	0	0.002	0.011	-0.002	-0.008
461	0.01	0.032	0	0.002	0.011	-0.003	-0.008
462	0.01	0.032	0.001	0.002	0.011	-0.002	-0.009
463	0.01	0.032	0.001	0.002	0.011	-0.002	-0.009
464	0.01	0.032	0.001	0.002	0.011	-0.002	-0.008
465	0.01	0.032	0.001	0.002	0.011	-0.002	-0.008
466	0.01	0.032	0.001	0.002	0.011	-0.002	-0.008
467	0.01	0.032	0.001	0.002	0.011	-0.002	-0.008
468	0.01	0.032	0.001	0.001	0.011	-0.002	-0.008
469	0.01	0.031	0.001	0.002	0.01	-0.002	-0.008
470	0.009	0.031	0.001	0.002	0.01	-0.002	-0.008
471	0.009	0.031	0.001	0.002	0.011	-0.002	-0.008
472	0.01	0.031	0.001	0.002	0.011	-0.002	-0.008
473	0.01	0.031	0.001	0.002	0.011	-0.002	-0.008
474	0.01	0.031	0.001	0.002	0.011	-0.002	-0.008
475	0.01	0.031	0.001	0.002	0.01	-0.002	-0.008
476	0.01	0.031	0.001	0.002	0.01	-0.002	-0.008
477	0.01	0.03	0.001	0.001	0.01	-0.002	-0.008
478	0.01	0.03	0.001	0.002	0.01	-0.002	-0.008
479	0.011	0.031	0.001	0.002	0.01	-0.002	-0.008
480	0.011	0.031	0.002	0.002	0.01	-0.002	-0.008
481	0.011	0.031	0.002	0.002	0.01	-0.002	-0.008
482	0.011	0.031	0.001	0.002	0.01	-0.002	-0.008
483	0.011	0.03	0.001	0.002	0.01	-0.002	-0.008
484	0.011	0.03	0.002	0.002	0.01	-0.002	-0.008
485	0.012	0.03	0.002	0.002	0.01	-0.002	-0.008
486	0.012	0.031	0.002	0.002	0.01	-0.002	-0.008
487	0.013	0.031	0.002	0.002	0.01	-0.001	-0.007
488	0.014	0.031	0.003	0.003	0.011	-0.001	-0.007
489	0.014	0.032	0.003	0.003	0.011	-0.001	-0.007
490	0.014	0.032	0.003	0.003	0.011	-0.001	-0.007
491	0.014	0.032	0.003	0.002	0.011	-0.001	-0.007
492	0.015	0.032	0.004	0.003	0.011	-0.001	-0.007
493	0.016	0.032	0.004	0.004	0.011	0	-0.007
494	0.017	0.033	0.005	0.004	0.011	0	-0.006
495	0.018	0.034	0.006	0.005	0.012	0	-0.005
496	0.019	0.035	0.006	0.005	0.013	0.001	-0.005
497	0.02	0.035	0.006	0.004	0.013	0	-0.006
498	0.021	0.035	0.006	0.005	0.012	0.001	-0.006
499	0.022	0.035	0.007	0.006	0.012	0.001	-0.006
500	0.022	0.036	0.008	0.006	0.013	0.001	-0.006
501	0.024	0.037	0.009	0.006	0.013	0.001	-0.006
502	0.025	0.037	0.009	0.006	0.013	0.001	-0.006
503	0.025	0.038	0.009	0.007	0.013	0.001	-0.005
504	0.026	0.038	0.01	0.007	0.013	0.001	-0.005
505	0.027	0.039	0.01	0.007	0.013	0.001	-0.005
506	0.029	0.039	0.011	0.008	0.013	0.001	-0.005
507	0.03	0.04	0.011	0.008	0.013	0.002	-0.005
508	0.031	0.041	0.012	0.008	0.013	0.002	-0.005
509	0.033	0.042	0.013	0.009	0.014	0.002	-0.005
510	0.034	0.043	0.014	0.01	0.014	0.002	-0.005
511	0.035	0.044	0.014	0.01	0.014	0.002	-0.005
512	0.037	0.045	0.015	0.01	0.014	0.003	-0.004
513	0.039	0.046	0.016	0.011	0.015	0.003	-0.004
514	0.041	0.047	0.017	0.012	0.016	0.003	-0.004
515	0.043	0.048	0.018	0.012	0.016	0.004	-0.004
516	0.045	0.049	0.019	0.013	0.017	0.004	-0.004
517	0.046	0.05	0.02	0.014	0.017	0.004	-0.003
518	0.048	0.052	0.021	0.014	0.017	0.004	-0.003
519	0.05	0.053	0.022	0.015	0.018	0.005	-0.003
520	0.053	0.055	0.023	0.016	0.018	0.005	-0.002
521	0.055	0.056	0.024	0.016	0.019	0.006	-0.002
522	0.058	0.057	0.025	0.017	0.019	0.006	-0.002
523	0.06	0.059	0.027	0.018	0.02	0.007	-0.002
524	0.062	0.061	0.028	0.019	0.02	0.007	-0.002
525	0.065	0.063	0.029	0.02	0.021	0.007	-0.001
526	0.068	0.064	0.03	0.021	0.021	0.008	-0.001
527	0.071	0.066	0.031	0.022	0.022	0.008	0
528	0.073	0.067	0.033	0.023	0.023	0.009	0
529	0.076	0.069	0.035	0.024	0.023	0.009	0
530	0.079	0.071	0.036	0.025	0.024	0.01	0
531	0.082	0.073	0.037	0.026	0.025	0.01	0.001
532	0.085	0.075	0.039	0.026	0.025	0.01	0.001
533	0.088	0.077	0.04	0.028	0.026	0.011	0.002
534	0.091	0.079	0.042	0.029	0.027	0.011	0.002
535	0.094	0.082	0.044	0.03	0.027	0.012	0.002
536	0.098	0.084	0.046	0.031	0.028	0.013	0.002
537	0.102	0.087	0.048	0.033	0.029	0.014	0.003
538	0.107	0.09	0.051	0.035	0.031	0.016	0.004
539	0.111	0.092	0.053	0.036	0.032	0.016	0.005
540	0.114	0.095	0.055	0.038	0.033	0.017	0.005
541	0.118	0.098	0.057	0.039	0.034	0.017	0.006
542	0.123	0.101	0.059	0.04	0.035	0.018	0.006
543	0.127	0.103	0.06	0.041	0.035	0.018	0.007
544	0.131	0.106	0.063	0.043	0.037	0.019	0.007
545	0.136	0.109	0.065	0.045	0.038	0.02	0.008
546	0.14	0.113	0.067	0.046	0.039	0.021	0.008
547	0.145	0.116	0.07	0.048	0.04	0.022	0.009
548	0.149	0.118	0.072	0.049	0.041	0.022	0.009
549	0.154	0.122	0.074	0.051	0.042	0.023	0.01
550	0.159	0.125	0.077	0.053	0.043	0.024	0.01
551	0.164	0.129	0.08	0.054	0.044	0.025	0.011
552	0.169	0.132	0.082	0.056	0.045	0.026	0.011
553	0.174	0.135	0.085	0.058	0.046	0.026	0.012
554	0.179	0.139	0.087	0.059	0.048	0.027	0.013
555	0.184	0.142	0.09	0.061	0.049	0.028	0.013
556	0.19	0.146	0.092	0.063	0.05	0.029	0.013
557	0.195	0.149	0.095	0.065	0.051	0.03	0.014
558	0.2	0.152	0.097	0.067	0.053	0.031	0.015
559	0.204	0.156	0.1	0.068	0.054	0.031	0.015
560	0.209	0.159	0.103	0.07	0.055	0.032	0.015
561	0.215	0.162	0.105	0.072	0.056	0.033	0.016
562	0.22	0.166	0.108	0.073	0.057	0.034	0.017
563	0.225	0.169	0.11	0.075	0.058	0.035	0.017
564	0.23	0.173	0.113	0.077	0.06	0.036	0.018
565	0.235	0.177	0.115	0.079	0.061	0.036	0.018
566	0.24	0.18	0.118	0.08	0.062	0.037	0.019
567	0.245	0.183	0.121	0.082	0.063	0.038	0.02
568	0.25	0.186	0.123	0.084	0.064	0.039	0.02
569	0.255	0.19	0.126	0.086	0.065	0.04	0.021
570	0.26	0.193	0.128	0.087	0.066	0.041	0.02
571	0.265	0.197	0.131	0.089	0.068	0.042	0.021
572	0.27	0.2	0.133	0.091	0.069	0.043	0.023
573	0.275	0.203	0.136	0.093	0.07	0.044	0.023
574	0.28	0.207	0.138	0.095	0.071	0.044	0.024
575	0.285	0.21	0.141	0.096	0.072	0.045	0.024
576	0.29	0.214	0.144	0.098	0.073	0.046	0.024
577	0.295	0.217	0.146	0.099	0.075	0.047	0.025
578	0.301	0.22	0.149	0.101	0.076	0.048	0.026
579	0.306	0.224	0.152	0.104	0.078	0.049	0.026
580	0.311	0.228	0.155	0.105	0.079	0.05	0.027
581	0.317	0.232	0.158	0.107	0.08	0.051	0.028
582	0.322	0.235	0.16	0.109	0.081	0.052	0.028
583	0.327	0.239	0.163	0.111	0.083	0.053	0.029
584	0.333	0.243	0.166	0.113	0.084	0.053	0.029
585	0.338	0.247	0.169	0.115	0.085	0.054	0.03
586	0.344	0.251	0.172	0.117	0.086	0.056	0.031
587	0.35	0.255	0.175	0.119	0.088	0.057	0.031
588	0.356	0.258	0.178	0.121	0.09	0.057	0.032
589	0.361	0.262	0.181	0.123	0.091	0.058	0.032
590	0.367	0.266	0.184	0.126	0.093	0.059	0.033
591	0.373	0.271	0.187	0.128	0.094	0.061	0.034
592	0.379	0.274	0.19	0.13	0.095	0.062	0.035
593	0.384	0.278	0.193	0.132	0.096	0.062	0.035
594	0.39	0.282	0.196	0.134	0.098	0.063	0.035
595	0.395	0.285	0.199	0.136	0.099	0.064	0.036
596	0.401	0.289	0.202	0.137	0.1	0.065	0.037
597	0.406	0.292	0.204	0.139	0.101	0.066	0.038
598	0.411	0.295	0.207	0.141	0.103	0.067	0.038
599	0.415	0.298	0.209	0.143	0.104	0.068	0.038
600	0.419	0.301	0.211	0.144	0.105	0.069	0.039
601	0.423	0.304	0.214	0.145	0.106	0.069	0.039
602	0.427	0.306	0.215	0.147	0.107	0.07	0.04
603	0.431	0.309	0.217	0.148	0.108	0.071	0.04
604	0.434	0.311	0.219	0.15	0.109	0.071	0.041
605	0.437	0.313	0.22	0.151	0.109	0.072	0.041
606	0.439	0.315	0.222	0.151	0.11	0.072	0.041
607	0.441	0.316	0.223	0.152	0.111	0.073	0.042
608	0.443	0.317	0.224	0.153	0.111	0.073	0.042
609	0.444	0.318	0.224	0.153	0.111	0.073	0.042
610	0.445	0.318	0.225	0.153	0.111	0.073	0.042
611	0.445	0.318	0.225	0.153	0.111	0.073	0.042
612	0.445	0.318	0.225	0.153	0.111	0.073	0.042
613	0.444	0.317	0.224	0.153	0.111	0.073	0.042
614	0.443	0.316	0.223	0.153	0.111	0.073	0.042
615	0.441	0.315	0.223	0.152	0.11	0.072	0.042
616	0.439	0.313	0.221	0.151	0.109	0.072	0.041
617	0.436	0.311	0.22	0.15	0.109	0.072	0.041
618	0.432	0.308	0.218	0.148	0.108	0.071	0.041
619	0.428	0.306	0.216	0.147	0.107	0.07	0.04
620	0.423	0.302	0.213	0.146	0.106	0.069	0.04
621	0.418	0.299	0.211	0.144	0.104	0.069	0.04
622	0.412	0.294	0.208	0.141	0.103	0.068	0.039
623	0.405	0.29	0.204	0.139	0.101	0.067	0.038
624	0.398	0.285	0.2	0.137	0.099	0.065	0.037
625	0.39	0.28	0.197	0.134	0.097	0.064	0.036
626	0.383	0.274	0.193	0.131	0.095	0.062	0.036
627	0.374	0.268	0.188	0.128	0.093	0.061	0.035
628	0.365	0.262	0.183	0.125	0.091	0.06	0.034
629	0.356	0.255	0.178	0.121	0.088	0.058	0.033
630	0.346	0.249	0.174	0.118	0.086	0.056	0.032
631	0.337	0.242	0.169	0.115	0.083	0.055	0.031
632	0.328	0.235	0.164	0.111	0.081	0.053	0.03
633	0.319	0.229	0.159	0.108	0.079	0.052	0.029
634	0.309	0.222	0.153	0.105	0.076	0.05	0.028
635	0.299	0.214	0.148	0.101	0.074	0.048	0.027
636	0.289	0.207	0.143	0.097	0.071	0.046	0.026
637	0.279	0.2	0.138	0.094	0.069	0.045	0.025
638	0.269	0.193	0.133	0.09	0.066	0.043	0.023
639	0.259	0.186	0.127	0.087	0.064	0.041	0.022
640	0.249	0.179	0.123	0.083	0.061	0.04	0.022
641	0.24	0.173	0.118	0.08	0.059	0.038	0.021
642	0.23	0.166	0.113	0.076	0.057	0.036	0.02
643	0.22	0.158	0.108	0.073	0.054	0.035	0.018
644	0.21	0.151	0.102	0.069	0.051	0.033	0.017
645	0.2	0.145	0.097	0.066	0.049	0.031	0.016
646	0.191	0.139	0.093	0.063	0.047	0.03	0.016
647	0.183	0.132	0.089	0.06	0.045	0.028	0.015
648	0.174	0.126	0.084	0.056	0.042	0.027	0.014
649	0.165	0.119	0.079	0.054	0.04	0.025	0.013
650	0.156	0.113	0.075	0.05	0.038	0.024	0.012
651	0.147	0.107	0.071	0.047	0.036	0.022	0.011
652	0.139	0.101	0.067	0.045	0.034	0.021	0.01
653	0.131	0.095	0.063	0.042	0.032	0.02	0.009
654	0.123	0.09	0.059	0.039	0.03	0.018	0.009
655	0.116	0.085	0.055	0.037	0.028	0.017	0.008
656	0.108	0.08	0.051	0.034	0.026	0.016	0.007
657	0.102	0.075	0.048	0.032	0.025	0.015	0.007
658	0.095	0.07	0.045	0.03	0.024	0.014	0.006
659	0.089	0.066	0.041	0.028	0.022	0.013	0.005
660	0.082	0.061	0.038	0.025	0.02	0.012	0.005
661	0.077	0.058	0.036	0.023	0.019	0.011	0.004
662	0.071	0.054	0.033	0.022	0.018	0.01	0.004
663	0.067	0.05	0.031	0.02	0.017	0.009	0.003
664	0.062	0.047	0.028	0.018	0.015	0.008	0.003
665	0.057	0.044	0.026	0.017	0.014	0.008	0.002
666	0.053	0.041	0.024	0.016	0.013	0.007	0.002
667	0.05	0.039	0.022	0.015	0.013	0.007	0.002
668	0.046	0.036	0.021	0.013	0.012	0.006	0.001
669	0.043	0.034	0.019	0.012	0.011	0.005	0.001
670	0.04	0.031	0.017	0.011	0.01	0.005	0.001
671	0.037	0.029	0.016	0.01	0.009	0.005	0.001
672	0.034	0.027	0.015	0.009	0.009	0.004	0
673	0.032	0.026	0.014	0.008	0.008	0.004	0
674	0.03	0.024	0.012	0.008	0.008	0.003	-0.001
675	0.027	0.022	0.011	0.007	0.007	0.003	0
676	0.025	0.021	0.01	0.007	0.007	0.003	0
677	0.023	0.019	0.009	0.006	0.006	0.002	-0.001
678	0.021	0.018	0.008	0.005	0.006	0.002	-0.001
679	0.019	0.016	0.007	0.004	0.005	0.002	-0.001
680	0.017	0.015	0.006	0.004	0.005	0.001	-0.001
681	0.016	0.014	0.006	0.004	0.004	0.001	-0.001
682	0.014	0.013	0.005	0.003	0.004	0.001	-0.001
683	0.013	0.012	0.004	0.002	0.004	0.001	-0.002
684	0.012	0.011	0.004	0.002	0.004	0.001	-0.002
685	0.011	0.01	0.003	0.002	0.003	0.001	-0.002
686	0.01	0.01	0.003	0.002	0.003	0	-0.002
687	0.009	0.009	0.002	0.001	0.003	0	-0.002
688	0.008	0.008	0.002	0.001	0.002	0	-0.002
689	0.007	0.007	0.002	0	0.002	0	-0.002
690	0.006	0.007	0.001	0	0.002	0	-0.002
691	0.006	0.006	0.001	0	0.002	0	-0.002
692	0.005	0.006	0	0	0.001	0	-0.002
693	0.004	0.005	0	0	0.001	0	-0.002
694	0.004	0.005	0	0	0.002	0	-0.002
695	0.003	0.005	0	-0.001	0.001	0	-0.002
696	0.003	0.004	-0.001	-0.001	0.001	-0.001	-0.002
697	0.002	0.004	-0.001	0	0.001	0	-0.002
698	0.001	0.003	-0.001	-0.001	0.001	0	-0.002
699	0.001	0.003	-0.001	-0.001	0.001	0	-0.002
700	0.001	0.003	-0.001	-0.001	0.001	-0.001	-0.002
701	0.001	0.003	-0.001	-0.001	0	-0.001	-0.002
702	0.001	0.003	-0.001	-0.001	0	-0.001	-0.002
703	0.001	0.002	-0.001	-0.001	0.001	0	-0.002
704	0	0.002	-0.001	-0.001	0.001	0	-0.002
705	0	0.002	-0.001	-0.001	0	-0.001	-0.002
706	0	0.002	-0.001	-0.001	0	-0.001	-0.002
707	0	0.002	-0.001	-0.001	0	-0.001	-0.002
708	0	0.001	-0.002	-0.001	0	-0.001	-0.002
709	0	0.001	-0.002	-0.002	0	0	-0.002
710	-0.001	0.001	-0.002	-0.002	0	0	-0.002
711	-0.001	0.001	-0.001	-0.001	0	-0.001	-0.002
712	-0.001	0.001	-0.002	-0.001	0	-0.001	-0.001
713	-0.001	0.001	-0.002	-0.001	0	-0.001	-0.001
714	-0.001	0.001	-0.002	-0.001	0	0	-0.001
715	-0.001	0.001	-0.001	-0.001	0	0	-0.002
716	-0.001	0.001	-0.002	-0.002	0	-0.001	-0.002
717	-0.001	0.001	-0.002	-0.002	0	-0.001	-0.001
718	-0.001	0.001	-0.002	-0.001	0	-0.001	-0.002
719	-0.001	0	-0.002	-0.001	0	0	-0.001
720	-0.001	0	-0.002	-0.001	0	0	-0.001
721	-0.001	0.001	-0.001	-0.001	0	0	-0.001
722	-0.001	0.001	-0.001	-0.001	0	0	-0.001
723	-0.001	0	-0.001	-0.001	0	0	-0.001
724	-0.001	0	-0.001	-0.001	0	0	-0.001
725	-0.001	0	-0.001	-0.001	0	0	-0.001
726	-0.001	0	-0.002	-0.002	0	0	-0.001
727	-0.001	0	-0.001	-0.001	0	0	-0.001
728	-0.001	0	-0.001	-0.001	0	0	-0.001
729	-0.001	0	-0.002	-0.001	0	0	-0.001
730	-0.001	0	-0.001	-0.001	0	0	-0.001
731	-0.001	0	-0.001	-0.001	0	0	-0.001
732	-0.001	0	-0.001	-0.001	0	0	-0.001
733	0	0	-0.001	-0.001	0	0	-0.001
734	-0.001	0	-0.001	-0.001	0	0	-0.001
735	-0.001	0	-0.001	-0.001	0	0	-0.001
736	0	0	-0.001	-0.001	0	0	-0.001
737	0	0	-0.001	-0.001	0	0	-0.001
738	0	0	0	-0.001	0	0	-0.001
739	0	0	-0.001	0	0	0	0
740	0	0	-0.001	0	0	0	-0.001
741	0	0	-0.001	0	0	0	-0.001
742	0	0	-0.001	-0.001	0	0	0
743	0	0	-0.001	0	0	0	0
744	0	0	0	0	0	0	0
745	0	0	0	0	0	0	0
746	0	0	-0.001	0	0	0	0
747	0	0	-0.001	0	0	0.001	0
748	0	0	0	0	0	0.001	0
749	0	0	0	0	0	0	0
750	0	0	0	0	0	0	0

## Sheet: Figure S8e
450	0.007	0.006	0.036	0.002	0.005	-0.011	-0.007
451	0.007	0.006	0.035	0.002	0.005	-0.011	-0.007
452	0.007	0.006	0.035	0.002	0.006	-0.011	-0.007
453	0.008	0.006	0.035	0.003	0.006	-0.011	-0.007
454	0.008	0.006	0.035	0.003	0.006	-0.011	-0.006
455	0.008	0.006	0.035	0.003	0.006	-0.011	-0.006
456	0.008	0.006	0.035	0.003	0.006	-0.011	-0.006
457	0.008	0.007	0.035	0.003	0.006	-0.011	-0.006
458	0.008	0.007	0.035	0.003	0.006	-0.011	-0.006
459	0.008	0.007	0.035	0.003	0.006	-0.01	-0.006
460	0.008	0.007	0.034	0.003	0.006	-0.01	-0.006
461	0.008	0.007	0.034	0.003	0.006	-0.01	-0.006
462	0.008	0.006	0.034	0.003	0.006	-0.01	-0.006
463	0.008	0.007	0.034	0.003	0.006	-0.01	-0.006
464	0.008	0.007	0.034	0.003	0.006	-0.01	-0.006
465	0.009	0.007	0.034	0.003	0.006	-0.01	-0.006
466	0.009	0.007	0.034	0.003	0.006	-0.01	-0.006
467	0.008	0.007	0.033	0.003	0.006	-0.01	-0.006
468	0.008	0.007	0.033	0.003	0.006	-0.01	-0.006
469	0.008	0.007	0.033	0.003	0.006	-0.01	-0.006
470	0.008	0.007	0.033	0.003	0.006	-0.01	-0.006
471	0.009	0.007	0.033	0.003	0.007	-0.01	-0.006
472	0.009	0.007	0.033	0.003	0.007	-0.009	-0.006
473	0.009	0.007	0.033	0.003	0.007	-0.009	-0.006
474	0.009	0.007	0.033	0.003	0.006	-0.009	-0.006
475	0.009	0.007	0.032	0.003	0.006	-0.009	-0.006
476	0.009	0.007	0.032	0.003	0.006	-0.009	-0.006
477	0.009	0.007	0.032	0.003	0.007	-0.009	-0.006
478	0.009	0.007	0.033	0.003	0.007	-0.009	-0.005
479	0.01	0.008	0.033	0.003	0.007	-0.008	-0.005
480	0.01	0.008	0.033	0.003	0.007	-0.008	-0.005
481	0.01	0.008	0.033	0.004	0.007	-0.008	-0.005
482	0.01	0.008	0.033	0.004	0.007	-0.009	-0.005
483	0.01	0.008	0.032	0.004	0.007	-0.008	-0.005
484	0.01	0.008	0.032	0.004	0.007	-0.008	-0.005
485	0.011	0.009	0.032	0.004	0.007	-0.008	-0.005
486	0.011	0.009	0.033	0.005	0.008	-0.007	-0.005
487	0.011	0.01	0.033	0.005	0.008	-0.007	-0.004
488	0.012	0.01	0.033	0.005	0.008	-0.006	-0.004
489	0.012	0.011	0.034	0.006	0.008	-0.006	-0.003
490	0.013	0.011	0.034	0.006	0.008	-0.006	-0.003
491	0.013	0.011	0.035	0.007	0.009	-0.006	-0.003
492	0.015	0.011	0.035	0.007	0.009	-0.005	-0.003
493	0.016	0.012	0.035	0.007	0.01	-0.004	-0.003
494	0.016	0.014	0.035	0.008	0.011	-0.003	-0.002
495	0.017	0.015	0.036	0.008	0.011	-0.003	-0.002
496	0.017	0.015	0.036	0.009	0.011	-0.004	-0.001
497	0.018	0.015	0.038	0.01	0.012	-0.003	0
498	0.019	0.016	0.038	0.01	0.012	-0.003	0
499	0.021	0.017	0.039	0.011	0.013	-0.002	0
500	0.022	0.018	0.039	0.011	0.014	-0.001	0
501	0.022	0.019	0.039	0.012	0.014	-0.001	0.001
502	0.023	0.02	0.04	0.013	0.015	-0.001	0.001
503	0.024	0.02	0.04	0.013	0.015	0	0.002
504	0.025	0.021	0.04	0.014	0.016	0.001	0.002
505	0.027	0.022	0.041	0.014	0.016	0.001	0.002
506	0.028	0.023	0.042	0.015	0.017	0.001	0.003
507	0.029	0.024	0.042	0.016	0.018	0.002	0.004
508	0.03	0.026	0.045	0.016	0.018	0.003	0.004
509	0.031	0.027	0.047	0.017	0.019	0.004	0.005
510	0.033	0.028	0.045	0.018	0.02	0.004	0.005
511	0.034	0.029	0.047	0.02	0.021	0.005	0.006
512	0.036	0.03	0.048	0.021	0.022	0.006	0.006
513	0.038	0.032	0.049	0.021	0.023	0.007	0.007
514	0.04	0.034	0.05	0.022	0.024	0.008	0.008
515	0.041	0.035	0.051	0.023	0.025	0.008	0.009
516	0.043	0.037	0.052	0.025	0.025	0.009	0.009
517	0.045	0.038	0.053	0.026	0.026	0.01	0.01
518	0.047	0.04	0.054	0.027	0.027	0.012	0.011
519	0.05	0.042	0.056	0.029	0.029	0.013	0.012
520	0.052	0.044	0.058	0.03	0.03	0.014	0.013
521	0.054	0.046	0.059	0.031	0.031	0.015	0.014
522	0.056	0.048	0.06	0.033	0.032	0.016	0.015
523	0.058	0.05	0.062	0.034	0.034	0.017	0.016
524	0.061	0.052	0.063	0.036	0.035	0.018	0.017
525	0.064	0.054	0.066	0.038	0.037	0.02	0.018
526	0.066	0.057	0.068	0.04	0.038	0.021	0.019
527	0.069	0.059	0.069	0.041	0.04	0.022	0.02
528	0.072	0.061	0.071	0.043	0.041	0.024	0.021
529	0.074	0.064	0.073	0.044	0.043	0.025	0.022
530	0.077	0.066	0.075	0.046	0.044	0.026	0.023
531	0.08	0.069	0.077	0.048	0.045	0.027	0.024
532	0.083	0.071	0.079	0.05	0.047	0.029	0.026
533	0.086	0.074	0.081	0.052	0.049	0.031	0.027
534	0.09	0.077	0.084	0.054	0.051	0.032	0.028
535	0.093	0.079	0.086	0.056	0.053	0.034	0.029
536	0.096	0.082	0.089	0.058	0.054	0.036	0.031
537	0.101	0.086	0.092	0.062	0.057	0.038	0.033
538	0.105	0.09	0.095	0.064	0.06	0.041	0.035
539	0.109	0.093	0.098	0.066	0.062	0.042	0.036
540	0.112	0.097	0.101	0.069	0.064	0.044	0.038
541	0.116	0.1	0.103	0.072	0.066	0.046	0.039
542	0.12	0.104	0.106	0.074	0.068	0.048	0.041
543	0.125	0.107	0.109	0.077	0.071	0.05	0.043
544	0.129	0.111	0.112	0.08	0.073	0.052	0.045
545	0.134	0.115	0.116	0.082	0.076	0.054	0.046
546	0.138	0.119	0.119	0.085	0.078	0.056	0.048
547	0.142	0.123	0.122	0.088	0.08	0.058	0.05
548	0.147	0.126	0.125	0.091	0.083	0.061	0.052
549	0.152	0.131	0.128	0.094	0.086	0.063	0.054
550	0.157	0.135	0.132	0.097	0.088	0.065	0.056
551	0.162	0.139	0.135	0.1	0.091	0.068	0.058
552	0.167	0.144	0.138	0.103	0.093	0.07	0.059
553	0.172	0.148	0.142	0.107	0.096	0.072	0.061
554	0.177	0.152	0.146	0.11	0.099	0.075	0.064
555	0.182	0.157	0.149	0.113	0.102	0.077	0.066
556	0.187	0.161	0.153	0.116	0.105	0.08	0.068
557	0.192	0.165	0.156	0.12	0.108	0.082	0.07
558	0.197	0.17	0.16	0.123	0.11	0.085	0.072
559	0.202	0.174	0.163	0.126	0.113	0.087	0.074
560	0.207	0.178	0.167	0.129	0.116	0.089	0.076
561	0.212	0.182	0.171	0.132	0.119	0.092	0.078
562	0.217	0.187	0.174	0.136	0.121	0.094	0.08
563	0.222	0.191	0.177	0.139	0.124	0.097	0.082
564	0.227	0.196	0.181	0.142	0.127	0.1	0.084
565	0.232	0.2	0.185	0.145	0.13	0.102	0.086
566	0.237	0.204	0.188	0.148	0.132	0.105	0.088
567	0.242	0.209	0.192	0.151	0.135	0.107	0.09
568	0.247	0.213	0.195	0.155	0.138	0.109	0.092
569	0.252	0.217	0.199	0.158	0.141	0.111	0.094
570	0.257	0.222	0.202	0.161	0.144	0.114	0.096
571	0.262	0.226	0.206	0.164	0.146	0.117	0.098
572	0.267	0.23	0.209	0.168	0.149	0.119	0.1
573	0.272	0.234	0.212	0.171	0.152	0.121	0.102
574	0.277	0.239	0.216	0.174	0.155	0.124	0.104
575	0.282	0.243	0.219	0.177	0.157	0.126	0.106
576	0.287	0.247	0.223	0.18	0.16	0.129	0.108
577	0.292	0.252	0.227	0.184	0.163	0.131	0.11
578	0.297	0.256	0.23	0.187	0.166	0.134	0.113
579	0.303	0.261	0.234	0.19	0.169	0.136	0.115
580	0.308	0.266	0.238	0.194	0.172	0.139	0.117
581	0.313	0.27	0.242	0.198	0.175	0.142	0.119
582	0.318	0.275	0.246	0.201	0.178	0.145	0.121
583	0.324	0.28	0.25	0.204	0.181	0.147	0.124
584	0.33	0.285	0.253	0.208	0.185	0.15	0.126
585	0.335	0.29	0.257	0.212	0.188	0.153	0.128
586	0.34	0.294	0.262	0.216	0.191	0.156	0.131
587	0.346	0.299	0.266	0.22	0.194	0.158	0.133
588	0.352	0.304	0.27	0.223	0.197	0.161	0.136
589	0.358	0.309	0.274	0.227	0.201	0.164	0.138
590	0.364	0.314	0.278	0.231	0.204	0.167	0.141
591	0.369	0.319	0.282	0.234	0.207	0.17	0.143
592	0.374	0.324	0.286	0.238	0.21	0.173	0.145
593	0.38	0.328	0.29	0.241	0.213	0.175	0.147
594	0.386	0.333	0.294	0.245	0.216	0.178	0.15
595	0.391	0.338	0.297	0.248	0.219	0.181	0.152
596	0.397	0.342	0.301	0.252	0.222	0.184	0.154
597	0.402	0.346	0.304	0.255	0.225	0.186	0.156
598	0.406	0.351	0.308	0.258	0.228	0.189	0.158
599	0.411	0.355	0.311	0.261	0.23	0.191	0.16
600	0.415	0.358	0.314	0.264	0.233	0.193	0.162
601	0.419	0.361	0.317	0.266	0.235	0.195	0.163
602	0.423	0.364	0.319	0.269	0.237	0.197	0.165
603	0.426	0.368	0.322	0.271	0.239	0.198	0.167
604	0.429	0.371	0.324	0.273	0.241	0.2	0.168
605	0.432	0.373	0.326	0.275	0.242	0.202	0.169
606	0.434	0.375	0.328	0.276	0.243	0.203	0.17
607	0.436	0.376	0.329	0.278	0.245	0.204	0.171
608	0.438	0.378	0.33	0.279	0.246	0.205	0.172
609	0.439	0.379	0.33	0.279	0.246	0.205	0.172
610	0.44	0.38	0.331	0.28	0.247	0.205	0.173
611	0.44	0.38	0.331	0.28	0.247	0.205	0.172
612	0.44	0.38	0.331	0.28	0.246	0.206	0.172
613	0.439	0.379	0.33	0.28	0.246	0.205	0.172
614	0.438	0.378	0.329	0.279	0.245	0.205	0.172
615	0.436	0.376	0.328	0.278	0.244	0.204	0.171
616	0.434	0.374	0.326	0.276	0.243	0.203	0.17
617	0.431	0.372	0.324	0.274	0.241	0.202	0.169
618	0.427	0.369	0.321	0.272	0.239	0.2	0.167
619	0.423	0.365	0.318	0.269	0.237	0.198	0.166
620	0.418	0.361	0.314	0.266	0.235	0.195	0.164
621	0.413	0.356	0.311	0.263	0.231	0.193	0.162
622	0.407	0.351	0.306	0.259	0.228	0.19	0.159
623	0.4	0.346	0.301	0.255	0.224	0.187	0.157
624	0.393	0.34	0.296	0.251	0.221	0.184	0.154
625	0.386	0.333	0.291	0.246	0.217	0.18	0.151
626	0.377	0.326	0.285	0.24	0.212	0.176	0.148
627	0.369	0.32	0.279	0.235	0.207	0.172	0.144
628	0.36	0.312	0.272	0.229	0.202	0.168	0.14
629	0.351	0.305	0.265	0.224	0.197	0.163	0.137
630	0.342	0.297	0.259	0.218	0.192	0.159	0.133
631	0.333	0.289	0.252	0.212	0.186	0.154	0.129
632	0.324	0.281	0.245	0.206	0.181	0.15	0.125
633	0.314	0.272	0.238	0.199	0.175	0.145	0.121
634	0.305	0.264	0.231	0.193	0.17	0.14	0.118
635	0.295	0.255	0.223	0.186	0.164	0.135	0.113
636	0.285	0.246	0.216	0.18	0.158	0.131	0.109
637	0.275	0.238	0.209	0.174	0.153	0.126	0.105
638	0.265	0.229	0.201	0.167	0.147	0.121	0.101
639	0.255	0.221	0.194	0.161	0.142	0.116	0.097
640	0.246	0.213	0.187	0.155	0.136	0.112	0.094
641	0.237	0.204	0.18	0.149	0.131	0.107	0.09
642	0.227	0.196	0.173	0.142	0.126	0.103	0.086
643	0.217	0.187	0.165	0.136	0.12	0.098	0.081
644	0.207	0.179	0.158	0.13	0.115	0.093	0.078
645	0.198	0.171	0.151	0.124	0.109	0.088	0.074
646	0.189	0.163	0.145	0.118	0.104	0.084	0.07
647	0.18	0.155	0.138	0.112	0.099	0.08	0.067
648	0.171	0.147	0.131	0.106	0.094	0.076	0.063
649	0.161	0.14	0.124	0.101	0.09	0.072	0.06
650	0.153	0.132	0.118	0.095	0.085	0.068	0.056
651	0.145	0.125	0.112	0.09	0.08	0.063	0.053
652	0.136	0.118	0.106	0.085	0.075	0.059	0.05
653	0.128	0.111	0.1	0.08	0.071	0.056	0.046
654	0.121	0.104	0.094	0.075	0.067	0.052	0.043
655	0.113	0.098	0.089	0.07	0.063	0.049	0.041
656	0.106	0.092	0.084	0.066	0.059	0.045	0.038
657	0.1	0.086	0.078	0.061	0.055	0.042	0.035
658	0.093	0.08	0.073	0.057	0.051	0.04	0.033
659	0.086	0.075	0.069	0.053	0.048	0.037	0.03
660	0.08	0.07	0.064	0.05	0.045	0.034	0.028
661	0.075	0.065	0.06	0.046	0.041	0.031	0.026
662	0.07	0.06	0.057	0.043	0.038	0.029	0.024
663	0.065	0.056	0.053	0.039	0.036	0.026	0.022
664	0.06	0.052	0.049	0.037	0.033	0.024	0.02
665	0.056	0.049	0.046	0.034	0.031	0.022	0.019
666	0.052	0.045	0.043	0.031	0.029	0.02	0.017
667	0.048	0.042	0.04	0.029	0.027	0.019	0.015
668	0.045	0.039	0.038	0.027	0.025	0.018	0.014
669	0.041	0.036	0.035	0.025	0.023	0.016	0.013
670	0.038	0.034	0.033	0.023	0.021	0.014	0.012
671	0.035	0.031	0.031	0.021	0.02	0.013	0.011
672	0.033	0.029	0.029	0.019	0.018	0.012	0.01
673	0.03	0.027	0.027	0.018	0.017	0.011	0.009
674	0.028	0.025	0.025	0.017	0.016	0.01	0.008
675	0.026	0.023	0.024	0.015	0.015	0.009	0.008
676	0.023	0.021	0.022	0.014	0.014	0.007	0.007
677	0.021	0.019	0.02	0.013	0.012	0.007	0.006
678	0.019	0.017	0.019	0.011	0.011	0.006	0.005
679	0.018	0.016	0.017	0.01	0.01	0.005	0.004
680	0.016	0.015	0.016	0.009	0.009	0.004	0.003
681	0.014	0.014	0.015	0.008	0.009	0.004	0.003
682	0.013	0.012	0.014	0.008	0.008	0.003	0.003
683	0.012	0.011	0.013	0.007	0.007	0.003	0.002
684	0.011	0.01	0.012	0.006	0.006	0.002	0.002
685	0.009	0.009	0.011	0.005	0.006	0.002	0.001
686	0.008	0.008	0.01	0.005	0.005	0.001	0.001
687	0.007	0.007	0.01	0.004	0.005	0.001	0.001
688	0.006	0.006	0.009	0.003	0.004	0	0
689	0.005	0.006	0.008	0.003	0.003	0	0
690	0.005	0.005	0.007	0.003	0.003	0	0
691	0.004	0.005	0.007	0.002	0.003	-0.001	0
692	0.004	0.004	0.007	0.002	0.002	-0.001	0
693	0.003	0.003	0.006	0.001	0.002	-0.001	-0.001
694	0.002	0.003	0.005	0.001	0.002	-0.001	-0.001
695	0.002	0.003	0.005	0.001	0.002	-0.001	-0.001
696	0.002	0.002	0.004	0.001	0.001	-0.001	-0.001
697	0.001	0.002	0.004	0	0.001	-0.002	-0.001
698	0	0.001	0.004	0	0.001	-0.002	-0.001
699	0	0.001	0.003	0	0.001	-0.002	-0.002
700	0	0.001	0.003	0	0	-0.002	-0.002
701	0	0.001	0.003	0	0	-0.002	-0.002
702	-0.001	0	0.003	0	0	-0.002	-0.002
703	-0.001	0	0.003	-0.001	0	-0.002	-0.002
704	-0.001	0	0.002	-0.001	0	-0.002	-0.002
705	-0.001	0	0.002	-0.001	0	-0.002	-0.002
706	-0.001	0	0.002	-0.001	0	-0.002	-0.002
707	-0.001	0	0.002	-0.001	0	-0.002	-0.002
708	-0.002	0	0.002	-0.001	0	-0.002	-0.002
709	-0.002	-0.001	0.002	-0.001	0	-0.002	-0.002
710	-0.002	-0.001	0.001	-0.001	0	-0.002	-0.002
711	-0.002	0	0.001	-0.001	0	-0.002	-0.002
712	-0.002	0	0.001	-0.001	0	-0.002	-0.002
713	-0.002	-0.001	0.001	-0.001	0	-0.002	-0.002
714	-0.002	-0.001	0.001	-0.001	-0.001	-0.002	-0.002
715	-0.002	0	0.001	-0.001	0	-0.002	-0.002
716	-0.002	-0.001	0.001	-0.001	0	-0.002	-0.002
717	-0.002	-0.001	0.001	-0.001	-0.001	-0.002	-0.002
718	-0.002	-0.001	0.001	-0.001	-0.001	-0.002	-0.002
719	-0.002	-0.001	0	-0.001	-0.001	-0.002	-0.002
720	-0.002	-0.001	0	-0.001	-0.001	-0.002	-0.002
721	-0.002	-0.001	0	-0.001	-0.001	-0.002	-0.002
722	-0.002	-0.001	0	-0.001	0	-0.002	-0.001
723	-0.002	0	0	-0.001	0	-0.002	-0.001
724	-0.002	-0.001	0	-0.001	-0.001	-0.002	-0.001
725	-0.002	-0.001	0	-0.001	-0.001	-0.002	-0.001
726	-0.002	-0.001	0	-0.001	-0.001	-0.002	-0.001
727	-0.002	-0.001	0	-0.001	0	-0.001	-0.002
728	-0.002	-0.001	0	-0.001	0	-0.001	-0.002
729	-0.002	-0.001	0	-0.001	-0.001	-0.001	-0.001
730	-0.001	-0.001	0	-0.001	-0.001	-0.001	-0.001
731	-0.001	0	0	-0.001	-0.001	-0.001	-0.001
732	-0.001	0	0	-0.001	0	-0.001	-0.001
733	-0.001	0	0	0	0	-0.001	-0.001
734	-0.001	-0.001	0	0	0	-0.001	-0.001
735	-0.001	0	0	-0.001	-0.001	-0.001	-0.001
736	-0.001	0	0	-0.001	0	-0.001	-0.001
737	-0.001	0	-0.001	0	-0.001	-0.001	-0.001
738	-0.001	0	0	0	0	-0.001	-0.001
739	-0.001	0	0	-0.001	0	-0.001	-0.001
740	-0.001	0	0	0	0	-0.001	0
741	-0.001	0	-0.001	0	-0.001	-0.001	0
742	-0.001	0	0	0	-0.001	0	0
743	-0.001	0	0	0	0	0	-0.001
744	0	0	0	0	0	0	0
745	0	0	0	0	0	0	0
746	-0.001	0	0	0	0	0	0
747	0	0	0	0	0	0	-0.002
748	0	0.001	0	0	0	0	-0.002
749	0	0.001	0	0	0	0	0
750	0	0	0	0	0	0	0

## Sheet: Figure S8f
0	0	0	0	0	0
1	0.33602	0.50561	0.21529	0.1466	0.06499
2	0.68197	1.02515	0.37551	0.28466	0.04834
3	1.06764	1.4852	0.59049	0.45199	0.0698
4	1.38854	2.22912	0.80756	0.57739	0.06739
5	1.80761	2.76811	1.02692	0.76376	0.10661
6	2.3604	3.26711	1.25164	0.93928	0.12681
	--	--	--	--	--
	--	--	--	--
	--	--	--	--
	--	--	--	--
	--	--	--	--
	--	--	--	--
	--	--	--	--
	--	--	--	--
	--	--	--
	--	--	--
	--	--	--
	--	--	--
	--	--	--
	--	--	--
	--	--	--
	--	--	--
	--	--
	--	--
	--	--
	--	--
	--	--
	--	--
	--	--
	--	--
	--
	--
	--
	--
	--
	--
	--
	--
