# Supplementary material for: Pyro-catalysis for tooth whitening via oral temperature fluctuation
Source: Nat Commun. 2022 Jul 29;13:4419. doi: 10.1038/s41467-022-32132-3 (PMC9338087; doi:10.1038/s41467-022-32132-3)
Supplement: Supplementary file 6 — Source data [file 41467_2022_32132_MOESM6_ESM.zip › Source data/supporting/S9/Figure S9.xlsx]

## Sheet: Sheet1
0	39.85
1	26.26
2	19.63
3	16.96
4	15.01
5	13.8
6	13.02
7	11.56
8	10.02
9	8.36
